# Supplementary material for: Multisample Mass Spectrometry-Based Approach for Discovering Injury Markers in Chronic Kidney Disease
Source: Mol Cell Proteomics. 2021 Jan 13;20:100037. doi: 10.1074/mcp.RA120.002159 (PMC7950200; doi:10.1074/mcp.RA120.002159)
Supplement: Supplemental Table S3 [file mmc3.xlsx]

## Sheet: Supplementary Table S3
Supplementary Table S3. List of the identified protein groups in CKD urines
No.	Protein IDs	Majority protein IDs	Protein names	Gene names	Log2-transformed iBAQ NOR_1	Log2-transformed iBAQ NOR_2	Log2-transformed iBAQ NOR_3	Log2-transformed iBAQ NOR_4	Log2-transformed iBAQ NOR_5	Log2-transformed iBAQ NOR_6	Log2-transformed iBAQ CKD_1_1	Log2-transformed iBAQ CKD_1_2	Log2-transformed iBAQ CKD_1_3	Log2-transformed iBAQ CKD_1_4	Log2-transformed iBAQ CKD_1_5	Log2-transformed iBAQ CKD_1_6	Log2-transformed iBAQ CKD_1_7	Log2-transformed iBAQ CKD_1_8	Log2-transformed iBAQ CKD_1_9	Log2-transformed iBAQ CKD_3_1	Log2-transformed iBAQ CKD_3_2	Log2-transformed iBAQ CKD_3_3	Log2-transformed iBAQ CKD_3_4	Log2-transformed iBAQ CKD_3_5	Log2-transformed iBAQ CKD_3_6	Log2-transformed iBAQ CKD_3_7	Log2-transformed iBAQ CKD_3_8	Log2-transformed iBAQ CKD_3_9	Log2-transformed iBAQ CKD_3_10	Log2-transformed iBAQ CKD_3_11	Log2-transformed iBAQ CKD_5_1	Log2-transformed iBAQ CKD_5_2	Log2-transformed iBAQ CKD_5_3	Log2-transformed iBAQ CKD_5_4	Log2-transformed iBAQ CKD_5_5	Log2-transformed iBAQ CKD_5_6	Log2-transformed iBAQ CKD_5_7	Log2-transformed iBAQ CKD_5_8	Log2-transformed iBAQ CKD_5_9	Log2-transformed iBAQ CKD_5_10	Peptides	Razor + unique peptides	Unique peptides	Sequence coverage [%]	Unique + razor sequence coverage [%]	Unique sequence coverage [%]	Mol. weight [kDa]	Q-value	Score
1	A0A024QZX5;A0A087X1N8;P35237;C9JTJ8	A0A024QZX5;A0A087X1N8;P35237	Serpin B6	SERPINB6	19.3628	20.2553	20.271	21.548	20.1671	16.3139	21.0294	18.3836	21.681	20.3398	21.3355	NaN	20.593	19.929	19.8138	19.3557	20.1914	NaN	21.6923	21.6599	17.321	NaN	20.3682	17.9376	18.7233	NaN	21.6688	19.7845	18.3604	NaN	21.65	NaN	20.7812	22.9442	20.4515	17.9622	11	11	10	36.8	36.8	34.7	43.024	0	52.592
2	A0A024R571;Q9H4M9;C9JC03;C9J2Z4;C9JIJ3;C9IZH1;C9JDQ8;Q9NZN3-2	A0A024R571;Q9H4M9;C9JC03;C9J2Z4	EH domain-containing protein 1	EHD1	20.3046	21.7131	17.0038	20.5799	21.4298	NaN	19.2345	18.1776	19.4702	21.8906	22.4349	NaN	22.289	21.0046	18.7162	16.7852	15.376	NaN	16.8522	NaN	18.3743	17.291	18.0079	NaN	16.9281	18.5592	NaN	NaN	NaN	17.7218	20.7581	NaN	NaN	19.5496	21.5776	NaN	15	15	10	29.9	29.9	21.5	61.927	0	42.535
3	A0A024RAP8;P26718	A0A024RAP8;P26718	NKG2-D type II integral membrane protein	KLRC4-KLRK1;KLRK1	NaN	NaN	NaN	NaN	NaN	NaN	NaN	NaN	NaN	NaN	NaN	NaN	NaN	18.2852	NaN	NaN	NaN	NaN	NaN	NaN	19.7509	18.4342	NaN	NaN	NaN	NaN	NaN	NaN	NaN	NaN	NaN	NaN	NaN	NaN	NaN	NaN	2	2	2	10.2	10.2	10.2	25.304	0.00047574	5.2193
4	A0A075B6H2;Q4LDE5;A0A075B6H1;Q4LDE5-2;Q4LDE5-3;Q4LDE5-4	A0A075B6H2;Q4LDE5	Sushi, von Willebrand factor type A, EGF and pentraxin domain-containing protein 1	SVEP1	15.0849	15.0978	NaN	NaN	NaN	NaN	NaN	NaN	NaN	NaN	NaN	NaN	17.6333	17.2558	NaN	NaN	NaN	NaN	NaN	NaN	NaN	NaN	NaN	NaN	NaN	NaN	NaN	NaN	NaN	NaN	NaN	NaN	NaN	NaN	NaN	NaN	3	3	3	1.2	1.2	1.2	387.51	0	7.5238
5	A0A075B6H7;P04434	A0A075B6H7;P04434	Ig kappa chain V-III region VH	IGKV3-7	19.6292	NaN	18.3279	NaN	NaN	20.5351	23.037	25.2441	25.233	25.0659	27.2878	25.5266	25.4185	26.2258	25.6173	25.3038	25.0652	23.4067	22.5807	25.2595	26.7246	26.974	22.0581	26.51	26.1894	25.815	26.6706	25.4252	26.356	25.918	26.5336	26.2712	26.1121	23.4373	25.0102	25.5803	4	3	3	42.2	34.5	34.5	12.783	0.00045914	4.5723
6	A0A075B6H9;A0A075B6K6	A0A075B6H9		IGLV4-69	NaN	14.9933	NaN	NaN	NaN	NaN	22.0037	26.3316	25.5059	24.4435	26.0841	25.397	25.4368	24.1957	24.6963	24.9162	26.7428	23.9748	22.7695	25.8804	25.997	27.404	23.2521	23.0329	24.7479	NaN	25.452	25.6031	25.909	24.6779	26.7633	25.5372	25.8469	24.1385	24.5292	23.875	3	3	3	14.3	14.3	14.3	12.773	0	14.496
7	A0A075B6I0	A0A075B6I0		IGLV8-61	26.9612	20.8348	26.3215	28.5912	25.5407	27.0141	27.8241	27.0209	27.1053	27.0107	27.5782	27.4048	27.8848	24.8485	24.8816	27.9059	26.8772	26.699	28.2241	26.1654	22.112	28.4771	26.9067	27.6615	27.0773	25.7325	27.7317	26.6096	22.0664	26.8021	27.7887	22.4036	29.7832	28.7799	27.9524	27.7334	3	3	3	20.3	20.3	20.3	12.901	0	19.677
8	A0A075B6I2;P06319	A0A075B6I2		IGLV6-57	22.0272	20.0179	22.7797	NaN	20.2155	23.6603	22.4226	24.6238	25.3202	21.0117	20.1093	22.757	23.1959	23.9843	24.3604	17.8689	24.6823	25.5154	25.0125	23.3785	23.7608	23.5917	NaN	24.2114	21.6828	23.2989	23.785	24.3863	24.3577	24.9221	25.1023	23.8119	22.7785	25.5046	24.0879	24.6976	4	3	2	28.4	28.4	14.9	15.949	0	236.18
9	A0A075B6I4	A0A075B6I4		IGLV10-54	NaN	NaN	NaN	NaN	NaN	NaN	NaN	25.0284	25.145	NaN	26.0249	23.1575	NaN	NaN	25.2544	NaN	NaN	25.3391	NaN	23.0746	NaN	24.8123	NaN	NaN	25.9219	23.4017	25.6996	24.1989	25.7532	23.2235	NaN	NaN	NaN	22.1573	22.1133	23.2935	1	1	1	9.4	9.4	9.4	12.395	0.00087951	3.9271
10	A0A075B6I5;P01702;P06316	A0A075B6I5;P01702;P06316	Ig lambda chain V-I region NIG-64;Ig lambda chain V-I region BL2	IGLV1-51	25.2306	25.8558	24.8324	24.9537	25.4885	25.8231	25.9652	27.1378	26.6699	26.5496	27.395	26.1045	26.4641	27.0859	27.2106	25.8357	26.8491	25.8057	26.2159	27.1017	27.5499	27.858	27.7941	26.7749	26.4935	25.9472	28.6023	26.6885	27.5266	27.174	29.35	27.3599	27.4204	29.2589	26.527	27.5022	5	3	3	37.2	31.4	31.4	12.619	0	8.1281
11	A0A075B6I8	A0A075B6I8		IGLV1-47	24.6247	25.0567	25.0557	25.4665	24.767	26.4066	25.4379	26.0496	26.464	26.0486	26.1228	25.3256	26.9269	26.8586	26.6228	25.6196	26.0248	26.1017	26.1628	26.4075	26.8701	27.2037	23.1162	26.1624	26.2228	24.9443	26.4477	26.2405	26.4902	26.1303	26.8723	26.0109	27.2471	27.471	26.2241	26.0856	5	4	3	49.6	49.6	38.5	12.283	0	113.22
12	A0A075B6I9	A0A075B6I9		IGLV7-46	NaN	NaN	20.9337	19.3496	NaN	23.182	NaN	22.6553	NaN	23.0843	NaN	23.1196	NaN	NaN	22.1536	23.3309	19.3174	22.6347	NaN	23.5871	23.7604	23.227	NaN	22.201	NaN	21.5422	25.3193	NaN	22.928	22.1308	24.6529	23.1507	23.8602	24.3261	23.1786	22.5778	3	1	1	21.4	7.7	7.7	12.468	0.0065789	2.584
13	A0A075B6J0	A0A075B6J0		IGLV1-40	22.2913	22.8609	NaN	21.8989	20.0777	23.6037	23.3072	23.9404	24.1085	24.245	22.7818	21.6778	24.4337	24.921	24.2684	23.9759	23.5691	23.3558	24.8395	25.1361	22.249	22.9187	NaN	24.1911	24.5365	24.2459	24.8615	24.0815	23.8777	23.9415	24.3602	21.8651	22.2483	22.4057	20.8884	24.839	3	2	2	38.7	38.7	38.7	12.389	0	87.55
14	A0A075B6J1	A0A075B6J1		IGLV5-37	NaN	NaN	NaN	NaN	NaN	NaN	NaN	NaN	NaN	NaN	NaN	NaN	NaN	21.4589	NaN	NaN	NaN	NaN	NaN	NaN	NaN	NaN	NaN	NaN	NaN	NaN	20.3933	NaN	NaN	NaN	NaN	NaN	19.2348	NaN	NaN	NaN	1	1	1	16.3	16.3	16.3	13.277	0	12.544
15	A0A075B6J4	A0A075B6J4		IGLV3-25	25.2958	24.8285	24.0665	24.8288	27.5413	26.6971	27.19	26.2961	27.6427	26.461	28.1293	26.5933	24.2879	25.0453	27.8355	26.2639	25.604	26.7547	27.5707	27.5109	28.113	27.5324	24.4068	28.1275	28.0713	27.4074	28.6823	26.7756	26.5206	27.7458	29.4356	27.2556	28.5814	28.9447	28.1314	27.3744	5	4	1	36.6	36.6	8	12.011	0	43.741
16	A0A075B6J7;P01720	A0A075B6J7		IGLV3-21	25.5847	25.2506	23.5088	24.1876	23.2058	23.5321	24.4334	24.264	25.6592	25.3751	27.1119	27.0393	24.8207	25.9933	26.4345	24.5722	26.4076	26.6263	25.7501	26.3811	24.3683	25.2138	26.5289	25.5052	26.9824	NaN	26.2071	26.4828	26.0434	26.1369	27.3707	24.4165	25.3058	27.5835	26.5216	25.9115	6	3	2	48.7	25.6	25.6	12.446	0	29.962
17	A0A075B6J8	A0A075B6J8		IGLV3-19	22.4709	22.9277	24.7216	25.0573	22.914	25.7413	24.6641	26.4339	26.9044	26.1544	26.4066	24.3975	25.5004	25.7473	25.8551	26.0945	26.5535	26.524	25.7817	27.2048	27.1869	27.5439	22.7719	27.761	26.1846	26.2673	28.1013	27.7107	27.3919	26.908	28.7351	27.4327	27.8716	27.3857	27.4943	26.7044	7	7	4	63.4	63.4	54.5	12.042	0	55.914
18	A0A075B6J9	A0A075B6J9		IGLV2-18	24.3221	25.3616	26.0861	25.2171	24.6257	27.576	26.3289	26.6512	27.2258	27.6019	25.1141	26.7565	26.6736	27.8301	25.8849	25.9194	27.2215	25.5623	26.4444	27.8907	27.5855	27.8024	26.3745	27.5792	27.2463	26.3942	27.5381	26.2444	26.6771	25.1355	29.4214	26.7474	25.793	27.2425	25.5859	26.3724	4	3	2	24.2	24.2	24.2	12.705	0	55.717
19	A0A075B6K1	A0A075B6K1		IGLV2-14	NaN	22.345	20.5865	NaN	NaN	22.15	NaN	24.7141	23.1594	22.8305	23.9701	NaN	24.4375	25.7393	NaN	NaN	24.6337	NaN	NaN	24.8551	NaN	NaN	NaN	NaN	21.8989	NaN	NaN	NaN	NaN	NaN	24.2682	NaN	22.8104	NaN	NaN	NaN	2	1	1	13.3	13.3	13.3	12.597	0.00049579	6.002
20	A0A075B6K2	A0A075B6K2		IGLV3-12	19.1345	17.8823	NaN	18.5963	NaN	17.846	NaN	NaN	NaN	NaN	NaN	NaN	20.415	NaN	NaN	NaN	NaN	NaN	NaN	NaN	NaN	22.7817	20.8062	NaN	21.3467	NaN	NaN	NaN	NaN	NaN	20.4609	NaN	NaN	NaN	23.3259	NaN	4	2	2	35.9	20.5	20.5	12.585	0	12.647
21	A0A075B6K3	A0A075B6K3		IGLV2-11	19.6483	NaN	20.876	22.7432	21.9967	22.3703	NaN	23.6431	22.4438	21.6416	23.9816	NaN	NaN	23.9635	22.3597	24.9702	24.1678	21.2279	NaN	23.5876	26.9696	23.422	24.2996	24.262	NaN	24.3759	26.1491	NaN	25.5137	24.7542	25.1833	26.2272	28.3428	27.0636	26.0433	24.7891	5	2	2	47.9	37	37	12.644	0	15.653
22	A0A075B6K4	A0A075B6K4		IGLV3-10	22.0926	20.5444	21.5492	19.6111	21.779	22.7179	23.9623	24.0056	24.6913	23.5522	24.6342	23.2061	NaN	NaN	25.0357	23.5556	21.3137	24.2585	23.9326	24.3369	23.1118	25.0641	25.2254	24.9115	24.5776	24.7159	25.2726	24.1305	22.986	24.6558	25.4337	24.7204	23.998	25.9734	25.0304	24.2977	5	2	1	34.2	18.8	12	12.629	0	19.021
23	A0A075B6K5	A0A075B6K5		IGLV3-9	25.6913	23.685	23.4257	24.0734	22.9762	24.483	25.417	26.0065	26.4156	25.571	25.9658	26.3543	24.4495	25.1651	26.5672	24.8792	25.7791	26.6902	25.6218	26.8102	24.6016	25.8449	24.733	26.6622	26.9768	25.8048	26.2807	27.1368	26.6974	26.6157	27.314	26.455	25.8703	27.8894	26.8407	26.6299	7	6	4	49.6	49.6	35.7	12.332	0	323.31
24	A0A075B6L0;A0A075B6K9;P0CG06;P0CG05	A0A075B6L0;A0A075B6K9;P0CG06;P0CG05	Ig lambda-3 chain C regions;Ig lambda-2 chain C regions	IGLC3;IGLC2	27.5683	27.8005	27.6779	27.8248	27.6043	28.8734	29.0439	29.8677	31.0765	30.6179	30.5531	30.094	30.2971	30.6533	30.5006	31.0874	30.5572	29.7591	29.7567	31.0072	31.4796	31.4572	31.8317	31.1755	30.7708	29.316	31.2984	30.5414	30.7642	30.6793	31.7488	30.3631	32.0925	32.0601	30.6998	30.5126	9	4	3	91.5	50.9	33	11.208	0	184.34
25	A0A075B6L1;A0M8Q6	A0A075B6L1;A0M8Q6	Ig lambda-7 chain C region	IGLC7	NaN	NaN	NaN	NaN	NaN	NaN	22.3975	26.9544	25.1776	27.3469	26.2769	25.7537	27.1768	25.2818	24.0483	24.5748	26.1698	24.0807	24.6248	26.2566	26.6447	25.9766	25.5111	24.8401	24.5449	24.7267	25.8158	24.8139	25.9337	25.965	27.6954	23.8838	NaN	26.7493	24.6331	26.2009	5	2	2	58.5	18.9	18.9	11.196	0	24.736
26	A0A075B6N7	A0A075B6N7		IGHA2	20.6065	NaN	NaN	21.9151	17.2647	20.1549	26.9205	25.8218	NaN	NaN	NaN	20.6624	22.3777	NaN	25.3212	NaN	25.5205	NaN	26.1579	22.4509	NaN	NaN	NaN	23.6742	NaN	NaN	23.3129	NaN	22.9467	NaN	NaN	24.7116	NaN	22.1431	25.1709	21.5667	14	4	4	57.6	14.4	14.4	36.591	0	323.31
27	A0A075B6Q5	A0A075B6Q5		IGHV3-64	17.685	18.8436	18.7142	20.4362	NaN	22.1956	18.995	19.1775	20.5516	19.899	20.3379	NaN	NaN	19.7949	NaN	20.0039	20.0281	NaN	21.232	18.9363	NaN	NaN	NaN	21.2084	NaN	19.4235	21.7231	NaN	21.2262	18.8172	18.163	19.4383	21.9206	NaN	21.6846	21.1919	3	1	1	26.3	9.3	9.3	12.891	0.0024732	3.2217
28	A0A087X0Q4;A0A087WW87;A0A075B6R1;P01614	A0A087X0Q4;A0A087WW87;A0A075B6R1;P01614	Ig kappa chain V-II region Cum	IGKV2-40;IGKV2D-40	NaN	19.1115	NaN	20.0704	NaN	NaN	NaN	NaN	NaN	19.7111	NaN	NaN	NaN	19.0823	NaN	NaN	20.5673	21.1838	20.351	21.9673	21.3628	22.1237	18.0983	20.0117	NaN	NaN	20.0761	20.0645	NaN	19.8111	21.9831	19.9678	20.9455	21.2698	NaN	NaN	4	2	2	47.1	27.9	27.9	11.434	0	57.159
29	A0A075B6R9	A0A075B6R9		IGKV2D-24	23.9854	22.6714	24.3015	24.1787	24.4218	25.0494	24.069	26.1553	26.135	25.9375	27.1583	25.5162	26.1931	26.3041	25.8715	25.81	25.0242	24.7097	24.574	25.4992	26.3123	26.0738	23.056	26.5662	24.8066	25.9257	26.559	26.1511	25.285	25.1038	25.7686	25.8458	25.5411	25.6287	25.9137	25.3366	4	3	3	33.3	33.3	33.3	13.079	0	85.563
30	A0A075B6S1;A0A087WZV8;A0A087WYM9;A0A087X076;A0A087WZ08;A0A087WYC3;A0A087WXP6;A0A087X144;P01850;A0A5B9	A0A075B6S1;A0A087WZV8;A0A087WYM9;A0A087X076;A0A087WZ08;A0A087WYC3;A0A087WXP6;A0A087X144;P01850;A0A5B9	T-cell receptor beta-1 chain C region;T-cell receptor beta-2 chain C region	TRBC2;TRBV28;TRBV25-1;TRBC1	NaN	18.6093	18.9173	17.8556	19.5358	NaN	NaN	NaN	NaN	NaN	19.3096	NaN	19.1544	19.2603	NaN	NaN	NaN	NaN	NaN	NaN	NaN	NaN	NaN	NaN	NaN	NaN	NaN	NaN	NaN	NaN	NaN	NaN	NaN	21.7743	19.1292	NaN	2	2	2	13.4	13.4	13.4	19.967	0.0004562	4.5003
31	A0A075B6S3;P06310	A0A075B6S3;P06310	Ig kappa chain V-II region RPMI 6410	IGKV2-30	18.2586	NaN	19.5665	NaN	20.9692	20.5351	20.9654	22.7703	21.047	21.4881	21.9246	21.3892	21.6505	25.6106	22.9713	22.1074	23.0362	19.6439	20.0063	NaN	19.8104	25.2523	26.2017	19.5411	NaN	19.0115	24.0653	20.5645	21.7409	20.2525	21.2161	NaN	19.9833	23.3727	NaN	NaN	6	5	3	41.7	41.7	20	13.185	0	53.735
32	A0A075B6S6	A0A075B6S6		IGKV2D-30	19.4708	NaN	19.4135	NaN	NaN	22.3804	21.0292	19.1642	NaN	23.3195	NaN	NaN	21.0488	20.1929	20.2842	22.3826	NaN	NaN	NaN	NaN	21.6461	24.9503	NaN	NaN	NaN	NaN	NaN	NaN	NaN	NaN	19.4322	NaN	21.9819	20.4246	NaN	NaN	4	1	1	41.7	9.2	9.2	13.215	0	17.449
33	A0A075B6S9	A0A075B6S9		IGKV1D-37	NaN	NaN	18.7014	NaN	NaN	NaN	NaN	20.0015	19.8709	NaN	NaN	20.8245	20.4897	NaN	20.6046	NaN	NaN	NaN	20.9613	NaN	20.4745	18.7101	NaN	20.9873	18.2201	NaN	NaN	NaN	22.3302	22.521	21.1732	NaN	18.4657	22.5634	NaN	21.392	2	1	1	18.6	13.6	13.6	12.785	0	72.67
34	A0A075B738;A0A075B727;A0A075B728;A0A075B737	A0A075B738;A0A075B727;A0A075B728		PECAM1	NaN	NaN	NaN	NaN	16.5806	NaN	NaN	NaN	NaN	NaN	NaN	NaN	NaN	NaN	NaN	NaN	NaN	NaN	NaN	NaN	NaN	NaN	NaN	NaN	NaN	NaN	NaN	NaN	NaN	NaN	NaN	NaN	NaN	NaN	NaN	NaN	12	1	1	16.9	2.2	2.2	82.521	0.00049237	5.86
35	A0A075B7B8	A0A075B7B8		IGHV3OR16-12	24.6958	23.6958	24.2113	25.1946	23.6714	24.8863	24.9097	27.2696	24.7019	23.8146	25.3502	26.5356	25.2289	25.0831	24.4974	26.4432	24.5078	24.3153	24.3151	24.2366	24.9048	25.5159	19.3616	27.1011	27.014	26.73	27.1549	24.7639	26.9022	25.6623	23.7304	26.3125	25.148	19.9312	26.6581	26.1262	3	2	2	26.5	17.1	17.1	12.874	0	67.725
36	U3KPR7;U3KQE2;K7EIV0;A0A075B7C0;K7EKD8;P04632;K7EM73;K7ELJ7;Q96L46	U3KPR7;U3KQE2;K7EIV0;A0A075B7C0;K7EKD8;P04632;K7EM73;K7ELJ7	Calpain small subunit 1	CAPNS1	NaN	20.0706	NaN	18.2312	NaN	NaN	19.4626	NaN	NaN	NaN	NaN	NaN	NaN	NaN	NaN	NaN	18.4716	NaN	18.9261	NaN	NaN	NaN	21.883	19.3564	NaN	21.2842	NaN	NaN	NaN	21.148	19.0009	NaN	NaN	19.7821	22.4375	NaN	4	4	4	39	39	39	11.399	0.00049334	5.875
37	A0A075B7D0	A0A075B7D0		IGHV1OR15-1	NaN	NaN	NaN	NaN	NaN	NaN	NaN	NaN	NaN	NaN	NaN	NaN	NaN	NaN	NaN	19.8161	20.6725	NaN	NaN	NaN	NaN	NaN	NaN	20.581	20.1217	NaN	NaN	NaN	NaN	21.8169	18.4225	NaN	23.8711	NaN	NaN	NaN	2	1	1	20.5	9.4	9.4	13.012	0	20.786
38	A0A075B7D4	A0A075B7D4		IGKV1OR2-108	NaN	NaN	NaN	NaN	NaN	NaN	NaN	NaN	NaN	NaN	NaN	NaN	NaN	22.4189	NaN	NaN	20.904	NaN	NaN	NaN	20.6895	22.8255	NaN	NaN	NaN	NaN	NaN	NaN	NaN	NaN	23.3601	19.7663	23.6213	21.1671	19.4928	NaN	2	1	1	17.9	12.8	12.8	12.535	0.0016949	3.5452
39	A0A075B7D8	A0A075B7D8		IGHV3OR15-7	20.7317	20.4226	18.5911	21.0925	19.9512	21.5191	20.7718	23.7995	21.3055	20.2976	20.185	22.2276	21.9944	22.8327	NaN	21.8819	22.6056	22.1453	23.6868	22.6231	20.6627	21.0451	19.1606	22.8129	22.6851	21.8904	24.3438	22.7611	23.8689	20.3815	20.8846	22.7297	27.4987	19.0917	23.1818	22.9548	3	2	2	29.4	18.5	18.5	13.08	0	13.331
40	A0A075B7D9;H3BPE7;P35637-2;P35637;Q92804-2;Q92804	A0A075B7D9;H3BPE7;P35637-2;P35637;Q92804-2;Q92804	RNA-binding protein FUS;TATA-binding protein-associated factor 2N	TAF15;FUS	NaN	NaN	NaN	NaN	NaN	NaN	NaN	NaN	NaN	NaN	NaN	NaN	NaN	NaN	NaN	NaN	NaN	NaN	NaN	NaN	NaN	NaN	17.3973	NaN	NaN	NaN	NaN	NaN	NaN	NaN	NaN	NaN	NaN	NaN	NaN	NaN	1	1	1	3.1	3.1	3.1	48.839	0.0024752	3.237
43	A8MVE2;D9IDM5;A0A087WSX8;A0A087WSV6;F6TER3;F6RVM3;I3L0E5;A0A096P6K9;A0A087WVJ8	A8MVE2;D9IDM5;A0A087WSX8;A0A087WSV6;F6TER3;F6RVM3;I3L0E5;A0A096P6K9		LILRB1	NaN	17.5202	NaN	17.6833	18.5707	16.9612	NaN	NaN	NaN	16.631	18.9371	16.0531	19.6321	19.1328	NaN	16.587	NaN	NaN	NaN	NaN	17.5839	16.4768	NaN	NaN	NaN	NaN	16.7605	NaN	17.2544	18.1824	NaN	NaN	NaN	18.7833	NaN	NaN	5	4	0	11	8.4	0	69.461	0.00046211	4.6661
44	V9HW75;A0A087WSV8;P80303-2;P80303;E9PKG6;Q2L696;E9PLR0;E9PLE9;E9PJP3;H0YD18;E9PM22;H0YEG8	V9HW75;A0A087WSV8;P80303-2;P80303;E9PKG6;Q2L696;E9PLR0;E9PLE9	Nucleobindin-2;Nesfatin-1	HEL-S-109;NUCB2;Nucb2	17.553	18.8362	18.1418	16.9712	19.8359	NaN	NaN	NaN	NaN	16.1532	17.1037	NaN	19.2719	18.1016	NaN	NaN	NaN	NaN	NaN	NaN	NaN	NaN	17.1005	NaN	NaN	NaN	NaN	NaN	NaN	NaN	NaN	NaN	NaN	17.6249	NaN	NaN	5	5	5	12.9	12.9	12.9	50.222	0	14.368
45	A0A087WSW8;D6RA20;Q9UN74-2;Q9UN74;Q9Y5I3-3;Q9Y5I3;Q9Y5I3-2	A0A087WSW8;D6RA20;Q9UN74-2;Q9UN74	Protocadherin alpha-4	PCDHA4	NaN	NaN	NaN	NaN	16.1273	NaN	NaN	NaN	NaN	NaN	NaN	NaN	NaN	NaN	NaN	NaN	NaN	NaN	NaN	NaN	NaN	NaN	NaN	NaN	NaN	NaN	NaN	NaN	NaN	NaN	NaN	NaN	NaN	NaN	NaN	NaN	8	2	1	13.8	4.3	1.7	83.614	0.0020781	3.3418
46	A0A087WSX0;A0A075B6I7	A0A087WSX0		IGLV5-45	21.9596	22.1793	21.9466	22.9051	21.917	23.4233	24.3332	26.3877	26.1263	24.0883	24.2695	25.0502	23.6832	24.6129	24.7324	25.8122	26.1286	26.854	25.6724	24.3323	23.6181	22.8181	NaN	22.4999	24.501	24.0818	26.1534	24.5966	25.4818	25.1877	21.3298	23.7653	22.3354	24.5555	NaN	23.1608	3	3	3	13.8	13.8	13.8	13.162	0.00048591	5.5869
47	A0A087WSX3;P01764	A0A087WSX3;P01764	Ig heavy chain V-III region 23	IGHV3-23	26.074	23.9444	25.2061	25.7317	25.2363	23.3092	25.3637	27.317	26.7954	23.6239	26.0769	26.958	25.5883	26.8863	27.3898	27.6061	27.4967	26.9643	28.2888	26.7618	24.0797	24.0162	26.577	26.8655	27.2347	26.8001	28.4711	27.3405	27.2545	26.4114	24.8742	27.1195	27.5951	24.703	27.9135	26.5155	4	4	1	45.3	45.3	18.8	12.582	0	91.979
48	A0A087WSY6	A0A087WSY6		IGKV3D-15	21.9408	22.1094	23.4068	22.6749	23.7772	24.2345	24.6434	23.8673	25.023	24.388	24.3187	24.8692	24.2067	26.0182	25.1102	24.8687	24.8251	24.426	24.263	26.4079	25.7918	26.1563	22.7317	24.2704	24.3619	23.9684	25.6998	24.7513	24.8561	25.3873	25.2249	24.5871	25.5482	24.7793	25.3914	24.8639	4	1	1	31.9	7.8	7.8	12.631	0.0065764	2.5831
49	A0A087WSY8	A0A087WSY8			22.3982	20.2402	23.2538	21.9854	21.8103	22.6587	NaN	23.245	22.7034	23.4298	22.3122	19.8628	22.8706	24.7179	22.106	20.9634	22.9659	22.5539	21.5384	23.5037	23.944	24.2046	22.6177	23.3546	22.3378	22.4203	24.932	23.4216	24.1188	22.9933	24.5926	23.9537	23.6885	24.4452	23.35	22.278	4	2	2	33.9	15.3	15.3	12.834	0	159.49
50	A0A087WSZ0	A0A087WSZ0		IGKV1D-8	19.6926	NaN	17.7105	NaN	17.5755	18.7569	NaN	NaN	NaN	NaN	NaN	NaN	NaN	NaN	NaN	21.093	NaN	18.0136	NaN	17.9058	19.2815	20.0621	NaN	20.1427	21.1273	19.3892	21.611	20.1701	20.1169	NaN	NaN	18.9142	NaN	21.4934	NaN	NaN	1	1	1	16.1	16.1	16.1	12.934	0.00086693	3.7498
51	A0A087WT11	A0A087WT11			20.215	NaN	NaN	NaN	19.6138	NaN	21.667	23.3717	24.164	21.7034	24.4948	NaN	NaN	21.0126	NaN	NaN	21.8331	NaN	NaN	NaN	NaN	NaN	21.0142	NaN	NaN	NaN	NaN	NaN	NaN	21.4492	20.8266	NaN	20.9367	19.8111	NaN	NaN	4	2	2	32.5	18.8	18.8	12.683	0.00045662	4.505
52	K7ERP4;R4GNE4;K7ENB4;K7EKX7;A0A087X2I2;A0A087WT12;K7EJ20;P36969-2;P36969;A0A087X247	K7ERP4;R4GNE4;K7ENB4;K7EKX7;A0A087X2I2;A0A087WT12;K7EJ20;P36969-2;P36969;A0A087X247	Glutathione peroxidase;Phospholipid hydroperoxide glutathione peroxidase, mitochondrial	GPX4	NaN	18.8475	NaN	18.1116	16.1968	NaN	20.3137	18.2779	18.8244	18.6976	18.6272	NaN	NaN	NaN	19.2551	18.2087	NaN	NaN	NaN	NaN	NaN	NaN	19.0532	NaN	NaN	NaN	NaN	NaN	NaN	19.9148	NaN	NaN	NaN	NaN	18.7691	NaN	2	2	2	16.1	16.1	16.1	17.629	0	24.774
53	A0A087WTA8;P08123;H0Y5N9	A0A087WTA8;P08123	Collagen alpha-2(I) chain	COL1A2	20.0475	20.1966	22.5094	21.7655	21.2069	21.5716	21.479	21.1799	22.2678	22.5103	23.6631	19.5191	25.2631	23.8986	19.7037	22.1381	20.5863	16.5486	18.1184	21.9066	22.6025	22.164	20.0334	20.4805	17.6461	19.2531	19.8481	20.4875	18.3269	14.0216	22.8114	19.3487	22.9816	22.9455	19.723	19.9109	20	19	19	20	19.4	19.4	129.15	0	323.31
54	A0A087WTB8;Q5TBK7;P15374	A0A087WTB8;Q5TBK7;P15374	Ubiquitin carboxyl-terminal hydrolase;Ubiquitin carboxyl-terminal hydrolase isozyme L3	UCHL3	NaN	NaN	NaN	NaN	NaN	NaN	20.8234	NaN	NaN	NaN	NaN	19.0014	NaN	19.0813	NaN	NaN	NaN	20.0084	NaN	NaN	NaN	22.8304	NaN	NaN	NaN	NaN	19.8724	NaN	NaN	NaN	NaN	NaN	NaN	NaN	NaN	18.5841	3	3	3	17	17	17	21.945	0.0004583	4.5572
55	A0A087WTK0;A0A087WVC6;Q12913;Q12913-2;E9PPH3;E9PJ83	A0A087WTK0;A0A087WVC6;Q12913	Protein-tyrosine-phosphatase;Receptor-type tyrosine-protein phosphatase eta	PTPRJ	21.3843	22.0602	22.0244	22.7024	22.5835	20.4078	22.0235	21.2431	21.5825	22.1292	23.6509	19.6375	23.3485	23.6017	18.7229	21.2772	20.6966	16.1134	19.471	19.2425	20.4142	19.1771	22.0544	15.934	18.7656	18.0308	16.9984	18.7456	NaN	15.6898	17.3078	16.6122	NaN	NaN	18.4723	NaN	26	26	26	24.1	24.1	24.1	146.07	0	323.31
56	A0A087WTK4;P80362;P01593	A0A087WTK4;P80362	Ig kappa chain V-I region WAT		20.9694	NaN	21.4283	21.9571	21.2235	21.7427	19.9638	22.7791	21.4077	21.5251	20.8171	19.8668	22.3086	23.9417	21	20.8619	23.224	20.6787	20.31	22.5247	22.0288	22.9064	24.0737	22.8711	20.2397	20.3327	24.1936	21.7275	23.814	22.2417	23.9677	20.7238	22.0469	24.409	22.6737	20.8781	5	2	2	56.7	32	32	10.4	0	77.847
57	A0A087WTM1;Q9Y6N7-6;Q9Y6N7-5;Q9Y6N7-4;Q9Y6N7-3;Q9Y6N7;Q9Y6N7-2;A0A087WZ85;H7C4Y7	A0A087WTM1;Q9Y6N7-6;Q9Y6N7-5;Q9Y6N7-4;Q9Y6N7-3;Q9Y6N7;Q9Y6N7-2	Roundabout homolog 1	ROBO1	NaN	NaN	NaN	NaN	NaN	NaN	NaN	NaN	NaN	NaN	NaN	NaN	NaN	NaN	NaN	NaN	NaN	NaN	NaN	NaN	NaN	NaN	NaN	NaN	NaN	NaN	NaN	NaN	NaN	NaN	NaN	16.1488	NaN	NaN	NaN	NaN	5	5	4	4.5	4.5	3.7	175.85	0	9.5667
58	A0A087WTM7;A8MUN2;CON__ENSEMBL:ENSBTAP00000032840;G3V186;Q9ULK0	A0A087WTM7		APOB	NaN	NaN	NaN	NaN	NaN	NaN	NaN	NaN	NaN	NaN	NaN	NaN	NaN	NaN	NaN	NaN	NaN	NaN	NaN	NaN	NaN	NaN	NaN	NaN	NaN	NaN	NaN	NaN	NaN	NaN	NaN	NaN	NaN	NaN	18.874	NaN	182	1	1	47.8	0.3	0.3	489.83	0.0016935	3.535
59	A0A087WTP3;Q92945	A0A087WTP3;Q92945	Far upstream element-binding protein 2	KHSRP	NaN	NaN	NaN	NaN	NaN	NaN	NaN	NaN	NaN	NaN	NaN	NaN	18.3367	NaN	NaN	NaN	NaN	NaN	NaN	NaN	NaN	NaN	NaN	NaN	NaN	NaN	NaN	NaN	NaN	NaN	NaN	NaN	NaN	NaN	NaN	NaN	1	1	1	4.2	4.2	4.2	73.027	0	16.269
60	F8W6X9;A0A087WTQ6;Q7Z5N4-3;Q7Z5N4;H7C255;Q58EX2-2;Q58EX2-3;Q58EX2;Q58EX2-4	F8W6X9;A0A087WTQ6;Q7Z5N4-3;Q7Z5N4	Protein sidekick-1	SDK1	18.8201	19.1156	19.2945	20.354	19.475	18.6343	19.094	18.1687	17.1339	20.2232	22.0125	NaN	20.8354	20.776	NaN	16.0857	16.1083	NaN	15.1621	17.1971	20.6564	18.7855	19.271	11.7996	NaN	11.3717	NaN	NaN	NaN	NaN	16.7673	15.482	16.174	19.5695	16.9376	NaN	14	14	14	7.1	7.1	7.1	240	0	44.402
61	A0A087WTS8;A0A087WYC1;P34932;P34932-2	A0A087WTS8;A0A087WYC1;P34932	Heat shock 70 kDa protein 4	HSPA4	15.7333	18.6438	NaN	17.8976	16.5702	16.9507	NaN	NaN	NaN	NaN	NaN	NaN	NaN	NaN	NaN	NaN	NaN	NaN	NaN	NaN	NaN	NaN	17.2394	NaN	NaN	NaN	NaN	NaN	NaN	NaN	NaN	NaN	NaN	NaN	17.3018	NaN	4	4	4	12.4	12.4	12.4	52.599	0.000516	6.8021
62	A0A087WTT1;E7EQV3;E7ERJ7;P11940-2;P11940;H0YC10;E5RHG7;E5RGH3;E5RH24;E5RJB9;B1ANR1;H0YAS7;H0YAS6;H0YBN4;H0YB75;B1ANR0;Q13310-2;Q9H361;Q13310;Q13310-3	A0A087WTT1;E7EQV3;E7ERJ7;P11940-2;P11940;H0YC10;E5RHG7;E5RGH3;E5RH24;E5RJB9;B1ANR1;H0YAS7;H0YAS6;H0YBN4;H0YB75;B1ANR0;Q13310-2;Q9H361;Q13310;Q13310-3	Polyadenylate-binding protein;Polyadenylate-binding protein 1;Polyadenylate-binding protein 4;Polyadenylate-binding protein 3	PABPC1;PABPC4;PABPC3	NaN	NaN	NaN	NaN	NaN	NaN	NaN	NaN	NaN	NaN	NaN	NaN	NaN	NaN	NaN	NaN	NaN	NaN	NaN	NaN	19.44	NaN	NaN	NaN	NaN	NaN	NaN	NaN	NaN	NaN	17.6712	NaN	NaN	16.7808	NaN	NaN	2	2	2	5.9	5.9	5.9	58.535	0	20.36
63	A0A087WTX5;P01834;A0A075B6H6	A0A087WTX5;P01834;A0A075B6H6	Ig kappa chain C region	IGKC	20.5218	NaN	20.8884	20.7351	19.0136	21.1583	20.8074	21.6799	20.6817	22.1793	20.6812	21.0249	20.9812	23.2706	22.7895	20.6446	20.7228	19.9217	21.358	21.5648	23.7506	23.5086	21.3749	22.949	21.6483	20.606	22.9891	22.4586	23.4265	21.7943	22.6155	22.805	22.2553	23.7149	22.0637	22.3491	13	2	1	58.1	13.1	6.4	25.624	0	14.034
64	A3KFI5;E5RFZ1;A0A087WTY6;P41271;P41271-2;A3KFI2;A3KFI3;A3KFI4;A3KFI1	A3KFI5;E5RFZ1;A0A087WTY6;P41271;P41271-2;A3KFI2;A3KFI3;A3KFI4;A3KFI1	Neuroblastoma suppressor of tumorigenicity 1	NBL1	23.7476	24.1213	25.0728	25.9054	24.6126	23.7192	23.6086	23.6753	21.7765	23.7157	25.2919	19.1858	24.7296	25.0838	20.3994	22.2469	20.9391	21.9522	22.0469	26.4635	25.2701	24.3318	24.0168	21.2441	21.2473	22.8298	26.3283	26.9532	24.6228	23.9711	28.1422	22.1429	26.5048	28.0737	24.3229	22.4486	3	3	3	19.5	19.5	19.5	13.912	0	22.463
65	A0A087WTZ5;E9PJ81;E9PRQ7;Q04323;Q04323-2	A0A087WTZ5;E9PJ81;E9PRQ7;Q04323;Q04323-2	UBX domain-containing protein 1	UBXN1	NaN	NaN	NaN	NaN	20.1426	NaN	NaN	NaN	16.4931	NaN	NaN	NaN	NaN	NaN	NaN	16.2335	NaN	15.7694	NaN	NaN	NaN	NaN	NaN	NaN	15.0039	NaN	NaN	NaN	NaN	NaN	NaN	NaN	NaN	NaN	NaN	NaN	2	2	2	11.8	11.8	11.8	27.015	0	130.79
66	A0A087WU72;A1L4H1-2;A1L4H1;M0QZ17	A0A087WU72;A1L4H1-2;A1L4H1	Soluble scavenger receptor cysteine-rich domain-containing protein SSC5D	SSC5D	16.6021	17.1429	16.96	17.4564	17.1111	NaN	NaN	NaN	NaN	17.9324	20.9971	NaN	19.4481	19.1809	NaN	NaN	NaN	17.2235	NaN	NaN	17.5124	17.6486	NaN	NaN	NaN	NaN	18.9933	18.0138	NaN	NaN	18.3378	NaN	18.8817	20.0316	17.187	NaN	4	4	4	6.3	6.3	6.3	100.93	0	59.328
67	A0A087WU91	A0A087WU91		IGHV3-49	23.1524	22.1929	23.7183	23.4731	22.495	24.6529	24.6923	24.9924	23.9944	23.7145	25.4709	24.8448	23.4413	26.8649	25.3916	25.4892	25.9451	24.1326	24.4899	24.8492	24.8627	25.4517	23.8235	25.008	24.4507	25.3983	26.5873	25.1256	26.1153	25.4198	24.6099	24.5382	26.3851	23.8862	26.2112	24.2215	5	4	4	46.5	38.6	38.6	12.332	0	30.952
68	A0A087WUC4	A0A087WUC4		ADH1C	NaN	NaN	NaN	NaN	17.0847	NaN	NaN	NaN	NaN	NaN	NaN	NaN	NaN	NaN	NaN	NaN	NaN	NaN	NaN	NaN	NaN	NaN	NaN	NaN	NaN	NaN	NaN	NaN	NaN	NaN	NaN	NaN	NaN	NaN	NaN	19.7128	2	2	1	14.1	14.1	7.6	17.541	0.0017109	3.6162
69	A0A087WUI2;P22626-2;P22626	A0A087WUI2;P22626-2;P22626	Heterogeneous nuclear ribonucleoproteins A2/B1	HNRNPA2B1	18.4969	19.3001	19.3552	NaN	NaN	18.245	NaN	NaN	NaN	NaN	NaN	NaN	NaN	NaN	NaN	NaN	NaN	NaN	NaN	NaN	18.7896	NaN	20.7965	18.2422	NaN	19.7587	NaN	NaN	NaN	NaN	17.0574	NaN	16.8979	16.7637	23.1196	NaN	4	4	4	18	18	18	29.836	0	11.367
70	J3QTS8;A0A087WUI4;A0A087X1U0;Q15661-2;Q15661;P20231	J3QTS8;A0A087WUI4;A0A087X1U0;Q15661-2;Q15661;P20231	Tryptase alpha/beta-1;Tryptase beta-2	TPSAB1;TPSB2	NaN	19.4318	19.0341	NaN	20.6333	NaN	NaN	NaN	NaN	NaN	20.3906	NaN	19.3471	NaN	NaN	NaN	NaN	NaN	NaN	NaN	NaN	18.4491	NaN	NaN	NaN	NaN	NaN	NaN	NaN	NaN	17.3357	NaN	NaN	NaN	NaN	NaN	2	1	1	7.1	5	5	31.282	0	22.128
71	H0Y8A4;A0A096LNL3;A0A087WUK1;P34925;P34925-2	H0Y8A4;A0A096LNL3;A0A087WUK1;P34925;P34925-2	Tyrosine-protein kinase RYK	RYK	NaN	NaN	18.5558	NaN	NaN	NaN	NaN	NaN	NaN	NaN	17.3001	NaN	18.8244	18.2939	NaN	NaN	NaN	NaN	NaN	NaN	NaN	NaN	NaN	17.4251	NaN	NaN	16.9463	17.4327	NaN	NaN	NaN	NaN	16.7393	NaN	18.8936	NaN	2	2	2	4.2	4.2	4.2	61.974	0.0046985	2.663
72	A0A087WUL0;Q3LXA3;H0YCY6;Q3LXA3-2;I3L252;E9PJG8	A0A087WUL0;Q3LXA3;H0YCY6;Q3LXA3-2;I3L252	Bifunctional ATP-dependent dihydroxyacetone kinase/FAD-AMP lyase (cyclizing);ATP-dependent dihydroxyacetone kinase;FAD-AMP lyase (cyclizing)	TKFC;DAK	20.432	19.8294	18.0555	20.7292	23.0894	NaN	19.7462	20.4691	18.0682	21.5863	16.6908	19.1334	20.5238	19.5577	16.9735	18.7495	17.4001	NaN	NaN	19.5854	17.8862	18.6145	21.4203	NaN	18.8206	NaN	16.0533	NaN	21.8897	NaN	NaN	NaN	NaN	16.5592	19.0943	19.2161	10	10	10	27.8	27.8	27.8	59.057	0	48.206
73	A0A087WUL2;P49720;A0A087WXQ8;A0A087WY10	A0A087WUL2;P49720;A0A087WXQ8;A0A087WY10	Proteasome subunit beta type-3	PSMB3	NaN	15.6103	NaN	18.2649	17.2726	NaN	NaN	NaN	NaN	NaN	NaN	NaN	NaN	NaN	NaN	NaN	NaN	NaN	NaN	NaN	NaN	NaN	NaN	NaN	NaN	NaN	NaN	NaN	NaN	NaN	NaN	NaN	NaN	NaN	18.8008	NaN	2	2	2	23.4	23.4	23.4	16.161	0.00085985	3.6754
74	A0A087WUQ6;P07203;P07203-2	A0A087WUQ6;P07203	Glutathione peroxidase;Glutathione peroxidase 1	GPX1	18.8269	NaN	NaN	NaN	NaN	NaN	NaN	NaN	NaN	18.614	17.5063	NaN	NaN	NaN	NaN	NaN	NaN	NaN	NaN	NaN	NaN	NaN	16.6664	NaN	NaN	NaN	NaN	NaN	NaN	NaN	NaN	NaN	NaN	16.804	18.7354	NaN	3	3	3	17.3	17.3	17.3	21.938	0.00044883	4.2494
75	A0A087WUS7;P01880;P01880-2	A0A087WUS7;P01880;P01880-2	Ig delta chain C region	IGHD	17.8081	23.1318	19.6466	20.9395	20.7318	NaN	NaN	NaN	NaN	NaN	19.2212	NaN	18.4333	17.8958	NaN	NaN	NaN	NaN	NaN	17.5208	20.1845	NaN	NaN	19.3195	18.8495	20.1906	19.4489	NaN	NaN	18.601	17.9524	NaN	19.1972	23.1067	20.0058	NaN	6	6	6	21.1	21.1	21.1	42.352	0	81.421
76	A0A087WUT8;O95196-2;O95196	A0A087WUT8;O95196-2;O95196	Chondroitin sulfate proteoglycan 5	CSPG5	20.9051	21.3616	20.7424	NaN	21.3786	20.6675	19.4154	19.4636	18.0503	20.4169	23.1304	NaN	22.0791	22.1399	NaN	18.391	NaN	NaN	NaN	NaN	20.0261	19.9744	19.0932	NaN	NaN	NaN	17.9783	NaN	NaN	NaN	20.3759	NaN	18.6437	NaN	NaN	NaN	1	1	1	2.7	2.7	2.7	50.189	0	18.536
77	A0A087WUW9;Q9NXU5	A0A087WUW9;Q9NXU5	ADP-ribosylation factor-like protein 15	ARL15	17.24	18.2568	17.3845	18.2728	NaN	NaN	18.1346	NaN	NaN	19.5082	18.4045	NaN	18.9731	19.2181	NaN	NaN	16.8154	NaN	NaN	NaN	NaN	NaN	19.3372	NaN	NaN	NaN	NaN	NaN	NaN	NaN	NaN	NaN	NaN	NaN	NaN	NaN	3	3	3	19.1	19.1	19.1	22.876	0	7.7013
78	A0A087WUZ3;Q01082-3;Q01082-2;Q01082;F8W6C1	A0A087WUZ3;Q01082-3;Q01082-2;Q01082	Spectrin beta chain, non-erythrocytic 1	SPTBN1	NaN	16.1583	15.8322	14.8911	14.5402	NaN	19.5067	19.4559	19.3455	20.89	NaN	17.8457	15.0865	NaN	17.8064	18.5151	19.4431	18.3961	17.4794	20.8505	NaN	NaN	14.4309	18.3527	17.5468	18.0564	19.9829	19.6219	20.2087	20.3465	NaN	NaN	NaN	15.4552	18.1624	18.06	6	6	5	2.5	2.5	2.2	274.83	0.00048146	5.4308
79	A0A087WUZ6;Q8NI35-4;Q8NI35-3;Q8NI35-2;Q8NI35;Q8NI35-5	A0A087WUZ6;Q8NI35-4;Q8NI35-3;Q8NI35-2;Q8NI35;Q8NI35-5	InaD-like protein	INADL	17.6024	NaN	NaN	17.5683	NaN	NaN	21.7841	24.3226	25.2709	23.6457	16.1017	21.3749	16.6655	19.713	18.527	25.678	19.3516	20.6778	21.0744	24.0379	20.6971	22.1835	20.3659	19.2004	21.3309	24.2613	16.6331	18.6394	18.4357	20.327	19.3332	25.7296	23.6415	22.7364	16.8266	25.1092	3	3	2	2.3	2.3	1.8	130.08	0.00088417	4.0064
80	A0A087WV15;Q16787-3;Q16787;Q16787-4;Q16787-1;K7EIP4	A0A087WV15;Q16787-3;Q16787	Laminin subunit alpha-3	LAMA3	16.0283	16.1947	16.1452	16.6415	16.6791	15.4276	18.4554	16.3435	16.0283	18.3519	16.7267	16.6196	16.2313	16.2312	15.5575	15.5236	NaN	15.7396	NaN	15.3296	14.9022	NaN	NaN	NaN	NaN	14.8803	NaN	NaN	14.6119	17.3144	NaN	15.0328	NaN	NaN	NaN	NaN	8	7	7	3.3	2.9	2.9	366.93	0	26.304
81	A0A087WV17;A0A087X1R2;A0A087X0P3	A0A087WV17;A0A087X1R2;A0A087X0P3		OSCAR	25.4492	25.8446	26.542	25.9747	26.2615	24.9688	26.0488	25.6398	24.0778	26.7383	28.1193	24.2178	27.245	27.2314	23.4239	24.9294	24.6456	18.4332	21.5046	23.5264	24.1396	24.6555	23.3704	20.4213	22.0146	21.8312	NaN	NaN	NaN	18.8723	20.1914	19.8565	19.8216	16.2103	NaN	NaN	9	9	1	55.6	55.6	8	30.851	0	323.31
82	Q5T123;A0A087WV23;Q9H299	Q5T123;A0A087WV23;Q9H299	SH3 domain-binding glutamic acid-rich-like protein 3	SH3BGRL3	27.7323	27.1457	28.1197	27.7409	28.1681	28.8627	27.4581	27.9336	27.9534	29.305	29.3625	27.1674	29.6422	29.642	26.6602	28.2564	28.1945	27.1716	26.4437	30.1026	29.2144	29.0832	30.1271	27.1636	26.7884	29.048	27.8019	27.8362	28.0801	27.301	27.2002	26.7836	28.8876	26.8002	27.3483	27.3707	8	8	8	60.2	60.2	60.2	9.3804	0	323.31
83	A0A087WV24;P20711;P20711-3;H7BZF7;A0A087WU57;P20711-4;P20711-2;F8WER1	A0A087WV24;P20711;P20711-3;H7BZF7;A0A087WU57;P20711-4	Aromatic-L-amino-acid decarboxylase	DDC	18.6971	20.0366	19.3049	22.7167	23.2338	20.4516	22.6812	22.2023	23.2036	21.9892	26.1338	20.1624	21.1142	22.1869	20.7368	22.6219	19.3777	20.5978	20.0471	20.7864	17.5643	NaN	21.7794	22.4477	22.5186	22.8344	22.6083	22.5336	20.8698	21.2239	17.2315	23.5808	NaN	17.2781	20.7514	21.4406	15	15	15	38	38	38	49.697	0	323.31
84	A0A087WV34;Q8WWB7-2;Q8WWB7;X6R6A3;A0A087X0W3	A0A087WV34;Q8WWB7-2;Q8WWB7;X6R6A3;A0A087X0W3	Glycosylated lysosomal membrane protein	GLMP	NaN	NaN	NaN	NaN	19.0967	NaN	NaN	18.6677	NaN	NaN	NaN	NaN	19.7477	18.7067	NaN	NaN	NaN	NaN	NaN	NaN	NaN	NaN	NaN	NaN	NaN	NaN	NaN	NaN	NaN	NaN	NaN	NaN	NaN	NaN	NaN	NaN	2	2	2	14.4	14.4	14.4	34.576	0.0020894	3.4153
85	A0A087WYT0;A0A087WV42;A0A087WZY1;A0A087WYF5;P02810	A0A087WYT0;A0A087WV42;A0A087WZY1;A0A087WYF5;P02810	Salivary acidic proline-rich phosphoprotein 1/2;Salivary acidic proline-rich phosphoprotein 1/2;Salivary acidic proline-rich phosphoprotein 3/4;Peptide P-C	PRH1	23.1981	21.6985	23.7214	21.0421	22.1306	22.4026	21.4755	20.7942	23.7065	23.7002	22.8981	20.9277	25.9688	24.8508	19.5809	23.7153	23.0236	22.3607	NaN	26.1179	26.9604	26.1633	NaN	25.1368	22.4069	19.9833	26.6706	28.1123	24.3649	24.9424	26.975	24.7306	27.062	26.6966	26.4032	26.3023	5	5	5	61.7	61.7	61.7	17.851	0	323.31
86	A0A087WV47;P01857	A0A087WV47;P01857	Ig gamma-1 chain C region	IGHG1	30.6692	29.6013	29.789	30.4696	30.3711	30.1156	32.0033	31.9699	31.7307	31.7747	32.0695	32.5471	31.95	31.3942	32.7181	31.8653	32.3413	32.5393	32.1199	31.8957	30.4595	30.5459	30.3795	32.8164	32.3526	32.7779	33.0217	33.0403	33.3451	33.1779	30.8159	32.4194	31.3112	30.7687	32.3258	32.5313	32	32	3	61.8	61.8	3.9	51.153	0	323.31
87	A0A087WV66;P46013-2;P46013	A0A087WV66;P46013-2;P46013	Antigen KI-67	MKI67	15.5785	15.7278	17.7086	13.9836	16.7462	NaN	23.562	21.2303	22.8103	23.3885	20.0845	24.3392	21.098	19.3792	24.1807	23.2233	23.6459	23.0239	23.8679	23.1303	19.5984	20.7115	15.178	22.6171	23.3553	22.6779	22.4114	23.1887	22.9802	23.0081	17.28	22.6753	21.6669	18.3444	21.3356	23.1451	2	2	2	0.4	0.4	0.4	358.62	0.0035672	2.7623
88	A0A087WVE7;A0A096LNX8;Q96GP6-2;Q96GP6	A0A087WVE7;A0A096LNX8;Q96GP6-2;Q96GP6	Scavenger receptor class F member 2	SCARF2	17.755	18.1127	19.1196	19.243	16.8839	17.7808	NaN	NaN	18.733	NaN	19.0381	NaN	20.1693	18.8689	NaN	19.5231	18.1913	17.5969	NaN	NaN	16.9857	17.2858	NaN	NaN	17.7047	NaN	NaN	NaN	18.0251	NaN	NaN	NaN	17.6801	NaN	NaN	NaN	3	3	3	4.8	4.8	4.8	92.506	0	49.106
89	A0A087WVM2;Q8N6Q3;Q8N6Q3-2;A0A087X113;Q8N6Q3-3	A0A087WVM2;Q8N6Q3	CD177 antigen	CD177	23.0336	22.9193	22.7324	23.622	26.006	20.7129	22.8601	22.9131	22.0537	26.7708	25.4455	NaN	24.3688	24.5672	22.347	20.2053	18.6174	NaN	NaN	20.1029	NaN	21.6947	20.181	NaN	NaN	NaN	NaN	NaN	NaN	NaN	18.6587	NaN	NaN	18.9797	22.1716	NaN	7	7	7	18.1	18.1	18.1	46.381	0	164.1
90	A0A087WVN6;A0A075B6S5	A0A087WVN6;A0A075B6S5		IGKV1-27	NaN	NaN	21.4849	18.7235	NaN	NaN	20.561	23.9477	20.738	20.1333	20.5285	21.3572	22.7809	23.7728	20.7063	23.8042	23.2159	21.8487	23.0116	21.7248	21.2171	22.979	21.4212	21.0813	NaN	20.2567	24.5638	17.5104	22.5135	21.3563	22.5713	22.2129	22.6064	19.4095	21.7534	20.7195	7	3	3	89.7	48.5	48.5	10.372	0	116.67
91	A0A087WVQ6;Q00610-2;Q00610;J3KS13;A0A087WX41;P53675-2;P53675;K7EJJ5;J3KRF5	A0A087WVQ6;Q00610-2;Q00610	Clathrin heavy chain;Clathrin heavy chain 1	CLTC	NaN	NaN	NaN	NaN	15.0376	NaN	NaN	NaN	NaN	NaN	NaN	NaN	13.3369	NaN	15.2975	NaN	NaN	NaN	NaN	14.8093	NaN	NaN	17.7601	14.2679	NaN	14.4035	15.9906	NaN	NaN	NaN	NaN	NaN	11.7408	NaN	20.4104	NaN	15	15	15	11.7	11.7	11.7	192.06	0	40.086
92	A0A087WW23;P20292	A0A087WW23;P20292	Arachidonate 5-lipoxygenase-activating protein	ALOX5AP	NaN	15.8979	NaN	NaN	NaN	NaN	NaN	NaN	NaN	NaN	NaN	NaN	NaN	NaN	NaN	NaN	NaN	NaN	NaN	NaN	NaN	NaN	NaN	NaN	NaN	NaN	NaN	NaN	NaN	NaN	NaN	NaN	NaN	NaN	22.5087	NaN	2	2	2	9.6	9.6	9.6	24.208	0	9.1973
93	A0A087WW49;A0A075B7B6;A6NJ16	A0A087WW49;A0A075B7B6;A6NJ16	Putative V-set and immunoglobulin domain-containing-like protein IGHV4OR15-8	IGHV4OR15-8	20.2057	20.2147	NaN	20.8659	19.2409	21.4121	22.5919	22.7948	22.1175	21.2126	22.0481	21.4083	21.944	21.8589	24.3275	22.0051	22.7207	21.8026	24.3662	20.9348	21.6392	21.5205	20.4476	25.003	23.5515	23.4882	23.8028	22.5633	23.7117	22.9527	22.5193	24.2324	23.6935	NaN	24.6954	24.1155	4	2	1	42.7	31.6	17.9	12.944	0	132.07
94	A0A087WW55;H0Y8D1;Q8NHM4	A0A087WW55;H0Y8D1		PRSS1	NaN	NaN	NaN	NaN	NaN	NaN	NaN	17.5389	NaN	NaN	18.6535	NaN	NaN	NaN	NaN	NaN	16.7418	NaN	18.6484	21.7577	NaN	NaN	NaN	19.5496	17.6478	NaN	22.0162	22.4903	21.9742	20.6609	25.1096	19.3477	NaN	23.7503	21.9226	NaN	7	3	0	31.6	13.8	0	26.622	0	8.1521
96	A0A087WW70;O43516-2;O43516;O43516-3;E9PB87;O43516-4	A0A087WW70;O43516-2;O43516;O43516-3;E9PB87;O43516-4	WAS/WASL-interacting protein family member 1	WIPF1	NaN	NaN	NaN	NaN	NaN	NaN	NaN	NaN	NaN	NaN	NaN	NaN	NaN	NaN	NaN	NaN	NaN	NaN	NaN	NaN	NaN	NaN	NaN	NaN	NaN	NaN	NaN	NaN	NaN	NaN	NaN	NaN	NaN	16.3277	18.3503	NaN	2	2	2	7.3	7.3	7.3	50.413	0.0087452	2.4575
97	A0A087WW89	A0A087WW89		IGHV3-72	27.3234	26.4604	27.5746	27.9479	27.2037	27.6014	28.9821	29.5551	29.3449	28.8201	29.2412	29.1632	28.2203	28.723	29.757	29.3538	29.8647	28.5566	29.5388	28.3195	26.7502	27.6968	27.934	28.914	29.2293	29.0045	29.639	27.9566	29.524	28.6949	27.2586	28.7484	28.993	28.3576	29.1789	28.1358	7	7	3	88.1	88.1	36.6	11.167	0	323.31
98	A0A087WWC0;A0A087X1F1;A0A087X1M5;A0A087X0U8;A0A087WXC9;Q13477-2;Q13477-3;Q13477;Q13477-4	A0A087WWC0;A0A087X1F1;A0A087X1M5;A0A087X0U8;A0A087WXC9;Q13477-2;Q13477-3;Q13477	Mucosal addressin cell adhesion molecule 1	MADCAM1	23.3708	23.2251	23.9354	23.7478	24.4041	22.8141	23.7313	23.2656	24.0897	25.1719	26.2745	22.0896	26.1388	25.5325	20.5834	24.0898	22.7119	18.6162	20.5241	23.017	22.5105	22.3197	21.3906	20.1556	20.6571	19.9329	NaN	NaN	NaN	NaN	NaN	21.0947	19.4114	20.4093	18.7281	NaN	6	6	6	20	20	20	40.891	0	167.63
99	A0A087WWC9;A0A087WXC3;A0A087WWU7;A0A087WYN7;A0A087WWT5;A0A087WX49;A0A087WU42;A0A087X2A1;B9A064;A0A075B6K8;A0A075B6K7;P01715	A0A087WWC9;A0A087WXC3;A0A087WWU7;A0A087WYN7;A0A087WWT5;A0A087WX49;A0A087WU42;A0A087X2A1;B9A064;A0A075B6K8	Immunoglobulin lambda-like polypeptide 5	IGLL5;IGLC1	17.7568	17.8889	18.2987	18.2583	NaN	20.6861	23.8554	24.2015	24.8889	24.7724	23.9389	24.4056	23.2613	22.5714	25.5989	24.133	24.0868	24.6808	24.2754	24.9702	23.6964	23.9326	21.8309	25.2981	25.135	25.2239	25.2311	24.794	24.3756	24.9687	25.003	24.5978	23.8909	25.0034	23.4752	25.3517	12	3	1	50.6	9.5	6.1	24.683	0	149.6
101	A0A087WWD8;E9PRA0;J3KQC6;Q9BYE2-4;Q9BYE2-3;Q9BYE2-5;Q9BYE2-2;Q9BYE2	A0A087WWD8;E9PRA0;J3KQC6;Q9BYE2-4;Q9BYE2-3;Q9BYE2-5;Q9BYE2-2;Q9BYE2	Transmembrane protease serine 13	TMPRSS13	NaN	NaN	17.1344	NaN	18.8681	NaN	NaN	NaN	NaN	NaN	NaN	NaN	NaN	18.1102	NaN	NaN	NaN	NaN	NaN	NaN	19.4362	19.2301	NaN	NaN	NaN	17.2892	NaN	NaN	NaN	NaN	NaN	NaN	17.8532	NaN	NaN	NaN	2	2	2	7.1	7.1	7.1	61.081	0	172.72
102	A0A087WWF0	A0A087WWF0		IGHV3-64	NaN	NaN	NaN	NaN	NaN	NaN	NaN	NaN	NaN	NaN	19.2402	NaN	NaN	NaN	NaN	NaN	NaN	NaN	NaN	NaN	20.7471	NaN	NaN	NaN	NaN	NaN	NaN	NaN	NaN	NaN	NaN	NaN	NaN	NaN	NaN	NaN	1	1	1	20	20	20	8.3052	0.0024865	3.2956
103	A0A087WWF1;Q8WWX9	A0A087WWF1;Q8WWX9	Selenoprotein M	SELM	NaN	NaN	NaN	NaN	NaN	NaN	NaN	NaN	NaN	NaN	20.5331	NaN	19.6538	20.4277	NaN	NaN	NaN	NaN	NaN	NaN	17.6315	NaN	NaN	NaN	NaN	NaN	19.4061	NaN	NaN	NaN	22.327	NaN	17.892	18.2019	19.8893	NaN	5	4	4	41	36.8	36.8	16.081	0	8.633
104	A0A087WWF8;F8VV13;Q96DR8	A0A087WWF8;F8VV13;Q96DR8	Mucin-like protein 1	MUCL1	26.7792	27.4107	28.7032	27.9177	NaN	26.4741	27.9281	NaN	NaN	NaN	NaN	NaN	29.099	28.348	NaN	NaN	29.1949	NaN	NaN	NaN	26.3974	25.7203	25.4353	NaN	NaN	NaN	NaN	NaN	NaN	NaN	NaN	NaN	NaN	NaN	NaN	NaN	1	1	1	11.2	11.2	11.2	8.2082	0.0035615	2.7456
105	A0A087WWM1;A0A087X2A4;P15941-7;P15941-11;P15941-8;P15941-4;P15941-3;P15941;P15941-2;A0A087WVJ0;B1AVQ7;P15941-17;A0A087X0L2;P15941-15;P15941-6;A6ZIE4;A6ZIE3;P15941-12;P15941-16;P15941-9;P15941-10;A0A087X061;A0A087WZZ6;Q7Z536	A0A087WWM1;A0A087X2A4;P15941-7;P15941-11;P15941-8;P15941-4;P15941-3;P15941;P15941-2;A0A087WVJ0;B1AVQ7;P15941-17;A0A087X0L2;P15941-15;P15941-6;A6ZIE4;A6ZIE3;P15941-12;P15941-16;P15941-9;P15941-10	Mucin-1;Mucin-1 subunit alpha;Mucin-1 subunit beta	MUC1	24.678	25.2544	24.0609	25.11	25.5261	22.2185	24.3109	23.4882	24.2919	25.0803	26.2121	21.822	25.5468	25.544	22.2221	22.9471	24.2109	20.4974	21.9228	22.0251	21.3562	21.6815	24.654	18.2524	20.3281	19.9431	17.9515	18.8889	17.8639	19.9246	19.1201	18.2025	18.8717	20.5317	16.8934	18.5254	9	9	6	11.5	11.5	8.4	123.01	0	323.31
106	A0A087WWS7;Q15833-2;Q15833;Q15833-3;M0R0M7;M0QZ54;M0R118;M0R0D4;A0A087WUN8;M0R1A1	A0A087WWS7;Q15833-2;Q15833;Q15833-3;M0R0M7	Syntaxin-binding protein 2	STXBP2	NaN	NaN	NaN	NaN	14.7408	15.5848	16.963	NaN	NaN	19.0381	18.9338	NaN	NaN	17.8917	NaN	NaN	NaN	NaN	NaN	NaN	NaN	NaN	18.8122	NaN	NaN	NaN	17.2294	NaN	NaN	NaN	NaN	NaN	16.9944	NaN	18.3115	15.7958	7	7	7	17.4	17.4	17.4	64.705	0	20.778
107	A0A087WWW7;E9PGF5;E9PF55;Q9HBL0;Q59G71;E7ERH1	A0A087WWW7;E9PGF5;E9PF55;Q9HBL0;Q59G71	Tensin-1	TNS1	NaN	NaN	NaN	NaN	NaN	NaN	NaN	NaN	NaN	NaN	NaN	NaN	16.0077	NaN	NaN	NaN	NaN	NaN	NaN	NaN	NaN	17.3912	NaN	NaN	NaN	NaN	NaN	NaN	NaN	NaN	15.5271	NaN	18.104	17.7905	NaN	NaN	3	3	3	3.6	3.6	3.6	143.52	0	8.5279
108	A0A087WX08;Q9UEY8-2;Q9UEY8	A0A087WX08;Q9UEY8-2;Q9UEY8	Gamma-adducin	ADD3	NaN	NaN	NaN	NaN	NaN	NaN	NaN	NaN	NaN	NaN	NaN	NaN	18.9242	NaN	NaN	NaN	NaN	NaN	NaN	NaN	21.1044	18.943	NaN	NaN	NaN	NaN	NaN	NaN	NaN	NaN	17.6637	NaN	19.4769	20.3831	17.5299	NaN	3	3	3	6.4	6.4	6.4	75.375	0	40.77
109	K7EJ99;K7EJM5;A0A087WX29;K7EN94;B1AKP7;G3V162;A0A087X260;A0A087WYY0;Q13148	K7EJ99;K7EJM5;A0A087WX29;K7EN94;B1AKP7;G3V162;A0A087X260;A0A087WYY0;Q13148	TAR DNA-binding protein 43	TARDBP	NaN	NaN	NaN	20.2072	19.6916	NaN	NaN	NaN	NaN	NaN	24.1948	NaN	NaN	NaN	NaN	NaN	NaN	NaN	NaN	NaN	NaN	NaN	NaN	NaN	NaN	NaN	NaN	NaN	NaN	NaN	NaN	NaN	NaN	NaN	NaN	NaN	2	2	2	40	40	40	8.8529	0	8.5285
110	A0A087WX59;Q16186	A0A087WX59;Q16186	Proteasomal ubiquitin receptor ADRM1	ADRM1	NaN	NaN	NaN	NaN	NaN	NaN	NaN	NaN	NaN	NaN	19.5919	NaN	20.9535	20.0544	NaN	20.278	19.3324	NaN	NaN	NaN	20.2144	NaN	NaN	NaN	NaN	NaN	NaN	NaN	NaN	NaN	NaN	NaN	NaN	19.6633	NaN	NaN	1	1	1	4.3	4.3	4.3	37.504	0	53.907
111	A0A087WYF1;A0A087WX80;P24043	A0A087WYF1;A0A087WX80;P24043	Laminin subunit alpha-2	LAMA2	14.4864	15.0996	16.2441	15.3711	15.5937	14.6635	14.12	NaN	NaN	14.2179	NaN	NaN	NaN	NaN	NaN	NaN	NaN	NaN	NaN	NaN	NaN	NaN	14.3918	11.3719	NaN	NaN	NaN	14.8448	NaN	NaN	14.232	15.9356	12.0307	NaN	12.5275	NaN	6	6	6	2.8	2.8	2.8	343.41	0.00051467	6.7411
112	C9IZL6;A0A087WXB8;Q9Y274;C9J0E2;C9J480;C9JWI9;C9JXM2;C9JMW7;C9J9Y4;Q9Y274-2;C9JWJ3	C9IZL6;A0A087WXB8;Q9Y274;C9J0E2;C9J480;C9JWI9;C9JXM2;C9JMW7;C9J9Y4	Type 2 lactosamine alpha-2,3-sialyltransferase	ST3GAL6	21.1808	18.7657	NaN	20.245	22.1372	17.1416	21.3888	22.675	NaN	NaN	22.4612	NaN	22.168	22.2532	21.4505	NaN	21.3244	19.6394	21.8917	21.2716	23.1631	22.478	22.099	NaN	18.6907	NaN	22.2081	21.2416	21.0406	20.4526	23.3017	NaN	NaN	24.3509	21.8605	21.5716	5	5	5	20.2	20.2	20.2	25.538	0.00049164	5.826
113	E9PGB2;J3QSS3;A0A087WXK5;Q9BZC7-2;Q9BZC7;Q9BZC7-3	E9PGB2;J3QSS3;A0A087WXK5;Q9BZC7-2;Q9BZC7;Q9BZC7-3	ATP-binding cassette sub-family A member 2	ABCA2	NaN	15.2729	17.8581	16.0648	NaN	NaN	NaN	NaN	NaN	NaN	NaN	NaN	NaN	NaN	NaN	NaN	NaN	NaN	NaN	NaN	NaN	NaN	NaN	NaN	NaN	NaN	NaN	NaN	NaN	NaN	NaN	NaN	15.7686	NaN	NaN	NaN	2	2	2	2	2	2	108.36	0.0017094	3.6067
114	A0A087WXL1;P41439;A0A087WYI3;P41439-2;F5H2G8;P41439-3	A0A087WXL1;P41439;A0A087WYI3;P41439-2	Folate receptor gamma	FOLR3	NaN	16.8792	NaN	20.1436	NaN	NaN	NaN	NaN	20.6494	NaN	NaN	NaN	NaN	NaN	NaN	NaN	NaN	NaN	18.6255	NaN	NaN	NaN	NaN	20.3386	20.2251	20.3694	NaN	NaN	NaN	NaN	NaN	NaN	NaN	NaN	NaN	NaN	4	3	3	24.9	20.4	20.4	27.884	0.00050327	6.2824
115	A0A087WXL8;A0A075B6N8;A0A087WVW2;P01860	A0A087WXL8;A0A075B6N8;A0A087WVW2;P01860	Ig gamma-3 chain C region	IGHG3	24.7227	22.3449	23.1839	24.5522	25.2224	23.7868	24.5892	24.6939	23.7924	24.7394	28.2261	26.0435	24.5632	23.5709	25.5813	25.4383	26.497	25.6055	25.6598	27.6655	22.6407	22.8822	23.4336	28.2211	25.0699	26.7146	27.7385	26.1435	29.0868	27.5932	25.92	28.1673	23.9874	24.7881	27.964	27.7849	22	7	7	48.2	25	25	56.889	0	323.31
116	A0A087WXM8;P50895;K7ENU8;K7ERB7	A0A087WXM8;P50895;K7ENU8	Basal cell adhesion molecule	BCAM	21.668	22.7337	22.7641	23.2496	23.1199	21.5516	21.7812	22.4295	22.3587	23.3736	25.1406	19.5798	24.2356	24.8456	18.2569	19.9818	21.0995	14.0949	16.8173	16.7606	16.0469	20.1508	21.7729	NaN	16.7006	17.9322	NaN	17.1104	18.2627	16.7563	20.9222	16.5868	16.7644	19.39	16.3544	NaN	20	20	20	39.5	39.5	39.5	63.693	0	281.27
117	A0A087WXS7;O43681	A0A087WXS7;O43681	ATPase ASNA1	ASNA1	NaN	NaN	NaN	NaN	18.2121	NaN	NaN	NaN	NaN	NaN	NaN	NaN	NaN	NaN	NaN	NaN	NaN	NaN	NaN	NaN	NaN	NaN	NaN	NaN	NaN	NaN	NaN	NaN	NaN	NaN	NaN	NaN	NaN	NaN	NaN	NaN	2	2	2	5.4	5.4	5.4	37.119	0.0098299	2.4125
118	A0A087WXW9;P20908	A0A087WXW9;P20908	Collagen alpha-1(V) chain	COL5A1	NaN	13.3295	14.8003	15.7791	13.259	NaN	NaN	NaN	NaN	NaN	15.869	NaN	NaN	16.3128	NaN	15.1892	NaN	NaN	NaN	18.0952	17.0594	17.4985	15.2436	NaN	NaN	NaN	17.5286	NaN	18.0298	NaN	19.7586	15.2887	17.1507	21.6995	18.7036	NaN	5	5	5	3.2	3.2	3.2	183.65	0	158.88
119	A0A087WY55;Q9NP79;Q5TGM0;Q9NP79-2	A0A087WY55;Q9NP79;Q5TGM0;Q9NP79-2	Vacuolar protein sorting-associated protein VTA1 homolog	VTA1	21.4461	23.8319	23.3749	24.4547	25.5835	20.6856	24.1641	18.6149	22.4693	21.0856	23.1825	NaN	24.5946	22.5488	NaN	22.1182	21.969	NaN	NaN	21.6031	21.6946	21.1958	24.1851	NaN	NaN	19.9594	NaN	NaN	18.9635	NaN	22.7484	NaN	NaN	NaN	NaN	NaN	6	6	6	31.1	31.1	31.1	31.102	0	32.196
120	A0A087WYC5;A0A087WSX2	A0A087WYC5		IGHG1	20.7127	20.9752	19.7955	21.1419	20.5707	21.0258	22.1414	22.7174	21.998	22.0768	22.8822	22.8824	18.5744	18.6693	23.4696	22.3679	21.7164	22.8671	22.8057	22.0853	21.1484	22.2568	NaN	23.6334	23.2232	22.9798	23.7667	23.0942	23.184	23.2504	22.4139	23.0362	22.9099	NaN	23.5513	23.1314	30	3	2	58.3	5.5	2.7	52.426	0	148.69
121	A0A087WYE1	A0A087WYE1		IGHG1	21.8369	20.5785	21.259	22.5451	21.5477	22.2863	24.6594	23.6724	23.7967	20.8418	23.0948	24.5347	23.228	23.3098	23.2603	23.8397	23.8969	24.5634	24.9558	23.646	22.5974	23.7737	19.2389	24.9682	25.2585	24.4828	25.1486	24.8524	25.2243	24.6507	22.3512	24.7661	25.9163	NaN	24.842	24.5893	30	3	2	62.9	10.3	8	52.109	0	57.172
122	B1AP61;A0A087WYF6;J3KP36;F8W7U3;E7ESD2;A0A096LPC5;Q9Y4E1-5;Q5SNT6;Q9Y4E1-3;Q9Y4E1-6;Q9Y4E1-2;Q9Y4E1;Q9Y4E1-4;Q641Q2-2;Q641Q2	B1AP61;A0A087WYF6;J3KP36;F8W7U3;E7ESD2;A0A096LPC5;Q9Y4E1-5;Q5SNT6;Q9Y4E1-3;Q9Y4E1-6;Q9Y4E1-2;Q9Y4E1;Q9Y4E1-4;Q641Q2-2;Q641Q2	WASH complex subunit FAM21C;WASH complex subunit FAM21B;WASH complex subunit FAM21A	FAM21A;FAM21C;FAM21B	NaN	NaN	NaN	NaN	NaN	NaN	20.0435	19.8346	21.8774	NaN	NaN	NaN	NaN	NaN	NaN	22.4505	23.3778	22.3982	20.8795	NaN	20.7517	20.3811	NaN	NaN	23.6884	22.5215	NaN	NaN	NaN	NaN	21.1401	NaN	20.1192	19.705	19.7707	20.5789	1	1	1	7.7	7.7	7.7	17.637	0.0017058	3.5949
123	A0A087WYF8;Q53GG5-2;Q53GG5;D6RAF1;Q53GG5-3	A0A087WYF8;Q53GG5-2;Q53GG5;D6RAF1;Q53GG5-3	PDZ and LIM domain protein 3	PDLIM3	NaN	NaN	NaN	NaN	NaN	NaN	NaN	NaN	NaN	NaN	NaN	NaN	NaN	NaN	NaN	NaN	NaN	NaN	NaN	NaN	NaN	NaN	NaN	NaN	NaN	NaN	NaN	19.9587	NaN	NaN	NaN	NaN	16.7921	19.625	18.0943	NaN	2	2	2	15.2	15.2	15.2	21.754	0	9.3925
124	A0A087WZS0;A0A087WYG6;Q9BZG9-2;G3V0Z9	A0A087WZS0;A0A087WYG6;Q9BZG9-2;G3V0Z9	Ly-6/neurotoxin-like protein 1	LYNX1	21.6976	NaN	NaN	NaN	21.9811	23.4349	NaN	NaN	NaN	20.6236	NaN	NaN	22.7852	NaN	NaN	NaN	NaN	NaN	NaN	23.4239	23.8113	NaN	22.5261	20.2544	NaN	NaN	24.7772	24.057	23.3138	NaN	26.1096	22.6414	23.4248	24.537	22.9533	22.5489	2	2	2	22	22	22	9.1798	0.0032468	3.0798
125	A0A087WYJ9;A0A075B6N9;P01871;P01871-2;P04220	A0A087WYJ9;A0A075B6N9;P01871;P01871-2;P04220	Ig mu chain C region;Ig mu heavy chain disease protein	IGHM	26.0773	26.2441	28.2129	26.1627	26.6349	27.7297	25.3105	27.5522	27.3803	28.0358	27.2943	25.8558	27.7516	29.6831	25.8899	26.9668	30.1568	25.6282	27.2618	28.5672	27.0692	28.0835	27.3256	27.295	27.8679	27.1683	27.1127	24.7709	26.3215	26.6925	27.7793	25.5916	27.9946	27.2781	29.7221	26.5222	26	26	4	45.7	45.7	8	65.7	0	323.31
126	A0A087WYL5;Q6UXD5-6;Q6UXD5-3;Q6UXD5-5;Q6UXD5-2;Q6UXD5;H3BN26;Q6UXD5-4;REV__O95407;A0A087WXL7;B5MEB3;F5H2J1;A0A087WWW8;O43303-2;O43303;Q8WXR4-6;Q8WXR4-3;Q8WXR4-5;Q8WXR4-2;Q8WXR4-4;Q8WXR4;Q8WXR4-7;Q9Y6J0-2	A0A087WYL5;Q6UXD5-6;Q6UXD5-3;Q6UXD5-5;Q6UXD5-2;Q6UXD5;H3BN26;Q6UXD5-4	Seizure 6-like protein 2	SEZ6L2	21.3951	21.0802	20.6768	21.0243	21.6817	19.2028	18.4742	NaN	NaN	NaN	22.292	NaN	21.4644	22.0747	NaN	16.8512	NaN	NaN	NaN	NaN	NaN	NaN	18.8354	NaN	NaN	NaN	NaN	NaN	NaN	NaN	17.2408	NaN	17.4159	18.099	18.5558	NaN	7	7	5	7.9	7.9	6.5	99.133	0	19.075
127	A0A087WYL9;A0A087WWV8	A0A087WYL9;A0A087WWV8		IGKC;IGKV1-8	20.1557	19.937	20.7504	20.9663	18.4116	20.7752	25.9804	28.6372	27.1103	27.9013	28.8159	28.1426	26.144	26.367	28.3303	27.6617	28.2278	26.6659	25.7575	28.1061	23.3846	26.9179	22.2073	28.213	28.3527	28.0892	28.6527	27.9366	28.2281	27.9055	26.7803	28.5116	23.1733	25.9816	28.0103	28.2173	16	6	4	69.7	26.9	17.5	25.631	0	81.568
128	A0A087WYR3;O43399-2;O43399-4;O43399;O43399-3;O43399-5;O43399-7;A0A087WZ51;O43399-6	A0A087WYR3;O43399-2;O43399-4;O43399;O43399-3;O43399-5;O43399-7;A0A087WZ51;O43399-6	Tumor protein D54	TPD52L2	17.0305	18.5751	17.9221	20.0807	NaN	18.4425	NaN	NaN	NaN	NaN	20.6177	NaN	20.7853	20.6221	NaN	NaN	NaN	NaN	NaN	NaN	18.1174	17.3695	18.5833	NaN	NaN	NaN	NaN	NaN	NaN	NaN	19.2515	NaN	19.3051	21.3972	18.0197	NaN	5	5	5	31.5	31.5	31.5	23.764	0	13.409
129	A0A087WYR4;A0A087WZW9	A0A087WYR4		IGLL5	29.2849	29.1755	29.8542	30.2891	29.6578	30.4039	31.017	32.0945	32.2575	32.01	31.8473	31.4943	30.8348	31.4783	31.2507	31.9931	32.1766	31.8866	31.7808	32.0858	31.714	32.1198	31.7288	32.0309	32.3057	31.9303	32.5715	32.2606	32.2573	32.2605	32.6403	31.7152	31.9253	32.1092	31.4771	32.0708	13	13	1	49.4	49.4	3.4	24.83	0	323.31
130	A0A087WYS1;E7EUC7;Q16851-2;Q16851;C9JNZ1;C9JTZ5;C9JUW1;C9JWG0;C9JVG3;C9JQU9;F2Z3H1	A0A087WYS1;E7EUC7;Q16851-2;Q16851;C9JNZ1	UTP--glucose-1-phosphate uridylyltransferase	UGP2	NaN	NaN	NaN	NaN	NaN	NaN	NaN	NaN	NaN	NaN	NaN	NaN	NaN	NaN	18.9779	NaN	17.1396	NaN	NaN	NaN	NaN	NaN	17.284	17.1021	NaN	15.9182	NaN	NaN	NaN	NaN	NaN	NaN	NaN	18.8429	21.5848	NaN	6	6	6	12.8	12.8	12.8	56.967	0	46.725
131	A0A087WYV5;X6R3P0;O94813-3;O94813-2;O94813	A0A087WYV5;X6R3P0;O94813-3;O94813-2;O94813	Slit homolog 2 protein;Slit homolog 2 protein N-product;Slit homolog 2 protein C-product	SLIT2	NaN	NaN	NaN	NaN	NaN	NaN	NaN	NaN	NaN	NaN	NaN	NaN	NaN	NaN	NaN	NaN	NaN	NaN	NaN	NaN	NaN	NaN	NaN	NaN	NaN	NaN	NaN	NaN	NaN	NaN	NaN	NaN	NaN	NaN	NaN	NaN	2	2	2	2.4	2.4	2.4	159.98	0.00049826	6.0997
132	D6RJI3;A0A087WYV8;P35556-2;P35556;E9PHW4;A0A087WV40	D6RJI3;A0A087WYV8;P35556-2;P35556;E9PHW4	Fibrillin-2	FBN2	NaN	NaN	17.4406	17.611	17.3206	16.5803	NaN	NaN	NaN	NaN	16.7124	NaN	18.0195	16.7191	NaN	NaN	NaN	NaN	NaN	NaN	19.1756	17.7381	NaN	NaN	NaN	NaN	NaN	NaN	NaN	NaN	NaN	NaN	16.3791	17.1491	NaN	NaN	3	1	1	2.1	1.1	1.1	157.69	0	84.214
133	A0A087WZA8;F6SYP7;P98153-3;P98153;B7Z3C4;P98153-2	A0A087WZA8;F6SYP7;P98153-3;P98153;B7Z3C4;P98153-2	Integral membrane protein DGCR2/IDD	DGCR2	20.0556	20.1743	21.3256	21.5398	20.3094	19.9714	NaN	NaN	NaN	NaN	NaN	NaN	21.2008	19.4092	NaN	NaN	NaN	NaN	NaN	NaN	18.3449	19.3399	NaN	NaN	16.9711	NaN	NaN	16.5487	NaN	NaN	18.9384	NaN	18.0459	24.1852	NaN	NaN	2	2	2	5.5	5.5	5.5	36.948	0	17.5
134	A0A087WZE4;P02549-2;P02549	A0A087WZE4;P02549-2;P02549	Spectrin alpha chain, erythrocytic 1	SPTA1	NaN	NaN	NaN	NaN	NaN	NaN	NaN	NaN	NaN	NaN	NaN	NaN	NaN	NaN	15.5136	NaN	NaN	NaN	NaN	NaN	NaN	NaN	NaN	NaN	NaN	NaN	NaN	NaN	NaN	NaN	NaN	NaN	NaN	NaN	17.3676	NaN	2	2	2	1	1	1	281.11	0.00088106	3.9515
135	A0A087WZH7;P29966	A0A087WZH7;P29966	Myristoylated alanine-rich C-kinase substrate	MARCKS	21.1531	22.3312	23.409	22.8285	23.0078	22.0639	18.981	NaN	19.7155	21.9889	22.6983	NaN	20.9681	20.5422	NaN	21.8234	21.0017	NaN	NaN	21.1553	24.6313	22.529	25.8767	18.1866	NaN	NaN	21.3797	21.7069	19.914	20.9909	22.9361	20.1525	23.6778	25.1973	19.9784	19.8454	9	9	9	43.9	43.9	43.9	31.595	0	323.31
136	A0A087WZH9	A0A087WZH9		IGKV1D-33	26.3512	24.3526	27.1272	26.9366	26.8894	27.5056	25.7018	28.147	27.6684	28.7984	27.7038	26.7929	28.5253	29.7737	27.1313	27.1435	27.3664	26.1392	26.1786	27.0288	28.5567	28.5638	26.4929	26.4771	25.8613	26.7851	27.4447	26.2688	27.5153	26.9602	28.0654	26.8032	27.9333	28.7038	26.5471	26.0103	4	3	2	53.7	37	22.2	11.842	0	323.31
137	A0A087WZR4;M9MML6;O75015;H0Y4U3;E9PNY5;A0A087WU90	A0A087WZR4;M9MML6;O75015;H0Y4U3	Low affinity immunoglobulin gamma Fc region receptor III-B	FCGR3B	25.8662	27.5825	26.1298	26.7166	26.1899	25.1228	24.9217	25.0454	25.9188	25.4753	26.7637	22.3548	26.6391	26.7459	23.1952	23.9395	23.8127	20.5377	22.6455	24.2802	22.0364	22.3284	24.9639	19.1215	21.8511	21.476	18.8926	NaN	19.6008	20.1648	22.0856	19.3139	21.0664	17.1193	18.1796	17.599	10	10	4	33.8	33.8	19	24.421	0	115.71
138	A0A087X0T8;A0A087X105;A0A087WZW4;A0A087X1W8;A0A087WZR6;X5DQS5;Q9BY67-2;Q9BY67-5;Q9BY67;Q9BY67-4;Q9BY67-3;F5H125;H0YG94;F5H8J9;F5H0H5	A0A087X0T8;A0A087X105;A0A087WZW4;A0A087X1W8;A0A087WZR6;X5DQS5;Q9BY67-2;Q9BY67-5;Q9BY67;Q9BY67-4;Q9BY67-3	Cell adhesion molecule 1	CADM1	26.2716	25.2722	25.3186	25.9303	26.0542	23.9692	23.6054	22.022	22.4773	24.7849	26.0526	20.7749	25.1522	25.5437	20.0618	22.2361	22.3381	19.973	19.3913	22.7288	21.5694	21.7978	19.5377	18.589	16.7136	18.7266	16.4054	NaN	19.7524	17.253	19.429	NaN	19.0771	19.7561	18.6341	NaN	12	12	12	44.2	44.2	44.2	38.78	0	323.31
139	A0A087WZW1;P04118;A0A087X0Q7	A0A087WZW1;P04118;A0A087X0Q7	Colipase	CLPS	21.7849	21.8044	18.9683	14.9595	NaN	20.2663	NaN	20.4053	NaN	NaN	21.1103	NaN	21.283	NaN	NaN	22.4936	NaN	NaN	NaN	22.4273	NaN	20.2308	NaN	NaN	NaN	NaN	20.0667	24.7362	NaN	22.0415	25.6019	21.0804	NaN	NaN	20.7185	21.8044	4	4	4	56.1	56.1	56.1	10.567	0	108.08
140	A0A087WZW8;P04433;A0A087WUS2	A0A087WZW8		IGKV3-11	30.689	30.6329	31.6074	31.0799	31.3304	31.5856	31.8213	32.3802	31.3561	32.6746	32.2437	31.4835	31.9825	32.4974	32.0682	32.2587	32.5131	31.6981	32.011	32.429	32.4166	32.9219	32.3974	32.3052	32.3414	31.7369	32.8268	32.3675	32.5182	32.3652	32.0603	32.3656	32.2416	32.0343	31.8316	31.8312	17	17	6	76.4	76.4	33.5	25.6	0	323.31
141	F5H3Q5;A0A087WZY5;F5H851;A8MXH5;Q14031-2;Q14031	F5H3Q5;A0A087WZY5;F5H851;A8MXH5;Q14031-2;Q14031	Collagen alpha-6(IV) chain	COL4A6	NaN	NaN	NaN	NaN	NaN	NaN	NaN	NaN	NaN	15.6707	NaN	NaN	16.8424	NaN	NaN	NaN	NaN	NaN	NaN	NaN	NaN	NaN	NaN	NaN	NaN	NaN	NaN	NaN	NaN	NaN	NaN	NaN	NaN	NaN	NaN	NaN	1	1	1	0.7	0.7	0.7	158.12	0.0036116	2.9016
142	A0A087X010	A0A087X010		IGHG1	NaN	NaN	18.202	NaN	16.2423	15.9915	19.9617	21.4448	NaN	19.3195	19.3041	19.7957	18.1932	19.0328	NaN	21.7211	20.0401	20.0563	21.3902	18.5165	16.6433	17.2059	NaN	20.3209	21.1021	17.5808	21.9537	20.4188	20.6107	22.0069	NaN	19.8959	18.4943	18.2013	16.9613	19.9769	28	2	2	57.3	5.8	5.8	50.822	0	34.18
143	A0A087X027;Q01105-3;Q01105-4;Q01105-2;Q01105;P0DME0	A0A087X027;Q01105-3;Q01105-4;Q01105-2;Q01105;P0DME0	Protein SET;Protein SETSIP	SETSIP;SET	NaN	NaN	NaN	NaN	NaN	NaN	NaN	NaN	NaN	NaN	NaN	NaN	NaN	NaN	NaN	NaN	NaN	NaN	NaN	NaN	NaN	NaN	NaN	NaN	NaN	NaN	NaN	NaN	NaN	NaN	NaN	NaN	NaN	NaN	NaN	NaN	3	3	3	12.7	12.7	12.7	33.645	0.00046729	4.8587
144	A0A087X054;Q9Y4L1;D3DSV6;Q9BXT5	A0A087X054;Q9Y4L1	Hypoxia up-regulated protein 1	HYOU1	17.565	15.5246	19.2881	16.6281	17.1583	19.4463	17.5654	16.7658	16.5238	19.5865	20.5819	NaN	20.0563	19.2627	NaN	16.7251	NaN	NaN	NaN	20.9866	21.6098	21.4914	21.4102	16.7481	NaN	NaN	19.414	18.9873	18.3224	NaN	22.8682	17.4439	20.8183	22.3043	19.461	NaN	7	7	7	8.5	8.5	8.5	104.78	0	63.236
145	A0A087X079	A0A087X079		IGHG1	18.8529	17.7484	18.242	18.8637	NaN	13.7655	20.4073	22.1293	24.2825	21.5032	20.8725	22.148	20.2956	18.8975	16.604	21.8844	NaN	21.2713	23.5729	25.5601	20.0651	NaN	23.5324	20.7418	17.209	21.9538	22.5484	22.4268	22.9175	23.0069	25.1941	18.2151	21.3998	21.5548	26.1382	25.9137	30	1	0	59.6	2.5	0	51.912	0	13.76
146	A0A087X094;P01160;B0ZBE8	A0A087X094;P01160;B0ZBE8	Natriuretic peptides A;Atrial natriuretic factor	NPPA	NaN	NaN	NaN	NaN	NaN	NaN	NaN	NaN	NaN	NaN	NaN	NaN	NaN	NaN	NaN	NaN	NaN	NaN	NaN	NaN	19.0024	NaN	NaN	NaN	NaN	NaN	20.3805	21.6253	NaN	NaN	21.2694	NaN	NaN	NaN	22.3673	NaN	2	2	2	11.2	11.2	11.2	16.552	0.00047506	5.1689
147	A0A087X0C8;E7EV01;O15484	A0A087X0C8;E7EV01;O15484	Calpain-5	CAPN5	15.4565	16.3838	16.1362	16.5478	18.8968	16.1233	17.483	NaN	NaN	NaN	19.9841	NaN	NaN	NaN	NaN	NaN	NaN	NaN	NaN	NaN	NaN	14.7558	17.7762	17.9746	NaN	NaN	15.8238	NaN	NaN	14.8028	NaN	NaN	NaN	16.0161	NaN	NaN	6	6	6	13.1	13.1	13.1	72.984	0	16.539
148	A0A087X0D5;P09668;E9PKT6	A0A087X0D5;P09668;E9PKT6	Pro-cathepsin H;Cathepsin H mini chain;Cathepsin H;Cathepsin H heavy chain;Cathepsin H light chain	CTSH	25.7193	25.5748	24.1061	24.0658	23.662	23.863	25.333	25.0413	24.5465	25.8705	25.0732	23.2593	25.7503	25.1891	22.8769	23.9075	24.8953	22.7137	23.1768	26.3577	26.1903	23.9039	26.5462	17.8387	24.4778	23.8529	23.6111	22.8881	22.6678	23.2095	24.2553	22.5395	24.6108	23.0714	22.7455	23.3918	12	12	12	33.1	33.1	33.1	36.269	0	180.3
149	A0A087X0E2	A0A087X0E2	Serum amyloid A protein	SAA2-SAA4	NaN	NaN	NaN	NaN	NaN	NaN	NaN	NaN	NaN	NaN	NaN	23.5986	23.6003	NaN	23.4368	18.8313	22.6469	21.8301	18.6104	NaN	NaN	NaN	20.1043	24.2769	18.4174	24.0046	25.0704	26.0203	25.8581	NaN	NaN	22.0555	20.1646	22.1845	26.7982	21.9316	7	4	0	46.7	35.2	0	13.6	0	29.667
150	A0A087X162;A0A087X0H5;P10912-3;P10912-2;P10912;P10912-4;E9PCN7;E7ES05	A0A087X162;A0A087X0H5;P10912-3;P10912-2;P10912;P10912-4	Growth hormone receptor;Growth hormone-binding protein	GHR	20.6282	18.7233	21.8528	21.2921	18.5444	20.29	NaN	NaN	NaN	NaN	21.7369	NaN	20.7985	22.0966	19.4676	NaN	NaN	NaN	NaN	NaN	NaN	NaN	19.1951	17.9996	NaN	NaN	NaN	NaN	NaN	NaN	NaN	NaN	NaN	20.1112	NaN	NaN	6	6	6	26.4	26.4	26.4	34.044	0	14.834
151	M0R061;A0A087X0I4;M0QXB4;O14579-3;O14579-2;O14579	M0R061;A0A087X0I4;M0QXB4;O14579-3;O14579-2;O14579	Coatomer subunit epsilon	COPE	NaN	NaN	NaN	NaN	NaN	NaN	NaN	NaN	NaN	NaN	NaN	NaN	NaN	NaN	NaN	NaN	NaN	NaN	NaN	NaN	NaN	NaN	NaN	NaN	NaN	NaN	NaN	NaN	NaN	NaN	NaN	NaN	NaN	NaN	NaN	NaN	1	1	1	13.7	13.7	13.7	16.453	0.0076834	2.5417
152	A0A087X0K0;P39059	A0A087X0K0;P39059	Collagen alpha-1(XV) chain;Restin;Restin-2;Restin-3;Restin-4	COL15A1	25.0883	24.5962	25.3813	26.3125	25.6343	23.5871	24.6295	23.5582	24.0972	25.66	27.2577	22.8935	27.1316	26.9866	23.9032	24.4969	23.2874	20.0095	19.8811	23.745	21.5194	22.158	20.7362	21.0737	20.3628	21.9685	23.604	22.1853	22.2617	21.3771	24.6394	20.375	22.6828	25.2137	22.7132	20.7656	18	18	18	17.3	17.3	17.3	140.06	0	323.31
153	A0A087X0N5	A0A087X0N5			26.3828	25.9425	27.1959	27.1496	26.4252	27.6398	25.3098	27.6755	27.4991	27.7323	28.1217	26.7041	27.5834	27.7672	27.5272	27.3881	27.1217	26.8684	27.3538	26.6823	27.7432	27.6169	23.91	27.901	27.4383	26.9795	28.4682	27.8086	27.5396	28.3342	28.4471	27.638	27.9135	28.5282	27.2473	27.305	7	6	4	58.8	58.8	34	10.494	0	323.31
154	A0A087X0P6;A0A075B6S2	A0A087X0P6;A0A075B6S2		IGKV2D-29	28.3442	27.8377	29.2495	29.0124	28.5222	30.1913	28.1802	30.2034	29.2112	29.9837	29.1964	28.8514	29.2123	31.0196	29.7208	29.3068	30.198	28.7706	28.6569	30.3297	30.7561	30.9636	27.7873	29.4507	29.5896	29.7376	30.4353	29.3992	29.8991	29.7844	30.0007	29.2007	31.3766	30.1944	29.0112	29.0659	7	7	5	77.5	77.5	77.5	11.192	0	323.31
155	A0A087X0S5;P12109	A0A087X0S5;P12109	Collagen alpha-1(VI) chain	COL6A1	26.3689	27.0025	26.3937	27.5982	28.0365	23.937	26.9058	25.9233	26.8259	26.2934	28.0421	25.8806	28.5039	28.6753	25.6602	25.3626	25.842	21.8498	23.3284	24.8209	23.3291	24.4528	25.223	21.4659	23.6441	24.0502	22.1486	21.6322	22.0974	21.0124	23.5572	22.2768	22.698	22.5548	21.2749	21.9722	51	51	51	56.4	56.4	56.4	108.34	0	323.31
156	D3DPQ2;A0A087X0V4;A8K0B5;Q8IWT0;A0A087WW18;H7C3R6;Q8IWT0-2	D3DPQ2;A0A087X0V4;A8K0B5;Q8IWT0;A0A087WW18;H7C3R6;Q8IWT0-2	Protein archease	ZBTB8OS	NaN	17.5525	NaN	NaN	17.6359	NaN	NaN	NaN	19.4934	20.2264	20.301	NaN	NaN	18.6535	NaN	19.2276	NaN	NaN	NaN	NaN	19.3618	19.3904	20.6838	NaN	NaN	NaN	NaN	19.851	NaN	NaN	NaN	NaN	NaN	20.3173	NaN	NaN	2	2	2	11.8	11.8	11.8	12.777	0.002461	3.1526
157	A0A087X0X3;P52272-2;P52272;M0R019;M0R0Y6;M0QYQ7;M0R0N3;M0R2T0	A0A087X0X3;P52272-2;P52272;M0R019;M0R0Y6;M0QYQ7;M0R0N3;M0R2T0	Heterogeneous nuclear ribonucleoprotein M	HNRNPM	16.4407	14.997	17.4865	16.0153	17.2475	16.474	14.7441	NaN	NaN	11.6713	16.9208	NaN	18.5409	16.7709	NaN	NaN	NaN	NaN	NaN	13.8854	17.4584	16.6334	18.93	NaN	NaN	15.9732	14.9987	NaN	NaN	NaN	15.5551	NaN	17.4112	17.0442	18.3341	NaN	4	4	4	6.3	6.3	6.3	77.569	0	51.623
158	J3KN36;A0A087X117;Q5JPE7-2;Q15155;P69849;Q5JPE7;A0A087WW46;Q5JPE7-3;I3L0Q6;H3BTW1;H3BPS9	J3KN36;A0A087X117;Q5JPE7-2;Q15155;P69849;Q5JPE7;A0A087WW46;Q5JPE7-3	Nodal modulator 2;Nodal modulator 1;Nodal modulator 3	NOMO3;NOMO1;NOMO2	NaN	13.7805	NaN	14.8467	NaN	NaN	NaN	NaN	16.2738	NaN	15.1658	NaN	17.5747	17.1302	NaN	NaN	15.8105	NaN	NaN	NaN	NaN	NaN	15.9809	NaN	NaN	NaN	NaN	NaN	NaN	NaN	NaN	NaN	NaN	NaN	NaN	NaN	7	7	7	7.3	7.3	7.3	139.38	0	11.247
159	A0A087X130	A0A087X130		IGKC	25.15	22.4614	26.6538	25.5175	22.8224	26.0938	26.4314	27.9139	27.1126	27.0913	24.6445	24.6259	27.1642	28.6192	22.9671	23.7779	27.1691	26.4653	23.5006	28.5376	23.7436	28.0802	23.7565	27.0164	23.5388	26.403	24.7521	22.7526	24.172	21.398	24.8799	25.5662	27.6479	24.262	23.7123	24.9737	12	3	0	55.8	13	0	25.136	0	217.69
160	D6RE16;E0CX15;A0A087X152;O95185-2;O95185	D6RE16;E0CX15;A0A087X152;O95185-2;O95185	Netrin receptor UNC5C	UNC5C	20.543	18.1959	21.1762	20.9577	18.9518	19.9062	24.1948	23.9587	24.1425	24.3291	23.3038	22.4325	22.1868	22.1201	22.7193	23.4209	24.0016	21.6765	24.4694	22.3416	20.3576	20.2418	21.094	22.2659	22.2216	22.6784	22.0569	22.3329	22.0467	22.6644	19.8748	21.3653	NaN	19.0104	20.1495	21.701	4	4	4	14.6	14.6	14.6	29.284	0	8.1253
161	A0A087X163;Q9NP72;Q9NP72-2;Q5W0J0;Q9NP72-3;H0Y6T8	A0A087X163;Q9NP72;Q9NP72-2;Q5W0J0;Q9NP72-3	Ras-related protein Rab-18	RAB18	NaN	NaN	NaN	NaN	NaN	NaN	NaN	NaN	NaN	NaN	21.2786	22.2606	22.5087	23.775	NaN	NaN	NaN	NaN	NaN	NaN	24.6946	24.414	24.4187	NaN	NaN	NaN	NaN	NaN	NaN	NaN	18.2282	NaN	22.8402	25.4181	25.0147	24.3108	4	4	3	22	22	18.7	20.42	0	8.8765
162	S4R418;F5H0W4;A0A087X188;Q9UBW5-2;Q9UBW5	S4R418;F5H0W4;A0A087X188;Q9UBW5-2;Q9UBW5	Bridging integrator 2	BIN2	NaN	NaN	NaN	NaN	NaN	NaN	NaN	NaN	NaN	NaN	NaN	NaN	NaN	NaN	NaN	NaN	16.8654	NaN	NaN	NaN	NaN	NaN	NaN	NaN	NaN	NaN	NaN	NaN	NaN	NaN	NaN	NaN	NaN	18.7404	20.1057	NaN	5	5	5	14.9	14.9	14.9	58.913	0	19.18
163	A0A087X1C7	A0A087X1C7		IGHG1	18.252	NaN	17.7364	NaN	17.3563	NaN	18.5502	18.963	23.2799	23.2857	24.1589	21.5334	24.107	24.0618	24.4402	23.1755	22.8037	23.1308	22.2195	23.4794	22.8911	19.5595	17.8685	25.0452	24.8499	24.2128	24.7995	23.8252	25.0887	23.4198	23.3265	19.3278	21.6918	24.1487	25.1204	22.7593	29	3	0	59.1	7.4	0	50.488	0.00048948	5.7592
164	A0A087X1G7;O60613	A0A087X1G7;O60613	15 kDa selenoprotein	2015-09-01	19.969	16.7774	NaN	19.5372	20.1515	NaN	19.4337	NaN	NaN	NaN	NaN	NaN	20.4956	19.1991	NaN	NaN	NaN	NaN	NaN	NaN	NaN	NaN	NaN	NaN	NaN	NaN	NaN	NaN	NaN	NaN	NaN	NaN	NaN	NaN	NaN	NaN	2	2	2	17.7	17.7	17.7	17.942	0.00051256	6.6596
165	H7C3I1;F6VDH7;Q3KNR6;A0A087X1H6;Q8IZP2;P50502;Q8NFI4	H7C3I1;F6VDH7;Q3KNR6;A0A087X1H6;Q8IZP2;P50502;Q8NFI4	Putative protein FAM10A4;Hsc70-interacting protein;Putative protein FAM10A5	ST13;ST13P4;ST13P5	NaN	21.1528	NaN	17.1271	21.4952	17.6771	21.363	23.0572	21.7043	23.7964	NaN	22.4248	19.9423	NaN	23.5673	21.5032	22.8653	22.9504	22.8837	23.3671	NaN	NaN	21.1332	23.7904	23.1152	22.331	24.3762	23.7289	24.932	21.9787	19.6681	23.4635	21.8862	20.7629	23.2641	22.8638	3	3	3	23.3	23.3	23.3	16.219	0.00050684	6.3919
166	A0A087X1J7;P22352;H0YBE4;E5RG32;H0YC19;A0A087X0K3;P59796;O75715	A0A087X1J7;P22352	Glutathione peroxidase;Glutathione peroxidase 3	GPX3	24.1674	24.8615	24.7942	25.4056	25.0753	22.49	25.9639	25.1112	25.1225	26.1691	27.1134	25.1958	26.3561	26.0046	25.2691	25.3745	25.8931	24.5782	25.2745	25.2293	23.2856	23.7045	24.1453	24.8176	24.5556	25.5053	25.5905	26.1862	25.4907	19.6932	25.1929	25.2622	24.2809	23.2122	23.8734	25.4	10	10	10	39.6	39.6	39.6	25.402	0	144.3
167	A0A087X1J9;Q16663;P10147;P55773;P55773-2	A0A087X1J9;Q16663	C-C motif chemokine 15;CCL15(22-92);CCL15(25-92);CCL15(29-92)	CCL15	NaN	18.932	NaN	21.3261	19.9794	NaN	NaN	NaN	NaN	NaN	23.612	NaN	21.864	20.4499	NaN	18.4287	NaN	NaN	NaN	NaN	NaN	NaN	NaN	NaN	NaN	NaN	22.5296	23.6177	22.3959	NaN	24.3107	NaN	21.4609	23.8756	23.6657	NaN	3	3	3	49.2	49.2	49.2	6.5677	0	21.624
168	A0A087X1K9;E5RGR0;O75608-2;O75608;B4DP64;E5RJ48;E5RI35	A0A087X1K9;E5RGR0;O75608-2;O75608;B4DP64	Acyl-protein thioesterase 1	LYPLA1	NaN	NaN	NaN	18.1149	NaN	NaN	NaN	NaN	NaN	19.5837	NaN	NaN	NaN	NaN	NaN	NaN	NaN	NaN	NaN	NaN	NaN	NaN	18.694	NaN	NaN	NaN	NaN	NaN	NaN	NaN	NaN	NaN	NaN	NaN	20.2754	NaN	3	3	3	19.3	19.3	19.3	17.981	0.0098373	2.4217
169	A0A087X1S2;P67809;H0Y449	A0A087X1S2;P67809;H0Y449	Nuclease-sensitive element-binding protein 1	YBX1	NaN	NaN	NaN	NaN	NaN	NaN	NaN	NaN	NaN	NaN	NaN	NaN	NaN	NaN	NaN	NaN	NaN	NaN	NaN	NaN	NaN	NaN	NaN	NaN	NaN	NaN	NaN	NaN	NaN	NaN	NaN	NaN	NaN	18.8912	NaN	NaN	2	1	1	8.6	6.1	6.1	34.028	0.0032349	3.0244
170	A0A087X1T7;H0YM81;E7EX88;P16112-2;P16112;E7ENV9;Q6PID9;P16112-3;H0YK70;H0YMF1	A0A087X1T7;H0YM81;E7EX88;P16112-2;P16112;E7ENV9;Q6PID9;P16112-3	Aggrecan core protein;Aggrecan core protein 2	ACAN	22.2795	22.4255	21.8939	22.7522	23.4416	21.143	22.4509	20.707	20.6378	23.4081	25.1798	19.1325	25.111	23.309	17.7511	21.3619	20.9076	NaN	18.2815	19.9145	20.8791	20.6785	16.1775	18.4619	20.5324	19.6977	16.2301	NaN	19.1922	19.4586	18.4222	19.0827	13.3051	19.4434	18.8939	NaN	23	23	23	10.8	10.8	10.8	255.58	0	202.01
171	A0A087X1V9;A0A075B6P5;P01617;P06309	A0A087X1V9;A0A075B6P5;P01617;P06309	Ig kappa chain V-II region TEW;Ig kappa chain V-II region GM607	IGKC;IGKV2D-28	24.9352	24.0934	26.3329	24.4921	25.3665	27.0232	21.766	24.8923	22.9439	26.0752	24.5579	22.6375	25.6935	28.0164	21.7909	25.0069	25.4821	22.8319	21.8214	24.9168	26.4667	27.314	28.9605	23.6015	25.9526	24.7605	26.0897	23.2895	25.7553	21.2653	26.3182	24.3359	28.0949	22.8868	22.4944	24.0938	5	4	3	77.5	77.5	57.8	11.043	0	323.31
172	E9PN91;E9PMW7;E9PIZ1;E9PPR1;E9PL12;E9PL71;E9PQ49;E9PI39;H0YCK7;E9PK01;A0A087X1X7;E9PRY8;P29692-3;P29692;P29692-2	E9PN91;E9PMW7;E9PIZ1;E9PPR1;E9PL12;E9PL71;E9PQ49;E9PI39;H0YCK7;E9PK01;A0A087X1X7;E9PRY8;P29692-3;P29692;P29692-2	Elongation factor 1-delta	EEF1D	17.6644	19.348	NaN	NaN	NaN	NaN	NaN	NaN	NaN	NaN	NaN	NaN	NaN	NaN	NaN	NaN	NaN	NaN	NaN	NaN	NaN	NaN	NaN	NaN	NaN	18.1762	NaN	NaN	NaN	NaN	NaN	NaN	NaN	19.4613	21.1686	NaN	2	2	2	22.6	22.6	22.6	11.616	0	16.966
173	H0YM70;A0A087X1Z3;Q9UL46	H0YM70;A0A087X1Z3;Q9UL46	Proteasome activator complex subunit 2	PSME2	NaN	18.578	NaN	18.3229	19.3042	NaN	NaN	NaN	NaN	NaN	20.659	20.6315	18.6354	NaN	21.1436	NaN	NaN	20.5759	NaN	19.8808	19.2218	19.7078	19.386	NaN	NaN	NaN	NaN	20.5014	NaN	NaN	NaN	NaN	19.0156	NaN	19.2431	NaN	2	2	2	9.2	9.2	9.2	26.011	0.002849	3.1106
174	A0A087X232;P09871;F8WCZ6;H0Y5D1;F5H7T4;B5MCV4	A0A087X232;P09871;F8WCZ6	Complement C1s subcomponent;Complement C1s subcomponent heavy chain;Complement C1s subcomponent light chain	C1S	21.4693	19.9706	20.9983	21.4232	21.7207	20.7602	21.1481	20.5553	19.7811	22.0409	23.0417	16.3018	23.0571	21.8803	18.2408	20.3479	21.69	20.5836	18.9258	24.7243	20.7938	20.9124	22.1406	20.0896	19.3101	20.5282	23.0184	21.2321	23.4366	20.4405	25.7372	19.8243	20.8132	24.924	24.8411	19.9873	21	21	20	33.9	33.9	32.7	75.905	0	306.37
175	A0A087X240;D6RDV5;P52803	A0A087X240;D6RDV5;P52803	Ephrin-A5	EFNA5	NaN	NaN	NaN	NaN	NaN	NaN	NaN	NaN	NaN	NaN	NaN	NaN	NaN	NaN	NaN	NaN	NaN	NaN	NaN	NaN	NaN	NaN	NaN	NaN	NaN	NaN	NaN	NaN	NaN	NaN	NaN	NaN	NaN	NaN	NaN	NaN	1	1	1	7.4	7.4	7.4	21.709	0.0005005	6.1612
176	A0A087X253;P63010-3;P63010;P63010-2	A0A087X253;P63010-3;P63010;P63010-2	AP-2 complex subunit beta	AP2B1	NaN	NaN	NaN	NaN	NaN	NaN	NaN	NaN	NaN	17.1222	NaN	NaN	NaN	NaN	NaN	NaN	NaN	NaN	NaN	NaN	NaN	NaN	NaN	NaN	NaN	NaN	NaN	NaN	NaN	NaN	17.3186	NaN	NaN	18.0659	17.4895	NaN	8	8	5	9.9	9.9	6.2	101.33	0	15.027
177	A0A087X271;B4DDF4;B4DUT8;Q99439;K7ES69;Q99439-2;A0A087X1X5;H3BVI6	A0A087X271;B4DDF4;B4DUT8;Q99439;K7ES69;Q99439-2	Calponin;Calponin-2	CNN2	NaN	NaN	NaN	NaN	NaN	NaN	NaN	NaN	NaN	NaN	NaN	NaN	NaN	NaN	NaN	NaN	NaN	NaN	NaN	NaN	NaN	NaN	NaN	NaN	NaN	NaN	NaN	NaN	NaN	NaN	NaN	15.8253	NaN	21.8262	21.2189	NaN	3	3	2	21.8	21.8	15.6	19.757	0	127.34
178	B1AH90;A0A087X285;Q8IWY4;H0Y4Y9	B1AH90;A0A087X285;Q8IWY4;H0Y4Y9	Signal peptide, CUB and EGF-like domain-containing protein 1	SCUBE1	19.9841	20.0194	20.8193	19.5081	18.7125	21.3987	NaN	NaN	NaN	19.399	22.5082	NaN	20.3835	21.8618	NaN	NaN	NaN	NaN	16.8108	23.071	22.9795	24.2299	19.4101	NaN	18.509	18.9045	20.6771	21.4826	19.6197	20.7019	21.941	18.7812	21.5706	21.5851	21.0175	NaN	4	4	4	9.8	9.8	9.8	37.306	0	78.461
179	A0A087X2B5;P35613-2;P35613;I3L192;A0A087WUV8;P35613-4	A0A087X2B5;P35613-2;P35613;I3L192;A0A087WUV8;P35613-4	Basigin	BSG	21.77	21.0226	22.4234	21.2057	22.3523	20.639	20.7977	22.6175	20.7488	23.5596	24.077	19.4431	24.2155	24.5063	20.007	22.1477	19.1243	19.0592	NaN	22.9103	23.2192	23.1436	22.6492	NaN	20.83	NaN	20.9932	21.4161	20.3942	NaN	22.2669	19.1131	22.9751	23.489	19.525	NaN	6	6	2	32.1	32.1	6.3	23.896	0	41.627
180	A0A087X2D8;O60271-9;O60271-4;O60271-2;O60271	A0A087X2D8;O60271-9;O60271-4;O60271-2;O60271	C-Jun-amino-terminal kinase-interacting protein 4	SPAG9	NaN	15.8318	NaN	NaN	16.1977	NaN	NaN	NaN	NaN	NaN	NaN	NaN	NaN	NaN	NaN	NaN	NaN	NaN	NaN	NaN	NaN	NaN	NaN	NaN	NaN	NaN	NaN	NaN	NaN	NaN	NaN	NaN	NaN	NaN	NaN	NaN	1	1	1	1.1	1.1	1.1	145.17	0.00044563	4.1507
181	A0A087X2E2;P31997	A0A087X2E2;P31997	Carcinoembryonic antigen-related cell adhesion molecule 8	CEACAM8	23.7306	23.0458	23.3554	24.8893	23.871	23.6612	23.1413	23.0732	22.6028	23.0147	25.113	21.5324	25.5961	25.3548	20.2048	22.6462	21.2494	NaN	19.5898	21.569	21.7633	21.0453	23.3255	19.0191	NaN	19.7503	NaN	19.1908	19.2471	18.8489	19.0558	NaN	19.6108	NaN	20.9029	17.3133	3	2	2	12.5	9.9	9.9	37.528	0	139.05
182	A6XMV8;A0A096LNX4;A6XMV9;A0A096LP77;P07478;A0A096LPH0	A6XMV8;A0A096LNX4;A6XMV9;A0A096LP77;P07478;A0A096LPH0	Trypsin-2	PRSS2	21.2675	20.95	20.2607	21.1783	21.5324	21.4563	25.3742	25.0458	24.8374	25.545	22.0322	26.4936	23.0822	24.0736	26.1646	23.7408	25.0021	25.315	24.0835	25.731	24.0621	25.2059	23.2301	24.99	25.4626	25.228	26.0444	25.4458	25.9367	26.121	28.1189	25.1299	25.9188	28.657	25.9611	25.7747	7	7	3	32.1	32.1	14.2	26.67	0	323.31
183	A0A096LNZ0;A0A096LP25;Q6ZSR9	A0A096LNZ0;A0A096LP25;Q6ZSR9	Uncharacterized protein FLJ45252	AAK1	NaN	NaN	NaN	NaN	NaN	NaN	NaN	NaN	NaN	NaN	NaN	NaN	NaN	NaN	NaN	NaN	NaN	NaN	NaN	NaN	NaN	NaN	NaN	NaN	NaN	NaN	NaN	NaN	NaN	NaN	NaN	NaN	NaN	NaN	NaN	NaN	1	1	1	5.3	5.3	5.3	36.415	0.0076746	2.5297
184	A0A096LP62;C9J2H1;Q86UX2-3;Q86UX2;G5E9D8;Q86UX2-4;Q86UX2-2	A0A096LP62;C9J2H1;Q86UX2-3;Q86UX2	Inter-alpha-trypsin inhibitor heavy chain H5	ITIH5	NaN	18.5444	17.8647	18.8835	18.2882	16.6283	18.8352	16.2759	21.5077	18.1505	17.4304	NaN	19.9082	17.2633	NaN	15.9464	19.9577	NaN	NaN	NaN	NaN	NaN	NaN	NaN	NaN	NaN	NaN	NaN	NaN	NaN	16.5747	NaN	NaN	NaN	NaN	NaN	3	3	3	4	4	4	80.631	0.00047125	5.0309
185	A0A096LP69;P14209;P14209-3	A0A096LP69;P14209;P14209-3	CD99 antigen	CD99	NaN	NaN	NaN	NaN	NaN	NaN	NaN	NaN	NaN	NaN	NaN	NaN	NaN	19.3238	NaN	NaN	NaN	NaN	NaN	NaN	NaN	NaN	NaN	NaN	NaN	NaN	18.5089	NaN	NaN	NaN	NaN	NaN	NaN	23.4672	19.4491	NaN	3	1	1	38	5.4	5.4	18.777	0	10.859
187	P98088;A0A096LPK4	P98088;A0A096LPK4	Mucin-5AC	MUC5AC	NaN	15.9803	NaN	19.4669	NaN	NaN	NaN	NaN	NaN	NaN	NaN	NaN	NaN	NaN	14.2296	NaN	NaN	NaN	NaN	NaN	NaN	NaN	15.5962	NaN	NaN	NaN	NaN	NaN	NaN	NaN	NaN	NaN	NaN	NaN	NaN	NaN	11	9	9	6.8	6.2	6.2	526.6	0	51.477
188	A0A096LPL1;B4DTF2;P13928-2;Q5VT79;Q5T2P8;P13928	A0A096LPL1;B4DTF2;P13928-2;Q5VT79;Q5T2P8;P13928	Annexin;Annexin A8;Annexin A8-like protein 2;Annexin A8-like protein 1	ANXA8L1;ANXA8;ANXA8L2	NaN	NaN	NaN	NaN	NaN	NaN	NaN	NaN	NaN	NaN	NaN	NaN	NaN	NaN	NaN	NaN	NaN	NaN	NaN	NaN	NaN	NaN	19.6986	NaN	NaN	NaN	NaN	NaN	NaN	NaN	NaN	NaN	NaN	NaN	NaN	NaN	1	1	1	17.4	17.4	17.4	9.784	0.0043427	2.7294
189	F8WC54;A0AVL1;Q13443-2;Q13443;C9J6H5;C9JPM3	F8WC54;A0AVL1;Q13443-2;Q13443	Disintegrin and metalloproteinase domain-containing protein 9	ADAM9	17.3907	20.2915	19.1439	18.5453	20.7411	18.4404	18.727	17.3191	19.6637	20.0293	21.4503	NaN	21.4676	21.1324	17.9106	18.0744	18.9793	NaN	16.7834	18.9353	NaN	NaN	18.5566	NaN	NaN	NaN	NaN	NaN	NaN	19.2735	20.9495	NaN	NaN	18.6546	NaN	15.717	9	9	9	15.6	15.6	15.6	69.323	0	40.043
190	A0PJK1-2;A0PJK1;A0PJK1-3;A0PJK1-4;A0PJK1-5	A0PJK1-2;A0PJK1;A0PJK1-3;A0PJK1-4	Sodium/glucose cotransporter 5	SLC5A10	NaN	NaN	NaN	NaN	NaN	NaN	20.2838	18.4194	20.3496	17.2097	NaN	NaN	17.1531	NaN	NaN	16.7449	NaN	NaN	NaN	NaN	19.0914	17.7527	20.2933	NaN	NaN	NaN	NaN	NaN	NaN	NaN	NaN	NaN	NaN	NaN	NaN	NaN	3	3	3	7.4	7.4	7.4	61.615	0	8.733
191	A2A274;Q99798	A2A274;Q99798	Aconitate hydratase, mitochondrial	ACO2	NaN	NaN	NaN	NaN	NaN	NaN	NaN	NaN	NaN	NaN	NaN	NaN	NaN	NaN	NaN	NaN	NaN	NaN	NaN	NaN	NaN	NaN	NaN	NaN	NaN	NaN	NaN	NaN	NaN	NaN	NaN	NaN	NaN	NaN	NaN	NaN	2	2	2	3.2	3.2	3.2	87.819	0.00044903	4.2507
192	A2A2D0;P16949;P16949-2;E5RGX5;Q93045;Q93045-2	A2A2D0;P16949;P16949-2	Stathmin	STMN1	NaN	NaN	NaN	NaN	NaN	NaN	NaN	NaN	21.0618	NaN	20.2932	NaN	NaN	NaN	NaN	NaN	19.7051	NaN	20.9029	NaN	NaN	NaN	NaN	NaN	NaN	NaN	NaN	18.8763	NaN	20.3893	NaN	19.4671	NaN	21.2908	22.43	NaN	3	3	3	33.7	33.7	33.7	9.8642	0.00048972	5.7615
193	A2A2V1;P04156-2;P04156;X6RKS3	A2A2V1;P04156-2;P04156;X6RKS3	Major prion protein	PRNP	25.9144	26.0424	26.0318	26.874	26.4942	25.8623	24.9504	24.5542	24.0483	26.4386	27.5548	23.1462	27.4652	27.7158	22.7921	25.1182	23.6291	20.9098	22.8462	25.6092	26.2528	25.4641	20.3737	22.9492	21.3162	23.4566	23.9537	25.0864	23.234	23.3526	25.5943	21.4899	25.171	25.5071	23.2621	22.9712	7	7	7	28.5	28.5	28.5	27.278	0	145.37
194	A2ACR1;P28065-2;P28065;A2ACR0	A2ACR1;P28065-2;P28065;A2ACR0	Proteasome subunit beta type;Proteasome subunit beta type-9	PSMB9	NaN	NaN	17.5577	20.6379	20.6374	18.8255	NaN	NaN	NaN	NaN	NaN	NaN	NaN	NaN	NaN	NaN	18.7636	NaN	NaN	NaN	NaN	NaN	NaN	NaN	NaN	NaN	NaN	NaN	NaN	NaN	19.8218	NaN	NaN	NaN	22.2208	NaN	2	2	2	9.7	9.7	9.7	20.96	0.0091116	2.4462
195	F5H4Q5;A5D8V6	F5H4Q5;A5D8V6	Vacuolar protein sorting-associated protein 37C	VPS37C	18.9824	NaN	14.6516	20.004	19.2369	NaN	NaN	NaN	NaN	18.709	19.7619	NaN	NaN	18.9762	NaN	NaN	NaN	NaN	NaN	18.7231	NaN	NaN	NaN	NaN	NaN	NaN	NaN	NaN	NaN	NaN	NaN	NaN	NaN	NaN	NaN	NaN	2	2	2	15.5	15.5	15.5	17.143	0.0016863	3.4961
196	A6NC48;Q10588;Q10588-2;H0Y984;H0Y9Q9;H0Y8G4	A6NC48;Q10588;Q10588-2;H0Y984	ADP-ribosyl cyclase/cyclic ADP-ribose hydrolase 2	BST1	23.3456	21.6959	22.0099	22.6944	22.3191	20.7409	21.8877	22.1985	22.5816	22.5154	23.0834	20.487	21.7133	23.2647	20.2947	22.5119	22.2713	20.144	20.397	22.5961	19.9526	21.7159	21.722	18.8278	20.7233	18.7982	21.3386	21.844	21.2999	20.2468	18.9589	20.5737	19.5487	19.8886	22.2694	18.0714	9	9	9	30.9	30.9	30.9	37.482	0	161.27
197	A6ND91;A6ND91-2;M0QYD4;M0QZ80	A6ND91;A6ND91-2;M0QYD4	Putative L-aspartate dehydrogenase	ASPDH	17.3081	17.7462	17.7548	18.1418	17.7273	NaN	NaN	NaN	NaN	NaN	22.2632	NaN	NaN	19.108	NaN	NaN	NaN	NaN	NaN	NaN	NaN	NaN	NaN	NaN	NaN	NaN	NaN	NaN	NaN	NaN	NaN	NaN	NaN	NaN	NaN	NaN	4	4	4	23	23	23	29.946	0	9.1395
198	C9J9K3;A6NE09;P08865;C9JQR9	C9J9K3;A6NE09;P08865	40S ribosomal protein SA	RPSA;RPSAP58	NaN	NaN	15.6243	17.1205	NaN	NaN	NaN	NaN	NaN	NaN	NaN	NaN	NaN	18.3394	NaN	NaN	NaN	NaN	NaN	NaN	NaN	NaN	18.7383	18.5157	NaN	20.3691	NaN	NaN	NaN	NaN	NaN	18.6357	NaN	18.1583	20.5858	18.7458	3	3	3	15.2	15.2	15.2	29.505	0	26.834
199	A6NFX8;Q9UKK9;A6NCQ0;A6NJU6;H0YEY4;C9JYY9	A6NFX8;Q9UKK9;A6NCQ0;A6NJU6;H0YEY4	ADP-sugar pyrophosphatase	NUDT5	NaN	19.0389	NaN	19.613	19.4929	NaN	NaN	NaN	NaN	NaN	NaN	NaN	NaN	19.0218	NaN	17.1556	17.5626	NaN	NaN	NaN	NaN	NaN	20.297	NaN	NaN	NaN	NaN	NaN	NaN	NaN	NaN	NaN	NaN	17.1298	18.5101	NaN	4	4	4	20.3	20.3	20.3	25.895	0	20.882
200	K7EIJ0;K7ENL2;A6NG10;K7EMC9;Q969T9;K7EIN1;K7ESN4;K7EIK1;B4DFG2	K7EIJ0;K7ENL2;A6NG10;K7EMC9;Q969T9;K7EIN1;K7ESN4;K7EIK1;B4DFG2	WW domain-binding protein 2	WBP2	NaN	NaN	NaN	NaN	NaN	NaN	NaN	NaN	NaN	NaN	NaN	NaN	NaN	NaN	NaN	NaN	NaN	NaN	NaN	NaN	NaN	NaN	NaN	NaN	NaN	NaN	NaN	NaN	NaN	NaN	19.1805	NaN	NaN	17.9483	NaN	NaN	2	2	2	11.4	11.4	11.4	18.224	0.00044346	4.0759
201	A6NGN9	A6NGN9	IgLON family member 5	IGLON5	NaN	20.7407	19.1877	NaN	19.4868	20.6954	17.5523	17.2617	NaN	20.2849	22.4943	NaN	20.6388	20.4037	NaN	17.8081	NaN	NaN	NaN	NaN	NaN	18.5991	NaN	NaN	NaN	NaN	NaN	NaN	NaN	NaN	NaN	NaN	19.1755	NaN	NaN	NaN	5	4	4	20.2	17.9	17.9	36.794	0.00051335	6.6964
202	A8MVU1;P14598;A6NI72;P14598-2;C9J155;H7C1S1	A8MVU1;P14598;A6NI72;P14598-2;C9J155	Putative neutrophil cytosol factor 1C;Neutrophil cytosol factor 1;Putative neutrophil cytosol factor 1B	NCF1C;NCF1;NCF1B	NaN	NaN	15.7258	NaN	NaN	NaN	NaN	NaN	NaN	17.2459	NaN	NaN	NaN	NaN	NaN	NaN	NaN	NaN	NaN	NaN	NaN	NaN	NaN	NaN	NaN	NaN	NaN	NaN	NaN	NaN	NaN	NaN	NaN	19.7831	22.3	NaN	5	5	5	17.2	17.2	17.2	41.85	0	16.262
203	A6NI73-4;A6NI73-3;A6NI73-2;A6NI73	A6NI73-4;A6NI73-3;A6NI73-2;A6NI73	Leukocyte immunoglobulin-like receptor subfamily A member 5	LILRA5	23.2804	23.5483	23.0902	24.6471	23.7747	22.7047	21.2752	21.991	22.5209	23.1359	25.9577	21.1811	25.2	24.3054	20.2649	21.1345	19.2914	NaN	NaN	20.3187	20.4775	20.5488	22.711	NaN	19.0964	20.5937	NaN	NaN	NaN	NaN	18.6561	NaN	NaN	19.7925	NaN	NaN	6	6	5	27.7	27.7	22.5	27.852	0	91.567
204	A6NIR2;X6R7Y7;Q9Y547	A6NIR2;X6R7Y7;Q9Y547	Intraflagellar transport protein 25 homolog	HSPB11	NaN	NaN	19.139	NaN	NaN	NaN	NaN	NaN	NaN	19.5903	NaN	NaN	20.5955	20.5029	NaN	NaN	NaN	NaN	NaN	NaN	19.0563	NaN	21.6032	NaN	NaN	NaN	NaN	NaN	NaN	NaN	NaN	NaN	NaN	19.6195	NaN	NaN	3	3	3	24.1	24.1	24.1	13.028	0.00050531	6.3243
205	A6NKB8;Q9H4A4;A0A087WU27;A0A087WUS4;H7C2T3;C9JMZ3	A6NKB8;Q9H4A4	Aminopeptidase B	RNPEP	16.5892	18.9344	NaN	NaN	17.6334	NaN	20.1111	19.6766	NaN	NaN	NaN	NaN	NaN	NaN	NaN	NaN	NaN	NaN	18.1899	NaN	NaN	NaN	17.2537	NaN	19.4205	19.3327	18.6516	NaN	NaN	18.8132	NaN	NaN	NaN	16.7925	19.1456	NaN	5	5	5	11.5	11.5	11.5	68.168	0	10.734
206	A6NKZ2;P51606;H7C317;H7C1A7;P51606-2;H7C2G7	A6NKZ2;P51606	N-acylglucosamine 2-epimerase	RENBP	NaN	18.4795	17.6704	17.7706	20.9753	NaN	NaN	19.2206	19.386	19.0219	NaN	20.3461	NaN	NaN	21.2148	18.5856	18.0603	17.4717	18.0912	NaN	NaN	NaN	NaN	20.8952	19.6913	18.8612	18.0345	16.5964	17.9804	NaN	NaN	20.6789	NaN	NaN	20.5564	17.9733	6	6	6	16.7	16.7	16.7	47.065	0	22.687
207	A6NL88	A6NL88	Protein shisa-7	SHISA7	19.8142	20.6138	19.7319	20.0933	17.1987	18.379	NaN	NaN	18.5847	19.5239	21.8373	NaN	20.4953	21.3687	NaN	19.2261	18.557	NaN	NaN	NaN	NaN	17.0468	17.8226	NaN	NaN	NaN	NaN	NaN	NaN	NaN	NaN	NaN	NaN	NaN	NaN	NaN	3	3	3	6.3	6.3	6.3	56.213	0	47.437
208	A6NLU5	A6NLU5	V-set and transmembrane domain-containing protein 2B	VSTM2B	NaN	NaN	NaN	NaN	NaN	NaN	NaN	NaN	NaN	NaN	NaN	NaN	NaN	NaN	NaN	NaN	NaN	NaN	NaN	NaN	NaN	NaN	NaN	NaN	NaN	NaN	NaN	NaN	NaN	NaN	NaN	NaN	NaN	17.4962	NaN	19.3819	2	2	2	8.4	8.4	8.4	30.297	0.0017014	3.5792
209	A6NMA8;O95825	A6NMA8;O95825	Quinone oxidoreductase-like protein 1	CRYZL1	NaN	NaN	NaN	NaN	NaN	NaN	NaN	NaN	NaN	NaN	NaN	NaN	NaN	NaN	NaN	NaN	NaN	NaN	NaN	NaN	NaN	NaN	NaN	NaN	NaN	NaN	NaN	NaN	NaN	NaN	NaN	NaN	NaN	NaN	NaN	NaN	1	1	1	6	6	6	37.061	0.0050623	2.6255
210	E9PJK1;E9PRJ8;H0YDL9;H0YDJ9;E9PIF1;A6NMH8;P60033	E9PJK1;E9PRJ8;H0YDL9;H0YDJ9;E9PIF1;A6NMH8;P60033	Tetraspanin;CD81 antigen	CD81	21.2559	19.884	NaN	22.7741	17.8182	NaN	NaN	NaN	NaN	NaN	NaN	NaN	19.5999	NaN	NaN	NaN	NaN	NaN	NaN	NaN	NaN	NaN	NaN	NaN	NaN	NaN	NaN	NaN	NaN	NaN	NaN	NaN	NaN	NaN	NaN	NaN	2	2	2	23.6	23.6	23.6	17.963	0	8.2544
211	A6NMQ3;Q5T5H1;O43768-2;O43768;O43768-9;O43768-3;O43768-4;O43768-8;O43768-6;O43768-5;O43768-7	A6NMQ3;Q5T5H1;O43768-2;O43768;O43768-9;O43768-3;O43768-4;O43768-8;O43768-6;O43768-5;O43768-7	Alpha-endosulfine	ENSA	NaN	19.4501	19.9536	NaN	17.9556	19.3842	NaN	NaN	NaN	NaN	21.3875	NaN	20.669	19.7646	NaN	NaN	NaN	NaN	NaN	NaN	19.6702	18.1756	21.6168	NaN	NaN	NaN	NaN	NaN	NaN	NaN	NaN	NaN	NaN	20.4691	NaN	NaN	2	2	2	22.1	22.1	22.1	15.634	0	36.521
212	A6NMZ7-2;A6NMZ7	A6NMZ7-2;A6NMZ7	Collagen alpha-6(VI) chain	COL6A6	14.9197	NaN	NaN	14.4194	NaN	NaN	20.9063	18.9063	20.3153	18.7425	15.7096	17.9603	16.2169	NaN	18.1064	19.7593	19.916	20.6902	21.7442	19.2839	NaN	NaN	NaN	21.1008	20.7275	21.2853	18.7297	20.5903	20.4368	20.6459	NaN	19.6083	NaN	NaN	18.5041	19.6954	1	1	1	1	1	1	166.86	0.0028548	3.1214
213	A6NNA4;O95460-3;O95460-4;O95460-2;O95460	A6NNA4;O95460-3;O95460-4;O95460-2;O95460	Matrilin-4	MATN4	25.137	17.1622	22.8349	22.2591	23.3302	22.6191	18.2989	NaN	NaN	19.9982	23.1946	NaN	26.1947	23.3069	18.4621	NaN	NaN	NaN	NaN	NaN	17.9411	NaN	NaN	NaN	NaN	NaN	NaN	NaN	NaN	NaN	NaN	NaN	NaN	20.2836	NaN	NaN	3	3	3	8.8	8.8	8.8	55.116	0	323.31
214	A6NNI4;G8JLH6;P21926;A0A087WZG3;A0A087WU13;F5GXT1	A6NNI4;G8JLH6;P21926	Tetraspanin;CD9 antigen	CD9	25.1026	25.9493	26.3533	27.0923	26.053	24.0702	25.4693	23.7506	24.5749	25.4753	27.8093	24.0635	27.4758	26.877	23.7549	22.7486	22.9744	20.6963	19.3071	22.9433	23.6629	24.0402	27.6523	NaN	20.269	NaN	NaN	20.0863	NaN	NaN	NaN	19.2734	21.7667	22.7999	20.2196	NaN	9	9	9	46.5	46.5	46.5	17.764	0	323.31
215	F8WC39;A6NP46;P32189-1;P32189-4;P32189-2;P32189;F8WF44;F8WDA9;F8WBI8;Q14409	F8WC39;A6NP46;P32189-1;P32189-4;P32189-2;P32189;F8WF44;F8WDA9;F8WBI8;Q14409	Glycerol kinase;Putative glycerol kinase 3	GK;GK3P	18.1288	NaN	NaN	17.2286	20.8627	NaN	NaN	NaN	NaN	NaN	NaN	NaN	NaN	NaN	NaN	NaN	NaN	NaN	NaN	NaN	NaN	18.7353	NaN	NaN	NaN	NaN	NaN	NaN	NaN	NaN	NaN	NaN	NaN	20.0457	NaN	NaN	2	2	2	29.4	29.4	29.4	11.415	0.0020947	3.4298
216	A6PVH2;Q9UGB7-2;Q9UGB7;A6PVH4	A6PVH2;Q9UGB7-2;Q9UGB7;A6PVH4	Inositol oxygenase	MIOX	NaN	NaN	NaN	17.6647	21.1629	15.2093	18.7145	20.0614	NaN	20.5059	22.0019	NaN	NaN	NaN	NaN	19.6805	18.5574	NaN	NaN	19.552	NaN	17.8924	18.2555	NaN	NaN	NaN	NaN	NaN	NaN	NaN	NaN	NaN	NaN	19.8211	18.4705	NaN	3	3	3	15.9	15.9	15.9	30.698	0.00052383	7.3627
217	F6WIT2;A6PVN5;Q15257-3;Q15257-2;Q15257;A6PVN9;B7ZBQ0;A6PVN7;Q68CR8;A6PVN8;C9IZ76;A6PVN6;Q5T949;Q5T948;Q15257-4;B7ZBP9;B7ZBP7;B4DDQ6;H0Y6E5	F6WIT2;A6PVN5;Q15257-3;Q15257-2;Q15257;A6PVN9;B7ZBQ0;A6PVN7;Q68CR8;A6PVN8;C9IZ76;A6PVN6;Q5T949;Q5T948;Q15257-4	Serine/threonine-protein phosphatase 2A activator	PPP2R4;DKFZp781M17165	NaN	NaN	NaN	NaN	NaN	NaN	NaN	NaN	17.1548	NaN	17.7805	NaN	NaN	NaN	NaN	NaN	NaN	NaN	NaN	NaN	NaN	NaN	18.1036	NaN	NaN	NaN	NaN	NaN	NaN	NaN	19.8364	NaN	16.9267	20.098	20.1597	NaN	4	4	4	14.9	14.9	14.9	32.936	0	9.1326
218	A6XMH3;Q5I0G2;P01236	A6XMH3;Q5I0G2;P01236	Prolactin	PRL	NaN	NaN	NaN	NaN	NaN	17.2138	NaN	19.0274	NaN	NaN	NaN	NaN	NaN	NaN	NaN	NaN	NaN	NaN	17.9187	19.9082	NaN	NaN	NaN	NaN	NaN	17.9129	NaN	NaN	NaN	NaN	22.9791	NaN	22.0098	18.0379	18.9261	NaN	3	3	3	19.4	19.4	19.4	22.624	0.00051921	7.0282
219	A6XMV5;Q9NP55	A6XMV5;Q9NP55	BPI fold-containing family A member 1	BPIFA1	17.5001	NaN	NaN	NaN	NaN	NaN	NaN	NaN	NaN	NaN	NaN	NaN	NaN	NaN	NaN	NaN	NaN	NaN	NaN	NaN	19.7081	NaN	NaN	NaN	NaN	NaN	NaN	NaN	NaN	NaN	NaN	NaN	NaN	NaN	NaN	NaN	1	1	1	7.9	7.9	7.9	25.257	0	75.353
220	A6XND1;A6XND0;P17936;P17936-2;B3KWK7;H0Y5K2;C9JMX4;H0Y485	A6XND1;A6XND0;P17936;P17936-2;B3KWK7;H0Y5K2;C9JMX4;H0Y485	Insulin-like growth factor-binding protein 3	IGFBP3	23.5512	22.2856	23.2102	23.4609	22.8142	21.5646	22.6868	20.2971	22.0105	22.3836	23.7568	20.6119	24.9183	23.6788	NaN	22.2243	22.4779	17.4073	19.4282	23.8389	24.601	24.0861	21.5574	22.2447	NaN	21.0512	23.9288	23.961	23.173	22.283	26.2756	22.8278	24.2987	25.0157	24.1752	22.5323	11	11	11	48.7	48.7	48.7	28.98	0	140.56
221	H0Y4U4;A6XNE0;P09466-2;P09466;H0Y6A4;Q5T6T6;P09466-3;H0Y530;F2Z349	H0Y4U4;A6XNE0;P09466-2;P09466;H0Y6A4;Q5T6T6;P09466-3	Glycodelin	PAEP	NaN	27.1093	17.1249	NaN	NaN	NaN	18.9147	NaN	NaN	NaN	NaN	NaN	18.2615	18.9917	NaN	NaN	NaN	NaN	NaN	NaN	NaN	NaN	NaN	23.6015	NaN	NaN	NaN	NaN	NaN	NaN	18.2272	NaN	NaN	NaN	NaN	NaN	5	5	5	44.3	44.3	44.3	14.952	0	259.09
222	A8K2U0;H0YGG5;A8K2U0-2;H0YH14;F5GXP1	A8K2U0;H0YGG5;A8K2U0-2	Alpha-2-macroglobulin-like protein 1	A2ML1	17.5696	22.4854	22.6846	24.6924	20.4977	15.9372	19.3123	18.2088	NaN	18.9343	22.7319	21.571	21.0259	21.311	20.4438	21.69	21.3443	16.0831	20.86	22.2651	17.6471	20.8678	21.3624	22.581	16.5656	22.8841	20.6147	20.2879	19.2823	21.2076	21.1648	18.271	20.516	21.9904	15.3969	18.5906	32	32	32	23.9	23.9	23.9	161.1	0	287.49
223	A8MTF8;P58499;P58499-2;P58499-3	A8MTF8;P58499;P58499-2;P58499-3	Protein FAM3B	FAM3B	22.2328	22.5005	22.6942	23.2831	22.6808	20.1141	23.8677	22.7748	21.1488	25.016	24.2572	17.004	23.8547	23.2411	18.5536	20.2464	20.6723	NaN	NaN	23.1348	19.5226	20.4473	23.6886	NaN	NaN	17.1582	20.0081	NaN	NaN	19.786	22.554	17.8577	20.3685	22.2386	15.7903	NaN	11	11	11	48.4	48.4	48.4	28.282	0	36.324
224	A8MUA9;A8MU27;P55854;P55854-2;Q6EEV6	A8MUA9;A8MU27;P55854;P55854-2;Q6EEV6	Small ubiquitin-related modifier 3;Small ubiquitin-related modifier 4	SUMO3;SUMO4	19.1066	20.8758	21.3386	20.8516	20.5579	18.2524	21.4173	19.8577	20.0426	20.2841	21.2504	NaN	19.6003	20.8513	NaN	20.1963	19.6496	NaN	NaN	22.5918	22.1395	21.0493	21.3862	20.2253	19.1114	20.547	22.209	21.9113	20.6387	NaN	23.3848	21.2327	23.8317	25.1628	23.8415	21.8547	2	2	1	15.6	15.6	6.7	15.317	0	37.267
225	K7EMA7;H7BY10;K7EJV9;K7ERT8;A8MUS3;P62750	K7EMA7;H7BY10;K7EJV9;K7ERT8;A8MUS3;P62750	60S ribosomal protein L23a	RPL23A	NaN	NaN	NaN	NaN	NaN	NaN	NaN	NaN	NaN	NaN	NaN	NaN	NaN	NaN	NaN	NaN	NaN	20.4262	NaN	NaN	NaN	NaN	NaN	NaN	NaN	NaN	NaN	NaN	NaN	NaN	NaN	NaN	NaN	20.8893	NaN	NaN	2	2	2	34.3	34.3	34.3	7.9232	0.0032494	3.0926
226	C9JN07;A8MVW5-2;A8MVW5;A8MVW5-3	C9JN07;A8MVW5-2;A8MVW5;A8MVW5-3	HEPACAM family member 2	HEPACAM2	17.6066	20.0394	NaN	NaN	18.288	17.4563	NaN	NaN	17.8567	19.0746	21.0654	NaN	20.4642	19.7043	NaN	NaN	NaN	NaN	NaN	NaN	NaN	NaN	18.4223	NaN	NaN	NaN	NaN	NaN	NaN	NaN	17.5137	NaN	19.1399	NaN	NaN	NaN	3	3	3	6.6	6.6	6.6	51.061	0.00052002	7.0954
227	A8MZH8;P53801;A8MXQ1	A8MZH8;P53801;A8MXQ1	Pituitary tumor-transforming gene 1 protein-interacting protein	PTTG1IP	19.1629	NaN	NaN	21.074	NaN	18.588	NaN	NaN	NaN	NaN	NaN	NaN	18.8001	NaN	NaN	NaN	NaN	NaN	NaN	NaN	NaN	NaN	NaN	NaN	NaN	NaN	NaN	NaN	NaN	NaN	NaN	NaN	NaN	NaN	NaN	NaN	2	2	2	27.1	27.1	27.1	11.598	0.00046425	4.7503
228	A9UJN9;A9UJP0;P01127-2;P01127	A9UJN9;A9UJP0;P01127-2;P01127	Platelet-derived growth factor subunit B	PDGFB	24.8541	23.8118	25.3943	25.1233	25.3696	23.5784	22.9265	23.1333	23.2302	21.7435	26.3223	20.7136	25.6211	25.8274	19.5398	23.5385	22.821	NaN	20.2782	24.0524	23.2426	23.3969	22.3998	19.8307	19.8324	21.2997	22.7927	20.5318	20.1278	18.3948	22.305	19.7131	24.6158	25.9099	23.5379	21.8424	2	2	2	14	14	14	15.473	0	51.747
229	B0QYC0;P14784;B0QYC1	B0QYC0;P14784	Interleukin-2 receptor subunit beta	IL2RB	18.0693	19.648	18.4933	21.263	21.7098	18.4512	NaN	19.1458	19.531	NaN	23.0324	NaN	22.6761	22.3601	NaN	NaN	NaN	NaN	NaN	NaN	18.8611	NaN	18.7746	NaN	NaN	18.5958	NaN	NaN	NaN	NaN	NaN	NaN	NaN	NaN	18.0193	NaN	5	5	5	34	34	34	21.399	0	13.125
230	B0QYH5;Q9BYH1-3;Q9BYH1-7;Q9BYH1-6;Q9BYH1;B0QYH4;Q9BYH1-2;Q9BYH1-5;Q9BYH1-4	B0QYH5;Q9BYH1-3;Q9BYH1-7;Q9BYH1-6;Q9BYH1;B0QYH4;Q9BYH1-2;Q9BYH1-5;Q9BYH1-4	Seizure 6-like protein	SEZ6L	NaN	NaN	NaN	16.7886	NaN	NaN	18.5339	16.3438	17.0061	18.2554	22.2708	NaN	21.2833	20.937	17.3287	18.4814	17.1436	NaN	NaN	NaN	17.5316	18.6977	19.6911	15.9417	NaN	NaN	NaN	NaN	NaN	NaN	NaN	NaN	18.4758	NaN	18.3529	17.0149	4	3	3	5.4	4.5	4.5	88.186	0	15.192
231	B0QZK9;B0QZK8;X6RGJ2;Q5SSJ5-5;Q5SSJ5	B0QZK9;B0QZK8;X6RGJ2;Q5SSJ5-5;Q5SSJ5	Heterochromatin protein 1-binding protein 3	HP1BP3	NaN	NaN	NaN	NaN	NaN	NaN	NaN	NaN	NaN	NaN	NaN	NaN	NaN	NaN	NaN	NaN	NaN	NaN	NaN	NaN	NaN	NaN	NaN	NaN	NaN	NaN	NaN	NaN	NaN	NaN	NaN	NaN	NaN	21.4901	20.2343	NaN	2	2	2	36.8	36.8	36.8	8.2371	0	20.512
232	B0YIW2;P02656	B0YIW2;P02656	Apolipoprotein C-III	APOC3	19.7048	21.3304	19.954	16.9481	22.5499	17.3125	22.5582	20.7706	24.0648	18.0443	21.017	20.4514	23.9228	21.8075	21.6331	23.4779	23.3426	21.9909	21.579	27.1921	26.3063	25.1454	22.0531	25.7299	20.543	23.3685	27.8294	28.6218	26.6112	18.9815	28.0442	25.2284	26.2093	29.3376	30.054	24.4972	5	5	5	47.9	47.9	47.9	12.815	0	288.12
233	B1AHC9;P12956;P12956-2	B1AHC9;P12956;P12956-2	X-ray repair cross-complementing protein 6	XRCC6	NaN	NaN	NaN	NaN	NaN	NaN	NaN	NaN	NaN	NaN	NaN	NaN	NaN	NaN	NaN	NaN	NaN	NaN	NaN	NaN	NaN	NaN	NaN	NaN	NaN	NaN	NaN	NaN	NaN	NaN	NaN	NaN	NaN	NaN	17.6119	NaN	3	3	3	7.7	7.7	7.7	64.283	0.00044743	4.2012
234	B1AJQ6;Q86Y82	B1AJQ6;Q86Y82	Syntaxin-12	STX12	NaN	NaN	21.3122	NaN	NaN	NaN	22.9487	22.7327	20.3502	23.1659	NaN	21.27	21.7233	20.3871	20.3827	20.2878	20.8676	20.0713	20.4027	22.9125	NaN	NaN	18.7015	20.5218	NaN	21.1919	20.4333	20.176	21.2417	NaN	NaN	20.4122	NaN	NaN	20.4453	20.4705	3	3	3	19.1	19.1	19.1	24.576	0.00050916	6.5032
235	Q5JYW6;H0YE38;B1AJZ9-4;B1AJZ9	Q5JYW6;H0YE38;B1AJZ9-4;B1AJZ9	Forkhead-associated domain-containing protein 1	FHAD1	NaN	NaN	NaN	NaN	NaN	NaN	NaN	17.3901	NaN	NaN	NaN	NaN	NaN	16.7883	NaN	NaN	16.381	NaN	NaN	16.4252	20.0331	17.0675	NaN	18.1107	16.4071	NaN	17.6815	14.9909	NaN	16.7755	NaN	NaN	22.5603	NaN	NaN	NaN	1	1	1	1.4	1.4	1.4	75.297	0.0035871	2.8347
236	B1AKC9;P29323-2;P29323-3;P29323;Q6NVW1	B1AKC9;P29323-2;P29323-3;P29323;Q6NVW1	Receptor protein-tyrosine kinase;Ephrin type-B receptor 2	EPHB2	20.7476	21.0024	21.4177	21.887	21.2548	19.4993	20.2591	19.8964	18.6567	21.8737	23.0676	14.2652	21.6145	21.5705	16.6997	16.8264	17.8246	NaN	17.6376	19.827	19.4565	18.4012	18.8567	18.3888	NaN	16.1699	17.8622	17.3337	18.1766	17.9202	17.088	NaN	NaN	NaN	NaN	NaN	15	15	15	21	21	21	105.56	0	323.31
237	B1ALU1;B1ALU3;O95490-3;O95490-4;O95490-2;O95490-5;O95490;O95490-7;O95490-6;H0Y5C0	B1ALU1;B1ALU3;O95490-3;O95490-4;O95490-2;O95490-5;O95490;O95490-7;O95490-6;H0Y5C0	Latrophilin-2	ADGRL2;LPHN2	17.9487	17.342	17.0299	16.3597	18.3218	15.438	NaN	NaN	NaN	16.7418	18.6931	NaN	17.5405	19.2412	NaN	17.5342	NaN	NaN	NaN	NaN	NaN	NaN	17.8891	NaN	NaN	NaN	NaN	NaN	NaN	NaN	NaN	NaN	NaN	16.0115	NaN	NaN	11	11	11	10.4	10.4	10.4	155.55	0	45.588
238	B1AMS2;Q14141-2;Q14141-4;Q14141	B1AMS2;Q14141-2;Q14141-4;Q14141	Septin-6	2006-09-01	NaN	NaN	NaN	NaN	NaN	NaN	NaN	NaN	NaN	NaN	NaN	NaN	NaN	NaN	NaN	NaN	NaN	NaN	NaN	NaN	NaN	NaN	NaN	NaN	NaN	NaN	NaN	NaN	NaN	NaN	NaN	NaN	NaN	NaN	NaN	NaN	1	1	1	4.6	4.6	4.6	49.303	0.0036	2.8697
239	B1AMW1;P19256-2;P19256-3;P19256;H0YDI1;F8W7T7;P15621-2;P15621-3;P15621	B1AMW1;P19256-2;P19256-3;P19256;H0YDI1	Lymphocyte function-associated antigen 3	CD58	23.7605	23.9599	24.5046	24.3308	24.5191	22.9526	23.9987	23.3144	23.1924	24.4891	26.2208	21.7737	24.3384	25.3547	21.7503	22.3789	22.8301	NaN	20.2774	22.9769	21.1757	22.7172	23.3083	NaN	20.1168	20.8534	NaN	NaN	NaN	NaN	19.5898	NaN	NaN	18.3602	NaN	NaN	5	5	5	16.2	16.2	16.2	27.018	0	33.602
240	B1AN15;E7EN73;Q8IZA0-2;Q8IZA0;H0Y4S8;B4DYG9;C9JVB2	B1AN15;E7EN73;Q8IZA0-2;Q8IZA0;H0Y4S8	Dyslexia-associated protein KIAA0319-like protein	KIAA0319L	21.386	21.5277	21.4424	21.4095	22.3616	21.8378	21.322	21.023	21.3821	22.2496	22.9721	NaN	23.1387	23.3477	18.4067	20.6681	21.4934	17.5218	19.4048	19.6487	19.696	18.8843	22.7343	15.9417	17.8771	17.3267	17.6291	NaN	17.0839	18.1176	NaN	NaN	16.9787	NaN	NaN	NaN	8	8	8	14.3	14.3	14.3	74.872	0	80.24
241	B1ANH5;B1ANH6;Q16774	B1ANH5;B1ANH6;Q16774	Guanylate kinase	GUK1	NaN	NaN	NaN	NaN	NaN	NaN	NaN	NaN	NaN	NaN	NaN	NaN	NaN	NaN	NaN	NaN	NaN	NaN	NaN	NaN	NaN	NaN	NaN	NaN	NaN	NaN	NaN	NaN	NaN	NaN	NaN	NaN	NaN	NaN	NaN	NaN	1	1	1	8	8	8	21.999	0.0047096	2.6816
242	B1AP13;H7BY55;P08174-4;P08174;P08174-3;P08174-5;P08174-2;P08174-6;P08174-7;H3BLV0;B1AP15	B1AP13;H7BY55;P08174-4;P08174;P08174-3;P08174-5;P08174-2;P08174-6;P08174-7;H3BLV0;B1AP15	Complement decay-accelerating factor	CD55	24.8699	25.3644	25.1343	25.6723	25.4271	25.8906	25.1833	25.2975	24.2213	26.8723	26.7274	23.0468	26.6207	27.5674	22.7055	24.6433	25.8257	22.2697	23.0188	25.5241	26.7106	26.8992	26.7469	21.9133	23.7246	23.5041	23.085	22.1636	22.4623	23.1782	24.6505	21.8589	25.0342	23.3868	21.8204	21.3575	22	22	22	48.2	48.2	48.2	49.338	0	323.31
243	B1AVU8;P07602;C9JIZ6;P07602-2;P07602-3;Q5BJH1	B1AVU8;P07602;C9JIZ6;P07602-2;P07602-3;Q5BJH1	Prosaposin;Saposin-A;Saposin-B-Val;Saposin-B;Saposin-C;Saposin-D	PSAP	26.854	26.1754	25.6198	27.3966	26.821	25.0027	25.352	23.1504	24.416	24.27	26.0903	22.4196	26.7013	26.9307	21.6546	24.3146	24.2987	19.0311	19.574	23.5112	25.0183	24.8242	25.3989	17.6412	23.4803	22.4862	19.9847	18.6116	NaN	22.9576	24.2081	21.1662	23.6283	25.4193	20.6202	21.0405	23	23	23	44.2	44.2	44.2	61.692	0	302.45
244	B1B0D4;Q86TH1;A8MZ67	B1B0D4;Q86TH1;A8MZ67	ADAMTS-like protein 2	ADAMTSL2	18.6193	20.2795	17.0893	19.9656	20.2188	15.7616	17.0002	NaN	NaN	NaN	NaN	NaN	17.9773	16.9657	NaN	NaN	NaN	NaN	NaN	NaN	NaN	NaN	18.1504	NaN	NaN	NaN	NaN	NaN	NaN	NaN	18.2157	NaN	NaN	NaN	NaN	NaN	7	7	7	9.8	9.8	9.8	116.28	0	13.74
245	B3EWG6;B3EWG5;B3EWG4;B3EWG3	B3EWG6;B3EWG5;B3EWG4;B3EWG3	Protein FAM25G;Protein FAM25C;Putative protein FAM25BP;Protein FAM25A	FAM25G;FAM25C;FAM25BP;FAM25A	NaN	19.3963	NaN	16.5456	19.9806	NaN	NaN	NaN	NaN	NaN	NaN	NaN	NaN	NaN	NaN	NaN	NaN	NaN	NaN	NaN	NaN	NaN	NaN	NaN	NaN	NaN	NaN	NaN	NaN	NaN	NaN	NaN	NaN	20.2355	NaN	NaN	2	2	2	25.8	25.8	25.8	9.3195	0.0032336	3.0061
246	B3KQV6;P30153;E9PH38	B3KQV6;P30153;E9PH38	Serine/threonine-protein phosphatase 2A 65 kDa regulatory subunit A alpha isoform	PPP2R1A	16.7579	NaN	NaN	NaN	NaN	NaN	17.23	17.067	NaN	NaN	NaN	NaN	16.3789	NaN	NaN	NaN	17.794	NaN	NaN	NaN	NaN	NaN	17.1927	NaN	NaN	NaN	NaN	NaN	NaN	NaN	NaN	NaN	NaN	NaN	17.5851	NaN	2	2	2	8	8	8	45.604	0	8.5986
247	H0YNF6;B3KT51;E7EPS7;H0YNS4;Q9BRN9-2;Q9BRN9	H0YNF6;B3KT51;E7EPS7;H0YNS4;Q9BRN9-2;Q9BRN9	TM2 domain-containing protein 3	TM2D3	NaN	NaN	NaN	NaN	NaN	NaN	NaN	NaN	18.6192	NaN	20.38	NaN	18.9704	19.1248	NaN	NaN	NaN	NaN	NaN	NaN	NaN	NaN	NaN	NaN	NaN	NaN	NaN	NaN	NaN	NaN	NaN	NaN	NaN	NaN	NaN	NaN	2	2	2	23.6	23.6	23.6	18.074	0	8.9964
248	F5H7Z2;F5H2W4;B3KW70;F5GYX4;H0YG03;Q13361-2;Q13361;H0YGS3	F5H7Z2;F5H2W4;B3KW70;F5GYX4;H0YG03;Q13361-2;Q13361;H0YGS3	Microfibrillar-associated protein 5	MFAP5	19.3021	19.0699	20.6642	19.578	NaN	18.5358	NaN	NaN	NaN	NaN	NaN	NaN	21.576	20.9991	NaN	20.0155	NaN	NaN	NaN	24.5029	24.1046	21.4644	NaN	22.3448	NaN	20.1512	24.6044	24.527	20.5497	NaN	24.9994	20.9487	23.6673	25.0826	22.5336	22.3928	2	2	2	16.4	16.4	16.4	14.456	0	18.292
249	H3BQ48;Q2TA70;B4DFF3	H3BQ48;Q2TA70;B4DFF3	Battenin	CLN3	NaN	NaN	NaN	NaN	NaN	NaN	NaN	NaN	22.3236	24.2321	NaN	NaN	NaN	NaN	NaN	24.3727	NaN	NaN	21.9315	NaN	NaN	NaN	NaN	NaN	NaN	NaN	NaN	NaN	NaN	NaN	NaN	20.2074	NaN	NaN	25.1774	NaN	1	1	1	6	6	6	20.73	0.00047733	5.2606
250	B4DHB2;Q9Y2G1-2;Q9Y2G1	B4DHB2;Q9Y2G1-2;Q9Y2G1	Myelin regulatory factor;Myelin regulatory factor, N-terminal;Myelin regulatory factor, C-terminal	MYRF	NaN	NaN	NaN	NaN	NaN	NaN	17.832	NaN	NaN	NaN	20.3405	NaN	20.1796	20.2225	NaN	NaN	NaN	NaN	NaN	NaN	NaN	18.6696	NaN	NaN	NaN	NaN	NaN	NaN	NaN	NaN	NaN	NaN	NaN	NaN	NaN	NaN	2	2	2	4.1	4.1	4.1	57.48	0.00047148	5.0316
251	B4DI92;Q07699;Q07699-2	B4DI92;Q07699;Q07699-2	Sodium channel subunit beta-1	SCN1B	17.9253	NaN	NaN	18.5332	18.201	18.1447	NaN	21.0695	20.9477	20.3272	21.343	NaN	21.6933	21.605	21.1944	20.5418	21.1107	19.5532	NaN	NaN	18.7627	20.0726	20.6672	NaN	21.4036	NaN	21.2724	20.7339	NaN	21.3436	20.4616	21.6145	NaN	NaN	21.2285	NaN	3	3	3	19.7	19.7	19.7	16.195	0	11.189
252	B4DJV2;O75390;H0YIC4	B4DJV2;O75390;H0YIC4	Citrate synthase;Citrate synthase, mitochondrial	CS	NaN	NaN	NaN	NaN	NaN	NaN	NaN	NaN	NaN	NaN	NaN	NaN	NaN	NaN	NaN	NaN	NaN	NaN	NaN	NaN	NaN	NaN	NaN	NaN	NaN	NaN	NaN	NaN	NaN	NaN	NaN	NaN	NaN	17.43	17.9806	NaN	3	2	2	6.8	4.9	4.9	50.431	0.00044366	4.0833
253	B4DPG6;J3KPJ0;Q6P531-2;Q6P531	B4DPG6;J3KPJ0;Q6P531-2;Q6P531	Gamma-glutamyltransferase 6;Gamma-glutamyltransferase 6 heavy chain;Gamma-glutamyltransferase 6 light chain	GGT6	21.186	22.406	21.2364	25.5894	25.4252	23.0376	23.5696	20.5639	22.4615	22.1533	25.7839	NaN	24.3413	24.8119	NaN	20.3688	22.2015	NaN	NaN	NaN	18.6163	NaN	22.7534	NaN	NaN	NaN	NaN	NaN	NaN	NaN	NaN	NaN	NaN	NaN	NaN	NaN	6	6	6	28.4	28.4	28.4	35.229	0	181.58
254	B4DPQ0;P00736;F5H2D0;F5H1V0;F5H3N3;F5H6Y3;F5H1N6;F5GWL0;F5H3A3	B4DPQ0;P00736;F5H2D0	Complement C1r subcomponent;Complement C1r subcomponent heavy chain;Complement C1r subcomponent light chain	C1R	22.4235	21.7476	21.1067	22.1332	21.8011	23.5959	23.2154	23.7642	23.1936	24.7506	23.6107	23.1062	23.2802	23.6363	22.1856	23.1192	23.0193	19.8542	20.8344	22.7916	20.1648	21.3556	17.8851	21.7549	22.203	21.2326	20.8906	20.9402	21.8913	18.7414	19.5936	20.9933	19.8157	20.3779	24.3853	19.0745	21	21	20	38.8	38.8	37.6	81.889	0	217.67
255	E7EX17;B4DS13;P23588;F8W0K0;F8VRU1;F8VYE9;F8VSC7;F8VP89;F8VX11	E7EX17;B4DS13;P23588;F8W0K0;F8VRU1;F8VYE9;F8VSC7;F8VP89;F8VX11	Eukaryotic translation initiation factor 4B	EIF4B	NaN	16.4088	16.2822	NaN	16.4149	NaN	17.706	NaN	NaN	NaN	18.1165	NaN	NaN	NaN	NaN	NaN	NaN	NaN	NaN	NaN	NaN	NaN	NaN	NaN	NaN	NaN	NaN	NaN	NaN	NaN	NaN	NaN	NaN	16.8683	NaN	NaN	2	2	2	3.4	3.4	3.4	69.697	0.0024845	3.2819
256	C9JEN3;C9IYT2;F8WDY4;C9IZ27;C9JW19;C9JWV9;B4DUD2;Q969X1;C9JAP5;C9JM62;C9JAK9;C9JN47;C9JI44;C9JDV0	C9JEN3;C9IYT2;F8WDY4;C9IZ27;C9JW19;C9JWV9;B4DUD2;Q969X1;C9JAP5	Protein lifeguard 3	TMBIM1	23.1722	23.9342	22.4308	23.1424	24.2043	NaN	24.4809	23.555	NaN	22.1076	25.0235	NaN	23.0099	22.383	NaN	20.7434	21.3599	NaN	NaN	NaN	NaN	21.7276	NaN	NaN	NaN	NaN	NaN	NaN	NaN	NaN	19.4344	NaN	NaN	NaN	NaN	NaN	3	3	3	25.5	25.5	25.5	11.535	0	49.318
257	B4DUR8;P49368-2;P49368	B4DUR8;P49368-2;P49368	T-complex protein 1 subunit gamma	CCT3	NaN	16.1038	NaN	NaN	18.0348	NaN	NaN	NaN	NaN	NaN	NaN	NaN	NaN	NaN	NaN	NaN	NaN	NaN	NaN	NaN	NaN	NaN	NaN	NaN	NaN	NaN	NaN	NaN	NaN	NaN	NaN	NaN	NaN	NaN	NaN	NaN	3	3	3	6.6	6.6	6.6	55.674	0.00044326	4.0747
258	B4DXG7;P52797	B4DXG7;P52797	Ephrin-A3	EFNA3	NaN	NaN	NaN	NaN	NaN	NaN	NaN	NaN	NaN	NaN	NaN	NaN	NaN	NaN	NaN	NaN	NaN	NaN	NaN	NaN	NaN	NaN	NaN	NaN	NaN	NaN	NaN	NaN	NaN	NaN	NaN	NaN	21.1228	NaN	NaN	NaN	1	1	1	6.9	6.9	6.9	26.105	0.00049529	5.9759
259	G3V576;G3V4W0;B4DY08;G3V4C1;G3V2Q1;P07910-2;P07910;P07910-3;P07910-4;P0DMR1;O60812;B7ZW38;B2RXH8;G3V4M8;G3V5X6;G3V3K6;G3V251;B4DSU6;G3V555;G3V5V7;G3V575;G3V2D6;G3V2H6	G3V576;G3V4W0;B4DY08;G3V4C1;G3V2Q1;P07910-2;P07910;P07910-3;P07910-4;P0DMR1;O60812;B7ZW38;B2RXH8;G3V4M8;G3V5X6;G3V3K6;G3V251;B4DSU6;G3V555;G3V5V7;G3V575;G3V2D6	Heterogeneous nuclear ribonucleoproteins C1/C2;Heterogeneous nuclear ribonucleoprotein C-like 4;Heterogeneous nuclear ribonucleoprotein C-like 1;Heterogeneous nuclear ribonucleoprotein C-like 3;Heterogeneous nuclear ribonucleoprotein C-like 2	HNRNPC;HNRNPCL4;HNRNPCL1;HNRNPCL3;HNRNPCL2	NaN	NaN	NaN	NaN	NaN	NaN	17.328	NaN	NaN	NaN	NaN	NaN	NaN	NaN	NaN	NaN	NaN	NaN	NaN	NaN	NaN	NaN	20.4714	NaN	NaN	NaN	NaN	NaN	NaN	NaN	NaN	NaN	NaN	20.5345	21.4455	NaN	4	4	4	17.7	17.7	17.7	25.256	0	7.9599
260	B4E1Z4;P00751;H7C5H1;P00751-2;C9JRT3;F2Z3N2;H7C526;C9JYQ5;A2ABG0;F8WCJ9	B4E1Z4;P00751	Complement factor B;Complement factor B Ba fragment;Complement factor B Bb fragment	CFB	21.5473	22.4063	22.7342	22.1785	22.219	23.2488	23.4717	20.6206	21.971	22.5199	23.7586	25.2935	23.5758	22.7287	24.7055	24.3208	23.6894	25.2018	21.3851	26.5491	26.2025	27.0873	24.7994	27.1014	22.3819	26.3546	28.1556	28.4516	27.3812	26.3304	28.121	27.0632	27.2934	26.9813	28.1972	26.6074	57	57	4	48.3	48.3	5.1	140.94	0	323.31
261	B5MBX2;P20062-2;P20062;C9J6W9	B5MBX2;P20062-2;P20062	Transcobalamin-2	TCN2	18.4398	18.8851	19.2374	21.5527	20.5788	17.4868	19.498	NaN	19.0424	19.3647	22.1392	NaN	22.447	22.1244	NaN	19.7086	18.5817	NaN	NaN	20.8369	18.7596	NaN	17.3217	NaN	NaN	NaN	21.5366	NaN	20.0003	16.2441	23.5688	NaN	20.1158	22.6584	NaN	NaN	8	8	8	25.5	25.5	25.5	47.142	0	52.125
262	B5MBZ0;Q9HC35-2;Q9HC35	B5MBZ0;Q9HC35-2;Q9HC35	Echinoderm microtubule-associated protein-like 4	EML4	NaN	NaN	NaN	NaN	NaN	NaN	NaN	NaN	NaN	NaN	17.5359	NaN	NaN	NaN	NaN	NaN	NaN	NaN	NaN	NaN	NaN	NaN	15.6854	NaN	NaN	NaN	NaN	NaN	NaN	NaN	NaN	NaN	NaN	16.7953	NaN	NaN	3	3	3	3.5	3.5	3.5	110.18	0	11.517
263	B5MC96;F6TR53;Q53T59	B5MC96;F6TR53;Q53T59	HCLS1-binding protein 3	HS1BP3	NaN	NaN	NaN	NaN	NaN	NaN	NaN	NaN	NaN	NaN	NaN	NaN	NaN	NaN	NaN	NaN	NaN	NaN	NaN	NaN	NaN	NaN	NaN	NaN	NaN	NaN	NaN	NaN	NaN	NaN	NaN	NaN	NaN	NaN	NaN	NaN	1	1	1	6.5	6.5	6.5	21.883	0.0047356	2.7234
264	B5MCA4;P16422;C9JKY3	B5MCA4;P16422;C9JKY3	Epithelial cell adhesion molecule	EPCAM	22.0007	21.8776	21.8814	22.1923	22.3091	19.5618	20.9294	NaN	NaN	NaN	18.4738	NaN	22.2772	21.0328	NaN	NaN	NaN	NaN	18.1522	NaN	NaN	19.3152	19.4122	NaN	NaN	NaN	NaN	NaN	NaN	NaN	NaN	NaN	NaN	NaN	NaN	NaN	4	4	4	13.2	13.2	13.2	37.893	0	52.375
265	F8W8J5;B5MCX6;Q8TAG5;Q8TAG5-2	F8W8J5;B5MCX6;Q8TAG5;Q8TAG5-2	V-set and transmembrane domain-containing protein 2A	VSTM2A	19.0027	20.695	20.0125	19.1017	20.8679	19.0329	NaN	NaN	NaN	NaN	22.6417	NaN	19.9228	21.2773	NaN	NaN	NaN	18.3048	NaN	NaN	17.7318	17.7348	NaN	NaN	NaN	NaN	NaN	NaN	NaN	NaN	20.9993	NaN	NaN	21.4625	NaN	NaN	2	2	2	7.9	7.9	7.9	26.465	0	32.684
266	B5MDF5;P62826;J3KQE5;F5H018;H0YFC6;B4DV51;A0A087X0W0	B5MDF5;P62826;J3KQE5;F5H018;H0YFC6	GTP-binding nuclear protein Ran	RAN	NaN	NaN	16.968	NaN	NaN	NaN	NaN	NaN	NaN	NaN	NaN	NaN	NaN	NaN	NaN	NaN	18.7196	NaN	NaN	NaN	NaN	NaN	21.6523	NaN	NaN	19.2104	NaN	NaN	NaN	NaN	NaN	NaN	NaN	24.171	23.8667	NaN	6	6	6	27.5	27.5	27.5	26.224	0	8.2627
267	B6VEX4;Q8IZP0-10;Q8IZP0-8;Q8IZP0-7;Q8IZP0-2;Q8IZP0-4;Q8IZP0-3;Q8IZP0-5;Q8IZP0-6;Q8IZP0-9;Q8IZP0-12;Q8IZP0;Q8IZP0-11	B6VEX4;Q8IZP0-10;Q8IZP0-8;Q8IZP0-7;Q8IZP0-2;Q8IZP0-4;Q8IZP0-3;Q8IZP0-5;Q8IZP0-6;Q8IZP0-9;Q8IZP0-12;Q8IZP0;Q8IZP0-11	Abl interactor 1	ABI1	NaN	NaN	NaN	NaN	16.9366	NaN	NaN	NaN	NaN	NaN	NaN	NaN	NaN	NaN	NaN	NaN	NaN	NaN	NaN	NaN	NaN	NaN	NaN	NaN	NaN	NaN	NaN	NaN	NaN	NaN	NaN	NaN	NaN	NaN	NaN	NaN	3	3	3	9.9	9.9	9.9	43.294	0.00044484	4.1016
268	B7WNR0;D6RHD5;P02768-2;C9JKR2;E9PR03;E9PIA7;Q92985-3;Q92985-2;Q92985;Q92985-4	B7WNR0;D6RHD5;P02768-2;C9JKR2	Serum albumin	ALB	NaN	NaN	NaN	NaN	NaN	NaN	NaN	NaN	NaN	NaN	NaN	NaN	NaN	NaN	19.7571	NaN	NaN	NaN	NaN	NaN	NaN	NaN	NaN	NaN	18.6576	19.7628	NaN	NaN	NaN	NaN	NaN	NaN	NaN	NaN	NaN	19.5063	81	1	1	90.9	1.8	1.8	56.211	0.0035899	2.8434
269	E9PEH6;C9JR67;B7Z2R4;O43556;O43556-3;O43556-4	E9PEH6;C9JR67;B7Z2R4;O43556;O43556-3;O43556-4	Epsilon-sarcoglycan	SGCE	NaN	NaN	NaN	NaN	NaN	NaN	NaN	NaN	NaN	NaN	NaN	NaN	NaN	NaN	NaN	NaN	NaN	NaN	NaN	NaN	19.2887	19.1318	NaN	NaN	NaN	NaN	NaN	NaN	NaN	NaN	20.3764	NaN	19.8611	21.7707	NaN	NaN	3	3	3	8.1	8.1	8.1	45.068	0	23.409
270	B7Z3L6;O00337	B7Z3L6;O00337	Sodium/nucleoside cotransporter 1	SLC28A1	NaN	NaN	NaN	20.8132	NaN	NaN	NaN	NaN	NaN	NaN	NaN	NaN	NaN	NaN	NaN	NaN	NaN	NaN	NaN	NaN	NaN	NaN	17.179	NaN	NaN	NaN	NaN	NaN	NaN	NaN	NaN	NaN	NaN	NaN	NaN	NaN	1	1	1	4.1	4.1	4.1	53.485	0	25.091
271	B7Z4Y8;Q6UXG8-2;Q6UXG8-3;Q6UXG8	B7Z4Y8;Q6UXG8-2;Q6UXG8-3;Q6UXG8	Butyrophilin-like protein 9	BTNL9	NaN	NaN	NaN	NaN	NaN	NaN	NaN	NaN	NaN	NaN	NaN	NaN	NaN	NaN	NaN	NaN	NaN	NaN	NaN	NaN	NaN	NaN	NaN	NaN	NaN	NaN	NaN	NaN	NaN	NaN	NaN	NaN	NaN	NaN	NaN	NaN	1	1	1	7.7	7.7	7.7	27.542	0.0087652	2.4647
272	B7Z779;K7ERE2;Q96A25-2;Q96A25	B7Z779;K7ERE2;Q96A25-2;Q96A25	Transmembrane protein 106A	TMEM106A	17.2894	NaN	NaN	NaN	20.0854	NaN	23.4944	24.5659	22.0286	24.2676	26.2731	23.1755	23.1778	22.5529	20.6526	20.2833	21.6121	21.0836	20.7127	22.195	NaN	NaN	21.9678	NaN	18.4553	19.8605	16.289	NaN	NaN	17.3841	NaN	NaN	NaN	NaN	NaN	NaN	2	2	2	7.4	7.4	7.4	23.794	0.0080183	2.4957
273	E9PS71;B7Z8B3;Q5QNY5;P40855	E9PS71;B7Z8B3;Q5QNY5;P40855	Peroxisomal biogenesis factor 19	PEX19	NaN	NaN	NaN	NaN	NaN	NaN	NaN	NaN	NaN	NaN	NaN	NaN	NaN	NaN	NaN	NaN	NaN	NaN	NaN	NaN	NaN	NaN	NaN	NaN	NaN	NaN	NaN	NaN	NaN	NaN	NaN	NaN	NaN	NaN	NaN	NaN	1	1	1	12.7	12.7	12.7	18.034	0.00047755	5.2712
274	I3L3T4;I3L367;I3NI44;J3KQU4;I3L4I4;O75674-2;B7Z9E2;O75674;I3L1Q1;I3L4N3;I3L4G0;I3L1G1	I3L3T4;I3L367;I3NI44;J3KQU4;I3L4I4;O75674-2;B7Z9E2;O75674;I3L1Q1;I3L4N3;I3L4G0;I3L1G1	TOM1-like protein 1	TOM1L1	NaN	NaN	NaN	NaN	NaN	NaN	NaN	NaN	NaN	NaN	NaN	NaN	NaN	NaN	NaN	NaN	NaN	NaN	NaN	NaN	NaN	NaN	NaN	NaN	NaN	NaN	NaN	NaN	NaN	NaN	NaN	NaN	NaN	NaN	NaN	NaN	2	2	2	12.9	12.9	12.9	25.253	0.00087719	3.8595
275	E7ENZ3;B7ZAR1;E9PCA1;P48643-2;P48643	E7ENZ3;B7ZAR1;E9PCA1;P48643-2;P48643	T-complex protein 1 subunit epsilon	CCT5	NaN	NaN	NaN	NaN	NaN	NaN	NaN	NaN	NaN	NaN	NaN	NaN	NaN	NaN	NaN	NaN	NaN	NaN	NaN	NaN	NaN	NaN	NaN	NaN	NaN	NaN	NaN	NaN	NaN	NaN	NaN	NaN	NaN	NaN	16.8418	NaN	3	3	3	8.2	8.2	8.2	53.848	0.00049776	6.0831
277	B7ZKJ8;Q14624-3;Q14624-4;H7C0L5	B7ZKJ8;Q14624-3;Q14624-4;H7C0L5	Inter-alpha-trypsin inhibitor heavy chain H4;70 kDa inter-alpha-trypsin inhibitor heavy chain H4;35 kDa inter-alpha-trypsin inhibitor heavy chain H4	ITIH4	27.8102	27.5297	27.397	27.9447	27.8264	28.2803	27.2204	27.1361	27.3002	27.9816	27.8476	26.211	28.4658	27.6768	26.4686	27.6393	27.8244	26.9682	25.7168	27.3959	26.8298	27.3953	27.1119	27.0116	25.6657	26.9094	27.562	28.0602	28.061	26.7119	27.3438	26.5416	25.9767	25.8803	27.9098	26.1626	48	48	1	52.4	52.4	1.4	103.88	0	323.31
278	B7ZKM0;Q15020;F8VV04;H0YHU8;F8W667;Q15020-3;Q15020-2	B7ZKM0;Q15020;F8VV04	Squamous cell carcinoma antigen recognized by T-cells 3	SART3	NaN	NaN	NaN	NaN	NaN	NaN	21.6317	19.2628	17.6507	16.7509	18.8774	18.2719	NaN	NaN	17.7682	17.1647	17.4814	17.0433	18.7065	19.4988	NaN	16.3412	NaN	17.6743	18.4351	18.4146	17.2349	16.7693	NaN	17.8126	14.4403	20.3509	18.4787	NaN	NaN	17.9915	3	2	2	3.3	2.7	2.7	105.58	0	83.892
279	B7ZKR5;Q3MIM8;P13497-3;P13497-4;P13497-5;P13497-2;P13497-6;P13497	B7ZKR5;Q3MIM8;P13497-3;P13497-4;P13497-5;P13497-2;P13497-6;P13497	Metalloendopeptidase;Bone morphogenetic protein 1	BMP1	NaN	NaN	NaN	NaN	NaN	NaN	NaN	NaN	NaN	NaN	18.2282	NaN	NaN	NaN	NaN	18.4936	NaN	NaN	NaN	NaN	NaN	NaN	18.1262	19.1291	NaN	NaN	NaN	NaN	NaN	NaN	17.6572	NaN	18.74	21.9705	NaN	NaN	2	2	2	14.3	14.3	14.3	21.026	0	19.944
280	B7ZKW8;Q6JBY9;Q6JBY9-2;F6T4W9	B7ZKW8;Q6JBY9	CapZ-interacting protein	RCSD1	17.3594	NaN	NaN	NaN	NaN	NaN	19.22	19.0567	19.1855	20.4533	NaN	20.4216	NaN	NaN	20.1735	18.3808	19.688	20.3183	18.9651	18.1742	17.3906	18.8196	NaN	20.3798	18.8449	19.6912	18.9618	19.8512	19.7702	20.374	20.809	19.6569	20.6194	21.5942	20.9659	17.5291	5	5	5	15.5	15.5	15.5	41.261	0	18.577
281	B7ZL91;Q16819	B7ZL91;Q16819	Metalloendopeptidase;Meprin A subunit alpha	MEP1A	23.1885	NaN	22.5753	24.3661	24.0938	21.603	23.2221	19.62	21.1174	NaN	24.5075	18.6817	23.2608	23.8452	19.149	22.52	21.2182	16.631	17.6109	19.5098	22.0389	21.3345	NaN	19.7041	NaN	NaN	23.368	22.3935	21.688	20.0074	24.1512	20.024	23.4074	22.1216	22.4611	20.1065	4	4	4	8.7	8.7	8.7	87.896	0	323.31
282	B8ZZ19;P20472;H0Y3U0;B1AH72	B8ZZ19;P20472;H0Y3U0	Parvalbumin alpha	PVALB	20.2923	24.2531	22.618	20.133	19.2609	18.6735	20.7421	NaN	NaN	21.4092	22.3506	NaN	20.7819	22.4951	NaN	24.0049	17.5794	NaN	NaN	20.7574	19.4554	22.3291	23.3696	NaN	NaN	NaN	NaN	NaN	NaN	NaN	18.4203	NaN	19.4897	NaN	NaN	NaN	9	9	9	83.2	83.2	83.2	11.095	0	71.113
283	C9JQ36;B8ZZ73;B8ZZW4;P14778;C9J686;C9JWB2;F8WF92;B9A040;C9JW84;H7BZM5;C9J3W8	C9JQ36;B8ZZ73;B8ZZW4;P14778;C9J686;C9JWB2;F8WF92;B9A040	Interleukin-1 receptor type 1;Interleukin-1 receptor type 1, membrane form;Interleukin-1 receptor type 1, soluble form	IL1R1	20.9524	18.259	20.3198	21.9331	NaN	17.2019	19.4991	18.7704	18.5581	20.2862	20.6787	NaN	19.4812	21.1088	NaN	16.9732	18.8996	NaN	NaN	18.1452	NaN	NaN	17.6386	NaN	NaN	17.3105	NaN	NaN	NaN	NaN	NaN	NaN	NaN	NaN	NaN	NaN	3	3	3	19.2	19.2	19.2	21.003	0	8.192
284	B8ZZI4;Q8NCX0-2;Q8NCX0-4;Q8NCX0-3;F8WCU1	B8ZZI4;Q8NCX0-2;Q8NCX0-4;Q8NCX0-3	Coiled-coil domain-containing protein 150	CCDC150	13.8803	14.4448	20.09	NaN	NaN	NaN	NaN	NaN	NaN	NaN	19.0694	NaN	NaN	NaN	NaN	NaN	NaN	NaN	16.8608	NaN	16.7005	NaN	18.0148	NaN	NaN	NaN	NaN	NaN	NaN	NaN	NaN	NaN	16.8467	18.2645	NaN	NaN	3	3	1	6	6	1.2	68.837	0.0016892	3.5166
286	B8ZZQ6;P06454-2;P06454;B8ZZA1;B8ZZW7;H7C2N1	B8ZZQ6;P06454-2;P06454;B8ZZA1;B8ZZW7;H7C2N1	Prothymosin alpha;Prothymosin alpha, N-terminally processed;Thymosin alpha-1	PTMA	25.5322	26.1431	26.1287	26.1636	26.5436	25.4395	22.4957	20.1766	NaN	24.4764	25.3638	NaN	24.3397	23.1047	NaN	22.4121	22.3803	NaN	NaN	22.5017	23.6657	23.3652	25.264	NaN	19.2921	NaN	NaN	NaN	NaN	NaN	NaN	NaN	22.7388	NaN	NaN	NaN	2	2	2	23.4	23.4	23.4	11.758	0	143.13
287	B8ZZU8;I3L0M9;Q15370;Q15370-2	B8ZZU8;I3L0M9;Q15370;Q15370-2	Transcription elongation factor B polypeptide 2	TCEB2	NaN	NaN	NaN	NaN	NaN	18.1973	NaN	NaN	NaN	NaN	NaN	NaN	NaN	NaN	NaN	NaN	NaN	NaN	NaN	NaN	NaN	NaN	NaN	NaN	NaN	NaN	NaN	NaN	NaN	NaN	NaN	NaN	NaN	NaN	18.2877	NaN	2	2	2	17.7	17.7	17.7	12.527	0.009841	2.4222
288	F6UPZ7;B9A034;F6Q0M4;Q92956;Q92956-2	F6UPZ7;B9A034;F6Q0M4;Q92956	Tumor necrosis factor receptor superfamily member 14	TNFRSF14	25.6512	25.9905	25.2802	26.5389	25.7903	24.5995	25.2807	24.8849	24.1836	25.6439	27.7646	21.2371	26.1533	26.2277	20.9488	25.1573	24.5906	20.3833	22.423	24.4613	24.3703	23.8077	24.5995	19.9053	20.7689	21.7263	NaN	20.6738	20.4056	21.3191	22.8101	19.6777	22.6636	NaN	NaN	20.2023	4	4	4	44.3	44.3	44.3	19.553	0	323.31
290	C9IZ46;F8WFD9;Q8N114-2;Q8N114	C9IZ46;F8WFD9;Q8N114-2;Q8N114	Protein shisa-5	SHISA5	28.6554	28.66	29.4064	29.592	29.8243	28.2503	28.8494	28.6222	28.8137	29.9573	31.2564	27.7191	31.4052	31.1385	27.3463	28.7054	28.0667	25.5388	26.9727	29.3781	29.6976	29.2331	27.6876	27.4762	26.3917	28.1652	27.2365	27.706	26.8802	27.5988	28.2009	25.545	29.0715	28.7942	25.4635	27.4601	2	2	2	7.1	7.1	7.1	12.226	0.00047893	5.3264
291	C9IZP8	C9IZP8		C1S	NaN	NaN	NaN	NaN	20.992	NaN	NaN	NaN	NaN	NaN	22.4018	NaN	NaN	NaN	NaN	NaN	NaN	NaN	NaN	22.5111	23.1425	NaN	21.7404	NaN	NaN	NaN	NaN	NaN	NaN	NaN	22.3257	NaN	21.5072	NaN	NaN	NaN	1	1	1	16.5	16.5	16.5	11.808	0.0076923	2.5576
292	C9J0A7;Q9UQN3;Q9UQN3-2;A0A087WW88;Q92828	C9J0A7;Q9UQN3;Q9UQN3-2;A0A087WW88	Charged multivesicular body protein 2b	CHMP2B	NaN	21.5377	21.7454	NaN	23.1039	19.3135	NaN	NaN	NaN	NaN	NaN	NaN	NaN	NaN	NaN	NaN	NaN	NaN	NaN	NaN	NaN	NaN	22.3714	NaN	NaN	NaN	NaN	NaN	NaN	NaN	NaN	NaN	NaN	NaN	NaN	NaN	6	6	6	21.9	21.9	21.9	20.772	0	10.714
293	C9JRU6;C9J0B2;C9JUW4;C9J8R4;C9JVE2;Q96GG9	C9JRU6;C9J0B2;C9JUW4;C9J8R4;C9JVE2;Q96GG9	DCN1-like protein;DCN1-like protein 1	DCUN1D1	NaN	NaN	NaN	NaN	NaN	NaN	NaN	NaN	NaN	NaN	NaN	NaN	NaN	NaN	NaN	NaN	NaN	NaN	NaN	NaN	NaN	NaN	NaN	NaN	NaN	NaN	NaN	NaN	NaN	NaN	NaN	NaN	NaN	NaN	NaN	NaN	1	1	1	16	16	16	8.7797	0.0047188	2.7003
294	C9J0J7;G5E9Q6;P35080-2;C9J712;C9JQ45;P35080	C9J0J7;G5E9Q6;P35080-2;C9J712;C9JQ45;P35080	Profilin;Profilin-2	PFN2	NaN	NaN	NaN	NaN	NaN	NaN	NaN	NaN	NaN	NaN	23.6557	NaN	NaN	NaN	NaN	NaN	NaN	NaN	NaN	21.0581	21.7521	21.053	21.7974	NaN	NaN	NaN	NaN	18.6421	NaN	NaN	NaN	NaN	20.0676	20.1093	NaN	NaN	2	2	2	26.4	26.4	26.4	9.8402	0	23.305
295	C9J0K6;P30626-3;P30626-2;P30626;B4DHQ6	C9J0K6;P30626-3;P30626-2;P30626	Sorcin	SRI	20.1459	20.9342	20.8262	23.1537	22.6375	18.9429	20.0859	19.6363	21.1183	21.5077	22.4393	NaN	23.5399	22.1514	20.3105	20.9117	20.784	NaN	16.968	NaN	NaN	17.9278	21.8927	NaN	NaN	NaN	NaN	16.8275	NaN	NaN	17.1374	NaN	NaN	18.1502	20.537	NaN	6	6	6	39.4	39.4	39.4	17.605	0	30.45
296	H7BXJ2;C9J1I0;C9J2B6;Q6UXZ4-2;Q6UXZ4;E9PDS8	H7BXJ2;C9J1I0;C9J2B6;Q6UXZ4-2;Q6UXZ4;E9PDS8	Netrin receptor UNC5D	UNC5D	NaN	NaN	NaN	NaN	NaN	NaN	NaN	NaN	NaN	NaN	18.5175	NaN	17.2409	NaN	NaN	NaN	NaN	NaN	NaN	NaN	NaN	NaN	NaN	NaN	NaN	NaN	NaN	NaN	NaN	NaN	NaN	NaN	NaN	NaN	NaN	NaN	2	2	2	2.1	2.1	2.1	98.304	0.0087686	2.4667
297	C9JG19;C9J2F9;C9J1J7;C9JW47;P25025	C9JG19;C9J2F9;C9J1J7;C9JW47;P25025	C-X-C chemokine receptor type 2	CXCR2	24.2396	25.6251	25.0962	26.1247	26.5923	24.5226	22.1934	NaN	NaN	21.4309	25.2352	NaN	25.1809	20.4867	NaN	NaN	NaN	NaN	NaN	20.5539	NaN	NaN	NaN	NaN	NaN	NaN	NaN	NaN	NaN	NaN	NaN	NaN	NaN	NaN	NaN	NaN	1	1	1	11.8	11.8	11.8	15.325	0	183.62
298	C9JE51;C9J2R5;C9JIY7;C9JT42;C9J3U9;C9J1K7;C9J5C8;C9J4E3;C9JUT4;Q93052	C9JE51;C9J2R5;C9JIY7;C9JT42;C9J3U9;C9J1K7;C9J5C8;C9J4E3;C9JUT4;Q93052	Lipoma-preferred partner	LPP	19.3586	NaN	20.3393	NaN	18.8964	NaN	NaN	NaN	NaN	NaN	NaN	NaN	21.6694	NaN	NaN	NaN	NaN	NaN	NaN	NaN	NaN	NaN	NaN	NaN	NaN	NaN	NaN	19.8597	NaN	NaN	NaN	NaN	NaN	NaN	NaN	NaN	1	1	1	25.5	25.5	25.5	5.0807	0	10.348
299	C9J1Z8;P84085	C9J1Z8;P84085	ADP-ribosylation factor 5	ARF5	17.8096	NaN	NaN	NaN	NaN	NaN	NaN	NaN	NaN	20.0135	NaN	NaN	NaN	NaN	NaN	NaN	NaN	NaN	NaN	18.808	NaN	NaN	NaN	NaN	NaN	NaN	NaN	NaN	NaN	NaN	NaN	18.86	NaN	NaN	20.4895	NaN	4	1	1	34.7	6.7	6.7	17.107	0.0035986	2.8663
300	H7C4D5;E9PFI9;C9J370;H0Y3M4;Q6PJE2;P21754-2;P21754-3;P21754	H7C4D5;E9PFI9;C9J370;H0Y3M4;Q6PJE2;P21754-2;P21754-3;P21754	POM121 and ZP3 fusion protein;Zona pellucida sperm-binding protein 3;Processed zona pellucida sperm-binding protein 3	POMZP3;ZP3	NaN	NaN	NaN	NaN	20.9212	NaN	NaN	NaN	NaN	NaN	20.8857	NaN	NaN	NaN	NaN	NaN	NaN	NaN	NaN	NaN	NaN	18.3037	NaN	NaN	NaN	NaN	NaN	NaN	NaN	NaN	NaN	NaN	NaN	NaN	NaN	NaN	1	1	1	10.5	10.5	10.5	13.687	0.0012859	3.6314
301	E9PNW0;E9PJJ2;E9PS34;E9PNJ7;C9J6D1;Q99733;Q99733-2;E9PKI2;E9PP22;E9PKT8;C9JZI7;C9J1B1;A8MXH2	E9PNW0;E9PJJ2;E9PS34;E9PNJ7;C9J6D1;Q99733;Q99733-2;E9PKI2;E9PP22;E9PKT8;C9JZI7;C9J1B1;A8MXH2	Nucleosome assembly protein 1-like 4	NAP1L4	20.7282	20.4777	21.4513	20.8157	22.7682	19.9296	20.366	20.0803	20.8706	22.1753	21.3799	NaN	23.1695	21.3749	NaN	22.3411	21.2557	20.0803	NaN	20.4809	20.6413	18.4352	21.5993	19.0931	NaN	NaN	NaN	NaN	NaN	NaN	17.8404	NaN	18.068	NaN	NaN	NaN	4	4	4	52.3	52.3	52.3	12.25	0	134.39
302	C9J6N5;C9JQ40;C9JW51;Q9H098;Q9H098-2;X6RET8;C9JP05;C9J3Q3	C9J6N5;C9JQ40;C9JW51;Q9H098;Q9H098-2;X6RET8;C9JP05;C9J3Q3	Protein FAM107B	FAM107B	NaN	NaN	NaN	NaN	NaN	NaN	NaN	NaN	NaN	NaN	NaN	NaN	NaN	NaN	NaN	NaN	NaN	NaN	NaN	NaN	NaN	NaN	NaN	NaN	NaN	NaN	NaN	NaN	NaN	NaN	NaN	NaN	NaN	NaN	NaN	NaN	2	2	2	17.6	17.6	17.6	14.943	0.00048638	5.6049
303	H7C5I5;C9J7K9;O15162-2;O15162;C9J9P4;C9J0H3;C9JE06	H7C5I5;C9J7K9;O15162-2;O15162;C9J9P4	Phospholipid scramblase 1	PLSCR1	22.1445	22.1234	22.0023	21.7916	20.8963	NaN	21.5561	20.4456	NaN	NaN	24.2275	NaN	23.1045	22.9301	NaN	20.4464	NaN	NaN	NaN	19.7784	23.0132	20.0764	23.4211	NaN	NaN	NaN	NaN	NaN	NaN	NaN	22.1186	NaN	20.9044	22.1813	NaN	NaN	4	4	4	25.7	25.7	25.7	18.91	0	19.713
304	C9J879;Q9H3R0-3;Q9H3R0-4;Q9H3R0-2;Q9H3R0	C9J879;Q9H3R0-3;Q9H3R0-4;Q9H3R0-2;Q9H3R0	Lysine-specific demethylase 4C	KDM4C	NaN	NaN	NaN	NaN	NaN	NaN	NaN	NaN	17.4256	NaN	17.0553	NaN	17.2372	16.668	20.6866	NaN	22.5753	19.4438	NaN	NaN	18.0133	19.1489	NaN	19.6282	NaN	22.3419	19.4352	NaN	NaN	NaN	17.8456	NaN	NaN	NaN	19.1734	20.0562	1	1	1	1.3	1.3	1.3	83.883	0.00049554	5.9769
305	C9J8T4;C9JYN7;O43567;C9J7B4;C9IY58;C9JCY0;O43567-2	C9J8T4;C9JYN7;O43567	E3 ubiquitin-protein ligase RNF13	RNF13	23.3178	21.2537	20.2305	22.0371	22.1693	21.4687	22.3137	22.6696	21.612	23.3892	25.0915	20.1452	23.5279	24.0083	NaN	21.627	21.3279	NaN	19.0656	22.6229	21.1866	22.3195	23.6185	NaN	NaN	19.9536	19.0362	19.4695	NaN	NaN	21.7954	NaN	21.5395	NaN	18.2169	NaN	5	5	2	37.4	37.4	25.2	17.929	0	10.279
306	C9J8Z4;Q969P0-3;Q969P0	C9J8Z4;Q969P0-3;Q969P0	Immunoglobulin superfamily member 8	IGSF8	24.9761	25.5935	26.6804	25.299	26.6775	25.5481	23.9777	24.6341	24.9744	26.1518	26.7887	21.6951	27.536	27.1931	21.513	24.7944	25.016	NaN	19.8598	25.3739	25.5481	24.3127	26.1521	22.4171	20.6138	23.8511	22.4882	22.4185	22.1808	18.5526	24.5759	21.4854	25.3759	25.5367	21.868	20.1233	11	11	11	31.6	31.6	31.6	32.284	0	323.31
307	C9JXZ1;C9JA36;P54709-2;P54709	C9JXZ1;C9JA36;P54709-2;P54709	Sodium/potassium-transporting ATPase subunit beta-3	ATP1B3	NaN	NaN	NaN	NaN	NaN	NaN	NaN	NaN	NaN	NaN	NaN	NaN	NaN	NaN	NaN	NaN	NaN	NaN	NaN	NaN	NaN	NaN	NaN	NaN	NaN	NaN	NaN	NaN	NaN	NaN	18.8214	NaN	NaN	NaN	NaN	NaN	2	2	2	21.8	21.8	21.8	13.534	0.0020816	3.3585
308	C9JPS5;C9JB28;Q6ZMH5;C9JIB2;C9JVC6;C9JPS6	C9JPS5;C9JB28;Q6ZMH5;C9JIB2;C9JVC6;C9JPS6	Zinc transporter ZIP5	SLC39A5	NaN	18.6108	18.6405	NaN	NaN	NaN	NaN	NaN	NaN	NaN	NaN	NaN	19.1839	20.7405	NaN	NaN	NaN	NaN	NaN	NaN	NaN	NaN	NaN	NaN	NaN	NaN	NaN	NaN	NaN	NaN	NaN	NaN	17.6537	NaN	NaN	NaN	3	3	3	19.9	19.9	19.9	16.418	0.0004686	4.9311
309	C9JB55	C9JB55		TF	NaN	NaN	NaN	NaN	NaN	18.632	20.6922	21.9358	22.8116	21.6041	NaN	22.1556	NaN	NaN	22.8454	22.0403	22.9056	23.1545	22.6025	21.2985	NaN	NaN	NaN	23.7294	22.8233	NaN	22.7364	21.5636	22.1882	23.5028	18.1215	22.9112	20.1669	NaN	22.2601	NaN	9	2	2	98.7	36.8	36.8	8.0891	0	9.1037
310	C9JBA5;C9JMW0;Q5DX21-3;Q5DX21-2;Q5DX21	C9JBA5;C9JMW0;Q5DX21-3;Q5DX21-2;Q5DX21	Immunoglobulin superfamily member 11	IGSF11	NaN	NaN	NaN	NaN	NaN	NaN	NaN	NaN	NaN	NaN	NaN	NaN	NaN	NaN	NaN	NaN	NaN	NaN	NaN	NaN	NaN	NaN	NaN	NaN	NaN	NaN	NaN	NaN	NaN	NaN	NaN	NaN	NaN	NaN	NaN	NaN	1	1	1	4.2	4.2	4.2	43.418	0	10.698
311	C9JBB3;P10646-2;P10646;C9JT76;C9JQ14;C9JP39;C9J103	C9JBB3;P10646-2;P10646;C9JT76;C9JQ14	Tissue factor pathway inhibitor	TFPI	17.4516	18.9385	NaN	19.351	19.9495	17.8479	NaN	NaN	18.5485	NaN	18.1912	NaN	20.7802	20.3361	NaN	NaN	NaN	NaN	NaN	NaN	18.7833	NaN	NaN	NaN	NaN	NaN	NaN	NaN	NaN	NaN	18.7243	NaN	18.7744	NaN	NaN	NaN	4	4	1	22.2	22.2	7.3	33.036	0	123.36
312	C9JBI3;P78330	C9JBI3;P78330	Phosphoserine phosphatase	PSPH	NaN	16.2231	NaN	18.4866	17.3068	NaN	NaN	NaN	NaN	NaN	22.2459	NaN	NaN	20.0563	NaN	NaN	NaN	NaN	NaN	18.7498	NaN	NaN	NaN	NaN	NaN	NaN	NaN	NaN	NaN	NaN	NaN	NaN	NaN	NaN	NaN	NaN	4	4	4	23	23	23	20.745	0.00051493	6.7609
314	C9JDR0;Q15738	C9JDR0;Q15738	Sterol-4-alpha-carboxylate 3-dehydrogenase, decarboxylating	NSDHL	NaN	NaN	NaN	16.7275	NaN	NaN	NaN	NaN	NaN	NaN	17.5989	NaN	20.1262	20.4449	NaN	NaN	NaN	NaN	NaN	NaN	16.6713	NaN	NaN	NaN	NaN	NaN	NaN	NaN	NaN	NaN	NaN	NaN	17.0402	NaN	NaN	NaN	1	1	1	3.5	3.5	3.5	28.146	0.0035957	2.8635
315	C9JDW7;C9JHZ6;F8W6G1;Q9UHY1	C9JDW7;C9JHZ6;F8W6G1;Q9UHY1	Nuclear receptor-binding protein	NRBP1	NaN	NaN	NaN	NaN	20.1308	NaN	NaN	NaN	NaN	NaN	NaN	NaN	NaN	NaN	NaN	NaN	NaN	NaN	NaN	NaN	NaN	NaN	NaN	NaN	NaN	NaN	NaN	NaN	NaN	NaN	NaN	NaN	NaN	21.4164	NaN	NaN	1	1	1	19.5	19.5	19.5	8.6971	0.0024691	3.1973
316	C9JE82;C9JVC9;Q9NY47-4;Q9NY47-2;Q9NY47-3;Q9NY47;Q9NY47-5	C9JE82;C9JVC9;Q9NY47-4;Q9NY47-2;Q9NY47-3;Q9NY47;Q9NY47-5	Voltage-dependent calcium channel subunit alpha-2/delta-2;Voltage-dependent calcium channel subunit alpha-2-2;Voltage-dependent calcium channel subunit delta-2	CACNA2D2	NaN	NaN	NaN	NaN	NaN	NaN	NaN	15.0615	16.2947	NaN	NaN	NaN	NaN	NaN	NaN	15.8569	NaN	NaN	NaN	NaN	NaN	NaN	NaN	NaN	NaN	NaN	NaN	NaN	NaN	NaN	NaN	NaN	NaN	NaN	NaN	NaN	3	3	3	2.8	2.8	2.8	129.21	0	8.4077
318	C9JGG1;C9JJ79;Q9UKJ1-3;Q9UKJ1-4;Q9UKJ1-2;Q9UKJ1	C9JGG1;C9JJ79;Q9UKJ1-3;Q9UKJ1-4;Q9UKJ1-2;Q9UKJ1	Paired immunoglobulin-like type 2 receptor alpha	PILRA	NaN	NaN	NaN	19.4286	NaN	NaN	NaN	NaN	NaN	NaN	NaN	NaN	NaN	NaN	20.9968	NaN	NaN	NaN	NaN	NaN	23.7312	20.2398	NaN	NaN	NaN	NaN	20.5417	20.3821	NaN	NaN	22.0073	NaN	19.329	23.5905	NaN	NaN	3	3	3	16.9	16.9	16.9	18.888	0	14.207
319	H7C4Q3;C9JVX5;C9JH25-2;C9JH25-3;C9JH25	H7C4Q3;C9JVX5;C9JH25-2;C9JH25-3;C9JH25	Proline-rich transmembrane protein 4	PRRT4	20.0785	18.5579	19.1804	NaN	20.8089	NaN	NaN	NaN	NaN	NaN	NaN	NaN	NaN	NaN	NaN	NaN	NaN	NaN	NaN	NaN	NaN	NaN	NaN	NaN	NaN	NaN	NaN	NaN	NaN	NaN	NaN	NaN	NaN	NaN	NaN	NaN	1	1	1	2.1	2.1	2.1	43.662	0.0091082	2.4457
320	F5GZZ9;C9JHR8;Q86VB7-3;Q86VB7-4;Q86VB7;Q86VB7-2;H0YGZ7	F5GZZ9;C9JHR8;Q86VB7-3;Q86VB7-4;Q86VB7;Q86VB7-2	Scavenger receptor cysteine-rich type 1 protein M130;Soluble CD163	CD163	19.9941	19.7029	16.298	19.3814	20.156	18.4869	19.5311	18.5342	17.0885	18.6681	19.445	NaN	18.8987	19.8159	NaN	18.7784	16.517	NaN	NaN	17.2464	NaN	NaN	22.0773	NaN	15.4435	NaN	NaN	17.6012	NaN	NaN	NaN	15.9393	NaN	15.5975	17.5838	16.1913	7	7	7	10.2	10.2	10.2	120.32	0	24.067
321	C9JIF9;P13798;H7C393;H7C1U0;C9JLK2;H0YFE5;F8WEH5	C9JIF9;P13798;H7C393	Acylamino-acid-releasing enzyme	APEH	NaN	18.3887	18.895	20.3214	20.0828	16.3944	19.71	19.2736	17.8607	18.9544	22.5939	22.3099	19.2798	21.0991	21.924	18.3638	17.3134	NaN	18.947	20.4536	17.1127	NaN	18.8797	21.4508	20.8727	19.7595	NaN	20.3916	20.2136	18.6911	NaN	19.7849	17.0002	NaN	21.0495	19.879	10	10	10	17.8	17.8	17.8	81.673	0	22.449
322	C9JTY3;C9JUE0;C9JJP5;Q05BK6;K0J6K2;Q92734-2;Q92734	C9JTY3;C9JUE0;C9JJP5;Q05BK6;K0J6K2;Q92734-2;Q92734	Protein TFG	TFG	19.2637	18.4076	NaN	19.5837	20.1181	NaN	NaN	19.1417	NaN	NaN	19.0327	NaN	19.2487	NaN	NaN	18.8196	NaN	NaN	NaN	NaN	NaN	NaN	18.9366	NaN	NaN	NaN	NaN	NaN	NaN	NaN	NaN	NaN	NaN	NaN	NaN	NaN	2	2	2	15.6	15.6	15.6	14.759	0.007319	2.5658
323	C9JKV3	C9JKV3		TFPI	19.1352	18.541	NaN	20.0438	20.2132	16.6389	NaN	NaN	NaN	NaN	NaN	NaN	20.5402	19.7794	NaN	NaN	NaN	NaN	NaN	NaN	NaN	NaN	NaN	NaN	NaN	NaN	NaN	NaN	NaN	NaN	NaN	NaN	NaN	NaN	NaN	NaN	4	1	1	27.4	7.4	7.4	24.606	0.00087642	3.8517
324	C9JKZ3;O15393;O15393-2;C9J5Y1;C9JB05	C9JKZ3;O15393;O15393-2	Transmembrane protease serine 2;Transmembrane protease serine 2 non-catalytic chain;Transmembrane protease serine 2 catalytic chain	TMPRSS2	22.0605	21.4087	21.763	21.9987	22.6466	20.7201	22.2906	22.6641	20.9911	20.8623	22.8776	18.7456	23.5412	23.0143	19.1411	NaN	20.1177	18.4802	NaN	NaN	22.5821	21.3337	21.9563	18.5935	NaN	19.2275	NaN	NaN	NaN	NaN	NaN	NaN	22.3369	18.259	21.1179	NaN	9	9	8	21.3	21.3	20	53.615	0	190.79
325	C9JL73;P15313;C9J5E3;C9JNS9;C9JZ02	C9JL73;P15313;C9J5E3;C9JNS9	V-type proton ATPase subunit B, kidney isoform	ATP6V1B1	18.4286	19.9285	18.4435	17.4238	18.4212	17.2842	19.3548	17.6924	19.3643	21.2229	17.2846	17.94	19.5752	21.1287	17.8879	16.1628	19.323	NaN	NaN	19.5552	20.0722	19.9036	19.5334	17.8352	NaN	18.1021	17.0925	17.342	17.7375	19.3781	17.8399	18.7585	19.5518	17.7377	18.5906	NaN	12	12	8	31.7	31.7	19.8	55.08	0	50.995
326	C9JMV9;C9JMW6;F2Z3Q0;C9J7W8;C9IYJ8	C9JMV9		ABHD14A-ACY1	15.836	16.3861	17.0287	16.9085	18.7736	15.53	NaN	NaN	NaN	NaN	17.1565	NaN	NaN	NaN	NaN	NaN	NaN	NaN	NaN	NaN	NaN	NaN	NaN	NaN	NaN	NaN	NaN	NaN	NaN	NaN	NaN	NaN	NaN	NaN	NaN	NaN	16	2	0	35.8	3.7	0	56.435	0.00045228	4.3707
329	C9JQ42;P46976-2;P46976;G5E9W8;P46976-3;C9J8R8;C9J7C7	C9JQ42;P46976-2;P46976;G5E9W8;P46976-3	Glycogenin-1	GYG1	NaN	17.8784	NaN	16.7588	NaN	NaN	NaN	19.5792	20.0281	21.3484	20.5688	19.8774	20.203	NaN	NaN	19.081	18.9074	NaN	18.7057	18.8528	NaN	20.17	NaN	18.8828	NaN	18.8137	NaN	19.8875	NaN	21.6595	19.6975	NaN	NaN	NaN	22.7802	19.8154	4	4	4	17.7	17.7	17.7	29.978	0	45.786
330	C9JQX7	C9JQX7		EFEMP1	NaN	NaN	NaN	NaN	NaN	NaN	NaN	NaN	NaN	NaN	NaN	NaN	NaN	NaN	NaN	NaN	NaN	NaN	NaN	NaN	NaN	NaN	NaN	NaN	NaN	NaN	NaN	NaN	NaN	NaN	NaN	NaN	NaN	NaN	NaN	NaN	4	1	1	50.6	16.1	16.1	9.8472	0	35.891
331	C9JRL6;K7EIK7;O95834;O95834-2;O95834-3;K7EII6;K7EKG3	C9JRL6;K7EIK7;O95834;O95834-2;O95834-3;K7EII6;K7EKG3	Echinoderm microtubule-associated protein-like 2	EML2	NaN	NaN	NaN	NaN	NaN	NaN	NaN	NaN	NaN	NaN	NaN	NaN	NaN	NaN	NaN	NaN	NaN	NaN	NaN	NaN	NaN	NaN	NaN	NaN	NaN	NaN	NaN	NaN	NaN	NaN	NaN	NaN	NaN	NaN	NaN	NaN	3	3	2	5.3	5.3	4	65.565	0	7.483
332	C9JST2;Q8NHJ6-2;Q8NHJ6;Q8NHJ6-3;A8MUE1	C9JST2;Q8NHJ6-2;Q8NHJ6;Q8NHJ6-3;A8MUE1	Leukocyte immunoglobulin-like receptor subfamily B member 4	LILRB4	18.3315	20.5608	19.835	21.3514	20.996	20.7627	19.0598	19.571	20.572	18.5454	23.8536	18.6796	23.0569	22.7622	17.7597	19.2894	NaN	NaN	19.3076	20.291	22.3858	21.2627	21.4255	16.6429	NaN	19.3702	19.9108	19.1396	NaN	17.9008	21.1032	16.5645	21.366	22.6111	NaN	16.8997	9	9	8	23.1	23.1	18.8	44.209	0	55.576
333	H0Y8A0;C9JTE0;Q16653-10;Q16653-9;Q16653-8;Q16653-11;Q16653-2;Q16653-6;Q16653-3;Q16653-7;Q16653;Q16653-5;Q16653-13	H0Y8A0;C9JTE0;Q16653-10;Q16653-9;Q16653-8;Q16653-11;Q16653-2;Q16653-6;Q16653-3;Q16653-7;Q16653;Q16653-5;Q16653-13	Myelin-oligodendrocyte glycoprotein	MOG	NaN	18.4142	NaN	19.4375	NaN	19.2498	NaN	NaN	NaN	NaN	NaN	NaN	19.6561	19.3922	NaN	NaN	NaN	NaN	NaN	20.1915	NaN	NaN	NaN	NaN	NaN	NaN	NaN	NaN	NaN	NaN	NaN	NaN	NaN	NaN	NaN	NaN	2	2	2	16.9	16.9	16.9	16.194	0	17.243
334	C9JVG0	C9JVG0		TF	NaN	NaN	NaN	NaN	NaN	NaN	22.8242	22.4629	23.3381	24.3198	NaN	NaN	NaN	NaN	NaN	22.926	22.4042	24.8015	23.5261	23.5046	NaN	NaN	NaN	21.7364	22.5839	20.6279	20.011	23.5366	22.6572	23.2952	NaN	21.2992	NaN	NaN	NaN	NaN	11	1	1	56.7	7.5	7.5	14.691	0	31.379
335	C9JVW0	C9JVW0	Putative transmembrane protein INAFM1	INAFM1	NaN	NaN	NaN	19.0996	NaN	NaN	NaN	22.5882	NaN	22.2344	23.9643	NaN	19.8639	23.6234	NaN	NaN	NaN	NaN	NaN	22.6534	23.1633	22.337	25.677	NaN	NaN	NaN	NaN	NaN	NaN	NaN	21.6101	NaN	NaN	21.1624	NaN	NaN	2	2	2	8.5	8.5	8.5	14.668	0.00051867	7.0167
336	C9JXF9;P08833;C9J6H2	C9JXF9;P08833;C9J6H2	Insulin-like growth factor-binding protein 1	IGFBP1	16.758	17.9429	NaN	16.2507	19.0861	NaN	NaN	NaN	19.0871	19.4261	21.4706	NaN	20.4739	18.3052	NaN	NaN	19.0985	20.0994	NaN	24.4748	22.214	22.8677	18.4586	21.3317	NaN	NaN	24.358	21.0944	22.5709	21.7411	26.8987	22.5931	25.0487	24.826	21.9573	21.8651	7	7	7	28.4	28.4	28.4	27.671	0	36.101
337	C9JXG8;F6WQW2;P43487-2;P43487;C9JGV6;C9JIC6;Q5T0Z6;C9JJ34;C9JDM3;Q9C010;Q9C010-2	C9JXG8;F6WQW2;P43487-2;P43487;C9JGV6	Ran-specific GTPase-activating protein	RANBP1	NaN	NaN	16.9266	NaN	NaN	NaN	NaN	NaN	NaN	18.9353	NaN	NaN	NaN	NaN	NaN	NaN	NaN	NaN	NaN	21.7824	NaN	18.6557	18.5619	NaN	NaN	NaN	NaN	NaN	NaN	NaN	19.656	NaN	NaN	19.576	23.3708	NaN	3	3	3	18.6	18.6	18.6	16.9	0.0087619	2.463
338	C9JXI5;Q66K66	C9JXI5;Q66K66	Transmembrane protein 198	TMEM198	21.5348	22.4349	NaN	21.1388	NaN	NaN	25.916	26.3928	25.5741	24.6763	20.001	24.9505	22.3951	21.9714	24.329	25.0066	25.5428	24.2656	26.6751	24.8127	22.795	23.1547	NaN	26.8772	28.0161	28.1401	24.8355	23.876	24.5052	24.66	24.2205	27.4992	24.639	19.5337	27.716	28.875	1	1	1	4	4	4	24.329	0.0032271	2.9931
339	C9JXX4;P24593	C9JXX4;P24593	Insulin-like growth factor-binding protein 5	IGFBP5	17.534	19.2052	19.1486	19.1475	21.229	17.2782	21.9211	22.1277	23.6339	22.5395	23.7556	22.9389	24.698	24.2299	NaN	21.7623	22.3799	19.4517	20.6537	22.4951	24.0061	23.8929	NaN	20.5407	NaN	19.7762	24.0838	23.3721	22.3405	NaN	25.9259	22.0453	23.962	23.4823	22.198	21.7321	7	7	7	42.5	42.5	42.5	25.48	0	62.906
340	C9JYN0;Q16563-2;Q16563;H7C4J8	C9JYN0;Q16563-2;Q16563;H7C4J8	Synaptophysin-like protein 1	SYPL1	21.0608	21.2485	17.1205	NaN	21.185	NaN	21.38	19.1168	19.0021	NaN	NaN	NaN	19.6739	18.8764	NaN	NaN	NaN	NaN	NaN	NaN	19.3215	18.1872	NaN	NaN	NaN	NaN	NaN	16.8553	NaN	17.8396	NaN	NaN	NaN	NaN	NaN	NaN	2	2	2	11.6	11.6	11.6	24.784	0	20.383
341	C9JYX9;Q9UKZ9	C9JYX9;Q9UKZ9	Procollagen C-endopeptidase enhancer 2	PCOLCE2	16.076	17.5297	19.3456	19.7032	20.2715	19.2241	17.446	17.0817	17.7594	19.083	21.6584	NaN	21.09	20.8365	NaN	17.1984	NaN	21.8242	22.3846	17.5967	19.0811	16.6453	22.8882	NaN	NaN	NaN	18.3159	NaN	17.5071	NaN	19.1377	NaN	17.9227	18.4702	NaN	NaN	5	4	4	15.2	13.2	13.2	33.807	0	13.396
342	C9JYY6;Q92823-3;Q92823-4;Q92823-6;Q92823-2;Q92823;Q92823-5;F8W775;A0A087X2B3;C9JH43;C9J8B6;C9JF43	C9JYY6;Q92823-3;Q92823-4;Q92823-6;Q92823-2;Q92823;Q92823-5;F8W775;A0A087X2B3	Neuronal cell adhesion molecule	NRCAM	NaN	NaN	NaN	18.0079	NaN	NaN	NaN	NaN	NaN	NaN	16.596	NaN	15.7578	15.2923	NaN	NaN	NaN	NaN	NaN	NaN	NaN	NaN	14.4134	NaN	NaN	NaN	NaN	NaN	NaN	NaN	NaN	NaN	NaN	NaN	16.4365	NaN	9	9	9	9.7	9.7	9.7	133.81	0	16.443
344	F8WF65;F2Z2G2;C9JZW3;P24534	F8WF65;F2Z2G2;C9JZW3;P24534	Elongation factor 1-beta	EEF1B2	19.35	NaN	NaN	21.1354	19.302	NaN	19.5343	NaN	NaN	NaN	NaN	NaN	NaN	NaN	NaN	20.2989	21.6267	NaN	NaN	NaN	NaN	20.5183	21.9102	NaN	NaN	20.0499	NaN	NaN	NaN	NaN	NaN	NaN	NaN	20.196	NaN	NaN	1	1	1	51.7	51.7	51.7	3.1045	0	9.7822
379	D3DQH8;P09486;F5GY03;E5RK62;F5H4E2	D3DQH8;P09486;F5GY03;E5RK62	SPARC	SPARC	19.8308	19.0908	19.7802	21.1689	21.3452	17.554	19.0094	19.0805	20.0803	NaN	23.4347	NaN	23.7159	20.9294	NaN	19.368	20.3923	NaN	NaN	20.4224	NaN	18.8843	NaN	NaN	NaN	17.8971	20.3687	20.6436	NaN	NaN	21.3787	NaN	NaN	20.41	21.1751	NaN	8	8	8	35.6	35.6	35.6	36.051	0	57.593
380	D3DVS7;P42857-2;P42857	D3DVS7;P42857-2;P42857	Neuron-specific protein family member 1	D4S234E;NSG1	NaN	NaN	NaN	NaN	NaN	NaN	NaN	NaN	NaN	NaN	20.5697	NaN	20.59	20.5045	NaN	NaN	NaN	NaN	NaN	NaN	NaN	19.4859	22.2246	NaN	NaN	NaN	NaN	NaN	NaN	NaN	18.7886	NaN	NaN	19.6332	NaN	NaN	1	1	1	5	5	5	24.741	0	25.875
381	D3YTG3;Q7Z7G0;H0Y897;Q7Z7G0-2;Q7Z7G0-3;Q7Z7G0-4;H7C556;H7C4X4;H0YEA0;Q5JPC9	D3YTG3;Q7Z7G0;H0Y897;Q7Z7G0-2;Q7Z7G0-3;Q7Z7G0-4	Target of Nesh-SH3	ABI3BP	18.1398	19.4841	18.959	19.3254	19.6141	18.2356	18.2687	18.2931	19.6795	19.9927	21.6702	17.5172	21.1845	21.0734	18.2835	18.6854	16.7414	16.4406	17.2558	17.0631	18.2192	17.7122	NaN	16.4969	16.5419	16.8973	NaN	15.9754	NaN	17.2817	16.6102	17.7004	16.7964	17.9377	17.0282	16.906	9	9	9	7.3	7.3	7.3	195.32	0	102.35
382	D6R917;D6RB13;D6RAY7;D6R9P4;D6RFF8;P46926;P46926-2;D6RFK5;Q8TDQ7-3;Q8TDQ7-2;Q8TDQ7	D6R917;D6RB13;D6RAY7;D6R9P4;D6RFF8;P46926;P46926-2	Glucosamine-6-phosphate isomerase;Glucosamine-6-phosphate isomerase 1	GNPDA1	NaN	NaN	NaN	NaN	NaN	NaN	20.3738	NaN	NaN	NaN	NaN	NaN	NaN	NaN	NaN	20.2298	NaN	NaN	NaN	19.7703	NaN	NaN	NaN	NaN	19.3779	NaN	NaN	NaN	NaN	NaN	NaN	NaN	NaN	NaN	NaN	NaN	3	3	3	27.5	27.5	27.5	15.911	0.00086543	3.7341
383	D6R934;P02746;D6RGJ1	D6R934;P02746;D6RGJ1	Complement C1q subcomponent subunit B	C1QB	NaN	NaN	NaN	17.4351	NaN	NaN	NaN	NaN	NaN	NaN	NaN	NaN	NaN	18.7966	NaN	NaN	NaN	NaN	NaN	18.2762	20.5476	NaN	17.7031	19.2256	NaN	NaN	22.5399	NaN	NaN	NaN	23.5455	NaN	21.2617	22.9106	24.6917	NaN	6	6	6	23.1	23.1	23.1	26.459	0	28.839
384	D6R9C9;Q8IWE2	D6R9C9;Q8IWE2	Protein NOXP20	FAM114A1	NaN	21.4115	20.1619	NaN	21.1805	NaN	NaN	NaN	NaN	NaN	NaN	NaN	NaN	NaN	NaN	NaN	NaN	NaN	NaN	NaN	NaN	NaN	21.7784	NaN	NaN	NaN	NaN	NaN	NaN	NaN	NaN	NaN	NaN	NaN	NaN	NaN	1	1	1	9.7	9.7	9.7	13.686	0.00052192	7.2081
385	D6RAC8;Q9NQ76;Q9NQ76-2;Q9NQ76-3	D6RAC8;Q9NQ76;Q9NQ76-2;Q9NQ76-3	Matrix extracellular phosphoglycoprotein	MEPE	20.1348	18.2717	19.1368	18.2117	20.791	18.5893	20.3852	16.742	20.0975	20.7819	19.5496	NaN	23.094	21.693	NaN	18.7237	18.6782	NaN	NaN	20.8888	21.2182	19.8059	21.6476	18.9065	17.4211	NaN	20.0174	20.8814	NaN	NaN	19.5037	18.5522	19.601	21.2758	NaN	19.4297	7	7	7	14.6	14.6	14.6	55.663	0	25.295
386	D6RG16;D6RBP7;D6RAI3;D6RIU8;Q9H173;D6R940;D6REA1	D6RG16;D6RBP7;D6RAI3;D6RIU8;Q9H173;D6R940;D6REA1	Nucleotide exchange factor SIL1	SIL1	NaN	NaN	NaN	NaN	NaN	NaN	NaN	NaN	NaN	NaN	NaN	NaN	NaN	NaN	NaN	NaN	NaN	NaN	NaN	NaN	NaN	NaN	NaN	NaN	NaN	NaN	NaN	NaN	NaN	NaN	NaN	NaN	NaN	NaN	NaN	NaN	2	2	2	13.8	13.8	13.8	13.879	0.0036087	2.8903
387	D6RAN1;D6RF83;H7BYK4;D6RH06;Q9NR12-3;Q9NR12-5;Q9NR12-6;Q9NR12-4;Q9NR12-2;Q9NR12;H0Y8W6	D6RAN1;D6RF83;H7BYK4;D6RH06;Q9NR12-3;Q9NR12-5;Q9NR12-6;Q9NR12-4;Q9NR12-2;Q9NR12;H0Y8W6	PDZ and LIM domain protein 7	PDLIM7	NaN	NaN	17.7379	NaN	NaN	NaN	NaN	NaN	NaN	NaN	NaN	NaN	NaN	NaN	NaN	NaN	NaN	NaN	NaN	NaN	21.1435	18.493	NaN	NaN	NaN	NaN	NaN	NaN	NaN	NaN	21.2458	NaN	20.5006	22.2066	18.9999	NaN	2	2	2	21.1	21.1	21.1	9.4587	0.00087298	3.8227
388	D6RBL0;D6RD79;Q9HC07	D6RBL0;D6RD79;Q9HC07	Transmembrane protein 165	TMEM165	NaN	NaN	NaN	NaN	NaN	NaN	NaN	NaN	NaN	NaN	NaN	NaN	NaN	NaN	NaN	NaN	NaN	NaN	NaN	NaN	NaN	NaN	NaN	NaN	NaN	NaN	NaN	NaN	NaN	NaN	NaN	NaN	NaN	NaN	NaN	NaN	1	1	1	32.9	32.9	32.9	8.1112	0	13.007
389	D6RBV2;Q12907;D6RDX1;D6RIU4;D6RBH1	D6RBV2;Q12907;D6RDX1;D6RIU4	Vesicular integral-membrane protein VIP36	LMAN2	28.4185	28.5909	29.284	29.0418	28.8981	29.4634	25.7286	28.3705	27.5445	28.7032	30.2363	26.5697	30.166	30.9189	25.6001	26.7772	27.4146	21.8631	24.2164	28.2168	26.8771	26.673	27.5745	25.3173	26.1516	27.0029	25.9227	24.3983	25.6624	25.5956	27.7179	23.8172	26.8338	26.3447	24.4897	24.3237	22	22	22	64.9	64.9	64.9	36.543	0	323.31
390	D6RBW5;D6RDW9;P31785;D6R964	D6RBW5;D6RDW9;P31785;D6R964	Cytokine receptor common subunit gamma	IL2RG	NaN	NaN	NaN	19.3702	NaN	NaN	NaN	NaN	NaN	NaN	NaN	NaN	NaN	NaN	NaN	NaN	NaN	NaN	NaN	NaN	NaN	NaN	NaN	NaN	NaN	NaN	NaN	NaN	NaN	NaN	NaN	NaN	NaN	NaN	NaN	NaN	2	2	2	17.6	17.6	17.6	20.782	0.0047226	2.7028
391	D6RDM7;P61086;P61086-2;P61086-3	D6RDM7;P61086;P61086-2;P61086-3	Ubiquitin-conjugating enzyme E2 K	UBE2K	NaN	NaN	NaN	NaN	19.6585	NaN	NaN	NaN	NaN	NaN	19.9845	NaN	NaN	NaN	NaN	NaN	NaN	NaN	NaN	19.7913	NaN	NaN	NaN	NaN	NaN	NaN	NaN	NaN	NaN	NaN	21.7458	NaN	NaN	21.6788	19.336	NaN	4	4	4	44.7	44.7	44.7	14.035	0	7.8237
392	D6RE77;Q8TEU7-5;Q8TEU7-3;Q8TEU7-4	D6RE77;Q8TEU7-5;Q8TEU7-3;Q8TEU7-4		RAPGEF6	NaN	NaN	NaN	NaN	NaN	NaN	20.6567	21.161	21.8054	21.3614	17.1414	23.7356	NaN	NaN	22.7481	20.3971	20.1141	19.2625	21.2148	22.2936	NaN	NaN	NaN	21.3413	18.2395	18.7441	NaN	16.3403	20.4328	NaN	NaN	20.5603	NaN	NaN	NaN	20.7988	1	1	1	2.1	2.1	2.1	126.41	0.0046893	2.6528
393	D6REB5;P35475;P35475-2;H0Y9B3	D6REB5;P35475;P35475-2	Alpha-L-iduronidase	IDUA	16.2439	18.0266	NaN	NaN	18.7741	NaN	17.9797	17.0527	NaN	19.599	NaN	NaN	NaN	NaN	NaN	NaN	NaN	NaN	NaN	NaN	NaN	NaN	19.7868	NaN	NaN	NaN	NaN	NaN	NaN	17.6811	NaN	NaN	NaN	NaN	NaN	NaN	6	6	6	13.6	13.6	13.6	57.868	0	9.8187
394	D6REY1;Q13231-2;Q13231-3;Q13231-4;Q13231	D6REY1;Q13231-2;Q13231-3;Q13231-4;Q13231	Chitotriosidase-1	CHIT1	NaN	NaN	NaN	18.379	18.753	NaN	NaN	18.0851	NaN	NaN	18.2055	20.6219	NaN	17.4785	NaN	NaN	NaN	NaN	NaN	NaN	NaN	20.4598	NaN	NaN	19.9327	NaN	NaN	18.6164	NaN	20.9599	17.3779	21.0031	NaN	21.2107	19.7844	20.1427	5	5	5	18.6	18.6	18.6	40.238	0	56.094
395	D6RF35;D6RBJ7;D6RF20;CON__Q3MHN5;CON__ENSEMBL:ENSBTAP00000018229	D6RF35;D6RBJ7		GC	NaN	22.1614	23.8431	22.9435	23.2975	20.8823	27.0998	24.1612	24.2168	NaN	25.1402	26.9257	24.7815	NaN	28.253	NaN	26.3716	27.5107	27.4771	NaN	21.8604	23.1143	23.4246	27.8454	NaN	26.9196	27.8377	28.2768	28.332	NaN	NaN	28.321	25.1057	24.8699	26.9649	NaN	34	2	2	65.1	2.7	2.7	53.02	0	38.151
396	D6RF69;P26572;D6RA48;D6RBS3;D6RAK2;D6R9U2;D6RD15;D6RB69;D6RHZ8	D6RF69;P26572;D6RA48;D6RBS3;D6RAK2;D6R9U2;D6RD15;D6RB69;D6RHZ8	Alpha-1,3-mannosyl-glycoprotein 2-beta-N-acetylglucosaminyltransferase	MGAT1	NaN	NaN	NaN	NaN	NaN	NaN	NaN	NaN	NaN	NaN	NaN	NaN	NaN	20.3017	NaN	NaN	NaN	NaN	NaN	NaN	19.5321	18.1778	NaN	NaN	NaN	NaN	17.8235	NaN	NaN	NaN	19.4406	NaN	NaN	21.364	NaN	NaN	2	2	2	9.5	9.5	9.5	22.015	0.000499	6.114
397	D6RF86;P55285-2;P55285;Q9ULB4	D6RF86;P55285-2;P55285	Cadherin-6	CDH6	22.9434	22.634	23.8989	23.4422	23.3393	23.7955	20.3404	21.535	21.4056	24.2486	25.2366	18.8429	24.0856	24.5301	18.1268	19.9682	19.9455	17.651	NaN	23.139	24.101	22.3651	23.798	16.2524	NaN	20.0339	16.8108	22.9358	NaN	18.2887	20.8	20.576	25.2059	25.551	NaN	22.9904	17	17	16	29.8	29.8	28.1	67.402	0	192.38
398	D6RG15;Q6IBS0;H0Y858;F8W645;F8W1Q9	D6RG15;Q6IBS0	Twinfilin-2	TWF2	NaN	NaN	16.7297	NaN	NaN	NaN	17.1101	NaN	NaN	NaN	NaN	NaN	NaN	NaN	NaN	NaN	NaN	NaN	NaN	16.1884	NaN	NaN	16.1956	NaN	NaN	NaN	NaN	NaN	NaN	NaN	21.6856	NaN	NaN	20.4078	18.8632	NaN	7	7	5	34.6	34.6	29.1	28.882	0	37.945
399	D6RGG3;Q99715-4;Q99715;A0A087X0A8;Q99715-2;H0Y4P7	D6RGG3;Q99715-4;Q99715;A0A087X0A8;Q99715-2	Collagen alpha-1(XII) chain	COL12A1	22.6247	22.6067	21.8344	22.2628	23.0523	22.2609	22.3211	22.3069	22.3189	23.5736	25.404	18.9587	26.4112	24.1196	19.5704	21.6658	22.436	18.5425	19.8717	22.1336	22.3481	22.4918	21.5074	18.1202	17.8106	19.2727	18.9123	18.9009	19.6946	19.0262	21.9678	16.9044	22.4189	21.5759	16.456	19.1173	57	57	56	23.7	23.7	23.4	333.2	0	323.31
400	D6RGV2;P16871-4;P16871-3;P16871-2;P16871;B8YG18;H0YA41;D6RDM4	D6RGV2;P16871-4;P16871-3;P16871-2;P16871;B8YG18	Interleukin-7 receptor subunit alpha	IL7R	NaN	NaN	18.0523	NaN	16.596	16.3419	NaN	16.8413	NaN	NaN	20.2293	NaN	17.798	21.0289	NaN	NaN	NaN	NaN	NaN	NaN	NaN	NaN	NaN	NaN	NaN	NaN	NaN	NaN	NaN	NaN	NaN	NaN	NaN	NaN	NaN	NaN	3	3	3	10.3	10.3	10.3	29.936	0.0016942	3.5388
401	D6RHC4;E9PDP5;Q8IWZ3-5;Q8IWZ3-3;Q8IWZ3-2;Q8IWZ3;Q8IWZ3-4;Q8IWZ3-6	D6RHC4;E9PDP5;Q8IWZ3-5;Q8IWZ3-3;Q8IWZ3-2;Q8IWZ3;Q8IWZ3-4;Q8IWZ3-6	Ankyrin repeat and KH domain-containing protein 1	ANKHD1	NaN	NaN	NaN	NaN	NaN	NaN	NaN	NaN	NaN	NaN	19.8267	21.7637	19.924	19.4635	20.4382	NaN	NaN	NaN	NaN	NaN	19.0039	20.2227	NaN	NaN	20.2516	NaN	19.808	19.5975	21.2434	20.0987	NaN	20.9216	21.427	18.2795	19.5915	NaN	2	2	2	7.1	7.1	7.1	37.524	0.0004852	5.5559
402	D6RHI9;O00584;A0A087WZM2;D6REQ6;H0YAE9;A0A087WWI1;O00584-2;J3QQ64	D6RHI9;O00584;A0A087WZM2;D6REQ6;H0YAE9	Ribonuclease T2	RNASET2	26.5958	25.3566	21.5417	23.7783	24.2407	26.2729	23.246	22.3596	22.7576	23.511	23.6504	21.3254	23.2559	25.1592	21.1102	21.0808	21.8552	21.8005	19.66	23.7441	24.3831	23.7943	25.1864	20.5499	20.9771	23.8479	22.3284	21.1314	21.0421	22.7461	23.271	20.804	22.5548	22.6153	20.8039	20.7623	15	15	15	55.1	55.1	55.1	29.215	0	323.31
403	D6RJG0;Q9Y6N8	D6RJG0;Q9Y6N8	Cadherin-10	CDH10	NaN	NaN	NaN	NaN	NaN	NaN	NaN	NaN	NaN	NaN	NaN	NaN	NaN	NaN	NaN	NaN	NaN	NaN	NaN	NaN	NaN	NaN	NaN	NaN	NaN	NaN	NaN	NaN	NaN	NaN	NaN	NaN	NaN	NaN	NaN	NaN	3	2	2	8.9	6.7	6.7	49.317	0.0017021	3.5794
404	D6W5L6;P07988;H0Y7V6;U3KQT2	D6W5L6;P07988;H0Y7V6	Pulmonary surfactant-associated protein B	SFTPB	NaN	NaN	NaN	NaN	NaN	NaN	NaN	NaN	NaN	NaN	NaN	17.8385	NaN	17.1604	NaN	NaN	NaN	NaN	NaN	NaN	NaN	17.6744	NaN	NaN	NaN	NaN	NaN	NaN	NaN	NaN	19.0567	NaN	19.4206	21.4724	NaN	NaN	3	3	3	9.4	9.4	9.4	43.346	0.00045872	4.566
405	E5RFU2;P34913;P34913-3;P34913-2;E5RFH6;E5RI53;H0YAW7	E5RFU2;P34913;P34913-3;P34913-2;E5RFH6	Bifunctional epoxide hydrolase 2;Cytosolic epoxide hydrolase 2;Lipid-phosphate phosphatase	EPHX2	NaN	16.4909	16.3635	NaN	19.8639	NaN	17.3832	NaN	NaN	NaN	NaN	NaN	NaN	NaN	NaN	NaN	NaN	NaN	NaN	NaN	NaN	NaN	NaN	NaN	NaN	NaN	NaN	NaN	NaN	NaN	NaN	NaN	NaN	NaN	16.586	NaN	5	5	5	11.9	11.9	11.9	58.855	0.00050761	6.4395
406	E5RGH8;E5RJJ5;Q495M3	E5RGH8;E5RJJ5;Q495M3	Proton-coupled amino acid transporter 2	SLC36A2	NaN	19.3807	NaN	18.9393	21.9333	NaN	22.7252	20.5743	NaN	22.0252	20.5449	NaN	20.4765	19.5328	NaN	19.0048	NaN	NaN	NaN	NaN	NaN	NaN	22.0196	NaN	NaN	NaN	NaN	NaN	NaN	NaN	18.2322	NaN	NaN	NaN	NaN	NaN	4	4	4	36.7	36.7	36.7	15.913	0	14.9
407	E5RGS4;O60925	E5RGS4;O60925	Prefoldin subunit 1	PFDN1	NaN	NaN	NaN	NaN	NaN	NaN	NaN	NaN	NaN	NaN	NaN	NaN	NaN	NaN	NaN	NaN	NaN	NaN	NaN	NaN	NaN	NaN	19.6311	NaN	NaN	NaN	NaN	NaN	NaN	NaN	NaN	NaN	NaN	NaN	19.152	NaN	1	1	1	9.4	9.4	9.4	13.466	0.0091185	2.4535
408	E5RH16;E5RJ14;E5RII0	E5RH16;E5RJ14		PDGFRB	20.3661	19.9495	20.6807	19.8438	21.6788	20.3516	20.2203	20.2406	NaN	20.8573	22.654	NaN	21.3101	22.4022	NaN	NaN	NaN	NaN	NaN	NaN	18.0723	18.7393	19.326	NaN	NaN	NaN	NaN	NaN	NaN	NaN	NaN	NaN	NaN	NaN	NaN	NaN	9	1	1	37.7	7.9	7.9	26.484	0	21.088
409	E5RH28;P55808;P55808-2;P55808-3	E5RH28;P55808;P55808-2;P55808-3	Glycoprotein Xg	XG	NaN	20.1088	19.8976	NaN	NaN	NaN	NaN	NaN	NaN	NaN	21.6566	NaN	22.1566	NaN	NaN	NaN	NaN	NaN	NaN	NaN	24.3978	22.2245	20.5759	20.7635	NaN	NaN	23.4477	24.6275	NaN	23.141	24.219	21.9301	24.8506	23.9401	24.9211	22.4461	1	1	1	14.2	14.2	14.2	16.098	0	57.202
410	R4GMY8;E5RHG8;Q15369-2;Q15369	R4GMY8;E5RHG8;Q15369-2;Q15369	Transcription elongation factor B polypeptide 1	TCEB1	NaN	NaN	NaN	NaN	NaN	NaN	NaN	NaN	NaN	NaN	NaN	20.0589	NaN	NaN	19.4745	NaN	NaN	20.66	19.4839	NaN	NaN	NaN	NaN	NaN	NaN	NaN	NaN	20.2449	NaN	19.6812	NaN	NaN	NaN	NaN	NaN	NaN	2	2	2	16.9	16.9	16.9	6.968	0.00045641	4.5029
411	E5RHN3;Q8TDQ0-2;Q8TDQ0	E5RHN3;Q8TDQ0-2;Q8TDQ0	Hepatitis A virus cellular receptor 2	HAVCR2	26.0573	26.0574	26.3792	27.4677	25.3693	25.4889	25.2741	24.5002	24.0234	25.6182	26.564	21.9725	27.3688	26.8248	20.609	24.1291	23.1276	19.784	21.6597	24.1573	24.0386	24.2782	23.1405	20.2714	21.1993	22.2198	18.247	19.077	19.1757	19.7611	21.2008	19.7773	22.6134	20.7084	17.5381	17.9274	7	7	7	27.1	27.1	27.1	30.33	0	199.73
412	E5RJB8;E5RHU3;E7ESK6;E9PBI9;P34741	E5RJB8;E5RHU3;E7ESK6;E9PBI9;P34741	Syndecan;Syndecan-2	SDC2	NaN	19.4335	19.7815	21.32	19.8056	NaN	24.3756	24.3253	23.2996	21.1558	25.051	23.5324	26.7928	26.6285	20.59	22.6209	23.703	19.7123	NaN	22.4988	23.105	22.179	24.2872	18.3192	21.1779	20.8586	NaN	NaN	NaN	NaN	20.3439	NaN	22.3736	23.3789	NaN	18.4832	4	4	4	21.9	21.9	21.9	14.905	0	50.007
413	E5RIM7;O00244;E5RGN3	E5RIM7;O00244;E5RGN3	Copper transport protein ATOX1	ATOX1	23.6889	22.7884	22.5597	22.4358	21.569	23.6844	19.5162	22.639	19.8965	23.5477	24.1755	20.1604	23.5306	24.71	NaN	21.5162	20.3842	NaN	NaN	24.1434	24.9462	24.7133	25.6506	NaN	19.4653	21.9879	22.3334	23.0651	NaN	NaN	24.1893	20.9133	23.8551	24.9233	21.6634	NaN	4	4	4	60.3	60.3	60.3	7.8741	0	21.293
414	E5RIP4;Q15043-2;Q15043-3;Q15043;E5RFZ8;E5RGA7;E5RJ40;E5RJG5	E5RIP4;Q15043-2;Q15043-3;Q15043;E5RFZ8;E5RGA7;E5RJ40;E5RJG5	Zinc transporter ZIP14	SLC39A14	20.1749	20.5684	21.478	22.5208	21.0102	19.4245	NaN	19.9587	NaN	20.5276	20.8911	17.5371	20.7739	20.0299	NaN	NaN	17.7528	NaN	NaN	18.9951	18.803	18.3783	NaN	NaN	NaN	NaN	17.834	NaN	19.3867	NaN	21.1797	NaN	18.8918	20.6612	NaN	NaN	3	3	3	29	29	29	17	0	86.207
415	E5RIS3;Q8TCF1-4;Q8TCF1-3;Q8TCF1	E5RIS3;Q8TCF1-4;Q8TCF1-3;Q8TCF1	AN1-type zinc finger protein 1	ZFAND1	NaN	NaN	NaN	NaN	NaN	NaN	NaN	NaN	NaN	NaN	NaN	NaN	NaN	NaN	NaN	NaN	NaN	NaN	NaN	NaN	NaN	NaN	NaN	NaN	NaN	NaN	NaN	NaN	NaN	NaN	NaN	NaN	NaN	NaN	NaN	NaN	1	1	1	9.1	9.1	9.1	18.847	0.0008617	3.7054
416	E5RIW3;E5RJD8;O75347;E5RHG6;O75347-2;E5RIX8	E5RIW3;E5RJD8;O75347;E5RHG6;O75347-2	Tubulin-specific chaperone A	TBCA	20.8132	21.8857	20.7307	22.5245	22.184	19.7376	NaN	21.3591	22.1987	21.4966	22.1444	18.7284	20.2265	21.6814	22.8492	NaN	NaN	NaN	NaN	NaN	19.9536	NaN	21.8935	NaN	NaN	21.7104	23.8808	NaN	NaN	21.2947	22.1763	NaN	23.4831	23.6367	22.1389	NaN	5	5	5	46.4	46.4	46.4	10.08	0.00047619	5.2314
417	E5RJG0;G5EA13;O60353-2;O60353	E5RJG0;G5EA13;O60353-2;O60353	Frizzled-6	FZD6	NaN	NaN	NaN	NaN	NaN	NaN	NaN	NaN	NaN	20.3842	19.915	NaN	19.5808	NaN	NaN	NaN	20.3746	21.0107	21.4138	20.0699	20.5649	22.2885	NaN	NaN	NaN	NaN	19.7332	20.4093	NaN	22.2147	22.6365	NaN	21.5822	22.5522	20.6251	21.9571	2	2	2	25	25	25	11.654	0.0024783	3.2563
418	E5RJR5;P63208;E7ERH2;F8W8N3;P63208-2;E5RGM3	E5RJR5;P63208;E7ERH2;F8W8N3;P63208-2	S-phase kinase-associated protein 1	SKP1	NaN	17.949	16.9092	19.0521	NaN	NaN	NaN	17.38	19.2352	19.5246	19.4803	NaN	18.6722	19.9511	NaN	NaN	NaN	NaN	NaN	20.1582	21.3306	20.7525	21.8817	NaN	NaN	18.4349	18.9277	18.3341	NaN	NaN	17.8389	NaN	20.0315	20.837	18.7383	NaN	7	7	7	37.4	37.4	37.4	18.72	0	47.782
419	E7EMB8;Q99952-2;Q99952	E7EMB8;Q99952-2;Q99952	Tyrosine-protein phosphatase non-receptor type 18	PTPN18	NaN	NaN	NaN	NaN	17.5508	NaN	NaN	NaN	NaN	NaN	NaN	NaN	NaN	NaN	NaN	NaN	NaN	NaN	NaN	NaN	NaN	NaN	NaN	NaN	NaN	NaN	NaN	NaN	NaN	NaN	NaN	NaN	NaN	NaN	NaN	NaN	1	1	1	7.8	7.8	7.8	28.399	0.00086505	3.7304
420	E7EMG9;P33241;P33241-3;E9PBD8;P33241-2;C9JDV1;C9JU59	E7EMG9;P33241;P33241-3;E9PBD8;P33241-2	Lymphocyte-specific protein 1	LSP1	NaN	NaN	NaN	NaN	NaN	NaN	NaN	NaN	NaN	NaN	NaN	NaN	NaN	NaN	NaN	NaN	NaN	NaN	NaN	NaN	NaN	NaN	NaN	NaN	NaN	NaN	NaN	NaN	NaN	NaN	NaN	NaN	NaN	NaN	20.1487	NaN	3	3	3	17.5	17.5	17.5	30.613	0	12.437
421	E9PDF9;E7EV28;E7EMJ5;P35222	E9PDF9;E7EV28;E7EMJ5;P35222	Catenin beta-1	CTNNB1	NaN	NaN	NaN	NaN	NaN	NaN	NaN	NaN	NaN	NaN	NaN	NaN	NaN	NaN	NaN	26.9447	26.3211	NaN	28.1898	NaN	NaN	NaN	NaN	NaN	27.507	NaN	NaN	26.0668	NaN	27.8474	NaN	NaN	NaN	NaN	NaN	NaN	2	2	2	19	19	19	11.104	0.00358	2.7983
422	J3QLD9;E7EMK3;Q14254;K7EKW9	J3QLD9;E7EMK3;Q14254	Flotillin-2	FLOT2	19.281	NaN	16.6246	18.5408	19.3039	NaN	19.5097	18.2551	18.1926	17.0324	17.8568	NaN	17.5776	NaN	NaN	19.9076	NaN	NaN	NaN	NaN	NaN	NaN	18.3133	NaN	15.508	NaN	NaN	NaN	NaN	NaN	NaN	NaN	NaN	NaN	16.7521	NaN	7	7	7	21.7	21.7	21.7	47.142	0	17.939
423	E7EMR3;E7ES20;E7ENK1;E7ESV6;E7EUP0;E7EX52;E7EN28;E9PBG4;E7EW95;E7EVD6;E7ETE3;E7EUW2;Q9HAR2-3;Q9HAR2-2;Q9HAR2;Q9HAR2-4	E7EMR3;E7ES20;E7ENK1;E7ESV6;E7EUP0;E7EX52;E7EN28;E9PBG4;E7EW95;E7EVD6;E7ETE3;E7EUW2;Q9HAR2-3;Q9HAR2-2;Q9HAR2;Q9HAR2-4	Latrophilin-3	ADGRL3;LPHN3	NaN	14.3267	NaN	NaN	17.1076	15.0819	NaN	NaN	NaN	NaN	17.0862	NaN	16.0391	16.2146	NaN	NaN	NaN	NaN	NaN	NaN	NaN	NaN	15.5934	NaN	NaN	NaN	NaN	NaN	NaN	NaN	NaN	NaN	NaN	NaN	NaN	16.1357	5	5	5	6	6	6	138.13	0	20.964
424	E7ENM0;E7EN65;P15502-5;P15502-2;P15502-1;P15502-4;E7ETP7;G3V0G6;F8WAH6;P15502-7;P15502-6;P15502-12;P15502-13;P15502-10;P15502;P15502-9;G5E950;P15502-8;B3KRT8;E7EQH8;E7EWS8;E7EP82;E7ENW7;P15502-11	E7ENM0;E7EN65;P15502-5;P15502-2;P15502-1;P15502-4;E7ETP7;G3V0G6;F8WAH6;P15502-7;P15502-6;P15502-12;P15502-13;P15502-10;P15502;P15502-9;G5E950;P15502-8	Elastin	ELN	NaN	NaN	NaN	NaN	NaN	NaN	NaN	NaN	NaN	NaN	21.4865	NaN	NaN	NaN	NaN	NaN	NaN	NaN	NaN	NaN	NaN	NaN	NaN	NaN	NaN	NaN	18.6517	21.4571	NaN	NaN	17.5486	NaN	19.0695	21.6077	18.7536	NaN	5	5	5	12.2	12.2	12.2	61.153	0	20.05
425	E7ENC5;E9PDY6;Q99102-13;Q99102-10;Q99102;E7EWN1;Q99102-12;Q99102-3;Q99102-17;H0Y2Y1;E7EW47;E7ERK0;E7EUL9;E7EQT2;E7ETT5;Q99102-2;Q99102-8;Q99102-7;Q99102-5;Q99102-16	E7ENC5;E9PDY6;Q99102-13;Q99102-10;Q99102;E7EWN1;Q99102-12;Q99102-3;Q99102-17	Mucin-4;Mucin-4 alpha chain;Mucin-4 beta chain	MUC4	19.9888	NaN	15.2796	NaN	NaN	16.3589	NaN	NaN	NaN	NaN	13.6531	NaN	NaN	16.2176	NaN	NaN	NaN	NaN	NaN	NaN	NaN	NaN	15.2338	NaN	NaN	NaN	NaN	NaN	NaN	NaN	NaN	NaN	17.1951	16.2471	NaN	NaN	8	8	8	2.2	2.2	2.2	536.22	0	37.371
426	E7END6;P04070;P04070-2;E7ENR9;E7EU72;E7EVH6;H7BYX9	E7END6;P04070;P04070-2	Vitamin K-dependent protein C;Vitamin K-dependent protein C light chain;Vitamin K-dependent protein C heavy chain;Activation peptide	PROC	17.2481	17.136	18.0575	15.7546	18.5552	NaN	18.9607	17.7585	NaN	16.1191	NaN	NaN	21.6005	NaN	NaN	17.9985	NaN	NaN	NaN	NaN	NaN	NaN	17.1218	20.3277	NaN	20.4471	20.935	21.5714	21.6627	NaN	17.1901	18.0476	NaN	18.2365	21.6198	NaN	5	5	5	12.1	12.1	12.1	55.389	0	30.465
428	M0QYX2;H7BXU4;E7ENS9;Q9H2X3-7;Q9H2X3-5;Q9H2X3-8;Q9H2X3	M0QYX2;H7BXU4;E7ENS9;Q9H2X3-7;Q9H2X3-5;Q9H2X3-8;Q9H2X3	C-type lectin domain family 4 member M	CLEC4M	NaN	NaN	NaN	NaN	NaN	NaN	NaN	NaN	NaN	NaN	NaN	NaN	NaN	NaN	NaN	NaN	NaN	NaN	NaN	NaN	NaN	NaN	NaN	NaN	NaN	NaN	NaN	NaN	NaN	NaN	NaN	NaN	NaN	NaN	NaN	NaN	2	1	1	7.8	4.2	4.2	37.981	0	7.7149
429	H0Y9H2;E7EV99;E7ENY0;P35611-2;P35611-6;P35611;P35611-3;H0YG19;P35611-4	H0Y9H2;E7EV99;E7ENY0;P35611-2;P35611-6;P35611;P35611-3;H0YG19;P35611-4	Alpha-adducin	ADD1	NaN	NaN	NaN	NaN	NaN	NaN	NaN	NaN	NaN	NaN	NaN	NaN	NaN	NaN	NaN	NaN	NaN	NaN	NaN	NaN	NaN	NaN	NaN	NaN	NaN	NaN	NaN	NaN	NaN	NaN	NaN	NaN	NaN	18.8364	NaN	NaN	2	2	2	6.8	6.8	6.8	48.407	0.00046253	4.6735
430	E7EPS8;P28827;P28827-2;J3KRV2;J3QRB4	E7EPS8;P28827;P28827-2	Protein-tyrosine-phosphatase;Receptor-type tyrosine-protein phosphatase mu	PTPRM	17.8993	17.1145	17.536	18.1569	18.0162	18.2008	17.1373	15.3865	NaN	18.5177	19.6724	NaN	19.0483	19.9105	NaN	NaN	NaN	13.7822	NaN	15.9791	14.5496	16.6565	17.8828	NaN	NaN	NaN	NaN	NaN	NaN	NaN	16.8573	NaN	17.76	NaN	NaN	14.7941	8	8	8	6.7	6.7	6.7	157.07	0	35.328
431	F8WA74;H0Y6S5;E7EPT6;F8VNR3;P01135-2;P01135;P01135-3;P01135-5;P01135-4	F8WA74;H0Y6S5;E7EPT6;F8VNR3;P01135-2;P01135;P01135-3;P01135-5;P01135-4	Protransforming growth factor alpha;Transforming growth factor alpha	TGFA	NaN	NaN	NaN	NaN	NaN	NaN	NaN	NaN	NaN	NaN	NaN	NaN	NaN	NaN	NaN	NaN	NaN	NaN	NaN	NaN	NaN	NaN	NaN	NaN	NaN	NaN	NaN	NaN	NaN	NaN	NaN	NaN	NaN	NaN	NaN	NaN	1	1	1	16.7	16.7	16.7	12.459	0.0098597	2.4357
432	E7EPV7;P37840-2;P37840;D6RA31;H6UYS7;P37840-3	E7EPV7;P37840-2;P37840;D6RA31;H6UYS7;P37840-3	Alpha-synuclein	SNCA	NaN	NaN	NaN	NaN	NaN	NaN	NaN	NaN	NaN	18.6048	NaN	19.4629	20.0778	NaN	NaN	18.1644	NaN	19.8619	20.3889	19.2336	NaN	NaN	NaN	NaN	NaN	NaN	19.3641	19.724	NaN	20.7863	19.423	18.5478	NaN	19.8677	21.7446	NaN	2	2	2	25.2	25.2	25.2	11.777	0	30.31
433	E7EPZ9;P22105-3;A0A087X0I0;P22105-2;C9J7W4	E7EPZ9;P22105-3	Tenascin-X	TNXB	15.6682	15.0554	15.5116	17.1277	18.7593	19.78	NaN	NaN	NaN	NaN	18.0371	NaN	15.6933	16.9199	NaN	NaN	NaN	NaN	NaN	NaN	NaN	13.6989	NaN	NaN	NaN	NaN	NaN	NaN	NaN	NaN	NaN	NaN	NaN	NaN	NaN	NaN	100	3	3	34.6	1.4	1.4	458.38	0	89.346
434	E7EQ12;E7EQA0;H0YD33;D6RAA8;D6RC54	E7EQ12;E7EQA0;H0YD33		CAST	NaN	NaN	NaN	NaN	NaN	NaN	NaN	NaN	NaN	NaN	NaN	NaN	NaN	NaN	NaN	NaN	NaN	NaN	NaN	NaN	NaN	NaN	NaN	NaN	NaN	NaN	NaN	NaN	NaN	NaN	NaN	17.5225	NaN	NaN	NaN	NaN	6	1	1	19.6	3.5	3.5	46.133	0.0035601	2.7377
435	E7EQG2;Q14240;Q14240-2;J3KSN7;J3QKZ9;J3QLN6;J3KS25;J3QR64;J3KTB5;J3QL43;J3KT12;P60842-2;P60842;J3KT04;J3KS93;E7EMV8;J3QS69;J3QQP0;E9PBH4;F8WE11;I3L3H2;P38919	E7EQG2;Q14240;Q14240-2;J3KSN7;J3QKZ9;J3QLN6;J3KS25;J3QR64;J3KTB5;J3QL43;J3KT12;P60842-2;P60842;J3KT04;J3KS93;E7EMV8;J3QS69	Eukaryotic initiation factor 4A-II;Eukaryotic initiation factor 4A-II, N-terminally processed;Eukaryotic initiation factor 4A-I	EIF4A2;EIF4A1	NaN	NaN	NaN	15.7609	16.6338	17.6875	NaN	16.3464	NaN	NaN	NaN	NaN	NaN	NaN	NaN	NaN	NaN	NaN	NaN	NaN	NaN	NaN	NaN	NaN	NaN	NaN	NaN	NaN	NaN	NaN	NaN	NaN	NaN	NaN	NaN	NaN	4	4	4	14.6	14.6	14.6	41.29	0	43.568
436	E7EQR4;P15311;E9PQ82	E7EQR4;P15311	Ezrin	EZR	23.752	23.6698	23.6543	23.3229	24.4649	21.3314	23.8159	22.7665	23.7085	23.8582	25.0328	20.0548	24.0785	24.4621	18.9997	23.3448	23.7917	20.1411	20.4299	20.9123	21.6601	21.389	25.7408	20.681	20.5252	22.3981	20.3572	21.5238	18.5561	19.5522	20.6985	20.1868	19.9981	22.6966	24.0653	19.0697	35	35	23	47.8	47.8	35.8	69.371	0	323.31
437	E7EQR8;Q9GZM5;D6RGY8;D6RFI3	E7EQR8;Q9GZM5	Protein YIPF3;Protein YIPF3, 36 kDa form III	YIPF3	28.9062	28.9581	29.3741	29.727	29.7972	28.3145	29.3993	28.6727	28.8271	29.2521	30.8436	26.5797	30.6202	30.3487	26.3909	29.0343	28.587	25.8898	26.9589	28.2344	28.4041	28.0756	26.9431	25.4443	26.76	27.3152	25.2453	25.9212	25.5147	25.8786	26.8056	23.396	27.5148	26.363	24.1789	25.7048	3	3	3	8.4	8.4	8.4	38.889	0.00050787	6.4496
438	E7ER44;P02788;E7EQB2;P02788-2;C9JCF5	E7ER44;P02788;E7EQB2;P02788-2	Lactotransferrin;Lactoferricin-H;Kaliocin-1;Lactoferroxin-A;Lactoferroxin-B;Lactoferroxin-C	LTF	17.5198	22.7965	20.4195	21.5626	18.8981	16.7366	18.1952	18.6946	21.3925	16.1496	19.2738	22.0507	19.0862	18.8117	18.0624	22.7593	24.6875	19.5078	23.1631	NaN	19.5479	23.5536	25.0814	23.2509	19.6361	23.4761	20.656	21.6137	22.0257	24.4872	20.0535	23.1205	23.5976	25.3452	27.4492	23.9111	41	41	39	67.5	67.5	64.5	77.969	0	323.31
439	E7ER45;O43451;Q2M2H8;E7EW87;P14410;E9PEQ5;O75373	E7ER45;O43451	Maltase-glucoamylase, intestinal;Maltase;Glucoamylase	MGAM	24.1793	23.4539	22.9744	23.8278	25.6653	23.5822	25.2071	23.3206	23.4451	24.9882	26.7928	22.2895	24.5554	25.3021	21.193	24.8814	24.2019	22.1607	21.5011	22.5918	22.2833	21.5269	25.2853	19.9259	21.7621	20.9043	19.2833	20.1758	18.5251	20.2227	18.5099	19.349	21.4084	22.3399	19.3366	18.1322	66	66	66	38.1	38.1	38.1	312.02	0	323.31
440	E7ERL8;Q9ULB1;Q9ULB1-2;Q9ULB1-3;H7BYC7;Q08AH0;H0Y568;E7ETA5;P58400;E7EQN4	E7ERL8;Q9ULB1;Q9ULB1-2;Q9ULB1-3;H7BYC7;Q08AH0;H0Y568;E7ETA5;P58400	Neurexin-1;Neurexin-1-beta	NRXN1	23.4015	23.2628	23.2621	23.1609	23.72	21.3453	22.5069	21.8679	22.3247	22.6315	24.5343	20.9538	24.5359	23.7736	20.5541	22.7203	22.6663	18.9827	20.3016	21.7485	21.0281	21.558	15.845	18.4163	19.7096	20.0542	18.1415	19.0393	18.2835	18.1568	17.7425	17.9918	20.4011	17.1846	16.8936	18.803	3	3	3	2.2	2.2	2.2	165.44	0	47.361
441	E7ESF5;P10092	E7ESF5;P10092	Calcitonin gene-related peptide 2	CALCB	NaN	NaN	21.8804	19.8507	NaN	NaN	NaN	NaN	NaN	NaN	NaN	NaN	NaN	21.2381	NaN	NaN	NaN	NaN	NaN	NaN	NaN	NaN	NaN	NaN	NaN	NaN	NaN	NaN	NaN	NaN	NaN	NaN	NaN	NaN	NaN	NaN	1	1	1	10.1	10.1	10.1	14.919	0	22.393
442	E7ESM9;P20810-9;P20810-5;P20810-10;P20810-7;P20810-6;E7ES10;E9PCH5;E7EVY3;B7Z574;P20810-3;P20810-4;P20810-8;P20810-2;P20810;H0Y7F0;H0Y9H6;E9PDE4;F8W7E0;H0YA91;E9PSG1;E7EQK6;H0Y944	E7ESM9;P20810-9;P20810-5;P20810-10;P20810-7;P20810-6;E7ES10;E9PCH5;E7EVY3;B7Z574;P20810-3;P20810-4;P20810-8;P20810-2;P20810;H0Y7F0;H0Y9H6;E9PDE4;F8W7E0	Calpastatin	CAST	17.1281	19.7019	21.2417	19.8907	16.2856	15.45	NaN	17.9028	NaN	17.188	19.9079	NaN	16.0055	17.1282	NaN	20.2055	NaN	NaN	19.2001	19.6692	17.6876	17.1047	19.1175	17.2219	NaN	19.8235	NaN	17.1389	15.9199	NaN	19.6726	NaN	18.3209	20.9839	20.9373	NaN	9	9	4	13.7	13.7	4.8	82.436	0	30.519
443	E7ET40;P00749-2;P00749;S4R3G7	E7ET40;P00749-2;P00749	Urokinase-type plasminogen activator;Urokinase-type plasminogen activator long chain A;Urokinase-type plasminogen activator short chain A;Urokinase-type plasminogen activator chain B	PLAU	23.3002	23.5467	22.8957	24.7704	25.9207	21.7208	25.6461	22.4424	22.9305	22.1141	22.9662	23.556	26.0965	24.0883	21.8428	23.2701	21.2875	18.9756	18.6356	20.6504	21.266	19.3979	24.9889	19.3714	17.9185	21.8988	16.706	NaN	19.8041	17.9978	21.3164	18.8911	17.8857	18.5018	19.8617	18.0919	18	18	18	48.1	48.1	48.1	46.924	0	323.31
444	E7ETC6;H0YA72;Q86YL7-5;Q86YL7-6;Q86YL7;Q86YL7-4;Q86YL7-3	E7ETC6;H0YA72;Q86YL7-5;Q86YL7-6;Q86YL7;Q86YL7-4;Q86YL7-3	Podoplanin	PDPN	NaN	NaN	NaN	NaN	NaN	NaN	16.99	20.5831	18.6607	20.7238	22.7849	NaN	21.5698	22.595	NaN	19.8157	NaN	NaN	NaN	NaN	NaN	NaN	21.9478	NaN	NaN	NaN	NaN	17.9136	NaN	NaN	NaN	NaN	NaN	NaN	NaN	NaN	1	1	1	7	7	7	16.078	0	10.668
445	G3XAM2;E7ETH0;P05156;A0A087X0I2;D6R9Z8;CON__Q32PI4	G3XAM2;E7ETH0;P05156;A0A087X0I2	Complement factor I;Complement factor I heavy chain;Complement factor I light chain	CFI	24.2845	23.7448	23.488	25.2648	25.0155	21.6813	24.153	23.5356	24.8093	21.6796	22.2642	23.2413	25.0706	24.2749	23.6678	24.7672	24.7359	23.6811	22.224	23.582	21.7934	23.7368	24.6348	25.1897	22.1852	25.2115	25.7065	26.6964	26.1025	23.6973	23.2656	25.1736	22.5411	22.2333	26.0118	24.4572	26	26	26	48.3	48.3	48.3	65.059	0	323.31
446	M0QY62;E7ETH6;S4R3T0;M0R066;M0R1N2;A0A087WWD1;Q9H707;B7Z6K7	M0QY62;E7ETH6;S4R3T0;M0R066;M0R1N2;A0A087WWD1;Q9H707;B7Z6K7	Zinc finger protein 587B;Zinc finger protein 552;Putative uncharacterized zinc finger protein 814	ZNF587B;ZNF814;ZNF552	16.9395	13.51	13.8226	NaN	18.6526	NaN	22.0604	21.5832	23.0658	21.5346	18.755	22.7087	20.2337	19.8582	23.0643	22.638	21.8249	21.9114	23.1809	21.802	18.2375	19.3001	NaN	22.3231	22.1112	23.0027	21.5424	22.621	21.5593	22.8198	19.1173	20.8294	19.7687	NaN	20.4263	20.6497	2	2	2	2.4	2.4	2.4	72.202	0.0076775	2.5343
447	E7ETN3;Q5ST52	E7ETN3			16.3979	15.4332	NaN	17.8676	NaN	16.7217	NaN	NaN	NaN	NaN	17.0678	NaN	18.3989	NaN	NaN	20.2035	NaN	NaN	NaN	NaN	NaN	NaN	NaN	NaN	NaN	NaN	17.534	17.4362	NaN	16.914	17.4318	NaN	NaN	NaN	22.5796	NaN	47	2	0	44	3.2	0	124.02	0	11.165
448	E7EU04;P14207;F5H4Z6;F5GZ45;F5H3Z4;J3KR13;F5GXV3;J3KQP4;F5H5L8;A0A087WWY2	E7EU04;P14207;F5H4Z6;F5GZ45;F5H3Z4;J3KR13;F5GXV3;J3KQP4	Folate receptor beta	FOLR2	19.3373	17.3936	NaN	21.4003	20.8353	21.1451	NaN	NaN	21.3232	19.5888	NaN	NaN	NaN	22.3986	NaN	NaN	NaN	NaN	NaN	21.1653	20.1941	21.8457	NaN	NaN	18.875	NaN	17.5665	16.7316	NaN	NaN	19.2536	17.5893	18.5113	18.4654	NaN	NaN	8	8	7	43.3	43.3	38.1	24.363	0	36.888
449	E7EUF1;Q13822;Q13822-3;Q13822-2;E5RIA2;E5RIB9;E5RJ49	E7EUF1;Q13822;Q13822-3;Q13822-2	Ectonucleotide pyrophosphatase/phosphodiesterase family member 2	ENPP2	18.997	19.7467	18.9108	21.9301	20.2831	18.3584	NaN	NaN	NaN	NaN	19.6745	NaN	17.9642	17.6824	NaN	NaN	NaN	16.8527	NaN	NaN	17.9877	16.6628	NaN	NaN	NaN	NaN	NaN	NaN	NaN	20.8921	NaN	NaN	NaN	19.701	17.6121	NaN	11	11	11	12.8	12.8	12.8	101.55	0	63.607
450	E7EV41;P32418-2;P32418-3;P32418-4;P32418-5;P32418	E7EV41;P32418-2;P32418-3;P32418-4;P32418-5;P32418	Sodium/calcium exchanger 1	SLC8A1	17.2453	NaN	NaN	16.8046	NaN	16.3821	17.9649	NaN	NaN	NaN	NaN	NaN	NaN	NaN	NaN	NaN	18.0261	NaN	NaN	NaN	NaN	NaN	NaN	17.132	NaN	18.1137	NaN	NaN	17.8421	NaN	NaN	17.5009	NaN	NaN	NaN	17.5978	3	3	3	6.3	6.3	6.3	74.427	0	11.054
451	E7EVA0;P27816-6;P27816;P27816-2;P27816-5;H7C456;H0Y2V1;H7C4C5;F8W9U4;P27816-4	E7EVA0;P27816-6;P27816;P27816-2	Microtubule-associated protein;Microtubule-associated protein 4	MAP4	NaN	NaN	NaN	NaN	NaN	NaN	NaN	NaN	NaN	NaN	NaN	NaN	NaN	NaN	NaN	NaN	15.6397	NaN	NaN	18.6222	NaN	14.1173	16.0553	17.0727	NaN	NaN	19.4065	19.9276	18.6498	18.5993	14.4223	17.1043	14.4617	18.1661	19.6272	17.6524	8	8	8	4.7	4.7	4.7	245.44	0	56.252
452	E7EW33;H7C229;E7EVJ5;Q96F07-2;Q7L576;Q96F07;H0YL50;Q7L576-3;Q7L576-2;A0A087WV63;A0A087WWY5;A0A087WU52;A0A087WWL1;A0A087WVE1;A0A087WTQ3;A0A087WWZ1	E7EW33;H7C229;E7EVJ5;Q96F07-2;Q7L576;Q96F07;H0YL50;Q7L576-3;Q7L576-2	Cytoplasmic FMR1-interacting protein 2;Cytoplasmic FMR1-interacting protein 1	CYFIP2;CYFIP1	NaN	14.411	NaN	14.8225	15.2743	NaN	NaN	NaN	NaN	15.8436	NaN	NaN	NaN	16.5876	NaN	NaN	NaN	NaN	NaN	NaN	NaN	NaN	15.8538	NaN	NaN	NaN	NaN	NaN	NaN	NaN	NaN	NaN	NaN	NaN	16.5606	NaN	3	3	3	3	3	3	122.46	0.0017043	3.5844
453	E7EVW7;P14317;P14317-2	E7EVW7;P14317	Hematopoietic lineage cell-specific protein	HCLS1	NaN	NaN	NaN	NaN	NaN	NaN	NaN	NaN	NaN	NaN	NaN	NaN	NaN	NaN	NaN	NaN	17.4284	NaN	NaN	NaN	NaN	NaN	NaN	NaN	NaN	NaN	NaN	NaN	NaN	NaN	NaN	NaN	NaN	19.9134	20.357	NaN	4	4	4	11.1	11.1	11.1	49.704	0	7.6859
454	E7EX44;Q05682-3;Q05682-6;Q05682-2;Q05682-5;Q05682-4;Q05682;C9J813;E9PGZ1;C9JEK3	E7EX44;Q05682-3;Q05682-6;Q05682-2;Q05682-5;Q05682-4;Q05682;C9J813;E9PGZ1	Caldesmon	CALD1	NaN	21.249	17.4289	16.6623	NaN	NaN	NaN	NaN	NaN	NaN	18.2312	16.681	NaN	NaN	NaN	NaN	NaN	NaN	NaN	NaN	21.8048	21.1906	16.8411	NaN	NaN	NaN	NaN	NaN	NaN	NaN	17.6835	NaN	NaN	19.6965	16.6601	NaN	5	5	5	10.2	10.2	10.2	64.168	0	30.532
455	E7EX60;Q5T7F0;E9PEP6;O14786-3;O14786-2;O14786;Q5JWQ4;Q5JWQ6	E7EX60;Q5T7F0;E9PEP6;O14786-3;O14786-2;O14786;Q5JWQ4	Neuropilin-1	NRP1	17.2809	16.4302	NaN	18.3388	20.0729	17.0021	21.5285	21.8803	23.23	23.7484	NaN	18.6912	20.9423	20.287	21.5805	23.7467	22.6715	20.8394	21.7475	22.2153	18.0409	19.673	20.443	19.08	21.7471	14.7273	22.5771	17.0046	21.1441	24.1911	16.5133	21.8246	21.9278	18.6998	21.917	22.575	8	8	8	19.2	19.2	19.2	72.093	0	50.196
456	E9PAQ1;P27918;C9J7V5	E9PAQ1;P27918	Properdin	CFP	NaN	16.1391	NaN	NaN	NaN	NaN	NaN	NaN	NaN	NaN	NaN	NaN	NaN	NaN	NaN	NaN	NaN	NaN	NaN	NaN	NaN	NaN	NaN	18.4192	NaN	NaN	19.5548	18.8416	19.385	NaN	20.7564	NaN	NaN	NaN	21.4359	NaN	4	4	4	12.8	12.8	12.8	45.147	0	8.8024
457	F8VZJ2;F8W0W4;H0YHX9;Q13765;E9PAV3-2;E9PAV3;F8W1N5;F8VNW4	F8VZJ2;F8W0W4;H0YHX9;Q13765;E9PAV3-2;E9PAV3;F8W1N5;F8VNW4	Nascent polypeptide-associated complex subunit alpha;Nascent polypeptide-associated complex subunit alpha, muscle-specific form	NACA	NaN	NaN	NaN	NaN	NaN	NaN	NaN	NaN	NaN	NaN	NaN	NaN	NaN	NaN	NaN	NaN	NaN	NaN	NaN	NaN	NaN	NaN	NaN	NaN	NaN	NaN	NaN	NaN	NaN	NaN	NaN	NaN	NaN	18.4043	NaN	NaN	3	3	3	30.9	30.9	30.9	15.016	0	14.538
458	E9PBT8;J3KQJ1;Q8NBJ7-2;Q8NBJ7;J3QT17;C9JL30;A8MXB9;C9J660;Q8NBJ7-5;F8WEX5;E9PG02;H7C3B2;F8WA42;Q8NBJ7-3	E9PBT8;J3KQJ1;Q8NBJ7-2;Q8NBJ7;J3QT17;C9JL30;A8MXB9;C9J660;Q8NBJ7-5	Sulfatase-modifying factor 2	SUMF2	NaN	NaN	NaN	NaN	NaN	NaN	NaN	NaN	NaN	NaN	NaN	NaN	NaN	NaN	NaN	NaN	NaN	NaN	NaN	20.0391	NaN	NaN	NaN	NaN	NaN	NaN	NaN	NaN	NaN	NaN	22.1365	NaN	NaN	NaN	NaN	NaN	3	3	3	17.2	17.2	17.2	25.829	0	10.734
459	H0YB39;E9PCY7;G8JLB6;P55795;P31943;E5RGH4;E5RGV0;E7EN40;D6RIU0;H0YBG7;H0YBD7;D6RBM0;P52597	H0YB39;E9PCY7;G8JLB6;P55795;P31943;E5RGH4;E5RGV0;E7EN40;D6RIU0;H0YBG7;H0YBD7;D6RBM0;P52597	Heterogeneous nuclear ribonucleoprotein H2;Heterogeneous nuclear ribonucleoprotein H;Heterogeneous nuclear ribonucleoprotein H, N-terminally processed;Heterogeneous nuclear ribonucleoprotein F;Heterogeneous nuclear ribonucleoprotein F, N-terminally processed	HNRNPH1;HNRNPH2;HNRNPF	NaN	NaN	NaN	NaN	NaN	NaN	NaN	NaN	NaN	NaN	NaN	NaN	NaN	NaN	NaN	NaN	NaN	NaN	NaN	NaN	NaN	NaN	NaN	NaN	NaN	NaN	NaN	NaN	NaN	NaN	NaN	NaN	NaN	NaN	20.1462	NaN	2	2	2	9.7	9.7	9.7	30.383	0.00051151	6.6207
460	E9PD72;Q695T7	E9PD72;Q695T7	Transporter;Sodium-dependent neutral amino acid transporter B(0)AT1	SLC6A19	16.5787	17.9905	NaN	17.3839	19.5894	NaN	21.1655	18.9281	NaN	NaN	17.8808	NaN	18.3519	17.3031	NaN	19.1569	18.5827	NaN	18.6615	NaN	17.3948	NaN	NaN	NaN	NaN	NaN	NaN	NaN	NaN	NaN	NaN	NaN	NaN	NaN	NaN	NaN	3	3	3	12.7	12.7	12.7	39.377	0.00052521	7.4091
461	Q5SR44;E9PDY4;P17927;E9PQN4;H0YE06	Q5SR44;E9PDY4;P17927;E9PQN4	Complement receptor type 1	CR1	NaN	14.6476	NaN	NaN	NaN	NaN	NaN	NaN	NaN	NaN	NaN	NaN	14.6926	NaN	NaN	NaN	NaN	NaN	NaN	NaN	NaN	NaN	14.8479	16.2019	NaN	NaN	NaN	15.6462	17.7121	NaN	18.0691	NaN	13.9941	16.6122	15.7451	NaN	6	6	6	7.9	7.9	7.9	223.7	0	11.85
462	E9PEK4;P07333-2;P07333;D6RGW1	E9PEK4;P07333-2;P07333	Macrophage colony-stimulating factor 1 receptor	CSF1R	NaN	NaN	18.707	15.0662	15.406	16.5175	20.5806	19.8664	21.8812	21.3133	23.346	NaN	20.9451	18.9724	19.8809	22.7223	21.6869	19.5058	19.4876	20.3051	14.318	NaN	16.0078	NaN	19.7506	NaN	17.2579	NaN	18.7224	18.7459	NaN	16.6281	NaN	NaN	NaN	17.276	6	6	6	11.9	11.9	11.9	74.268	0	28.515
463	E9PEW8	E9PEW8		HBD	NaN	18.4184	21.1076	20.743	23.386	NaN	25.5957	24.0703	26.6595	25.352	23.7008	22.822	22.3709	24.0475	21.8804	27.4849	NaN	23.1051	21.6972	NaN	22.1933	21.9863	23.5599	21.4297	21.5924	21.7993	NaN	NaN	NaN	NaN	NaN	22.3202	21.0365	NaN	21.5424	23.115	9	1	1	93.3	7.7	7.7	11.346	0.00088535	4.0593
464	E9PEX6;P09622-2;P09622;P09622-3	E9PEX6;P09622-2;P09622;P09622-3	Dihydrolipoyl dehydrogenase;Dihydrolipoyl dehydrogenase, mitochondrial	DLD	NaN	NaN	NaN	15.3978	NaN	NaN	NaN	NaN	NaN	NaN	NaN	NaN	NaN	NaN	NaN	NaN	NaN	NaN	NaN	NaN	NaN	NaN	NaN	NaN	NaN	NaN	NaN	NaN	NaN	NaN	NaN	NaN	NaN	NaN	NaN	NaN	2	2	2	4.5	4.5	4.5	51.815	0.00049603	6.024
465	E9PG71;P54764;P54764-2;C9JEM6;F5GZZ5;C9JIX8;H7C1N8	E9PG71;P54764;P54764-2	Receptor protein-tyrosine kinase;Ephrin type-A receptor 4	EPHA4	18.9228	16.7886	17.7735	NaN	15.7755	19.424	NaN	NaN	NaN	19.7419	17.1753	NaN	17.2662	19.2522	NaN	16.0568	16.4005	NaN	NaN	20.4098	21.7351	20.2668	20.5467	NaN	NaN	NaN	16.3994	15.4667	15.9483	16.1819	15.1971	NaN	17.6559	16.2202	15.9091	NaN	10	10	10	17.1	17.1	17.1	105.71	0	66.284
466	Q5TG12;E9PGC5;Q15262;Q15262-2;Q15262-3;Q15262-4;H0YDP9;E9PRW2	Q5TG12;E9PGC5;Q15262;Q15262-2;Q15262-3;Q15262-4;H0YDP9	Protein-tyrosine-phosphatase;Receptor-type tyrosine-protein phosphatase kappa	PTPRK	16.8396	17.7789	17.5766	19.0852	18.9879	16.7431	17.0583	NaN	NaN	17.3206	20.2271	NaN	19.9791	19.4439	NaN	NaN	15.4994	16.7903	18.2707	NaN	18.676	18.8196	NaN	NaN	NaN	NaN	18.2676	15.5116	NaN	17.832	17.356	NaN	NaN	15.7395	17.2463	NaN	11	11	11	9.3	9.3	9.3	164.2	0	41.971
467	E9PGC8;P78559;P78559-2	E9PGC8;P78559;P78559-2	Microtubule-associated protein 1A;MAP1A heavy chain;MAP1 light chain LC2	MAP1A	NaN	17.1321	15.2299	NaN	NaN	NaN	NaN	NaN	16.2504	19.3493	NaN	19.7356	NaN	NaN	19.7112	19.4897	16.9113	19.8587	16.3017	19.4145	NaN	NaN	NaN	16.23	NaN	NaN	19.5799	18.7805	19.4664	19.566	NaN	NaN	NaN	NaN	18.5133	16.1903	2	2	2	0.8	0.8	0.8	331.25	0.0046912	2.6547
468	E9PGM4;Q04446	E9PGM4;Q04446	1,4-alpha-glucan-branching enzyme	GBE1	NaN	NaN	NaN	NaN	NaN	NaN	NaN	NaN	NaN	NaN	NaN	NaN	NaN	NaN	NaN	NaN	NaN	NaN	NaN	NaN	NaN	NaN	NaN	NaN	NaN	NaN	NaN	NaN	NaN	NaN	NaN	NaN	NaN	NaN	18.5623	NaN	3	3	3	5.3	5.3	5.3	75.959	0.00052138	7.1892
469	H7C1D4;E9PGT1;Q15631;Q15631-2	H7C1D4;E9PGT1;Q15631;Q15631-2	Translin	TSN	NaN	NaN	NaN	NaN	NaN	NaN	NaN	NaN	NaN	NaN	NaN	NaN	NaN	NaN	NaN	NaN	18.2415	NaN	NaN	NaN	NaN	NaN	NaN	NaN	NaN	NaN	NaN	NaN	NaN	NaN	NaN	NaN	NaN	NaN	22.0467	NaN	4	4	4	31.4	31.4	31.4	21.01	0	16.591
470	E9PHK0;P05452;CON__Q2KIS7	E9PHK0;P05452	Tetranectin	CLEC3B	27.496	27.6541	27.6606	28.3548	28.4412	24.8909	26.6292	26.545	25.8852	27.3255	27.5595	23.9534	28.6661	28.1414	25.0781	25.48	24.4904	21.655	23.7716	25.0035	24.2012	24.9202	26.4174	24.2698	22.6063	23.8052	26.4877	25.4544	25.1733	NaN	26.1597	21.0443	23.1531	23.1721	25.1637	19.315	11	11	11	71.9	71.9	71.9	17.794	0	323.31
471	E9PHK5;P01189	E9PHK5;P01189	Pro-opiomelanocortin;NPP;Melanotropin gamma;Potential peptide;Corticotropin;Melanotropin alpha;Corticotropin-like intermediary peptide;Lipotropin beta;Lipotropin gamma;Melanotropin beta;Beta-endorphin;Met-enkephalin	POMC	19.5322	18.8983	19.7067	20.3803	20.8608	18.9484	NaN	NaN	NaN	NaN	20.2512	NaN	20.4302	21.1957	NaN	NaN	NaN	NaN	NaN	NaN	19.8732	NaN	20.3129	NaN	NaN	NaN	NaN	NaN	NaN	NaN	NaN	NaN	NaN	NaN	NaN	NaN	1	1	1	8.1	8.1	8.1	27.065	0	108.2
472	E9PHN6;F6XZQ7;P28161-2;P28161;E9PLF1;E9PHN7;E9PGV1	E9PHN6;F6XZQ7;P28161-2;P28161;E9PLF1;E9PHN7	Glutathione S-transferase Mu 2	GSTM2	NaN	NaN	NaN	20.2659	19.5261	NaN	NaN	NaN	NaN	16.2972	18.8825	NaN	19.1628	18.4481	15.5345	NaN	NaN	NaN	NaN	NaN	NaN	NaN	NaN	NaN	NaN	NaN	NaN	NaN	NaN	17.6761	NaN	NaN	NaN	NaN	17.5361	NaN	4	3	2	28.5	23.8	17.1	22.876	0.00046083	4.6177
473	E9PHY5;O43491-3;O43491-4;O43491;E9PII3;E9PK52;O43491-2;E9PQD2;I6L9B1;E9PJP4;E9PQN0;E9PRG1;E9PIG0;Q6ZSX4;Q6R5J7;E9PN54;E9PPC9	E9PHY5;O43491-3;O43491-4;O43491;E9PII3;E9PK52;O43491-2;E9PQD2;I6L9B1;E9PJP4;E9PQN0;E9PRG1;E9PIG0	Band 4.1-like protein 2	EPB41L2	18.6653	NaN	17.1572	15.3288	NaN	NaN	NaN	NaN	NaN	NaN	17.8107	NaN	18.3232	17.7674	NaN	NaN	NaN	NaN	NaN	NaN	19.5664	NaN	NaN	NaN	NaN	NaN	NaN	NaN	NaN	NaN	17.9523	NaN	18.8134	21.5997	NaN	NaN	9	9	9	9.7	9.7	9.7	104.36	0	21.931
474	H0YKR1;E9PIJ0;O60658-4;O60658-3;O60658-5;O60658-2;O60658	H0YKR1;E9PIJ0;O60658-4;O60658-3;O60658-5;O60658-2;O60658	High affinity cAMP-specific and IBMX-insensitive 3,5-cyclic phosphodiesterase 8A	PDE8A	NaN	NaN	NaN	NaN	NaN	NaN	NaN	NaN	NaN	NaN	NaN	NaN	NaN	NaN	NaN	NaN	NaN	NaN	NaN	NaN	NaN	NaN	NaN	NaN	NaN	NaN	NaN	NaN	NaN	NaN	NaN	NaN	NaN	NaN	NaN	NaN	1	1	1	8.7	8.7	8.7	25.712	0.00049261	5.8652
475	E9PIM6;E9PNQ8;P04216;J3QRJ3	E9PIM6;E9PNQ8;P04216;J3QRJ3	Thy-1 membrane glycoprotein	THY1	24.8685	24.7857	25.053	26.793	25.2165	25.3093	23.6645	23.5381	24.1598	25.2296	24.9245	22.9947	26.4986	25.9273	23.4167	23.7651	23.5715	22.6907	22.9287	25.4254	25.4953	25.8092	25.4424	22.4113	23.5188	22.9101	24.182	23.5949	23.272	23.7861	24.4219	22.6556	25.0785	24.9318	22.1479	22.2933	3	3	3	25.5	25.5	25.5	17.041	0	192.23
476	E9PIQ4;E9PNP3;E9PR47;Q9H7C9	E9PIQ4;E9PNP3;E9PR47;Q9H7C9	Mth938 domain-containing protein	AAMDC	NaN	NaN	NaN	NaN	NaN	NaN	NaN	NaN	NaN	NaN	NaN	NaN	NaN	NaN	NaN	NaN	NaN	NaN	NaN	NaN	NaN	NaN	NaN	NaN	NaN	NaN	NaN	NaN	NaN	NaN	NaN	NaN	NaN	NaN	NaN	NaN	1	1	1	12.2	12.2	12.2	9.9902	0.0024793	3.2571
477	E9PIT4;E9PKP3;Q86YD3-5;Q86YD3-2;Q86YD3-4;Q86YD3;E9PI73;E9PIE6;E9PIR4;H0YD63;H0YC87;Q86YD3-3	E9PIT4;E9PKP3;Q86YD3-5;Q86YD3-2;Q86YD3-4;Q86YD3;E9PI73;E9PIE6	Transmembrane protein 25	TMEM25	19.7131	18.9465	20.6394	20.3163	21.1547	19.8236	NaN	NaN	NaN	19.641	22.7818	18.9862	22.3522	21.3363	NaN	NaN	NaN	NaN	NaN	20.4817	NaN	19.2274	21.9932	NaN	NaN	NaN	NaN	NaN	20.9071	NaN	18.5197	NaN	NaN	NaN	19.4482	NaN	3	3	3	22.6	22.6	22.6	18.14	0	42.679
478	E9PIZ2;Q8N3Y3	E9PIZ2;Q8N3Y3	Glycosyltransferase-like protein LARGE2;Xylosyltransferase LARGE2;Beta-1,3-glucuronyltransferase LARGE2	GYLTL1B	NaN	NaN	NaN	NaN	NaN	NaN	NaN	NaN	NaN	NaN	NaN	NaN	NaN	NaN	NaN	NaN	NaN	NaN	NaN	NaN	NaN	NaN	NaN	NaN	NaN	NaN	NaN	NaN	NaN	NaN	NaN	NaN	NaN	NaN	NaN	NaN	1	1	1	1.7	1.7	1.7	78.7	0.0073133	2.5598
480	E9PJP6;Q9NY72;E9PQS8	E9PJP6;Q9NY72;E9PQS8	Sodium channel subunit beta-3	SCN3B	21.0039	21.1463	20.5467	20.5343	21.1995	18.9566	NaN	19.3118	NaN	17.6663	20.5195	NaN	22.7152	22.2823	NaN	18.8276	NaN	NaN	NaN	NaN	NaN	NaN	NaN	NaN	NaN	NaN	NaN	NaN	NaN	NaN	NaN	NaN	NaN	19.228	NaN	NaN	3	3	3	23.4	23.4	23.4	16.288	0.00047483	5.166
481	E9PN03;E9PJV9;Q2N1I1;Q9Y6H6	E9PN03;E9PJV9;Q2N1I1;Q9Y6H6	Potassium voltage-gated channel subfamily E member 3	KCNE3	NaN	NaN	NaN	NaN	NaN	NaN	NaN	NaN	21.0228	NaN	24.1451	NaN	23.1816	NaN	NaN	NaN	NaN	NaN	NaN	NaN	NaN	20.1229	NaN	NaN	NaN	NaN	NaN	NaN	NaN	NaN	NaN	NaN	NaN	NaN	NaN	NaN	1	1	1	28	28	28	5.4941	0	43.131
482	E9PK84;E9PN85;P49354-2;P49354	E9PK84;E9PN85;P49354-2;P49354	Protein farnesyltransferase/geranylgeranyltransferase type-1 subunit alpha	FNTA	NaN	NaN	NaN	NaN	NaN	NaN	NaN	NaN	NaN	NaN	NaN	NaN	NaN	NaN	NaN	NaN	NaN	NaN	NaN	NaN	NaN	NaN	NaN	NaN	NaN	NaN	NaN	NaN	NaN	NaN	NaN	NaN	NaN	NaN	NaN	NaN	1	1	1	52.2	52.2	52.2	6.8684	0.00052576	7.4404
483	E9PK85;P62070-3;P62070;P62070-4;P62070-2	E9PK85;P62070-3;P62070;P62070-4;P62070-2	Ras-related protein R-Ras2	RRAS2	17.8679	17.3827	17.9784	19.2349	19.7123	NaN	18.7449	18.1143	NaN	19.4385	19.1989	NaN	19.6548	NaN	NaN	18.0484	NaN	NaN	NaN	NaN	NaN	NaN	NaN	17.1661	NaN	NaN	NaN	NaN	NaN	NaN	18.2439	NaN	NaN	18.5713	NaN	NaN	3	3	2	24.1	24.1	14.5	19.569	0	43.184
484	E9PKD5;E9PM69;R4GNH3;P17980;E9PLG2;E9PMD8;E9PN50	E9PKD5;E9PM69;R4GNH3;P17980;E9PLG2;E9PMD8	26S protease regulatory subunit 6A	PSMC3	NaN	NaN	NaN	NaN	NaN	NaN	NaN	NaN	NaN	19.2705	20.4997	NaN	NaN	NaN	17.4258	NaN	NaN	NaN	NaN	NaN	NaN	20.152	20.6853	NaN	NaN	NaN	18.3036	NaN	NaN	NaN	17.2619	NaN	NaN	NaN	20.5323	NaN	3	3	3	12.2	12.2	12.2	34.614	0.0005152	6.7778
485	E9PKK2;Q86YT9-3;Q86YT9-4;Q86YT9-2;Q86YT9;E9PR26;E9PNS8;E9PJJ4	E9PKK2;Q86YT9-3;Q86YT9-4;Q86YT9-2;Q86YT9;E9PR26	Junctional adhesion molecule-like	AMICA1	18.9545	17.978	21.1669	18.4127	18.0031	22.9293	17.8152	16.6165	NaN	20.5363	21.291	NaN	17.9489	20.8269	NaN	18.0464	NaN	NaN	NaN	22.1078	22.0174	22.6108	21.5813	NaN	NaN	18.6865	19.3493	NaN	17.9263	NaN	21.5105	NaN	21.6202	22.5434	NaN	NaN	6	6	6	21	21	21	34.462	0	29.316
486	E9PKP4	E9PKP4		CSF1	21.961	20.1425	21.7833	21.1539	20.1071	20.0514	19.2836	19.1708	NaN	NaN	20.6786	NaN	NaN	20.2252	NaN	NaN	NaN	NaN	NaN	NaN	18.3977	NaN	NaN	NaN	NaN	NaN	NaN	NaN	NaN	NaN	NaN	NaN	NaN	NaN	NaN	NaN	6	1	1	57.5	10.6	10.6	13.253	0	11.013
487	H0YC99;E9PKW1;Q9NS15-2;Q9NS15;E9PJR2;E9PR75;E9PPT7;E9PQR0;F5GWC4;E9PR84;H0YCQ2	H0YC99;E9PKW1;Q9NS15-2;Q9NS15;E9PJR2;E9PR75;E9PPT7;E9PQR0;F5GWC4;E9PR84	Latent-transforming growth factor beta-binding protein 3	LTBP3	NaN	16.7771	15.7548	NaN	NaN	16.4773	NaN	NaN	NaN	NaN	20.4141	NaN	20.9128	18.1409	NaN	NaN	NaN	NaN	NaN	NaN	NaN	16.7834	16.6705	NaN	NaN	NaN	NaN	NaN	17.0918	NaN	NaN	NaN	NaN	NaN	NaN	NaN	6	5	5	7.2	6.2	6.2	98.73	0	22.985
488	E9PPU1;H0YEU2;E9PL09;P23396;P23396-2;E9PSF4	E9PPU1;H0YEU2;E9PL09;P23396;P23396-2;E9PSF4	40S ribosomal protein S3	RPS3	NaN	NaN	NaN	NaN	NaN	18.911	NaN	18.8485	NaN	19.9858	19.5826	NaN	NaN	NaN	NaN	NaN	NaN	NaN	NaN	NaN	NaN	19.5848	21.1208	NaN	NaN	NaN	NaN	NaN	NaN	NaN	NaN	NaN	19.9687	NaN	NaN	NaN	2	2	2	18.4	18.4	18.4	17.407	0.00046512	4.7792
489	E9PL57;F8VSA6;E9PS38;S4R3E9;Q15843;Q86V88-3;Q86V88-2;Q86V88	E9PL57;F8VSA6;E9PS38;S4R3E9;Q15843;Q86V88-3;Q86V88-2;Q86V88	NEDD8;Magnesium-dependent phosphatase 1	NEDD8-MDP1;NEDD8;MDP1	NaN	NaN	NaN	NaN	NaN	NaN	NaN	NaN	NaN	NaN	NaN	NaN	NaN	NaN	NaN	NaN	NaN	NaN	19.4322	NaN	NaN	17.2652	NaN	NaN	NaN	NaN	NaN	NaN	NaN	NaN	17.7355	NaN	18.3082	NaN	17.878	NaN	2	2	2	14.1	14.1	14.1	19.536	0.0020825	3.3606
490	E9PL79;Q96LC7-8;Q96LC7-9;Q96LC7-6;Q96LC7-7;Q96LC7-2;Q96LC7-4;Q96LC7-3;Q96LC7	E9PL79;Q96LC7-8;Q96LC7-9;Q96LC7-6;Q96LC7-7;Q96LC7-2;Q96LC7-4;Q96LC7-3;Q96LC7	Sialic acid-binding Ig-like lectin 10	SIGLEC10	NaN	NaN	NaN	NaN	NaN	NaN	NaN	NaN	NaN	NaN	NaN	NaN	NaN	NaN	NaN	NaN	NaN	NaN	NaN	NaN	NaN	NaN	NaN	NaN	NaN	NaN	NaN	NaN	NaN	NaN	NaN	NaN	NaN	NaN	NaN	NaN	1	1	1	3.7	3.7	3.7	56.795	0.0087486	2.4578
491	E9PL83;P35318;E9PML4;E9PQT2;E9PQE6	E9PL83;P35318;E9PML4;E9PQT2	ADM;Adrenomedullin;Proadrenomedullin N-20 terminal peptide	ADM	20.6469	22.2675	21.9433	22.0296	22.7541	20.2824	19.8118	23.1196	21.9978	22.9091	25.3362	18.6089	23.8432	24.3811	18.4262	21.7455	23.172	NaN	NaN	22.145	23.272	22.5353	21.1053	19.2146	NaN	NaN	21.0989	22.1963	20.7455	NaN	22.5331	19.736	23.312	22.7106	20.7258	NaN	4	4	4	34.1	34.1	34.1	15.054	0	45.134
492	E9PL90;R4GMZ1;Q5VV63-2;Q5VV63	E9PL90;R4GMZ1;Q5VV63-2;Q5VV63	Attractin-like protein 1	ATRNL1	NaN	NaN	NaN	NaN	NaN	NaN	NaN	NaN	NaN	NaN	NaN	NaN	NaN	NaN	NaN	NaN	NaN	NaN	NaN	NaN	NaN	NaN	18.6631	NaN	NaN	NaN	NaN	NaN	NaN	NaN	NaN	NaN	NaN	NaN	NaN	NaN	1	1	1	6.7	6.7	6.7	27.982	0.0076599	2.5155
493	E9PLK3;P55786;P55786-2;H0YDG0;A6NEC2;E9PJY4;E9PPD4;E9PP11;A6NEC2-3;A6NEC2-2	E9PLK3;P55786;P55786-2	Puromycin-sensitive aminopeptidase	NPEPPS	NaN	16.7369	NaN	18.4377	17.2912	NaN	21.0306	19.6469	21.5855	19.8572	18.0016	22.0257	19.4384	18.3443	21.3244	21.0304	21.738	20.5528	20.879	20.5072	15.8049	17.9968	20.3798	21.2791	22.3994	22.0528	20.9521	20.8344	20.9737	21.1848	18.104	21.1906	19.131	16.152	20.7848	21.5858	10	10	10	13.2	13.2	13.2	102.99	0	43.373
494	E9PPJ5;E9PLM6;P21741	E9PPJ5;E9PLM6;P21741	Midkine	MDK	NaN	NaN	NaN	NaN	NaN	NaN	NaN	NaN	NaN	NaN	NaN	NaN	19.9759	NaN	NaN	NaN	NaN	NaN	NaN	NaN	20.5944	19.2161	NaN	NaN	NaN	NaN	NaN	NaN	NaN	NaN	19.1283	NaN	19.852	NaN	NaN	NaN	2	2	2	20.6	20.6	20.6	14.374	0	57.846
495	E9PMD7;P62136;P62136-2;F8VYE8;F8W0W8;P62136-3;P36873;P36873-2;A0A087WYY5;F5H1L6;F5H037;F8VR82	E9PMD7;P62136;P62136-2;F8VYE8;F8W0W8;P62136-3;P36873;P36873-2	Serine/threonine-protein phosphatase;Serine/threonine-protein phosphatase PP1-alpha catalytic subunit;Serine/threonine-protein phosphatase PP1-gamma catalytic subunit	PPP1CA;PPP1CC	NaN	NaN	NaN	15.2236	17.7123	NaN	NaN	NaN	NaN	NaN	NaN	NaN	NaN	NaN	NaN	NaN	NaN	NaN	NaN	17.8892	NaN	NaN	15.353	NaN	NaN	NaN	NaN	NaN	NaN	NaN	NaN	NaN	NaN	17.5191	20.7792	NaN	5	5	3	22.9	22.9	13	28.898	0.00046361	4.7315
496	E9PMI0;Q6UX15-2;E9PR90;E9PQU7;Q6UX15;E9PQY8;E9PK64	E9PMI0;Q6UX15-2;E9PR90;E9PQU7;Q6UX15	Layilin	LAYN	23.0643	23.3999	24.2481	22.9011	24.3606	24.1599	21.3449	22.2263	21.1302	24.0596	25.679	21.183	24.1815	25.1682	20.0307	20.7706	21.5667	NaN	19.1605	22.8861	22.8721	22.6307	23.4748	20.0481	17.5084	19.6633	20.0911	18.3469	20.5092	19.0991	21.4667	NaN	22.2194	21.405	NaN	17.8082	7	7	7	26.3	26.3	26.3	29.584	0	60.754
497	E9PMR4;P48509	E9PMR4;P48509	Tetraspanin;CD151 antigen	CD151	NaN	17.7185	18.3279	16.3306	18.6144	NaN	19.2588	NaN	NaN	NaN	19.4985	NaN	18.8384	NaN	NaN	NaN	NaN	NaN	NaN	NaN	NaN	NaN	NaN	NaN	NaN	NaN	NaN	NaN	NaN	NaN	NaN	NaN	NaN	NaN	NaN	NaN	1	1	1	4	4	4	28.067	0.0035658	2.7618
498	E9PN95	E9PN95		SCGB1A1	NaN	NaN	NaN	NaN	NaN	NaN	NaN	NaN	NaN	NaN	NaN	NaN	23.6183	NaN	NaN	NaN	NaN	NaN	NaN	NaN	NaN	NaN	22.9637	NaN	NaN	NaN	NaN	NaN	NaN	NaN	NaN	NaN	NaN	23.7645	NaN	NaN	8	2	2	91.1	48.2	48.2	6.2852	0.00045475	4.4302
499	E9PND1;A2A3C4;A2A3C1;A2A3C3;A2A3C6;A2A3C2;O60241-4;O60241-3;O60241-2;O60241	E9PND1;A2A3C4;A2A3C1;A2A3C3;A2A3C6;A2A3C2;O60241-4;O60241-3;O60241-2;O60241	Brain-specific angiogenesis inhibitor 2	ADGRB2;BAI2	18.0135	18.7363	19.7102	18.5938	17.0507	NaN	NaN	17.4494	NaN	20.3434	19.4429	19.2991	21.4036	20.3151	NaN	NaN	NaN	NaN	NaN	17.4163	18.3134	17.3798	NaN	NaN	18.1317	NaN	NaN	NaN	NaN	22.5496	18.7177	NaN	16.8307	NaN	19.037	21.333	3	3	3	9.3	9.3	9.3	54.641	0.00049702	6.0515
500	E9PNQ6;Q16881-6;E2QRB9;E9PIR7;F8W809;A0A087WSW9;A0A087WSY9;Q16881-7;Q16881-5;Q16881-2;Q16881-4;Q16881-3;Q16881;E9PJU2;E9PKD3	E9PNQ6;Q16881-6;E2QRB9;E9PIR7;F8W809;A0A087WSW9;A0A087WSY9;Q16881-7;Q16881-5;Q16881-2;Q16881-4;Q16881-3;Q16881	Thioredoxin reductase 1, cytoplasmic	TXNRD1	NaN	NaN	NaN	NaN	NaN	NaN	19.7168	NaN	19.9756	17.4475	NaN	20.9039	NaN	NaN	18.3928	19.7515	19.9812	20.203	20.8485	19.2489	NaN	NaN	NaN	20.2994	18.9652	19.8252	19.7944	18.8832	NaN	17.1192	23.309	19.1664	18.4205	22.1781	NaN	NaN	3	3	3	5.6	5.6	5.6	62.035	0.00048996	5.7619
501	E9PNW4;E9PR17;P13987;H0YET2;E9PI80	E9PNW4;E9PR17;P13987	CD59 glycoprotein	CD59	32.2041	31.7024	32.3828	31.9581	32.2824	32.0517	33.1345	32.8743	32.7451	33.2388	33.8981	31.4463	33.8852	33.7366	31.3429	32.8003	32.7267	30.1527	31.5235	33.0683	32.1471	32.7421	33.1098	30.8976	31.3203	32.1463	30.6107	30.9402	30.583	31.559	31.0948	30.4407	31.998	31.1161	30.4285	31.004	7	7	7	47.2	47.2	47.2	11.985	0	306.06
502	E9PPH5;Q9BTT0-3;Q9BTT0	E9PPH5;Q9BTT0-3;Q9BTT0	Acidic leucine-rich nuclear phosphoprotein 32 family member E	ANP32E	NaN	NaN	NaN	NaN	NaN	NaN	NaN	NaN	NaN	NaN	NaN	NaN	NaN	NaN	NaN	NaN	NaN	NaN	NaN	NaN	NaN	NaN	NaN	NaN	NaN	NaN	NaN	NaN	NaN	NaN	NaN	NaN	NaN	NaN	20.2323	NaN	1	1	1	10.5	10.5	10.5	13.128	0.0028513	3.113
503	E9PQA6;Q96EY5-3;Q96EY5;E9PLL0;Q96EY5-2;M0QZK6;E9PPW1;E9PJW8	E9PQA6;Q96EY5-3;Q96EY5;E9PLL0;Q96EY5-2	Multivesicular body subunit 12A	MVB12A	19.9593	17.4962	NaN	19.8809	19.8869	NaN	22.3299	19.7384	19.3306	20.4955	21.6264	NaN	21.5763	21.3663	25.637	18.9444	19.2398	NaN	21.5433	21.0518	19.2159	19.5595	20.9006	22.3042	NaN	21.4104	NaN	NaN	19.4388	NaN	NaN	21.768	21.8236	17.2949	21.1127	NaN	4	4	4	19	19	19	28.703	0	12.574
504	E9PQZ2;Q11206-7;Q11206-3;Q11206-6;Q11206-5;Q11206-2;Q11206;Q11206-4;E9PNJ9;E9PPJ6;E9PN64	E9PQZ2;Q11206-7;Q11206-3;Q11206-6;Q11206-5;Q11206-2;Q11206;Q11206-4;E9PNJ9;E9PPJ6;E9PN64	CMP-N-acetylneuraminate-beta-galactosamide-alpha-2,3-sialyltransferase 4	ST3GAL4	NaN	NaN	NaN	NaN	NaN	NaN	NaN	NaN	NaN	NaN	NaN	NaN	NaN	NaN	NaN	NaN	NaN	NaN	NaN	NaN	NaN	NaN	NaN	NaN	NaN	NaN	NaN	20.0956	NaN	NaN	NaN	NaN	NaN	NaN	NaN	NaN	2	2	2	13.4	13.4	13.4	23.973	0.00473	2.7177
505	E9PR44;P02511;E9PJL7;A0A024R3B9;E9PRA8;E9PNH7;E9PRS4;E9PS12;H0YCW8	E9PR44;P02511;E9PJL7;A0A024R3B9;E9PRA8;E9PNH7	Alpha-crystallin B chain	CRYAB	18.6612	22.0129	21.3117	19.5579	24.4365	17.6661	22.8273	22.0722	20.4857	21.3164	22.5564	23.069	21.7816	22.5106	21.9144	21.8686	21.4186	20.8081	19.5552	22.4529	20.7055	17.8652	23.2206	20.89	18.8481	19.4339	20.4374	21.8321	21.9732	19.2917	23.2044	NaN	21.1673	21.9405	19.4972	21.6117	7	7	7	42	42	42	20.03	0	22.422
506	E9PRR2;O95084;O95084-2	E9PRR2;O95084	Serine protease 23	PRSS23	20.1618	19.4733	20.2061	18.5976	20.7936	17.4875	NaN	19.5489	20.4428	21.1244	18.1065	19.9155	22.5522	22.1532	NaN	19.7785	19.4962	NaN	NaN	22.8767	20.9195	17.8885	20.9421	19.3634	20.2571	NaN	21.0946	NaN	20.3696	NaN	23.7462	19.5466	23.3485	24.185	20.6985	20.4057	5	5	5	42.9	42.9	42.9	16.944	0	56.375
507	E9PRT6;P54315	E9PRT6;P54315	Triacylglycerol lipase;Inactive pancreatic lipase-related protein 1	PNLIPRP1	NaN	NaN	NaN	NaN	NaN	NaN	NaN	NaN	NaN	NaN	NaN	NaN	NaN	NaN	NaN	NaN	NaN	NaN	NaN	NaN	NaN	NaN	NaN	NaN	NaN	NaN	NaN	NaN	NaN	NaN	17.2736	NaN	NaN	17.8003	NaN	NaN	3	3	3	7.7	7.7	7.7	51.844	0.00046904	4.9583
508	E9PSF2;Q15468;Q15468-2;H0Y702;Q5T0C7	E9PSF2;Q15468;Q15468-2;H0Y702;Q5T0C7	SCL-interrupting locus protein	STIL	NaN	NaN	NaN	NaN	NaN	NaN	19.8384	18.4597	19.4511	18.3656	NaN	17.3752	18.3582	17.4621	17.9357	19.24	19.539	19.0457	20.416	18.1818	16.1899	NaN	NaN	19.4521	18.4072	19.1718	19.1436	19.5504	19.5862	20.5056	NaN	15.6068	NaN	NaN	17.5549	NaN	2	2	2	1.8	1.8	1.8	141.07	0.0076717	2.5288
509	F2Z2Y9;Q5JXA9;Q5JXA9-2;Q5JXA9-3	F2Z2Y9;Q5JXA9;Q5JXA9-2;Q5JXA9-3	Signal-regulatory protein beta-2	SIRPB2	18.6406	19.2721	18.6001	20.9587	19.4041	18.6982	22.2392	19.976	NaN	19.833	22.44	21.9676	20.4822	20.8803	19.2366	18.4471	NaN	NaN	NaN	20.494	22.1134	NaN	18.8925	20.606	NaN	20.6787	NaN	NaN	NaN	NaN	21.5839	21.6351	17.5801	20.6488	NaN	19.9184	4	4	4	15.6	15.6	15.6	31.58	0	11.158
510	F5GWE5;Q00169;I3L471;I3L4U7;I3L4H1	F5GWE5;Q00169;I3L471;I3L4U7;I3L4H1	Phosphatidylinositol transfer protein alpha isoform	PITPNA	NaN	NaN	NaN	NaN	NaN	NaN	NaN	NaN	NaN	NaN	NaN	NaN	NaN	NaN	NaN	NaN	NaN	NaN	NaN	NaN	NaN	NaN	NaN	NaN	NaN	NaN	NaN	NaN	NaN	NaN	NaN	NaN	NaN	16.9593	NaN	NaN	2	2	2	11.1	11.1	11.1	31.802	0.005814	2.5936
511	F8VQ14;F5GWF6;P78371-2;P78371	F8VQ14;F5GWF6;P78371-2;P78371	T-complex protein 1 subunit beta	CCT2	NaN	NaN	NaN	NaN	NaN	NaN	20.3508	20.6494	21.6903	20.3134	NaN	21.2285	22.7733	21.2171	18.1175	18.4586	19.3336	16.2137	NaN	18.6697	NaN	NaN	17.4004	19.8803	19.7303	NaN	NaN	NaN	19.6808	NaN	16.2757	19.5872	16.8144	NaN	17.3781	NaN	3	3	3	7.9	7.9	7.9	44.812	0.0016885	3.5131
512	J3QKW8;F5GWQ8;Q15846	J3QKW8;F5GWQ8;Q15846	Clusterin;Clusterin-like protein 1	CLUL1	NaN	15.4211	NaN	17.207	NaN	NaN	NaN	NaN	NaN	NaN	NaN	NaN	18.0552	16.7811	NaN	NaN	NaN	NaN	NaN	NaN	NaN	NaN	NaN	NaN	NaN	NaN	NaN	NaN	NaN	18.0683	NaN	NaN	NaN	NaN	NaN	NaN	2	2	2	4.9	4.9	4.9	56.841	0.00044464	4.0969
513	F5GWT4;Q9H4A3-2;Q9H4A3;Q9H4A3-5;Q9H4A3-6;Q9H4A3-7;F6UYG0;Q9H4A3-4	F5GWT4;Q9H4A3-2;Q9H4A3;Q9H4A3-5;Q9H4A3-6;Q9H4A3-7;F6UYG0	Serine/threonine-protein kinase WNK1	WNK1	24.8721	24.7401	24.3941	22.185	23.7282	24.4321	21.1992	23.5337	22.9077	26.0029	21.0969	22.6314	24.7015	25.5925	22.7222	21.5875	20.9001	20.0951	20.7141	25.1961	25.5332	25.1665	16.7235	22.7886	22.1942	22.4679	21.367	21.3204	19.7938	17.2554	23.8837	21.423	21.1724	21.8993	18.3535	21.5922	3	3	3	1.9	1.9	1.9	225.5	0	11.815
514	F5GY55;Q16531;F5H775;F5H6C5;F5H238;F5H4N9;F5H581;F5H7A0	F5GY55;Q16531;F5H775;F5H6C5;F5H238	DNA damage-binding protein 1	DDB1	NaN	NaN	14.5149	15.0662	15.5908	16.5039	15.9526	15.6686	16.3357	NaN	16.1276	NaN	17.5683	16.9652	NaN	16.1131	16.151	NaN	14.8431	15.9562	NaN	15.3902	19.0575	NaN	15.4641	16.5494	NaN	NaN	NaN	NaN	NaN	NaN	15.8498	NaN	15.9929	NaN	6	6	6	6.3	6.3	6.3	121.71	0	21.638
515	F5GY80;F5H7G1;P07358	F5GY80;F5H7G1;P07358	Complement component C8 beta chain	C8B	20.0297	18.9351	17.5507	18.4574	19.0221	19.1847	NaN	NaN	NaN	18.9795	21.8144	22.1118	22.0158	NaN	19.3333	NaN	18.9431	18.5221	NaN	NaN	19.505	18.9685	NaN	24.7776	NaN	24.3506	24.9872	23.4334	24.9509	20.2249	19.393	23.416	18.4338	16.954	25.0664	22.8088	19	19	19	40.5	40.5	40.5	60.04	0	255.66
516	F5H190;F5H3M1;F5H114;F5H1B8;F5H0R6;F5GZH3;F5GY87;F5H866;F5GZ38;Q9UF11-4;Q9UF11-2;Q9UF11-3;Q9UF11	F5H190;F5H3M1;F5H114;F5H1B8;F5H0R6;F5GZH3;F5GY87;F5H866;F5GZ38;Q9UF11-4;Q9UF11-2;Q9UF11-3;Q9UF11	Pleckstrin homology domain-containing family B member 1	PLEKHB1	19.9128	20.7995	19.9166	20.7995	20.6339	19.8093	NaN	NaN	NaN	NaN	21.8251	NaN	20.76	21.4363	NaN	NaN	NaN	NaN	NaN	NaN	NaN	NaN	NaN	NaN	NaN	NaN	NaN	NaN	NaN	NaN	NaN	NaN	NaN	NaN	NaN	NaN	1	1	1	16.5	16.5	16.5	10.003	0.00046751	4.8771
517	J3KR44;F5H6Q1;F5GYJ8;Q96FW1;F5H3F0;F5GYN4;Q96FW1-2	J3KR44;F5H6Q1;F5GYJ8;Q96FW1;F5H3F0;F5GYN4;Q96FW1-2	Ubiquitin thioesterase OTUB1	OTUB1	NaN	16.6556	NaN	NaN	NaN	NaN	NaN	NaN	NaN	NaN	NaN	NaN	NaN	NaN	NaN	NaN	NaN	NaN	NaN	NaN	NaN	NaN	NaN	NaN	NaN	NaN	NaN	NaN	NaN	NaN	NaN	NaN	NaN	19.4301	17.995	NaN	4	4	4	14.7	14.7	14.7	31.44	0.00050429	6.3034
518	F5GZ06;Q7Z745-2;Q7Z745	F5GZ06;Q7Z745-2;Q7Z745	Maestro heat-like repeat-containing protein family member 2B	MROH2B	NaN	NaN	NaN	NaN	NaN	NaN	21.7448	21.0311	21.7597	22.4865	18.8464	20.4305	17.12	16.2981	20.503	21.7034	23.2551	21.3802	NaN	22.2859	NaN	17.741	NaN	22.5234	21.5184	21.798	23.1382	24.1804	23.1546	25.1514	21.0194	23.6118	21.4653	NaN	23.3504	22.6098	2	2	2	1.5	1.5	1.5	129.39	0.0020833	3.3649
519	F5GZN3;Q08431-2;Q08431	F5GZN3;Q08431-2;Q08431	Lactadherin;Lactadherin short form;Medin	MFGE8	NaN	NaN	NaN	NaN	NaN	NaN	NaN	NaN	NaN	NaN	NaN	NaN	NaN	NaN	NaN	NaN	NaN	NaN	NaN	NaN	NaN	NaN	NaN	NaN	NaN	NaN	NaN	NaN	NaN	NaN	NaN	NaN	NaN	NaN	NaN	NaN	1	1	1	3.2	3.2	3.2	38.343	0.002079	3.3494
520	F5GZS6;J3KPF3;P08195-2;P08195-3;P08195;P08195-4;F5GZI0;H0YFS2;F5H0E2;H0YFX4;F5H867	F5GZS6;J3KPF3;P08195-2;P08195-3;P08195;P08195-4	4F2 cell-surface antigen heavy chain	SLC3A2	22.0374	22.1552	21.9809	23.163	23.3663	22.6102	22.5647	22.3061	22.808	22.9205	20.4864	21.2065	23.9095	22.5983	20.9476	21.8036	22.2846	17.3989	18.4122	18.5148	24.2136	19.459	22.0608	18.0629	20.8626	20.5069	19.6701	18.1654	19.7554	NaN	18.3903	18.9062	17.5582	15.5484	17.8402	17.0897	17	17	17	30.7	30.7	30.7	64.872	0	135.77
521	F5H0U5;Q9NZD2;F5GZ49;H0YFS9	F5H0U5;Q9NZD2	Glycolipid transfer protein	GLTP	NaN	18.9987	18.0355	21.4831	15.7008	NaN	NaN	17.9878	NaN	18.3704	NaN	NaN	18.9497	19.0169	NaN	18.7623	NaN	NaN	NaN	NaN	19.902	17.318	20.1282	NaN	NaN	NaN	NaN	NaN	NaN	NaN	NaN	NaN	NaN	20.9771	18.2385	NaN	4	4	4	22.1	22.1	22.1	21.659	0.00049875	6.1124
522	F5H1S8;Q14165;H0YG07;F5GX14	F5H1S8;Q14165;H0YG07	Malectin	MLEC	18.7716	NaN	18.7062	18.895	19.1336	NaN	19.4044	NaN	18.467	NaN	21.5806	17.7148	19.8199	NaN	NaN	18.6441	NaN	NaN	NaN	20.7134	19.7404	19.2999	NaN	18.8403	NaN	NaN	21.1216	21.3173	19.9599	18.3996	24.2481	16.6881	23.062	24.955	NaN	NaN	10	10	10	84.9	84.9	84.9	16.729	0	83.799
523	F5H1T4;J3QLU9;P04626-6;P04626-5;P04626-4;P04626;J3QL83;J3KRI9;J3QLV2;J3KS21;J3QRX1;B4DTR1	F5H1T4;J3QLU9;P04626-6;P04626-5;P04626-4;P04626;J3QL83;J3KRI9;J3QLV2;J3KS21;J3QRX1;B4DTR1	Receptor protein-tyrosine kinase;Receptor tyrosine-protein kinase erbB-2	ERBB2	NaN	NaN	NaN	NaN	NaN	NaN	NaN	NaN	NaN	NaN	NaN	NaN	NaN	NaN	NaN	NaN	NaN	NaN	NaN	NaN	NaN	NaN	NaN	NaN	NaN	NaN	NaN	NaN	NaN	NaN	NaN	NaN	NaN	NaN	NaN	NaN	2	2	2	4.5	4.5	4.5	66.542	0.0024702	3.2007
524	F5H1T8;P51864;P13385	F5H1T8;P51864;P13385	Putative teratocarcinoma-derived growth factor 3;Teratocarcinoma-derived growth factor 1	TDGF1;TDGF1P3	NaN	NaN	NaN	NaN	22.0145	NaN	NaN	19.1366	NaN	NaN	21.0033	NaN	21.5756	NaN	NaN	NaN	NaN	NaN	NaN	NaN	NaN	NaN	NaN	NaN	NaN	NaN	NaN	NaN	NaN	NaN	NaN	NaN	NaN	NaN	NaN	NaN	1	1	1	8.7	8.7	8.7	19.18	0	23.681
525	F5H265;J3QS39;J3QTR3;F5H6Q2;F5GYU3;F5H2Z3;B4DV12;F5H388;F5H747;F5GXK7;J3QKN0;Q5PY61;Q96C32;P62987;P62979;P0CG47;P0CG48;M0R1V7;A0A087WV77;M0R1M6;M0R2S1;F5GZ39;J3QLP7;J3QRK5;J3QSA3;K7EMA8;J3KSM4	F5H265;J3QS39;J3QTR3;F5H6Q2;F5GYU3;F5H2Z3;B4DV12;F5H388;F5H747;F5GXK7;J3QKN0;Q5PY61;Q96C32;P62987;P62979;P0CG47;P0CG48;M0R1V7;A0A087WV77;M0R1M6;M0R2S1;F5GZ39;J3QLP7;J3QRK5	Ubiquitin-60S ribosomal protein L40;Ubiquitin;60S ribosomal protein L40;Ubiquitin-40S ribosomal protein S27a;Ubiquitin;40S ribosomal protein S27a;Polyubiquitin-B;Ubiquitin;Polyubiquitin-C;Ubiquitin	UBC;UBB;RPS27A;UBA52;UBBP4	26.1053	26.5995	26.9966	26.8464	27.3498	25.9709	26.6935	26.8341	27.0376	28.0662	29.0028	25.8944	29.2182	29.1613	25.8928	27.1453	26.4787	24.1929	25.0261	26.2237	28.1226	27.39	28.8329	26.15	25.2527	26.407	26.5295	27.5597	24.9135	25.7687	26.6477	26.5206	27.7339	27.6508	26.715	25.0643	12	12	12	91.3	91.3	91.3	16.841	0	323.31
526	F5H283;Q92563	F5H283;Q92563	Testican-2	SPOCK2	17.7384	19.4758	16.3968	19.5012	20.9587	NaN	20.6022	20.5508	20.2561	20.5459	21.6733	18.3132	22.7749	21.6701	17.6765	NaN	19.3344	NaN	NaN	19.8315	21.138	19.6892	21.5178	NaN	NaN	17.9829	18.2248	NaN	18.4054	18.3585	18.6083	NaN	NaN	17.7187	NaN	NaN	6	6	6	15.1	15.1	15.1	46.649	0	14.259
527	F5H2F4;P11586;V9GYY3	F5H2F4;P11586	C-1-tetrahydrofolate synthase, cytoplasmic;Methylenetetrahydrofolate dehydrogenase;Methenyltetrahydrofolate cyclohydrolase;Formyltetrahydrofolate synthetase;C-1-tetrahydrofolate synthase, cytoplasmic, N-terminally processed	MTHFD1	NaN	13.5201	14.5072	NaN	17.5998	NaN	NaN	15.7352	NaN	NaN	NaN	17.7817	NaN	NaN	NaN	18.6678	NaN	NaN	NaN	NaN	NaN	NaN	16.5415	NaN	NaN	NaN	NaN	16.2367	16.7257	NaN	NaN	NaN	NaN	NaN	NaN	NaN	6	6	6	7	7	7	110.61	0	8.3935
528	F5H3G7	F5H3G7		OLR1	24.3535	24.196	24.2523	25.3783	24.4358	18.085	NaN	NaN	NaN	17.2375	NaN	NaN	NaN	NaN	NaN	NaN	NaN	NaN	NaN	NaN	NaN	17.3852	NaN	NaN	NaN	NaN	NaN	NaN	NaN	NaN	NaN	NaN	NaN	NaN	NaN	NaN	4	2	2	34.4	14.8	14.8	14.263	0	68.797
529	F5H442;Q99816;Q99816-2;J3QRU6;J3QKS4	F5H442;Q99816;Q99816-2	Tumor susceptibility gene 101 protein	TSG101	22.2756	22.4794	21.8639	23.5306	23.5847	19.7222	22.1516	20.3401	21.8084	21.7986	22.8587	19.366	23.0121	22.8623	17.1319	19.2614	20.219	NaN	NaN	18.487	14.4329	19.6312	20.9988	NaN	18.7434	17.2791	NaN	19.1397	16.894	NaN	NaN	NaN	17.8765	NaN	NaN	NaN	13	13	13	36.7	36.7	36.7	40.917	0	125.84
530	F5H4W4;Q9UFP1	F5H4W4;Q9UFP1	Protein FAM198A	FAM198A	NaN	16.8485	18.1619	17.837	NaN	NaN	NaN	NaN	NaN	NaN	20.2278	NaN	19.4924	18.7533	NaN	NaN	NaN	NaN	NaN	NaN	NaN	NaN	NaN	NaN	NaN	NaN	NaN	NaN	NaN	17.9284	NaN	NaN	NaN	NaN	NaN	NaN	2	2	2	13.6	13.6	13.6	15.84	0.00045331	4.3895
531	F5H5G1;H3BLU2;Q13449;C9J5G3	F5H5G1;H3BLU2;Q13449	Limbic system-associated membrane protein	LSAMP	20.6679	20.5855	20.2105	20.5214	20.3167	21.9018	21.532	22.2075	20.8388	23.1648	24.2414	21.0784	23.2761	22.9091	19.2255	20.8542	20.8913	21.5766	17.4321	22.4408	22.2162	23.2453	22.273	21.0086	20.5755	21.6947	20.1708	19.1448	20.8322	19.3485	21.4416	19.5588	21.7626	20.6926	20.6319	20.3194	10	10	10	38.5	38.5	38.5	31.741	0	85.432
532	F5H5Q2;P36896-5;P36896-2;P36896-3;P36896;P36896-4	F5H5Q2;P36896-5;P36896-2;P36896-3;P36896;P36896-4	Activin receptor type-1B	ACVR1B	25.9196	25.8626	25.3931	26.4137	26.1554	24.9593	26.3146	25.4006	25.1789	25.9527	27.9118	22.4906	27.6674	27.2869	23.2393	25.135	24.6002	20.236	22.8481	24.9696	24.0736	24.5549	23.6067	20.2056	21.5525	23.826	21.0677	NaN	21.6674	22.3025	21.6648	19.5303	23.05	21.6791	20.4511	20.4999	4	4	4	43.7	43.7	43.7	8.1753	0	219.56
533	F5H6E2;O00159-2;O00159-3;O00159;I3L204;I3L4D4;I3L501;I3L3Y6;I3L168;I3L3F5	F5H6E2;O00159-2;O00159-3;O00159	Unconventional myosin-Ic	MYO1C	17.3496	17.3994	17.0751	17.3096	16.3945	16.2472	16.8933	NaN	NaN	17.2306	NaN	NaN	16.224	NaN	NaN	NaN	NaN	NaN	NaN	NaN	18.8647	17.9759	19.5834	16.4188	NaN	NaN	NaN	16.0504	NaN	NaN	19.2622	NaN	NaN	14.4989	NaN	NaN	14	14	14	16.6	16.6	16.6	118.99	0	31.673
534	F5H6L7;Q9UPR5	F5H6L7;Q9UPR5	Sodium/calcium exchanger 2	SLC8A2	NaN	14.7751	17.464	NaN	16.0346	NaN	NaN	NaN	NaN	NaN	NaN	NaN	19.2448	NaN	NaN	NaN	NaN	NaN	NaN	NaN	NaN	NaN	16.6067	NaN	15.8257	NaN	NaN	NaN	NaN	NaN	NaN	NaN	NaN	NaN	16.8525	NaN	2	2	2	5.8	5.8	5.8	74.398	0.00051573	6.7967
535	F5H6X6;Q14697;Q14697-2;E9PKU7;E9PNH1	F5H6X6;Q14697;Q14697-2;E9PKU7	Neutral alpha-glucosidase AB	GANAB	14.3116	NaN	NaN	NaN	18.1985	NaN	NaN	NaN	NaN	NaN	NaN	NaN	17.1237	NaN	NaN	NaN	NaN	NaN	NaN	15.4139	NaN	16.9363	16.193	14.4991	NaN	16.3883	NaN	NaN	NaN	NaN	16.8744	NaN	NaN	NaN	18.8903	NaN	9	9	9	13.6	13.6	13.6	96.215	0	16.717
536	F5H7N8;P78380;P78380-3;F5H001;F5GZH1;P78380-2;J3QTI8;F5H0N6;B7ZAN8	F5H7N8;P78380;P78380-3;F5H001;F5GZH1;P78380-2	Oxidized low-density lipoprotein receptor 1;Oxidized low-density lipoprotein receptor 1, soluble form	OLR1	24.5994	24.5116	24.7574	25.7002	25.6332	21.2355	25.4158	23.0912	23.1339	23.0362	23.2451	22.6824	24.4731	24.486	22.4159	22.5121	23.5614	21.0372	21.7574	20.3487	21.2979	22.4928	22.4103	20.7595	NaN	19.8255	NaN	20.9516	NaN	NaN	18.6667	NaN	18.1949	NaN	20.5874	21.0704	6	6	4	36	36	24.8	24.468	0	244.19
538	F5H8B0;P08709-2;P08709	F5H8B0;P08709-2;P08709	Coagulation factor VII;Factor VII light chain;Factor VII heavy chain	F7	17.3346	NaN	NaN	17.1379	17.1256	NaN	NaN	NaN	NaN	NaN	NaN	22.681	19.7432	19.2984	21.5904	NaN	NaN	NaN	NaN	22.2905	NaN	17.7885	17.5124	20.0028	NaN	20.5775	22.3916	23.102	23.2572	20.4929	24.2567	20.3091	17.7686	22.7594	21.8191	18.866	8	8	8	31.4	31.4	31.4	41.879	0	92.019
539	H3BTB3;H3BMQ5;H3BN59;I3L0H8;F6QDS0;H3BQK0;Q9UMR2-2;Q9UMR2-4;Q9NUU7;Q9UMR2	H3BTB3;H3BMQ5;H3BN59;I3L0H8;F6QDS0;H3BQK0;Q9UMR2-2;Q9UMR2-4;Q9NUU7;Q9UMR2	ATP-dependent RNA helicase DDX19B;ATP-dependent RNA helicase DDX19A	DDX19A;DDX19B	NaN	NaN	NaN	NaN	NaN	NaN	NaN	NaN	NaN	NaN	NaN	NaN	NaN	NaN	NaN	NaN	NaN	NaN	NaN	NaN	NaN	NaN	NaN	NaN	NaN	NaN	NaN	NaN	NaN	NaN	NaN	NaN	NaN	NaN	NaN	NaN	1	1	1	11.6	11.6	11.6	14.479	0.0024722	3.2192
540	F6SFZ6;Q99571;Q99571-2;H0YF70;F5GZQ9;Q99571-3	F6SFZ6;Q99571;Q99571-2;H0YF70;F5GZQ9;Q99571-3	P2X purinoceptor;P2X purinoceptor 4	P2RX4	NaN	20.4769	21.0727	NaN	17.6681	19.1749	18.2764	NaN	NaN	NaN	NaN	NaN	NaN	NaN	NaN	NaN	NaN	NaN	NaN	NaN	NaN	NaN	NaN	NaN	NaN	NaN	NaN	NaN	NaN	NaN	NaN	NaN	NaN	NaN	NaN	NaN	2	2	2	11.1	11.1	11.1	37.979	0.00046992	4.9732
541	F6SYF8;Q9UBP4;E9PKW6;E9PHY3;E9PKK9	F6SYF8;Q9UBP4;E9PKW6	Dickkopf-related protein 3	DKK3	16.8876	18.3655	21.2164	18.7538	17.885	22.432	NaN	NaN	NaN	17.2581	20.9441	NaN	19.0839	20.0335	NaN	NaN	NaN	NaN	NaN	21.5036	21.495	21.8243	19.1166	NaN	NaN	NaN	18.8445	18.1525	NaN	NaN	22.4049	17.1193	20.6627	21.8773	NaN	NaN	9	9	9	29.4	29.4	29.4	39.95	0	242.14
542	F6TLX2;Q9HC38-2;Q9HC38;I3L3Q4;Q9HC38-3;I3L1I0;I3L1F4	F6TLX2;Q9HC38-2;Q9HC38;I3L3Q4	Glyoxalase domain-containing protein 4	GLOD4	19.4647	20.3587	19.0838	20.7532	19.7747	17.5597	20.2673	20.5737	19.2795	20.7099	23.4994	18.6435	21.3094	21.0151	16.644	20.7081	19.1027	NaN	NaN	20.8076	20.934	19.9815	22.5556	NaN	18.3217	18.7412	17.8919	19.4156	16.7716	NaN	20.1245	17.4691	16.8021	21.0839	20.8576	17.1274	12	12	12	22.3	22.3	22.3	54.719	0	34.039
543	F6UXX1;O60506-4;O60506-3;O60506-2;O60506	F6UXX1;O60506-4;O60506-3;O60506-2;O60506	Heterogeneous nuclear ribonucleoprotein Q	SYNCRIP	NaN	NaN	NaN	NaN	NaN	NaN	NaN	NaN	NaN	NaN	NaN	NaN	NaN	NaN	NaN	NaN	NaN	NaN	NaN	NaN	NaN	17.6403	NaN	NaN	NaN	NaN	NaN	NaN	NaN	NaN	NaN	NaN	NaN	NaN	NaN	NaN	1	1	1	9.7	9.7	9.7	20.256	0.0017	3.5735
544	F6WZH4;Q13241-3;Q13241;Q13241-2;H0YFB8;F5GX94;F5H2B7	F6WZH4;Q13241-3;Q13241;Q13241-2;H0YFB8;F5GX94;F5H2B7	Natural killer cells antigen CD94	KLRD1	NaN	NaN	NaN	NaN	NaN	NaN	NaN	NaN	NaN	NaN	NaN	NaN	NaN	NaN	NaN	NaN	NaN	NaN	NaN	NaN	NaN	NaN	NaN	NaN	NaN	NaN	NaN	NaN	NaN	NaN	NaN	NaN	NaN	NaN	NaN	NaN	2	2	2	20.3	20.3	20.3	18.262	0	22.934
545	F8VNP4;P58166	F8VNP4;P58166	Inhibin beta E chain	INHBE	NaN	NaN	NaN	NaN	NaN	NaN	NaN	NaN	NaN	NaN	NaN	NaN	NaN	NaN	NaN	NaN	NaN	NaN	NaN	16.297	18.515	NaN	NaN	NaN	NaN	NaN	NaN	NaN	NaN	NaN	NaN	NaN	NaN	NaN	NaN	NaN	1	1	1	5.5	5.5	5.5	30.432	0.0047004	2.6645
546	F8VNT9;F8VV56;F8W022;F8VWK8;P08962-3;P08962-2;P08962	F8VNT9;F8VV56;F8W022;F8VWK8;P08962-3;P08962-2;P08962	Tetraspanin;CD63 antigen	CD63	24.6809	24.1038	22.8812	24.9432	26.3212	NaN	27.1142	25.9148	21.6802	26.0711	27.351	21.6309	25.555	23.5463	NaN	23.7145	22.8399	20.6785	NaN	22.0412	22.2149	22.7087	21.054	NaN	NaN	NaN	NaN	NaN	NaN	NaN	20.3152	NaN	21.6972	NaN	21.1848	NaN	2	2	2	13.5	13.5	13.5	14.265	0	25.479
547	F8VQD4;Q8TAD7	F8VQD4;Q8TAD7	Overexpressed in colon carcinoma 1 protein	C12orf75;OCC1	NaN	NaN	NaN	NaN	NaN	NaN	NaN	NaN	NaN	NaN	NaN	NaN	NaN	NaN	NaN	NaN	NaN	NaN	NaN	NaN	NaN	NaN	NaN	NaN	NaN	NaN	NaN	NaN	NaN	NaN	NaN	NaN	NaN	NaN	NaN	NaN	2	2	2	39.3	39.3	39.3	9.3362	0.0032258	2.9853
548	F8VS07;F8VQE1;Q9UHB6-3;Q9UHB6-2;Q9UHB6-5;Q9UHB6;Q9UHB6-4;F8VRN8	F8VS07;F8VQE1;Q9UHB6-3;Q9UHB6-2;Q9UHB6-5;Q9UHB6;Q9UHB6-4;F8VRN8	LIM domain and actin-binding protein 1	LIMA1	NaN	NaN	NaN	NaN	NaN	NaN	NaN	17.8982	NaN	20.4275	18.2161	NaN	NaN	NaN	NaN	17.3012	18.3736	18.6044	NaN	18.8215	18.7059	NaN	NaN	NaN	NaN	NaN	NaN	NaN	NaN	NaN	15.5117	NaN	18.0979	17.9267	NaN	NaN	2	2	2	5.5	5.5	5.5	51.09	0.0004995	6.1229
549	F8VUA2;Q9HD42;F8VVT7;F5H875	F8VUA2;Q9HD42;F8VVT7	Charged multivesicular body protein 1a	CHMP1A	19.2447	21.0374	20.1557	20.819	21.4179	17.6507	NaN	19.5427	19.4846	21.4172	21.9253	NaN	22.5236	21.2032	18.3474	19.6133	18.0368	17.734	NaN	NaN	NaN	NaN	22.1031	NaN	18.2046	21.718	18.7487	18.4657	NaN	18.8371	NaN	19.6761	19.9028	NaN	NaN	20.6315	4	4	4	13.8	13.8	13.8	19.531	0.00051387	6.7064
550	F8VVI9;J3KTP3;Q9H159-2;Q9H159	F8VVI9;J3KTP3;Q9H159-2;Q9H159	Cadherin-19	CDH19	21.9106	21.4231	21.1936	21.746	22.6401	22.4503	23.4896	24.152	NaN	23.1827	24.8987	NaN	22.6714	23.6638	23.1288	23.5017	23.6311	22.8588	23.3899	20.1858	NaN	19.5663	19.8088	23.016	23.2038	NaN	18.185	22.6559	NaN	NaN	NaN	24.0295	22.9884	NaN	20.578	18.6325	8	8	8	20.7	20.7	20.7	48.84	0	62.851
551	F8VW18;F8W1I6;Q13561;Q13561-3;Q13561-2;F8VRV7;H0YI98;F8W0U6	F8VW18;F8W1I6;Q13561;Q13561-3;Q13561-2;F8VRV7;H0YI98	Dynactin subunit 2	DCTN2	NaN	NaN	NaN	NaN	NaN	NaN	NaN	NaN	NaN	NaN	23.8119	NaN	22.7941	21.8896	NaN	NaN	NaN	NaN	NaN	NaN	20.3266	19.611	19.1392	NaN	NaN	NaN	NaN	NaN	NaN	NaN	19.1512	NaN	NaN	21.0192	NaN	NaN	3	3	3	13.3	13.3	13.3	30.526	0.00048193	5.4406
552	F8VXU5;Q9UBQ0;Q9UBQ0-2	F8VXU5;Q9UBQ0;Q9UBQ0-2	Vacuolar protein sorting-associated protein 29	VPS29	NaN	NaN	NaN	NaN	NaN	NaN	NaN	NaN	NaN	NaN	NaN	NaN	NaN	NaN	NaN	NaN	NaN	NaN	NaN	NaN	NaN	NaN	NaN	NaN	NaN	NaN	NaN	NaN	NaN	NaN	NaN	NaN	NaN	20.7568	20.6734	NaN	3	3	3	14.5	14.5	14.5	23.98	0.00047281	5.0891
553	F8VZ49;F8W6I7;P09651-3;Q32P51;P09651-2;P09651;F8VYN5;F8VTQ5;F8W646;H0YH80	F8VZ49;F8W6I7;P09651-3;Q32P51;P09651-2;P09651;F8VYN5;F8VTQ5;F8W646	Heterogeneous nuclear ribonucleoprotein A1;Heterogeneous nuclear ribonucleoprotein A1, N-terminally processed;Heterogeneous nuclear ribonucleoprotein A1-like 2	HNRNPA1;HNRNPA1L2	NaN	NaN	NaN	NaN	NaN	16.5108	NaN	NaN	NaN	NaN	NaN	NaN	NaN	NaN	NaN	NaN	NaN	NaN	NaN	NaN	NaN	NaN	NaN	NaN	NaN	NaN	NaN	17.2777	NaN	NaN	NaN	NaN	15.7678	17.5088	19.5327	NaN	3	3	3	16.9	16.9	16.9	25.687	0.00050201	6.2186
554	F8VZY9;P05783;CON__H-INV:HIT000015463	F8VZY9;P05783	Keratin, type I cytoskeletal 18	KRT18	NaN	NaN	NaN	18.575	NaN	NaN	NaN	17.958	17.213	18.012	17.9661	NaN	19.3293	19.1456	19.7739	NaN	23.8239	NaN	18.0233	19.4807	20.1363	18.6146	17.9267	20.9682	20.2824	20.312	NaN	17.5183	NaN	NaN	21.5212	21.8198	19.4899	18.0492	18.3405	21.1813	10	8	5	26.6	22.5	15.1	43.774	0	13.013
555	F8W031;F8W1K5;F8VXJ7;Q9Y2B0;F8W0J2;H0YI18;F8VP03;F8VWQ5;F8VU34;F8VR34;F8VTT8;F8W4S1	F8W031;F8W1K5;F8VXJ7;Q9Y2B0	Protein canopy homolog 2	CNPY2	16.6472	NaN	NaN	NaN	NaN	NaN	NaN	NaN	NaN	NaN	21.3855	NaN	18.5573	NaN	NaN	NaN	NaN	17.9304	NaN	NaN	NaN	NaN	NaN	17.169	17.7052	17.8476	NaN	NaN	NaN	NaN	20.176	18.0712	19.5574	20.6798	18.5631	NaN	3	3	2	13.3	13.3	9.9	29.224	0.00050891	6.499
556	F8W1A4;P54819-5;P54819-2;P54819;G3V213;F8VZG5;P54819-3;F8VY04;P54819-6;P54819-4;F8VPP1	F8W1A4;P54819-5;P54819-2;P54819;G3V213;F8VZG5;P54819-3;F8VY04;P54819-6;P54819-4	Adenylate kinase 2, mitochondrial;Adenylate kinase 2, mitochondrial;Adenylate kinase 2, mitochondrial, N-terminally processed	AK2	NaN	NaN	NaN	NaN	18.2056	NaN	18.8229	NaN	NaN	18.3519	NaN	18.9062	19.1251	19.8155	NaN	19.0275	19.3413	NaN	NaN	NaN	NaN	NaN	19.366	NaN	NaN	20.063	NaN	20.1718	NaN	18.9418	NaN	NaN	NaN	19.9087	21.8072	NaN	6	6	6	32.3	32.3	32.3	25.63	0	10.836
557	F8W1C3;Q99542-5;Q99542	F8W1C3;Q99542-5;Q99542	Matrix metalloproteinase-19	MMP19	NaN	NaN	NaN	NaN	NaN	NaN	18.475	NaN	NaN	NaN	NaN	NaN	NaN	NaN	NaN	NaN	NaN	NaN	18.1553	NaN	NaN	NaN	NaN	NaN	NaN	NaN	NaN	NaN	NaN	NaN	18.0445	NaN	NaN	20.1504	NaN	NaN	1	1	1	3.9	3.9	3.9	54.605	0.0004787	5.3027
558	F8W1R7;G3V1V0;P60660-2;P60660;J3KND3;G8JLA2;B7Z6Z4;G3V1Y7;F8VPF3;F8VZU9;F8W180;H0YI43;F8W1I5;P14649;F8VXL3	F8W1R7;G3V1V0;P60660-2;P60660;J3KND3;G8JLA2;B7Z6Z4;G3V1Y7;F8VPF3	Myosin light polypeptide 6	MYL6	20.4031	22.2999	21.8183	20.7098	21.1867	17.6684	21.6026	20.7282	21.2746	20.7308	22.2793	19.4421	22.2549	21.3115	NaN	21.624	22.5368	NaN	NaN	20.0338	NaN	NaN	20.9421	21.049	18.8162	22.3566	NaN	19.1643	NaN	NaN	NaN	NaN	20.0435	23.4372	25.957	NaN	9	9	9	61.4	61.4	61.4	16.29	0	79.686
559	H0YHS4;F8W1R9;P36897-3;P36897;P36897-2;F8VXZ5;F8VRH6;F8VVC4;F8W0K6;B4DY26	H0YHS4;F8W1R9;P36897-3;P36897;P36897-2;F8VXZ5;F8VRH6;F8VVC4;F8W0K6;B4DY26	Receptor protein serine/threonine kinase;TGF-beta receptor type-1	TGFBR1	23.4529	23.1135	23.1965	23.8388	24.1026	21.983	22.6226	20.8558	22.0842	22.5333	25.0955	NaN	24.3588	23.8554	NaN	21.5165	19.2196	NaN	19.7594	19.2332	NaN	21.0135	NaN	NaN	NaN	NaN	NaN	NaN	NaN	17.3403	18.1557	NaN	NaN	NaN	NaN	NaN	3	3	3	23.4	23.4	23.4	20.566	0	200.49
560	F8WBR3;R4GMM8;F8W703;Q9HCK4-2;Q9HCK4;Q9HCK4-3;A0A087WWM5	F8WBR3;R4GMM8;F8W703;Q9HCK4-2;Q9HCK4;Q9HCK4-3	Roundabout homolog 2	ROBO2	NaN	NaN	NaN	NaN	NaN	NaN	NaN	NaN	NaN	NaN	NaN	NaN	17.2564	17.2391	NaN	NaN	NaN	NaN	NaN	NaN	NaN	NaN	NaN	NaN	NaN	NaN	NaN	NaN	NaN	NaN	NaN	NaN	NaN	NaN	NaN	NaN	3	2	2	6.7	4.4	4.4	62.523	0	15.413
561	F8W726;Q14157-4;Q14157-1;Q14157-3;Q14157;Q14157-5	F8W726;Q14157-4;Q14157-1;Q14157-3;Q14157;Q14157-5	Ubiquitin-associated protein 2-like	UBAP2L	NaN	NaN	NaN	NaN	NaN	NaN	NaN	NaN	NaN	NaN	NaN	NaN	NaN	NaN	NaN	NaN	NaN	NaN	NaN	NaN	NaN	NaN	NaN	NaN	NaN	NaN	NaN	NaN	NaN	NaN	NaN	NaN	NaN	NaN	NaN	NaN	1	1	1	1.9	1.9	1.9	113.63	0.00047037	4.9806
562	F8W785;O00461	F8W785;O00461	Golgi integral membrane protein 4	GOLIM4	NaN	14.7472	15.1908	NaN	18.356	NaN	NaN	18.189	NaN	NaN	17.9688	NaN	NaN	17.4358	NaN	NaN	NaN	NaN	NaN	NaN	NaN	NaN	15.6932	NaN	NaN	NaN	NaN	NaN	NaN	NaN	18.9007	NaN	NaN	18.7157	NaN	NaN	4	4	4	7.8	7.8	7.8	78.759	0	58.084
563	J3KQ45;F8W8W7;O43493-2;O43493-5;O43493-3;O43493;O43493-4;O43493-6	J3KQ45;F8W8W7;O43493-2;O43493-5;O43493-3;O43493;O43493-4;O43493-6	Trans-Golgi network integral membrane protein 2	TGOLN2	20.362	19.3849	20.5035	20.6937	19.9621	18.8866	22.0154	24.1175	23.8653	24.2695	25.0056	22.2455	24.0584	24.2566	23.935	24.3464	23.7668	24.6289	25.0242	24.6014	21.5586	21.8973	23.7412	23.3679	24.4559	24.6899	23.0439	24.5791	21.5047	24.0441	24.0503	23.1484	20.3539	24.281	22.7141	23.7539	10	10	10	26.2	26.2	26.2	47.879	0	240.01
564	F8W914;Q9NQC3-2;Q9NQC3-5;Q9NQC3	F8W914;Q9NQC3-2;Q9NQC3-5;Q9NQC3	Reticulon;Reticulon-4	RTN4	20.0147	21.0603	21.3242	NaN	21.6539	NaN	21.0527	21.6734	21.1565	22.5219	19.2999	NaN	22.6453	22.1289	NaN	20.937	21.6937	NaN	19.7847	21.6947	21.8614	21.0793	NaN	19.7352	NaN	NaN	20.8097	21.6818	20.5354	NaN	22.0692	20.1583	21.6182	21.3196	22.4062	NaN	1	1	1	3.8	3.8	3.8	37.144	0	18.632
565	F8W9J4;Q03001;E7ERU0;E9PHM6;F6QMI7;E9PEB9;Q03001-8;Q03001-9;H0YC65;Q5T0V7;Q6P0N6;E7ETB9;Q03001-13;Q03001-3	F8W9J4;Q03001;E7ERU0;E9PHM6;F6QMI7;E9PEB9;Q03001-8	Dystonin	DST	NaN	NaN	NaN	NaN	NaN	NaN	18.5804	18.4937	15.2308	19.0518	NaN	18.4264	NaN	13.3061	NaN	19.5851	20.0729	NaN	NaN	19.338	NaN	17.3393	13.5821	NaN	18.609	18.4922	18.2642	15.6469	NaN	16.28	14.4878	17.4269	17.2653	NaN	18.7497	17.5864	6	6	6	0.9	0.9	0.9	847.96	0.00049652	6.0509
566	I6LM06;F8W9L4;P22607-3;P22607-4;P22607;P22607-2;Q96T34	I6LM06;F8W9L4;P22607-3;P22607-4;P22607;P22607-2	Fibroblast growth factor receptor;Fibroblast growth factor receptor 3	FGFR3	NaN	16.8375	17.6477	17.6863	NaN	15.2071	18.9416	17.3938	NaN	18.7601	21.6027	NaN	20.1865	19.8793	NaN	18.7937	NaN	NaN	NaN	NaN	18.6443	NaN	19.9953	NaN	15.9646	NaN	NaN	NaN	NaN	NaN	NaN	NaN	NaN	NaN	NaN	NaN	6	6	5	18.7	18.7	15.1	39.183	0	12.192
567	J3KS82;F8W9W4;O00182-2;O00182;J3QSH0;J3KT17;J3QR96;J3KSY2;Q3B8N2-2;Q6DKI2;Q3B8N2	J3KS82;F8W9W4;O00182-2;O00182	Galectin;Galectin-9	LGALS9	22.6814	19.9044	23.5206	25.0307	21.8172	22.4441	24.3977	23.7326	23.7252	24.268	25.759	22.0191	23.1859	24.2454	NaN	22.4175	21.9348	NaN	18.8844	22.652	NaN	NaN	21.6474	19.2087	NaN	22.2774	NaN	17.4048	NaN	NaN	21.4364	NaN	17.7634	NaN	NaN	NaN	3	3	3	16.6	16.6	16.6	19.131	0	18.351
568	F8W9Y0;Q13277-2;Q13277-3;Q13277	F8W9Y0;Q13277-2;Q13277-3;Q13277	Syntaxin-3	STX3	NaN	NaN	NaN	NaN	NaN	NaN	16.7694	NaN	NaN	NaN	17.0832	NaN	NaN	16.1268	NaN	NaN	NaN	NaN	NaN	NaN	NaN	NaN	17.1824	NaN	NaN	NaN	NaN	NaN	NaN	NaN	NaN	NaN	NaN	NaN	NaN	NaN	2	2	2	8.5	8.5	8.5	29.636	0.0004948	5.9493
569	O00325;F8WAJ7;P43115-3;P43115-4;P43115-2;P43115;P43115-7;P43115-8;P43115-9;P43115-5;P43115-11;P43115-6;P43115-10	O00325;F8WAJ7;P43115-3;P43115-4;P43115-2;P43115;P43115-7;P43115-8;P43115-9;P43115-5;P43115-11;P43115-6;P43115-10	Prostaglandin E2 receptor EP3 subtype	PTGER3	21.629	21.5393	22.063	21.7354	22.278	20.883	19.3016	NaN	NaN	20.4944	23.3333	NaN	21.7749	22.0507	NaN	18.3881	NaN	NaN	NaN	NaN	19.1825	18.6965	NaN	NaN	NaN	NaN	NaN	NaN	NaN	NaN	NaN	NaN	NaN	NaN	NaN	NaN	1	1	1	2.7	2.7	2.7	44.937	0	9.9672
570	F8WAR2;Q15111	F8WAR2;Q15111	Inactive phospholipase C-like protein 1	PLCL1	NaN	NaN	NaN	NaN	NaN	NaN	NaN	NaN	NaN	NaN	21.3153	NaN	NaN	NaN	NaN	NaN	NaN	NaN	NaN	NaN	NaN	NaN	NaN	NaN	NaN	NaN	NaN	NaN	NaN	NaN	NaN	NaN	NaN	NaN	19.0148	NaN	1	1	1	18.1	18.1	18.1	9.3773	0	54.975
571	F8WBT6;Q8IXJ6-4;Q8IXJ6	F8WBT6;Q8IXJ6-4;Q8IXJ6	NAD-dependent protein deacetylase sirtuin-2	SIRT2	18.67	NaN	20.063	NaN	19.4559	20.8454	NaN	NaN	NaN	19.2486	21.2416	NaN	20.5276	NaN	NaN	NaN	NaN	NaN	NaN	NaN	NaN	NaN	21.1738	NaN	NaN	NaN	NaN	NaN	NaN	NaN	NaN	NaN	NaN	19.1541	NaN	NaN	1	1	1	15.6	15.6	15.6	10.925	0.0016814	3.4605
572	J3QRU4;F8WCA0;L7N2F9;P63027;K7ENK9;K7EKX0	J3QRU4;F8WCA0;L7N2F9;P63027	Vesicle-associated membrane protein 2	VAMP2	21.0961	22.0298	NaN	NaN	23.0265	NaN	NaN	NaN	NaN	NaN	NaN	NaN	20.1108	NaN	NaN	NaN	NaN	NaN	NaN	NaN	NaN	NaN	23.1164	NaN	NaN	NaN	NaN	NaN	NaN	NaN	NaN	NaN	NaN	20.9596	NaN	NaN	4	4	3	55.8	55.8	40.7	12.251	0	64.442
573	F8WCF6;P59998;P59998-3;F8WDD7;H7C0A3;P59998-2;R4GN08;P59998-4;F8WE39	F8WCF6;P59998;P59998-3;F8WDD7;H7C0A3;P59998-2	Actin-related protein 2/3 complex subunit 4	ARPC4-TTLL3;ARPC4	NaN	16.5365	NaN	16.1831	NaN	NaN	19.4519	18.6154	18.4172	18.7151	NaN	NaN	19.0835	17.4163	17.5402	19.6814	19.6996	NaN	NaN	NaN	15.6229	NaN	22.933	19.0643	17.2564	20.5534	NaN	NaN	19.281	NaN	NaN	18.6544	20.0163	21.1215	24.9787	NaN	6	6	6	27.6	27.6	27.6	21.058	0	17.485
574	F8WDW9;Q96AP7;C9JIE7;Q96AP7-2	F8WDW9;Q96AP7	Endothelial cell-selective adhesion molecule	ESAM	23.7604	23.3716	24.4744	24.1417	22.7817	23.7432	22.5031	22.0378	20.1097	24.3499	25.5057	20.8519	25.4204	26.6528	NaN	20.9345	NaN	NaN	NaN	25.1911	25.9275	25.6375	23.4761	20.6118	18.7153	20.9022	22.8596	22.0538	21.6575	19.7923	24.4136	NaN	23.7573	22.5928	19.6938	21.2934	10	10	10	46.1	46.1	46.1	26.7	0	323.31
575	F8WF69;P09496-2;P09496-4;P09496-3;P09496;C9J8P9;P09496-5	F8WF69;P09496-2;P09496-4;P09496-3;P09496;C9J8P9;P09496-5	Clathrin light chain A	CLTA	NaN	NaN	NaN	NaN	NaN	NaN	17.7265	NaN	NaN	NaN	NaN	NaN	NaN	NaN	NaN	NaN	NaN	NaN	NaN	NaN	NaN	NaN	NaN	NaN	17.9487	NaN	NaN	NaN	NaN	NaN	NaN	NaN	NaN	NaN	NaN	NaN	2	2	2	6.5	6.5	6.5	27.818	0.0043444	2.73
576	G3V0E5;P02786	G3V0E5;P02786	Transferrin receptor protein 1;Transferrin receptor protein 1, serum form	TFRC	NaN	NaN	NaN	16.928	NaN	15.1799	18.6164	19.8598	20.2032	16.5855	NaN	17.5071	NaN	NaN	19.5396	NaN	19.3116	NaN	18.7182	18.8421	NaN	NaN	NaN	16.5541	18.2351	18.0378	NaN	16.197	NaN	NaN	NaN	18.5282	NaN	NaN	18.8568	16.7731	6	6	6	11.5	11.5	11.5	75.963	0	14.649
577	G3V1D3;G3V180;Q9NY33-4;Q9NY33;E9PQ14;E9PNX5;E9PKK8;E9PPK9;Q9NY33-2	G3V1D3;G3V180;Q9NY33-4;Q9NY33;E9PQ14	Dipeptidyl peptidase 3	DPP3	NaN	17.3158	15.6348	16.2087	19.5022	NaN	NaN	NaN	NaN	NaN	NaN	NaN	NaN	NaN	NaN	NaN	NaN	NaN	NaN	NaN	NaN	NaN	15.9424	NaN	NaN	NaN	NaN	NaN	NaN	20.0874	NaN	NaN	NaN	NaN	16.4857	NaN	4	4	4	7.8	7.8	7.8	84.304	0	14.774
579	G3V3I1;G3V295;G3V5Z7;P60900;G3V3U4;P60900-2;G3V4S5;G3V2S7	G3V3I1;G3V295;G3V5Z7;P60900;G3V3U4;P60900-2	Proteasome subunit alpha type;Proteasome subunit alpha type-6	PSMA6	19.8234	20.7035	19.6912	21.2181	21.9392	NaN	20.4185	22.3294	22.2992	NaN	NaN	NaN	19.7165	17.9982	NaN	22.1866	21.6816	22.281	22.1786	21.8595	NaN	NaN	22.6585	18.7887	NaN	19.4756	NaN	22.5159	17.9931	NaN	NaN	24.5203	NaN	21.7628	23.0295	23.0155	6	6	6	47.3	47.3	47.3	16.645	0	14.658
580	G3V2S6;Q9Y5K8;H0YJ55;H0YJS0;G3V559;G3V5S7;G3V3T8;G3V2V6;H0YJH8	G3V2S6;Q9Y5K8;H0YJ55;H0YJS0;G3V559	V-type proton ATPase subunit D	ATP6V1D	NaN	19.6512	17.6593	17.8577	NaN	NaN	NaN	NaN	NaN	NaN	NaN	NaN	NaN	NaN	NaN	NaN	NaN	NaN	NaN	NaN	NaN	NaN	NaN	NaN	NaN	NaN	NaN	NaN	NaN	NaN	NaN	NaN	NaN	NaN	NaN	NaN	3	3	3	19.3	19.3	19.3	21.921	0.00052056	7.1529
581	G3V2U4;Q9P2D8-2;Q9P2D8;Q9P2D8-3	G3V2U4;Q9P2D8-2;Q9P2D8;Q9P2D8-3	Protein unc-79 homolog	UNC79	16.2185	NaN	NaN	NaN	16.1869	NaN	25.9375	25.7194	26.3657	25.5903	20.9038	25.5898	21.1096	18.0142	25.13	25.5135	25.8789	26.4106	26.0221	24.9699	18.4291	NaN	NaN	25.1544	25.7515	25.7779	25.2845	25.4033	25.8263	25.6938	17.9984	25.3011	18.4552	NaN	23.2659	25.4396	2	2	2	1.3	1.3	1.3	290.78	0.0032284	2.9953
582	G3V2U7;P07311	G3V2U7;P07311	Acylphosphatase;Acylphosphatase-1	ACYP1	NaN	NaN	NaN	NaN	NaN	NaN	NaN	NaN	NaN	NaN	NaN	NaN	NaN	NaN	NaN	NaN	NaN	NaN	NaN	NaN	NaN	NaN	NaN	NaN	NaN	NaN	NaN	NaN	NaN	NaN	19.0017	NaN	NaN	NaN	NaN	NaN	1	1	1	10.1	10.1	10.1	14.125	0.00052165	7.2005
583	G3V2W1;Q9UK55;CON__ENSEMBL:ENSBTAP00000013050	G3V2W1;Q9UK55	Protein Z-dependent protease inhibitor	SERPINA10	NaN	NaN	NaN	NaN	NaN	NaN	NaN	NaN	NaN	15.9131	NaN	NaN	NaN	NaN	NaN	NaN	NaN	NaN	NaN	NaN	NaN	NaN	NaN	18.4374	NaN	17.2179	18.5788	20.735	NaN	NaN	NaN	NaN	NaN	17.4008	20.1968	NaN	5	5	5	11	11	11	55.113	0	11.745
584	G3V357	G3V357		RNASE1	30.3572	30.3343	31.3613	31.4665	30.8632	30.737	29.7554	29.2756	29.2473	30.3013	31.249	27.6802	31.2109	31.1879	27.5956	29.5834	28.4576	26.8805	27.7448	30.5713	29.8192	30.1766	26.4465	27.8793	27.5737	28.5358	29.41	29.9947	28.7283	28.1913	30.5069	28.0744	29.235	27.7297	28.6294	28.359	9	9	2	81	81	16.4	13.049	0	323.31
585	G3V3A0;A0A087WY93	G3V3A0		SERPINA3	NaN	NaN	NaN	NaN	NaN	NaN	23.0373	23.6163	23.8452	24.8393	NaN	21.5456	NaN	18.4646	22.8638	23.5808	23.1747	21.0303	20.7856	23.131	18.7804	19.6697	NaN	23.7564	22.0908	22.7025	22.3295	24.535	23.106	22.701	NaN	23.8149	21.7406	NaN	20.8571	21.5621	14	1	1	68.8	5.4	5.4	23.406	0	18.088
586	G3V3A5;G3V435	G3V3A5;G3V435		TTC6	NaN	NaN	14.3053	18.1283	16.8598	20.1098	18.3658	19.0506	18.6557	20.0099	23.016	NaN	23.313	22.8615	18.3377	18.2574	17.2609	NaN	17.0429	20.518	22.9941	21.8549	20.1805	NaN	NaN	NaN	18.4464	18.2875	17.9044	NaN	21.7885	NaN	21.7529	22.6093	18.603	NaN	2	2	2	1.2	1.2	1.2	216.44	0.0035828	2.8233
587	G3V3B3;Q9UBV2-2;Q9UBV2	G3V3B3;Q9UBV2-2;Q9UBV2	Protein sel-1 homolog 1	SEL1L	NaN	NaN	NaN	NaN	NaN	NaN	NaN	NaN	NaN	NaN	NaN	NaN	20.3051	20.8033	NaN	NaN	NaN	NaN	NaN	NaN	NaN	18.1425	NaN	NaN	NaN	NaN	NaN	NaN	NaN	NaN	18.2441	NaN	NaN	19.5344	NaN	NaN	2	2	2	17.8	17.8	17.8	18.348	0	49.231
588	G3V3X5;Q14767;G3V511	G3V3X5;Q14767;G3V511	Latent-transforming growth factor beta-binding protein 2	LTBP2	24.4582	24.1974	24.3026	24.3547	24.982	23.9425	24.178	23.7537	23.2385	24.3535	26.0352	18.3516	23.951	24.9453	NaN	23.6123	22.3375	20.2674	20.7826	24.0829	21.9578	20.1372	22.5649	20.0062	19.9872	21.5252	22.2038	23.5656	20.4229	22.4857	22.2332	20.5246	20.7114	21.9931	19.7377	19.9675	25	25	25	19	19	19	190.28	0	323.31
589	G3V3Y2	G3V3Y2		FBLN5	19.7804	20.9657	22.3614	21.4292	21.575	20.2013	NaN	20.3451	21.2379	21.0118	NaN	20.0929	23.0341	NaN	20.4363	21.7246	21.5513	NaN	NaN	NaN	NaN	NaN	24.6046	21.1553	20.3449	NaN	20.3322	NaN	NaN	NaN	19.5635	NaN	NaN	20.3969	NaN	20.9193	6	2	2	61.5	22	22	9.9002	0	145.32
590	G3V4I0;O75356;G3V450	G3V4I0;O75356;G3V450	Ectonucleoside triphosphate diphosphohydrolase 5	ENTPD5	NaN	16.2313	NaN	NaN	NaN	NaN	NaN	NaN	NaN	NaN	NaN	16.9633	NaN	NaN	NaN	NaN	NaN	NaN	NaN	NaN	NaN	NaN	NaN	NaN	NaN	17.3254	NaN	NaN	NaN	NaN	NaN	NaN	NaN	NaN	NaN	16.8234	2	2	2	7.9	7.9	7.9	45.335	0.0004817	5.4387
591	G3V4P8;P60983	G3V4P8;P60983	Glia maturation factor beta	GMFB	NaN	NaN	NaN	17.5163	NaN	NaN	NaN	NaN	NaN	NaN	NaN	NaN	NaN	NaN	NaN	NaN	NaN	NaN	NaN	NaN	18.5723	18.3579	19.7489	NaN	NaN	NaN	NaN	NaN	NaN	NaN	NaN	NaN	NaN	19.4674	NaN	NaN	3	2	2	20	14	14	17.512	0.001287	3.6443
592	G3V5H8;G3V4S9;Q9UN36-4;Q9UN36-2;Q9UN36-3;Q9UN36;G3V4X3;G3V5B5;G3V239;G3V5P9;G3V5D7;G3V420;G3V2S0;G3V3C3;G3V2Y3;G3V5G7;A0A088AWQ3;G3V552;G3V3X3;G3V3P6;G3V237;G3V4T9;G3V2T2;G3V5A6;G3V280;G3V3P1;G3V5V9;G3V3D5;G3V3X2;G3V285;G3V4S2;G3V271;G3V358;G3V2A6;G3V5B7;G3V383;G3V5L7;G3V5S0;G3V392;G3V5G0;G3V2I9;G3V578;H0YJT9;Q9UN36-5;Q9UN36-6	G3V5H8;G3V4S9;Q9UN36-4;Q9UN36-2;Q9UN36-3;Q9UN36;G3V4X3;G3V5B5;G3V239;G3V5P9;G3V5D7;G3V420;G3V2S0;G3V3C3;G3V2Y3;G3V5G7;A0A088AWQ3;G3V552;G3V3X3;G3V3P6;G3V237;G3V4T9;G3V2T2;G3V5A6;G3V280;G3V3P1;G3V5V9;G3V3D5;G3V3X2;G3V285;G3V4S2;G3V271;G3V358;G3V2A6;G3V5B7;G3V383;G3V5L7;G3V5S0;G3V392;G3V5G0;G3V2I9;G3V578;H0YJT9;Q9UN36-5;Q9UN36-6	Protein NDRG2	NDRG2	NaN	NaN	NaN	NaN	NaN	NaN	NaN	NaN	NaN	NaN	NaN	NaN	NaN	NaN	NaN	NaN	NaN	NaN	NaN	NaN	NaN	NaN	NaN	NaN	NaN	NaN	NaN	NaN	NaN	NaN	NaN	NaN	NaN	NaN	NaN	NaN	2	2	2	12.5	12.5	12.5	30.495	0.00046125	4.625
593	G3V4U0;Q9UBX5;G3XA98;H0YJ31	G3V4U0;Q9UBX5;G3XA98;H0YJ31	Fibulin-5	FBLN5	25.663	24.9494	24.5724	25.4151	25.0544	24.8135	26.5445	26.385	26.405	26.545	27.3912	24.073	28.5613	28.0184	24.064	25.5843	25.2257	22.1968	23.6213	26.0467	27.006	26.3017	19.1146	23.3329	22.7996	24.5795	24.032	24.533	23.0516	23.0514	26.2035	23.3801	26.948	23.4196	22.8731	23.6957	14	14	10	28.9	28.9	21	50.881	0	323.31
594	G3XAI2;P07942;E7EPA6	G3XAI2;P07942;E7EPA6	Laminin subunit beta-1	LAMB1	18.5614	19.0677	17.8549	17.2333	18.5532	18.8156	17.3238	16.228	NaN	18.4439	19.9241	14.7997	19.5072	19.8478	NaN	15.7638	17.0411	NaN	16.532	NaN	16.9253	17.227	18.21	NaN	16.0303	NaN	NaN	NaN	NaN	17.7164	NaN	18.4312	NaN	19.878	NaN	NaN	12	12	12	9.2	9.2	9.2	200.48	0	106.12
595	G3XAK1;P26927;Q2TV78;Q2TV78-2;H7C0F8	G3XAK1;P26927	Hepatocyte growth factor-like protein;Hepatocyte growth factor-like protein alpha chain;Hepatocyte growth factor-like protein beta chain	MST1	20.1829	20.5236	20.218	21.553	20.9016	20.2214	19.503	18.5196	18.5819	19.7386	22.1228	NaN	23.1306	21.9469	16.9972	18.412	18.0874	16.5236	17.9828	18.7557	20.4011	19.3406	19.1001	20.8912	NaN	21.3972	21.6134	22.4195	21.4264	20.718	19.2949	20.8252	16.3588	16.8917	21.447	20.4063	17	17	17	28.4	28.4	28.4	81.998	0	113.92
596	G3XAL9;P55011-3;P55011	G3XAL9;P55011-3;P55011	Solute carrier family 12 member 2	SLC12A2	NaN	NaN	NaN	NaN	NaN	NaN	NaN	NaN	NaN	NaN	NaN	NaN	17.2074	17.9594	NaN	NaN	NaN	NaN	NaN	NaN	16.712	NaN	NaN	NaN	NaN	NaN	NaN	NaN	NaN	NaN	NaN	NaN	NaN	NaN	NaN	NaN	2	1	1	2.6	1.7	1.7	124.59	0	17.664
597	G3XAP6;P49747;P49747-2;CON__ENSEMBL:ENSBTAP00000006074	G3XAP6;P49747;P49747-2	Cartilage oligomeric matrix protein	COMP	22.3278	22.7596	22.9007	22.8048	24.5754	22.1388	23.094	21.7612	21.336	24.5861	25.8806	21.5603	24.6049	23.3017	20.8315	22.3276	22.2555	19.7283	20.5557	22.8851	22.8755	22.8997	20.2532	20.5918	19.4778	21.3563	22.2755	22.3416	20.1267	19.928	22.3297	17.6656	20.8482	21.3255	19.8521	19.0308	15	15	13	30.2	30.2	26.7	79.696	0	323.31
598	G5E972;P42167-3;P42167-2;P42167;P42166;H0YJH7	G5E972;P42167-3;P42167-2;P42167;P42166	Lamina-associated polypeptide 2, isoforms beta/gamma;Thymopoietin;Thymopentin;Lamina-associated polypeptide 2, isoform alpha;Thymopoietin;Thymopentin	TMPO	NaN	NaN	NaN	NaN	NaN	NaN	NaN	NaN	NaN	NaN	NaN	NaN	NaN	NaN	NaN	NaN	NaN	NaN	NaN	NaN	NaN	NaN	NaN	NaN	NaN	NaN	NaN	NaN	NaN	NaN	NaN	NaN	NaN	19.1919	18.9656	NaN	3	3	3	10.6	10.6	10.6	46.306	0	7.656
599	G5E9G7;Q9P2S2-2;Q9P2S2;P58401;H7C2R8	G5E9G7;Q9P2S2-2;Q9P2S2;P58401;H7C2R8	Neurexin-2;Neurexin-2-beta	NRXN2	NaN	NaN	NaN	NaN	NaN	NaN	NaN	NaN	NaN	NaN	NaN	NaN	NaN	NaN	NaN	NaN	NaN	NaN	NaN	NaN	NaN	NaN	NaN	NaN	NaN	NaN	NaN	NaN	NaN	NaN	NaN	NaN	NaN	NaN	16.9104	NaN	4	4	4	2.8	2.8	2.8	184.11	0.00048614	5.5995
600	G8JLG2;Q15517	G8JLG2;Q15517	Corneodesmosin	CDSN	22.4854	22.4296	23.7311	22.8842	23.8325	21.9477	21.8143	22.2148	23.0036	23.2747	22.603	NaN	24.0607	23.5899	21.4622	21.8722	23.0786	20.1831	20.1461	23.675	25.1557	23.914	23.6632	22.9437	20.9009	21.1771	23.097	23.8088	23.3191	21.1873	25.2438	21.7167	23.9774	20.7647	21.6744	23.9485	4	4	4	11	11	11	51.607	0	165.22
601	G8JLN4;Q6UX27-3;Q6UX27-2;Q6UX27	G8JLN4;Q6UX27-3;Q6UX27-2;Q6UX27	V-set and transmembrane domain-containing protein 1	VSTM1	19.3384	NaN	NaN	NaN	NaN	18.0826	NaN	NaN	NaN	NaN	NaN	NaN	NaN	NaN	NaN	NaN	NaN	NaN	18.5518	NaN	NaN	NaN	20.0821	NaN	NaN	NaN	NaN	NaN	NaN	NaN	NaN	NaN	NaN	NaN	NaN	NaN	2	2	1	21	21	14	16.048	0	7.6448
602	H0Y2X5;P47895;H0YMG7;O94788-4;O94788-3;O94788;H0YNQ3;H0YKF9	H0Y2X5;P47895;H0YMG7;O94788-4;O94788-3;O94788	Aldehyde dehydrogenase family 1 member A3;Retinal dehydrogenase 2	ALDH1A3;ALDH1A2	18.1402	18.1911	19.7307	18.4782	21.1646	17.535	NaN	23.0386	21.1742	19.8955	22.3617	19.0117	20.9274	21.1782	20.6288	18.8755	19.2448	20.0946	19.099	19.519	20.1415	19.5381	21.793	23.078	21.9068	24.351	19.5613	NaN	NaN	19.7377	18.4498	22.6482	21.8762	18.3769	23.1748	24.724	5	3	3	9.4	7.2	7.2	44.256	0.00045579	4.489
603	Q5T205;H0Y3Z4;Q92542-2;Q92542;H0Y6T7	Q5T205;H0Y3Z4;Q92542-2;Q92542;H0Y6T7	Nicastrin	NCSTN	17.8162	NaN	NaN	15.2103	NaN	NaN	NaN	NaN	NaN	NaN	19.5506	NaN	18.9705	18.3386	NaN	NaN	NaN	NaN	NaN	NaN	18.0153	17.4636	24.5468	NaN	NaN	NaN	NaN	NaN	NaN	NaN	NaN	NaN	18.3983	17.1267	NaN	NaN	4	4	4	17.8	17.8	17.8	24.522	0.00049188	5.836
604	H0Y3Z8;Q08334;H7C0Z5;F8WDX2	H0Y3Z8;Q08334;H7C0Z5	Interleukin-10 receptor subunit beta	IL10RB	22.3141	20.926	22.319	23.0825	23.5492	20.5274	23.546	21.6504	20.6243	23.3667	25.6716	21.1478	24.1645	24.387	20.1456	22.2205	21.3122	20.1386	21.3426	22.1291	20.8439	21.275	23.4821	NaN	17.8092	18.9812	NaN	NaN	NaN	NaN	16.0801	NaN	NaN	17.5185	18.1386	NaN	7	7	7	23.1	23.1	23.1	38.32	0	66.85
605	H0Y494;J3KPC8	H0Y494;J3KPC8		SIK3	NaN	NaN	NaN	NaN	NaN	NaN	NaN	NaN	NaN	NaN	NaN	NaN	NaN	NaN	NaN	NaN	NaN	NaN	NaN	NaN	NaN	NaN	NaN	NaN	NaN	NaN	NaN	NaN	NaN	NaN	NaN	NaN	NaN	NaN	NaN	NaN	1	1	1	1.9	1.9	1.9	138.58	0	165.68
606	H0Y512;Q9HDC9-2;Q9HDC9	H0Y512;Q9HDC9-2;Q9HDC9	Adipocyte plasma membrane-associated protein	APMAP	NaN	NaN	NaN	NaN	NaN	NaN	NaN	NaN	NaN	NaN	NaN	NaN	NaN	NaN	NaN	NaN	NaN	NaN	NaN	NaN	NaN	NaN	NaN	NaN	NaN	NaN	NaN	NaN	NaN	NaN	NaN	NaN	NaN	NaN	19.6115	NaN	2	2	2	6.4	6.4	6.4	45.294	0.0047244	2.7055
607	H0Y6E7;H3BT71;P38159;H3BR27;P38159-3;P38159-2;Q96E39;H3BNC1;O75526;Q8N7X1	H0Y6E7;H3BT71;P38159;H3BR27;P38159-3;P38159-2;Q96E39	RNA-binding motif protein, X chromosome;RNA-binding motif protein, X chromosome, N-terminally processed;RNA binding motif protein, X-linked-like-1	RBMX;RBMXL1	NaN	NaN	NaN	NaN	NaN	NaN	NaN	NaN	NaN	NaN	NaN	NaN	NaN	NaN	NaN	NaN	NaN	NaN	NaN	NaN	NaN	NaN	16.5042	NaN	NaN	NaN	17.0168	NaN	NaN	NaN	NaN	NaN	NaN	18.9655	19.6538	NaN	3	3	3	13.7	13.7	13.7	31.745	0.00087989	3.9305
608	H0Y7A7;P62158;E7ETZ0;E7EMB3;Q96HY3;G3V361;M0QZ52;F8WBR5;G3V226;G3V479	H0Y7A7;P62158;E7ETZ0;E7EMB3;Q96HY3;G3V361	Calmodulin	CALM2;CALM1	23.8906	25.0688	24.8022	25.8139	24.5325	22.3976	24.8744	24.3529	24.322	24.9872	27.0932	21.8247	25.1933	26.176	20.6192	24.6912	24.4511	20.9144	22.24	24.246	23.7412	23.4303	23.3102	21.1341	22.2237	23.4131	21.4421	20.2393	20.984	20.2852	23.9864	20.4727	22.294	23.9461	25.0007	20.4692	11	11	9	48.1	48.1	44.4	20.762	0	323.31
609	H0Y7D7;Q99941-2;Q99941	H0Y7D7;Q99941-2;Q99941	Cyclic AMP-dependent transcription factor ATF-6 beta;Processed cyclic AMP-dependent transcription factor ATF-6 beta	ATF6B	17.6295	NaN	19.1608	NaN	NaN	NaN	18.3247	18.7614	NaN	18.7676	NaN	NaN	NaN	NaN	NaN	17.4241	19.9838	19.7513	19.3499	19.3948	NaN	NaN	20.0473	18.3286	NaN	NaN	NaN	NaN	19.6399	18.8994	NaN	NaN	18.5475	19.6011	18.4762	18.3954	2	2	2	16.2	16.2	16.2	16.092	0	10.133
610	H0Y7T8;P49418-2;P49418	H0Y7T8;P49418-2;P49418	Amphiphysin	AMPH	18.9961	19.2458	19.9913	18.7415	18.3905	16.5916	20.2266	21.608	19.6222	19.1776	22.1321	16.892	21.1125	21.296	NaN	19.1973	18.5958	19.7291	16.7722	18.1249	18.5592	17.9071	21.0294	NaN	20.5597	16.5976	NaN	NaN	20.4995	17.4548	20.8408	19.4128	19.5626	19.4518	NaN	16.8111	5	5	5	11.1	11.1	11.1	61.476	0	14.651
611	H0YA96;H0Y8G5;Q14103-4;Q14103-3;Q14103-2;Q14103;D6RF44;D6RAF8	H0YA96;H0Y8G5;Q14103-4;Q14103-3;Q14103-2;Q14103;D6RF44;D6RAF8	Heterogeneous nuclear ribonucleoprotein D0	HNRNPD	16.995	NaN	NaN	NaN	NaN	NaN	NaN	NaN	NaN	NaN	18.143	NaN	NaN	NaN	NaN	NaN	NaN	NaN	NaN	NaN	NaN	NaN	20.0203	NaN	NaN	NaN	NaN	NaN	NaN	NaN	NaN	NaN	NaN	20.8666	20.7853	NaN	2	2	2	10.5	10.5	10.5	23.811	0.00045956	4.5797
612	H0Y8K3;Q9UKY7-2;Q9UKY7	H0Y8K3;Q9UKY7-2;Q9UKY7	Protein CDV3 homolog	CDV3	NaN	NaN	NaN	NaN	17.1148	NaN	NaN	NaN	NaN	NaN	NaN	NaN	NaN	NaN	NaN	NaN	NaN	NaN	NaN	NaN	NaN	NaN	NaN	NaN	NaN	NaN	NaN	NaN	NaN	NaN	NaN	NaN	NaN	NaN	NaN	NaN	2	2	2	10.1	10.1	10.1	20.875	0.0076953	2.559
613	H0Y8X4;O43598;O43598-2	H0Y8X4;O43598;O43598-2	2-deoxynucleoside 5-phosphate N-hydrolase 1	DNPH1	20.4756	20.6407	20.3216	20.1084	23.5425	19.8045	21.2745	21.315	20.5623	20.694	23.0798	NaN	21.308	NaN	19.4363	21.1004	18.9059	18.158	18.7476	20.4462	19.5094	19.1407	18.6518	NaN	NaN	NaN	18.3945	NaN	NaN	NaN	NaN	NaN	NaN	20.5464	18.3138	NaN	6	6	6	28	28	28	25.868	0	147.16
614	H0Y950;P28907	H0Y950;P28907	ADP-ribosyl cyclase/cyclic ADP-ribose hydrolase 1	CD38	NaN	NaN	NaN	NaN	NaN	NaN	NaN	NaN	NaN	NaN	18.5619	NaN	NaN	NaN	NaN	NaN	NaN	NaN	NaN	NaN	17.4657	18.2373	NaN	NaN	NaN	NaN	19.6698	20.1181	NaN	NaN	NaN	NaN	NaN	NaN	NaN	NaN	1	1	1	7.2	7.2	7.2	17.504	0	9.1443
615	H0Y997;Q96J42-2;Q96J42;H0Y928;D6RBD9;D6RB48	H0Y997;Q96J42-2;Q96J42	Thioredoxin domain-containing protein 15	TXNDC15	NaN	NaN	NaN	NaN	18.5341	17.8279	NaN	NaN	NaN	NaN	NaN	NaN	NaN	NaN	NaN	NaN	NaN	NaN	NaN	NaN	NaN	NaN	NaN	NaN	NaN	NaN	NaN	NaN	NaN	NaN	NaN	NaN	NaN	NaN	NaN	NaN	3	3	3	14.2	14.2	14.2	37.923	0	161.79
616	H0Y9B1;P08887-2;P08887;A0A087WTB5;H0Y949;D6R9R8	H0Y9B1;P08887-2;P08887;A0A087WTB5;H0Y949	Interleukin-6 receptor subunit alpha	IL6R	17.8733	20.134	18.2378	20.703	17.5427	21.1963	20.5701	20.3475	19.1186	21.6854	NaN	19.7449	18.4745	18.9063	19.6048	19.5355	18.1293	17.1646	17.1781	19.7575	17.6778	NaN	18.0699	16.9593	17.5823	18.7038	18.0568	17.8452	NaN	NaN	NaN	17.8512	NaN	NaN	NaN	16.914	5	5	5	21.8	21.8	21.8	32.924	0	26.215
617	H0YAC1;P03952;E9PBC5;C9JCT1;C9J075;C9IYG8;P20718	H0YAC1;P03952;E9PBC5	Plasma kallikrein;Plasma kallikrein heavy chain;Plasma kallikrein light chain	KLKB1	17.2896	17.6436	15.363	17.0342	20.2044	15.8389	20.8385	17.4146	17.4937	18.3406	20.5673	17.4452	22.0706	21.7407	20.9891	16.975	20.8933	17.7334	NaN	19.7088	17.5975	16.7043	20.9797	22.8863	NaN	20.9957	23.5114	23.9806	24.156	22.1504	20.7989	20.74	16.4882	19.8837	25.0996	17.0193	24	24	23	37.6	37.6	36.6	76.773	0	203.93
618	H0YAH3;Q86SF2;H0YAK0;E9PBY3	H0YAH3;Q86SF2;H0YAK0	Polypeptide N-acetylgalactosaminyltransferase;N-acetylgalactosaminyltransferase 7	GALNT7	NaN	NaN	16.2384	17.6639	NaN	15.4398	NaN	18.9091	18.4374	17.7656	20.5469	NaN	18.4097	20.0534	17.6342	17.9644	18.2077	NaN	NaN	17.8979	NaN	NaN	NaN	17.1786	NaN	16.764	18.7645	17.777	18.8047	NaN	NaN	NaN	NaN	NaN	16.4596	NaN	6	6	6	18.3	18.3	18.3	52.463	0	8.9847
619	H0YAK8;P09455;P09455-2;P09455-3	H0YAK8;P09455;P09455-2;P09455-3	Retinol-binding protein 1	RBP1	NaN	NaN	NaN	NaN	NaN	NaN	NaN	NaN	NaN	19.4905	NaN	NaN	NaN	19.6345	17.7719	NaN	NaN	NaN	NaN	NaN	20.6576	19.8539	24.0929	NaN	NaN	NaN	19.5992	NaN	NaN	NaN	NaN	NaN	NaN	17.3448	NaN	NaN	4	4	4	39.8	39.8	39.8	11.433	0.00049358	5.8938
620	H0YC66;Q9H013-2;Q9H013	H0YC66;Q9H013-2;Q9H013	Disintegrin and metalloproteinase domain-containing protein 19	ADAM19	NaN	NaN	NaN	NaN	NaN	NaN	NaN	NaN	NaN	NaN	19.1127	NaN	20.2748	NaN	NaN	NaN	NaN	NaN	NaN	NaN	NaN	NaN	NaN	NaN	NaN	NaN	NaN	NaN	NaN	NaN	NaN	NaN	NaN	NaN	NaN	NaN	2	2	2	4.1	4.1	4.1	52.722	0.0012887	3.656
621	H0YDD4;P10515;E9PEJ4	H0YDD4;P10515	Acetyltransferase component of pyruvate dehydrogenase complex;Dihydrolipoyllysine-residue acetyltransferase component of pyruvate dehydrogenase complex, mitochondrial	DLAT	NaN	16.9498	NaN	NaN	NaN	NaN	NaN	NaN	NaN	NaN	17.8091	NaN	17.0498	16.7681	NaN	NaN	NaN	NaN	NaN	NaN	NaN	NaN	NaN	NaN	NaN	NaN	NaN	NaN	NaN	NaN	NaN	NaN	NaN	NaN	NaN	NaN	3	3	3	8.1	8.1	8.1	51.201	0.00047304	5.1008
622	H0YDE5	H0YDE5		KIAA1549L	NaN	NaN	NaN	NaN	NaN	NaN	NaN	NaN	NaN	NaN	NaN	NaN	NaN	NaN	NaN	NaN	NaN	NaN	NaN	NaN	NaN	NaN	18.1277	NaN	NaN	NaN	NaN	NaN	NaN	NaN	NaN	NaN	NaN	NaN	NaN	NaN	2	2	2	3.3	3.3	3.3	90.347	0	19.496
623	H0YFA4;P52943;P52943-2;H0YHD8	H0YFA4;P52943;P52943-2	Cysteine-rich protein 2	CRIP2	16.2726	20.4543	NaN	NaN	17.5229	18.8779	NaN	NaN	20.1899	NaN	NaN	NaN	NaN	NaN	NaN	NaN	NaN	NaN	NaN	NaN	NaN	NaN	NaN	NaN	NaN	NaN	NaN	NaN	NaN	NaN	NaN	NaN	NaN	NaN	NaN	NaN	3	3	3	27.6	27.6	27.6	20.6	0	7.8548
624	H0YGV7;H0YG20;Q9UKM7;H0YGQ1	H0YGV7;H0YG20;Q9UKM7;H0YGQ1	alpha-1,2-Mannosidase;Endoplasmic reticulum mannosyl-oligosaccharide 1,2-alpha-mannosidase	MAN1B1	15.4919	NaN	NaN	NaN	16.212	NaN	NaN	NaN	NaN	16.1674	NaN	NaN	NaN	NaN	NaN	NaN	NaN	NaN	NaN	NaN	NaN	NaN	NaN	NaN	NaN	NaN	NaN	NaN	NaN	NaN	NaN	NaN	NaN	NaN	NaN	NaN	2	2	2	5.8	5.8	5.8	62.399	0.0020929	3.4252
626	H0YKT8	H0YKT8	Proteasome subunit beta type	PSMA4	17.0465	17.1099	NaN	18.3607	19.1644	NaN	NaN	NaN	NaN	19.7383	NaN	NaN	NaN	22.4059	NaN	NaN	NaN	NaN	NaN	NaN	NaN	NaN	22.672	NaN	NaN	NaN	NaN	NaN	NaN	NaN	NaN	NaN	NaN	NaN	NaN	NaN	3	3	1	18.1	18.1	3.8	20.075	0.00044504	4.1105
627	H0YKU1;H0YNJ8;Q9NYL9	H0YKU1;H0YNJ8;Q9NYL9	Tropomodulin-3	TMOD3	NaN	NaN	NaN	NaN	NaN	NaN	NaN	NaN	NaN	NaN	NaN	NaN	NaN	18.3725	NaN	NaN	NaN	NaN	NaN	NaN	NaN	NaN	19.0313	NaN	NaN	NaN	NaN	NaN	NaN	NaN	NaN	NaN	NaN	19.482	19.2826	NaN	2	2	2	13.4	13.4	13.4	20.79	0.0016928	3.5296
628	H0YL18;P61769;F5H6I0	H0YL18;P61769;F5H6I0	Beta-2-microglobulin;Beta-2-microglobulin;Beta-2-microglobulin form pI 5.3	B2M	29.8335	30.071	30.2333	30.2867	30.3884	31.6028	28.7529	29.3239	29.4183	29.7915	32.157	28.1864	31.151	31.1386	28.416	30.3824	28.5834	26.9783	25.9693	33.2924	33.5599	33.2928	31.774	31.9178	30.302	29.9354	33.6616	32.098	32.729	28.6167	34.3578	32.364	34.1259	34.3328	33.1602	32.5186	8	8	3	63.9	63.9	28.7	13.972	0	323.31
629	H0YLF3	H0YLF3		B2M	NaN	NaN	NaN	NaN	NaN	NaN	NaN	19.9049	NaN	21.8509	19.6644	NaN	NaN	19.2684	NaN	NaN	20.6783	18.3602	21.816	25.1689	22.9843	19.9886	22.7629	19.8004	19.3521	19.4477	22.6761	21.1883	19.5943	19.1757	24.1692	21.2248	22.9716	23.5103	21.7812	NaN	6	1	1	78.9	18.3	18.3	8.4984	0	26.636
630	J3KMZ9;H0YMD1;P01130-5;P01130;P01130-2;P01130-3;P01130-4;P01130-6	J3KMZ9;H0YMD1;P01130-5;P01130;P01130-2;P01130-3;P01130-4	Low-density lipoprotein receptor	LDLR	18.8679	17.6588	19.5419	20.5862	18.9615	17.2566	18.7002	18.717	19.1971	19.7241	21.6072	17.3456	20.7144	20.8277	17.8199	19.2685	19.2618	15.6777	16.5306	19.3529	21.5282	21.2866	17.9558	15.8368	16.8187	18.9491	NaN	17.6234	17.4815	17.92	17.7404	15.9748	19.5023	NaN	NaN	17.1021	5	5	5	5.3	5.3	5.3	104.56	0	14.971
631	H0YMT6;P78325-3;P78325	H0YMT6;P78325-3;P78325	Disintegrin and metalloproteinase domain-containing protein 8	ADAM8	NaN	19.5852	19.8832	NaN	19.8979	NaN	NaN	NaN	19.2981	NaN	19.8901	NaN	NaN	21.2533	NaN	19.4426	NaN	NaN	NaN	NaN	NaN	NaN	NaN	NaN	NaN	NaN	NaN	NaN	NaN	NaN	NaN	NaN	NaN	NaN	NaN	NaN	2	2	2	20.8	20.8	20.8	26.853	0	17.703
632	H0YN26;P39687;Q5T6W8;O95626	H0YN26;P39687	Acidic leucine-rich nuclear phosphoprotein 32 family member A	ANP32A	NaN	NaN	NaN	NaN	NaN	NaN	NaN	NaN	NaN	NaN	NaN	NaN	17.9793	18.0164	NaN	NaN	NaN	NaN	NaN	NaN	NaN	NaN	20.0478	NaN	NaN	NaN	NaN	NaN	NaN	NaN	NaN	NaN	NaN	NaN	22.0447	NaN	4	4	3	26	26	16.9	19.997	0	9.5298
633	H0YNA7;Q8TCT8	H0YNA7;Q8TCT8	Signal peptide peptidase-like 2A	SPPL2A	23.0711	21.3887	22.4074	22.4856	23.7055	22.1381	22.705	21.5505	21.1218	23.1136	24.7034	20.384	23.5595	24.2777	NaN	20.655	19.769	NaN	20.0971	20.6683	21.0714	20.1254	NaN	NaN	20.2059	NaN	NaN	NaN	NaN	NaN	18.1321	NaN	NaN	20.1743	NaN	NaN	2	2	2	14	14	14	16.545	0.00087184	3.8026
634	H0YNE9;Q92930;H0YMN7;P61006-2;H0YLJ8;H0YL94;P59190-2;P59190	H0YNE9;Q92930;H0YMN7;P61006-2	Ras-related protein Rab-8B;Ras-related protein Rab-8A	RAB8B;RAB8A	NaN	18.0932	17.8084	NaN	NaN	NaN	NaN	NaN	NaN	NaN	17.9892	NaN	17.931	NaN	NaN	NaN	NaN	NaN	19.8266	NaN	NaN	NaN	NaN	NaN	NaN	NaN	NaN	NaN	NaN	NaN	NaN	NaN	NaN	17.9487	18.1063	NaN	4	2	2	24.5	13.8	13.8	21.868	0.00048426	5.514
635	H3BLT0;Q15303-4;Q15303-3;Q15303-2;Q15303	H3BLT0;Q15303-4;Q15303-3;Q15303-2;Q15303	Receptor tyrosine-protein kinase erbB-4;ERBB4 intracellular domain	ERBB4	NaN	NaN	NaN	NaN	NaN	NaN	NaN	NaN	NaN	NaN	NaN	NaN	NaN	NaN	NaN	NaN	NaN	NaN	NaN	NaN	NaN	NaN	NaN	NaN	NaN	NaN	NaN	NaN	NaN	NaN	NaN	NaN	NaN	NaN	NaN	NaN	1	1	1	1.6	1.6	1.6	80.899	0	8.1341
636	H3BLU7;O43488;H7C5H7	H3BLU7;O43488	Aflatoxin B1 aldehyde reductase member 2	AKR7A2	NaN	22.5146	16.5974	22.2718	19.8884	NaN	NaN	NaN	NaN	NaN	NaN	17.7255	18.6733	18.5543	NaN	NaN	NaN	NaN	NaN	NaN	NaN	NaN	NaN	NaN	NaN	NaN	NaN	NaN	NaN	NaN	NaN	17.1248	NaN	NaN	19.5852	NaN	8	8	5	31.5	31.5	20.7	34.684	0	16.018
637	H3BLZ8;Q92841	H3BLZ8;Q92841	Probable ATP-dependent RNA helicase DDX17	DDX17	NaN	NaN	NaN	NaN	NaN	NaN	NaN	NaN	NaN	NaN	NaN	NaN	NaN	NaN	NaN	NaN	NaN	NaN	NaN	NaN	NaN	NaN	NaN	NaN	NaN	NaN	NaN	NaN	NaN	NaN	NaN	NaN	NaN	NaN	NaN	NaN	1	1	1	4.5	4.5	4.5	80.439	0.00087146	3.7956
638	H3BM21;P05106-2;P05106-3;P05106	H3BM21;P05106-2;P05106-3;P05106	Integrin beta;Integrin beta-3	ITGB3	NaN	NaN	NaN	NaN	NaN	NaN	NaN	NaN	NaN	NaN	NaN	NaN	NaN	NaN	NaN	NaN	NaN	NaN	NaN	NaN	NaN	NaN	NaN	NaN	NaN	NaN	NaN	NaN	NaN	NaN	NaN	NaN	NaN	NaN	NaN	NaN	1	1	1	1.9	1.9	1.9	86.869	0.00050251	6.2635
639	H3BUB0;H3BM75;Q6P9B6	H3BUB0;H3BM75;Q6P9B6	TLD domain-containing protein 1	TLDC1	NaN	NaN	NaN	NaN	NaN	NaN	NaN	NaN	NaN	NaN	NaN	NaN	NaN	NaN	NaN	NaN	NaN	NaN	NaN	NaN	NaN	NaN	NaN	NaN	NaN	NaN	NaN	NaN	NaN	NaN	NaN	NaN	NaN	NaN	NaN	NaN	1	1	1	10.8	10.8	10.8	16.425	0.0046967	2.6612
640	H3BNX8;P20674;H3BRM5;H3BV69	H3BNX8;P20674;H3BRM5;H3BV69	Cytochrome c oxidase subunit 5A, mitochondrial	COX5A	21.176	NaN	NaN	NaN	NaN	NaN	NaN	NaN	NaN	NaN	NaN	NaN	NaN	NaN	NaN	NaN	NaN	NaN	NaN	NaN	NaN	NaN	NaN	NaN	NaN	NaN	NaN	NaN	NaN	NaN	NaN	NaN	NaN	NaN	NaN	NaN	2	2	2	15.7	15.7	15.7	17.235	0.00044425	4.0919
641	H3BS10;H3BP20;P06865;H3BU85;H3BTD4;P06865-2;A0A087WUJ7;H3BRP6;A0A087WTY2;H3BVH8;H3BT62;H3BQ04	H3BS10;H3BP20;P06865;H3BU85;H3BTD4	Beta-hexosaminidase;Beta-hexosaminidase subunit alpha	HEXA	25.5794	24.5302	23.2123	23.957	24.5807	23.6573	24.7906	24.2674	24.2955	25.4937	26.2451	22.6007	24.9561	25.952	22.9521	24.1527	23.875	22.9729	23.5681	25.0671	24.922	23.7665	24.7817	21.9554	23.6965	22.4773	21.7489	21.7936	21.8711	22.3272	22.573	22.5013	23.2952	21.1468	20.7182	21.404	19	19	19	33.2	33.2	33.2	58.44	0	323.31
642	H3BP47;Q4G0I0	H3BP47;Q4G0I0	Protein CCSMST1	C16orf91;CCSMST1	NaN	NaN	NaN	NaN	NaN	NaN	NaN	NaN	NaN	NaN	21.5078	NaN	20.8473	NaN	NaN	NaN	NaN	NaN	NaN	NaN	NaN	19.4751	NaN	NaN	NaN	NaN	NaN	NaN	NaN	NaN	NaN	NaN	NaN	NaN	NaN	NaN	2	2	2	33.8	33.8	33.8	7.6997	0.00046533	4.7804
643	H3BPK3;H3BPQ4;Q16775-2;Q16775;H3BQW8;Q16775-3	H3BPK3;H3BPQ4;Q16775-2;Q16775	Hydroxyacylglutathione hydrolase, mitochondrial	HAGH	NaN	16.8339	19.7516	20.1531	18.6589	17.9587	NaN	18.0353	17.1631	NaN	23.0374	19.2581	18.5841	21.4114	19.0094	16.8224	NaN	20.4973	17.2922	NaN	NaN	NaN	18.8353	17.2728	18.1933	18.2774	16.9512	NaN	NaN	NaN	19.4223	17.1419	NaN	16.5664	20.4807	NaN	5	5	5	24.3	24.3	24.3	26.305	0	9.8392
644	H3BQX5;H3BRY5;P50225;E9PKR8;P50225-2;P50226	H3BQX5;H3BRY5;P50225;E9PKR8;P50225-2;P50226	Sulfotransferase;Sulfotransferase 1A1;Sulfotransferase 1A2	SULT1A1;SULT1A2	NaN	NaN	NaN	NaN	NaN	NaN	NaN	NaN	NaN	NaN	NaN	NaN	NaN	NaN	NaN	NaN	NaN	NaN	NaN	NaN	NaN	NaN	19.7182	NaN	NaN	NaN	NaN	NaN	NaN	NaN	NaN	NaN	NaN	NaN	NaN	NaN	2	2	2	17.6	17.6	17.6	19.844	0.0028583	3.1286
645	H3BQZ7;Q1KMD3	H3BQZ7;Q1KMD3	Heterogeneous nuclear ribonucleoprotein U-like protein 2	HNRNPUL2-BSCL2;HNRNPUL2	NaN	NaN	NaN	NaN	NaN	NaN	16.8657	NaN	NaN	17.1986	19.3592	NaN	NaN	17.6714	NaN	18.6087	NaN	NaN	NaN	NaN	NaN	NaN	17.7175	NaN	NaN	NaN	NaN	NaN	NaN	NaN	17.056	NaN	17.7024	17.9777	NaN	NaN	3	3	3	5	5	5	84.69	0	9.8699
646	H3BRH7;H3BTD9;J9JII2;P24394-2;P24394-3;P24394	H3BRH7;H3BTD9;J9JII2;P24394-2;P24394-3;P24394	Interleukin-4 receptor subunit alpha;Soluble interleukin-4 receptor subunit alpha	IL4R	NaN	21.7658	NaN	NaN	23.233	NaN	21.0806	NaN	NaN	NaN	25.6158	NaN	25.7459	25.0053	NaN	NaN	NaN	NaN	NaN	NaN	21.7012	NaN	25.1488	NaN	NaN	NaN	NaN	NaN	NaN	NaN	NaN	NaN	20.3711	NaN	20.5511	NaN	2	2	2	25.8	25.8	25.8	13.66	0	18.338
647	H3BS19;Q96JG9	H3BS19;Q96JG9	Zinc finger protein 469	ZNF469	NaN	NaN	NaN	15.1693	NaN	19.7726	NaN	NaN	NaN	NaN	NaN	NaN	NaN	NaN	17.6242	NaN	NaN	NaN	NaN	NaN	NaN	NaN	NaN	NaN	NaN	14.5399	NaN	NaN	NaN	NaN	NaN	NaN	NaN	NaN	NaN	NaN	2	2	2	0.6	0.6	0.6	413.29	0.0058252	2.6051
648	J3QRA1;H3BSR6;P78423	J3QRA1;H3BSR6;P78423	Fractalkine;Processed fractalkine	CX3CL1	NaN	NaN	NaN	NaN	NaN	NaN	NaN	17.5	17.4359	18.3953	19.5284	18.391	NaN	NaN	NaN	17.9101	18.734	NaN	NaN	17.8077	17.0663	NaN	NaN	19.4063	17.7261	19.6078	19.6386	NaN	20.0976	NaN	NaN	NaN	NaN	NaN	18.5337	17.1557	3	3	3	8.6	8.6	8.6	38.055	0.00088261	3.9711
649	H3BSW0;Q8N9N7	H3BSW0;Q8N9N7	Leucine-rich repeat-containing protein 57	LRRC57	16.7237	NaN	NaN	NaN	16.8425	NaN	NaN	NaN	NaN	18.0445	17.4478	NaN	18.0699	16.739	NaN	NaN	NaN	NaN	NaN	NaN	NaN	NaN	17.8554	NaN	NaN	NaN	NaN	NaN	NaN	NaN	NaN	NaN	NaN	NaN	NaN	NaN	2	2	2	16.2	16.2	16.2	16.324	0.0028618	3.1348
650	H3BT17;Q8N729	H3BT17;Q8N729	Neuropeptide W;Neuropeptide W-23;Neuropeptide W-30	NPW	NaN	NaN	NaN	NaN	NaN	NaN	NaN	NaN	NaN	NaN	NaN	NaN	NaN	NaN	NaN	NaN	NaN	NaN	NaN	NaN	NaN	NaN	NaN	NaN	NaN	NaN	NaN	NaN	NaN	NaN	NaN	NaN	NaN	NaN	NaN	NaN	1	1	1	16.8	16.8	16.8	12.394	0	8.87
651	H3BTI0;Q9H0B8-3;Q9H0B8-2;Q9H0B8;H3BTP0;H3BSZ9	H3BTI0;Q9H0B8-3;Q9H0B8-2;Q9H0B8	Cysteine-rich secretory protein LCCL domain-containing 2	CRISPLD2	19.2202	18.0155	18.0121	NaN	NaN	19.8852	NaN	NaN	NaN	NaN	NaN	NaN	22.1601	21.2242	NaN	NaN	NaN	NaN	NaN	NaN	17.0305	NaN	NaN	NaN	NaN	NaN	NaN	NaN	NaN	NaN	NaN	NaN	NaN	16.5113	17.2235	NaN	3	3	3	8.1	8.1	8.1	55.79	0	10.424
652	H3BUV8;Q08397	H3BUV8;Q08397	Lysyl oxidase homolog 1	LOXL1	NaN	NaN	17.5226	NaN	NaN	NaN	NaN	NaN	NaN	NaN	NaN	NaN	19.8038	19.0123	NaN	NaN	NaN	NaN	NaN	NaN	21.9811	19.7898	19.596	NaN	NaN	NaN	NaN	NaN	NaN	NaN	NaN	18.8289	21.9725	21.1042	NaN	20.5539	3	3	3	12.3	12.3	12.3	46.075	0	17.737
653	H7C2Z6;H7BXD5;P28676;C9JIZ3	H7C2Z6;H7BXD5;P28676	Grancalcin	GCA	19.2923	NaN	17.7702	20.2175	19.8088	NaN	22.6215	21.1419	24.1189	24.743	22.2169	21.2959	20.7729	18.6951	22.4943	22.394	22.7993	24.2891	24.3391	NaN	NaN	NaN	18.7818	24.5202	20.5544	NaN	20.4899	20.7321	21.0576	22.7148	18.3862	20.7453	NaN	21.9659	25.2917	19.4313	4	4	4	27.4	27.4	27.4	16.712	0	11.689
654	H7BXI7;Q8NI32;Q8NI32-2	H7BXI7;Q8NI32;Q8NI32-2	Ly6/PLAUR domain-containing protein 6B	LYPD6B	20.1523	19.5689	18.2605	21.3505	20.1444	18.7161	NaN	NaN	NaN	NaN	NaN	NaN	NaN	NaN	NaN	NaN	NaN	NaN	NaN	NaN	NaN	NaN	NaN	NaN	NaN	NaN	NaN	NaN	NaN	NaN	NaN	NaN	NaN	NaN	NaN	NaN	2	2	2	14.8	14.8	14.8	20.698	0	312.05
655	H7BXK9;Q9NP58-4;Q9NP58	H7BXK9;Q9NP58-4;Q9NP58	ATP-binding cassette sub-family B member 6, mitochondrial	ABCB6	NaN	NaN	NaN	NaN	NaN	NaN	NaN	NaN	NaN	NaN	NaN	NaN	NaN	NaN	NaN	NaN	NaN	NaN	NaN	NaN	NaN	NaN	NaN	NaN	NaN	NaN	NaN	NaN	NaN	NaN	NaN	NaN	NaN	16.2965	20.9186	NaN	2	2	2	2.9	2.9	2.9	77.434	0.0017072	3.6024
657	H7BY57;X6RKN2;O94856-4;O94856-12;O94856-10;O94856-3;O94856-8;O94856-11;O94856-6;O94856-9;O94856-7;O94856-13;O94856-5;O94856;H7C0L6;H7C073	H7BY57;X6RKN2;O94856-4;O94856-12;O94856-10;O94856-3;O94856-8;O94856-11;O94856-6;O94856-9;O94856-7;O94856-13;O94856-5;O94856;H7C0L6	Neurofascin	NFASC	NaN	16.2506	NaN	15.1246	16.164	14.458	17.1989	15.9459	NaN	18.6895	21.114	NaN	18.5175	18.958	NaN	NaN	NaN	15.8438	NaN	NaN	NaN	20.0485	19.1033	NaN	NaN	NaN	NaN	NaN	NaN	NaN	NaN	16.3844	NaN	NaN	NaN	NaN	6	6	6	7	7	7	116.59	0	22.07
658	H7BY58;P22061;P22061-2;F6S8N6;C9J0F2;F8WDT3;F8WAV5;F8WAX2;H7C4X2	H7BY58;P22061;P22061-2;F6S8N6	Protein-L-isoaspartate O-methyltransferase;Protein-L-isoaspartate(D-aspartate) O-methyltransferase	PCMT1	NaN	16.6151	NaN	18.7569	18.2028	NaN	NaN	NaN	NaN	NaN	18.971	NaN	17.8294	NaN	NaN	NaN	NaN	NaN	NaN	NaN	NaN	NaN	20.1556	NaN	NaN	NaN	19.3541	16.5287	NaN	NaN	22.3578	NaN	19.4212	22.929	22.908	NaN	8	8	8	30.8	30.8	30.8	30.358	0	34.231
659	H7BY64;Q96NZ9;Q96NZ9-2;Q96NZ9-4	H7BY64;Q96NZ9;Q96NZ9-2;Q96NZ9-4	Proline-rich acidic protein 1	PRAP1	20.4595	20.6461	17.3878	NaN	21.0045	21.8717	17.2509	NaN	16.5974	17.9836	21.6103	NaN	20.8879	20.332	NaN	18.9367	NaN	NaN	NaN	24.7646	21.8323	20.4973	17.9859	NaN	NaN	19.6933	23.6645	24.6573	22.6084	18.9776	26.2828	18.4704	24.1849	26.5441	25.1278	19.1516	7	7	1	15.5	15.5	3.2	35.167	0	22.099
660	H7BYW6;P04085-2;P04085	H7BYW6;P04085-2;P04085	Platelet-derived growth factor subunit A	PDGFA	NaN	NaN	18.2588	NaN	NaN	17.5264	NaN	NaN	NaN	NaN	NaN	NaN	20.1549	18.8837	21.152	NaN	NaN	NaN	NaN	NaN	NaN	NaN	19.5911	NaN	NaN	NaN	19.4144	NaN	NaN	NaN	18.1533	NaN	NaN	22.6158	NaN	NaN	3	3	3	16.1	16.1	16.1	22.922	0	20.567
661	H7BZT5;O15231-4;O15231-7;O15231;O15231-3;O15231-8;O15231-6;H0Y704;O15231-2;O15231-9;O15231-5	H7BZT5;O15231-4;O15231-7;O15231;O15231-3;O15231-8;O15231-6;H0Y704;O15231-2	Zinc finger protein 185	ZNF185	NaN	18.9513	21.0687	15.0665	NaN	NaN	NaN	NaN	NaN	NaN	NaN	NaN	NaN	NaN	NaN	NaN	NaN	NaN	NaN	NaN	NaN	NaN	NaN	NaN	NaN	NaN	NaN	NaN	NaN	NaN	NaN	NaN	NaN	NaN	NaN	NaN	4	4	4	10.3	10.3	10.3	58.297	0	34.369
662	H7BZU0;H7C3P2;Q2UY09	H7BZU0;H7C3P2;Q2UY09	Collagen alpha-1(XXVIII) chain	COL28A1	23.0437	22.3975	21.8821	22.986	23.0529	NaN	22.4756	NaN	22.0085	20.7518	22.6317	NaN	24.2432	23.8391	NaN	22.2258	NaN	NaN	NaN	NaN	NaN	NaN	20.9488	NaN	NaN	NaN	NaN	NaN	NaN	NaN	NaN	NaN	NaN	21.2182	NaN	NaN	3	3	3	37.5	37.5	37.5	8.8296	0	62.024
663	H7C003;Q15435-2;Q15435;H7C3Q5;B5MBZ8;C9JD73;C9J177;Q15435-5;Q15435-4;Q15435-3	H7C003;Q15435-2;Q15435;H7C3Q5;B5MBZ8;C9JD73;C9J177;Q15435-5;Q15435-4;Q15435-3	Protein phosphatase 1 regulatory subunit 7	PPP1R7	16.8768	NaN	NaN	NaN	18.0239	NaN	NaN	NaN	NaN	NaN	NaN	NaN	NaN	19.9987	NaN	NaN	NaN	NaN	NaN	NaN	NaN	NaN	NaN	NaN	NaN	NaN	NaN	NaN	NaN	NaN	NaN	NaN	17.3732	19.8626	NaN	NaN	2	2	2	5.7	5.7	5.7	38.633	0.0098522	2.4259
664	H7C0V4;H7C215;Q9BZR6	H7C0V4;H7C215;Q9BZR6	Reticulon-4 receptor	RTN4R	20.2365	18.791	18.86	20.7908	20.7125	19.9236	19.3129	17.1765	NaN	NaN	21.8482	NaN	21.4324	22.3705	NaN	NaN	17.8443	NaN	NaN	17.6408	20.296	19.1743	NaN	NaN	NaN	NaN	15.6205	NaN	NaN	NaN	18.4017	NaN	19.445	16.9203	16.9914	NaN	12	12	12	31.2	31.2	31.2	52.998	0	32.028
665	H7C0X7;Q9NZL9-3;Q9NZL9-4;Q9NZL9-2;Q9NZL9	H7C0X7;Q9NZL9-3;Q9NZL9-4;Q9NZL9-2;Q9NZL9	Methionine adenosyltransferase 2 subunit beta	MAT2B	NaN	NaN	NaN	NaN	17.1633	NaN	NaN	NaN	NaN	NaN	NaN	NaN	NaN	NaN	25.3289	NaN	NaN	NaN	NaN	NaN	NaN	NaN	NaN	NaN	NaN	NaN	NaN	NaN	NaN	NaN	NaN	NaN	18.3999	NaN	NaN	NaN	2	2	2	9.1	9.1	9.1	22.063	0.00048054	5.3701
666	H7C2F2;A8MQT7;P14209-2	H7C2F2;A8MQT7;P14209-2	CD99 antigen	CD99	22.5391	19.4257	21.4532	21.9931	21.2102	23.4507	21.1338	NaN	19.8946	21.3674	21.2675	NaN	22.7538	21.8044	NaN	19.8553	NaN	20.3093	NaN	21.1996	24.3009	22.4728	21.8964	NaN	21.9314	19.9022	22.4249	22.9402	20.7846	NaN	21.6735	20.133	24.0187	20.6735	20.1425	21.4569	3	3	1	37.8	37.8	8	20.619	0	185.08
667	H7C557;O75095-2;O75095	H7C557;O75095-2;O75095	Multiple epidermal growth factor-like domains protein 6	MEGF6	16.3542	NaN	15.7419	NaN	NaN	NaN	NaN	NaN	NaN	17.4694	18.2521	19.8441	NaN	NaN	NaN	NaN	NaN	NaN	NaN	NaN	NaN	NaN	NaN	NaN	NaN	NaN	NaN	NaN	NaN	NaN	17.4091	NaN	NaN	18.3073	NaN	NaN	2	2	2	2	2	2	138.4	0	8.8108
668	H9KV31;O15394;O15394-2	H9KV31;O15394;O15394-2	Neural cell adhesion molecule 2	NCAM2	15.984	14.8322	15.5563	15.268	16.4902	17.9689	15.8411	NaN	17.6824	19.7184	20.6988	NaN	19.2883	20.8175	NaN	17.4412	20.1854	15.6651	NaN	19.6341	18.9038	18.8434	20.0855	NaN	NaN	NaN	19.8223	NaN	NaN	15.4369	18.8133	NaN	20.7134	19.1095	20.7966	NaN	11	11	10	13.7	13.7	12.8	91.122	0	98.705
669	I3L0A0;Q13404;Q13404-7;Q13404-2;Q13404-1;G3V2F7;Q13404-8;Q13404-6	I3L0A0;Q13404;Q13404-7;Q13404-2;Q13404-1;G3V2F7;Q13404-8;Q13404-6	Ubiquitin-conjugating enzyme E2 variant 1	TMEM189-UBE2V1;UBE2V1	NaN	NaN	NaN	20.0654	18.814	NaN	19.7318	NaN	27.1346	18.7116	25.5114	NaN	24.219	23.5414	27.581	26.42	26.6422	26.7261	26.9239	18.2664	NaN	NaN	NaN	17.9184	27.5713	27.6135	NaN	26.3338	NaN	26.7169	21.0913	27.0614	NaN	20.8881	21.7432	27.287	5	5	2	11.6	11.6	4.3	42.208	0.0004845	5.5414
670	I3L462;I3L0L6;Q9H6Y7;K7EN24;I3L2Y3;I3L1K4;I3L0V7;I3L2D4	I3L462;I3L0L6;Q9H6Y7;K7EN24;I3L2Y3	E3 ubiquitin-protein ligase RNF167	RNF167	23.5322	22.9276	20.6208	23.064	23.7948	21.5036	21.4419	21.0391	NaN	21.0839	24.9496	NaN	24.1644	24.0608	NaN	21.2952	19.5693	NaN	NaN	21.581	18.9828	NaN	23.8451	NaN	NaN	NaN	20.5144	NaN	NaN	NaN	21.6642	NaN	NaN	19.2524	NaN	NaN	3	3	3	16.5	16.5	16.5	14.518	0.0076628	2.5159
671	I3L0N3;P46459-2;P46459;I3L2G1;K7EQD6	I3L0N3;P46459-2;P46459;I3L2G1;K7EQD6	Vesicle-fusing ATPase	NSF	NaN	NaN	NaN	NaN	NaN	NaN	NaN	NaN	NaN	NaN	NaN	NaN	NaN	NaN	NaN	NaN	NaN	NaN	NaN	NaN	NaN	NaN	NaN	NaN	NaN	NaN	NaN	NaN	NaN	NaN	18.2488	NaN	NaN	NaN	NaN	NaN	3	3	3	4.1	4.1	4.1	82.091	0.0035814	2.8058
672	I3L145;P04278;B4DYU0;P04278-2;P04278-3;I3L1J1;P04278-4;P04278-5;I3L2X4;I3L2F1;B0FWH5;I3L1C1;I3L4B9;B0FWH6;I3L1G4;B0FWH7;I3L0M1;CON__Q6T181	I3L145;P04278;B4DYU0;P04278-2;P04278-3;I3L1J1;P04278-4;P04278-5;I3L2X4;I3L2F1;B0FWH5	Sex hormone-binding globulin	SHBG	NaN	18.8825	20.512	18.7871	18.7182	19.4811	19.4216	19.6233	21.3599	22.8834	21.3106	21.996	18.5034	19.3944	21.0082	21.3302	19.8144	21.7499	21.6966	22.6906	18.2782	19.0569	21.2121	24.159	23.3316	22.6945	22.4799	21.5107	24.8513	17.6255	19.8024	22.9396	20.8099	19.4266	22.6396	21.9782	10	10	10	33.4	33.4	33.4	37.487	0	55.281
673	I3L170;P10636-3;P10636-2;P10636-4;P10636-6;P10636-5;P10636-7;P10636-8;P10636;P10636-9	I3L170;P10636-3;P10636-2;P10636-4;P10636-6;P10636-5;P10636-7;P10636-8;P10636;P10636-9	Microtubule-associated protein;Microtubule-associated protein tau	MAPT	NaN	NaN	NaN	NaN	17.6575	18.1523	NaN	NaN	NaN	NaN	NaN	NaN	NaN	19.1632	NaN	NaN	NaN	NaN	NaN	NaN	NaN	NaN	18.1311	NaN	NaN	NaN	NaN	NaN	NaN	NaN	NaN	NaN	NaN	18.0638	NaN	NaN	5	4	4	14.7	12.9	12.9	35.671	0.0016992	3.5674
674	I3L397;I3L504;P63241;P63241-2;Q6IS14;F8WCJ1;C9J7B5;C9J4W5;Q9GZV4	I3L397;I3L504;P63241;P63241-2;Q6IS14	Eukaryotic translation initiation factor 5A;Eukaryotic translation initiation factor 5A-1;Eukaryotic translation initiation factor 5A-1-like	EIF5A;EIF5AL1	17.3106	22.1502	21.3631	22.6165	22.0338	20.2516	NaN	NaN	NaN	21.0089	22.0659	NaN	21.7931	22.2742	NaN	18.7781	NaN	18.4971	NaN	NaN	20.4287	19.7187	21.066	NaN	NaN	NaN	NaN	NaN	NaN	NaN	20.7369	NaN	20.5446	19.6318	22.317	NaN	6	6	6	31.3	31.3	31.3	16.118	0	40.337
675	I3L3E4;I3L4G8;I3L4A1;Q96FZ7	I3L3E4;I3L4G8;I3L4A1;Q96FZ7	Charged multivesicular body protein 6	CHMP6	NaN	NaN	NaN	NaN	NaN	NaN	NaN	NaN	NaN	NaN	NaN	NaN	NaN	NaN	NaN	NaN	NaN	NaN	NaN	NaN	NaN	NaN	NaN	NaN	NaN	NaN	NaN	NaN	NaN	NaN	NaN	NaN	NaN	NaN	NaN	NaN	2	2	2	23.9	23.9	23.9	12.939	0	23.324
676	I3L3E6;Q658N2	I3L3E6;Q658N2	WSC domain-containing protein 1	WSCD1	18.7018	NaN	NaN	14.4268	NaN	17.848	NaN	NaN	NaN	NaN	NaN	NaN	NaN	NaN	NaN	NaN	NaN	NaN	NaN	NaN	NaN	NaN	NaN	NaN	NaN	NaN	NaN	NaN	NaN	NaN	NaN	NaN	NaN	NaN	NaN	NaN	3	3	3	7	7	7	52.367	0.00044623	4.1778
677	I3L3Z4	I3L3Z4		UMOD	NaN	NaN	22.8437	NaN	NaN	NaN	NaN	NaN	NaN	NaN	NaN	NaN	NaN	NaN	NaN	NaN	NaN	NaN	NaN	NaN	NaN	NaN	NaN	NaN	NaN	NaN	NaN	NaN	NaN	NaN	NaN	NaN	NaN	NaN	NaN	NaN	1	1	1	11.2	11.2	11.2	17.622	0	66.584
678	I3NI09;J3KR22;Q8IUN9-3;Q8IUN9-2;Q8IUN9	I3NI09;J3KR22;Q8IUN9-3;Q8IUN9-2;Q8IUN9	C-type lectin domain family 10 member A	CLEC10A	NaN	NaN	NaN	NaN	NaN	NaN	NaN	NaN	NaN	NaN	20.0329	NaN	19.7127	20.6379	NaN	NaN	NaN	NaN	NaN	NaN	NaN	NaN	NaN	NaN	NaN	NaN	NaN	NaN	NaN	NaN	NaN	NaN	NaN	18.172	18.8875	NaN	2	2	2	14	14	14	15.343	0.002459	3.1505
679	I3NI28;P40313;I3L162	I3NI28;P40313;I3L162	Chymotrypsin-like protease CTRL-1	CTRL	NaN	19.1084	NaN	NaN	NaN	17.3843	NaN	NaN	NaN	NaN	NaN	NaN	NaN	22.3732	NaN	NaN	NaN	NaN	NaN	22.6238	NaN	NaN	19.1445	21.6134	NaN	NaN	21.3564	20.8176	NaN	NaN	24.015	18.7378	20.2113	23.1443	20.5817	NaN	2	2	2	12.6	12.6	12.6	20.086	0.00087374	3.8245
680	J3KNB4;P49913	J3KNB4;P49913	Cathelicidin antimicrobial peptide;Antibacterial protein FALL-39;Antibacterial protein LL-37	CAMP	19.9039	23.0013	21.0667	22.8673	21.3299	23.7264	NaN	21.1226	NaN	22.5019	23.797	18.0555	23.6189	23.7515	NaN	20.5388	23.2839	NaN	20.9496	22.7611	24.0196	23.077	23.756	22.0862	NaN	20.6955	20.5089	22.9482	NaN	19.937	19.5191	19.9649	23.8437	23.8272	25.9689	20.0047	8	8	8	38.2	38.2	38.2	19.591	0	289.73
681	J3KNJ3;Q9Y3Q0	J3KNJ3;Q9Y3Q0	N-acetylated-alpha-linked acidic dipeptidase 2	NAALAD2	NaN	NaN	NaN	15.5401	NaN	NaN	NaN	NaN	NaN	NaN	NaN	NaN	17.449	NaN	NaN	NaN	NaN	NaN	NaN	NaN	NaN	NaN	NaN	NaN	NaN	NaN	NaN	NaN	NaN	NaN	NaN	NaN	NaN	NaN	NaN	NaN	2	2	2	4.2	4.2	4.2	80.163	0.00045496	4.4432
682	J3KNP4;Q9NPR2-2;Q9NPR2;H0YMZ3;H0YN49;H0YMR1;H0YLN3;H0YMD6	J3KNP4;Q9NPR2-2;Q9NPR2;H0YMZ3	Semaphorin-4B	SEMA4B	15.9555	15.0501	NaN	17.9825	17.9768	NaN	NaN	17.4952	17.9232	NaN	NaN	NaN	18.7847	18.0881	NaN	NaN	NaN	NaN	NaN	NaN	NaN	NaN	NaN	NaN	14.5877	NaN	NaN	NaN	NaN	NaN	NaN	NaN	NaN	NaN	NaN	NaN	6	6	6	9.4	9.4	9.4	92.765	0	10.284
683	J3KNQ2;Q4ZHG4-2;Q4ZHG4	J3KNQ2;Q4ZHG4-2;Q4ZHG4	Fibronectin type III domain-containing protein 1	FNDC1	NaN	NaN	NaN	NaN	NaN	12.9723	13.872	NaN	NaN	NaN	NaN	NaN	NaN	NaN	NaN	NaN	16.088	NaN	NaN	NaN	NaN	NaN	NaN	NaN	NaN	NaN	17.7938	NaN	16.259	17.0934	NaN	NaN	NaN	16.864	NaN	NaN	4	4	4	3.4	3.4	3.4	194.43	0	16.006
684	J3KNV4;Q13683-13;Q13683-9;Q13683-7;Q13683-3;Q13683-10;Q13683	J3KNV4;Q13683-13;Q13683-9;Q13683-7;Q13683-3;Q13683-10;Q13683	Integrin alpha-7;Integrin alpha-7 heavy chain;Integrin alpha-7 light chain;Integrin alpha-7 70 kDa form	ITGA7	20.9522	20.5277	21.5772	21.1755	21.3755	21.2335	NaN	NaN	NaN	20.7092	18.8038	NaN	22.3426	22.5463	NaN	19.232	18.6242	NaN	NaN	NaN	21.9524	NaN	NaN	NaN	NaN	NaN	NaN	18.4577	NaN	18.1842	NaN	NaN	NaN	19.308	NaN	NaN	1	1	1	1.1	1.1	1.1	123.63	0	39.998
685	J3KPA1;P54108;P54108-2;P54108-3;I3L0A1	J3KPA1;P54108;P54108-2;P54108-3	Cysteine-rich secretory protein 3	CRISP3	23.954	24.3147	24.643	26.4727	22.7294	23.0332	24.4539	24.5398	25.654	24.2971	24.059	22.0913	22.4826	23.3554	23.5788	25.5413	24.6691	21.9145	24.4159	24.2156	22.1583	19.7657	19.6139	23.7285	24.7652	24.1233	21.9173	21.3973	24.1842	22.614	20.8503	22.6375	21.9495	NaN	23.4377	21.2928	5	5	5	24.6	24.6	24.6	30.975	0	92.565
686	J3KPQ0;P22455-2;P22455;D6R9V0;D6RG06;E7EWF4;P22455-3	J3KPQ0;P22455-2;P22455;D6R9V0;D6RG06;E7EWF4	Receptor protein-tyrosine kinase;Fibroblast growth factor receptor 4	FGFR4	17.8536	17.0631	16.3671	18.2517	16.6987	NaN	NaN	NaN	NaN	18.1294	19.2074	NaN	17.8438	17.8855	NaN	NaN	NaN	NaN	NaN	16.967	17.1546	NaN	NaN	NaN	NaN	NaN	NaN	NaN	NaN	NaN	17.8524	NaN	NaN	17.8763	NaN	NaN	3	2	2	3.8	2	2	80.465	0	14.948
687	J3KPS3;P04075;H3BQN4;P04075-2;H3BPS8;H3BUH7;H3BR04;H3BMQ8;H3BU78;H3BR68	J3KPS3;P04075;H3BQN4;P04075-2;H3BPS8;H3BUH7;H3BR04;H3BMQ8	Fructose-bisphosphate aldolase;Fructose-bisphosphate aldolase A	ALDOA	22.0159	24.3164	24.6864	25.0872	23.5666	22.1919	23.3764	22.9019	23.3396	24.8627	24.3199	24.932	24.3695	23.2559	23.547	24.9766	25.3271	23.4052	24.5465	23.8117	20.4028	23.6333	25.141	23.2196	24.8243	24.7035	23.461	23.0018	24.0021	23.6663	16.1597	23.7191	24.2867	24.8159	26.5849	22.496	22	22	20	63	63	59.2	39.817	0	292
688	J3KPY9;P58335-3;P58335-2;P58335-4;P58335	J3KPY9;P58335-3;P58335-2;P58335-4;P58335	Anthrax toxin receptor 2	ANTXR2	NaN	NaN	NaN	NaN	20.055	NaN	NaN	NaN	NaN	NaN	NaN	NaN	NaN	NaN	NaN	NaN	NaN	NaN	NaN	NaN	18.4209	19.7555	NaN	NaN	NaN	NaN	NaN	NaN	NaN	NaN	19.1102	15.9894	NaN	NaN	NaN	NaN	2	2	2	5.4	5.4	5.4	44.84	0.0036203	2.922
689	J3QKW5;J3QLE6;J3KRI5;X6R3Y6;P55286;J3KTG8	J3QKW5;J3QLE6;J3KRI5;X6R3Y6;P55286;J3KTG8	Cadherin-8	CDH8	19.0957	16.8139	20.5843	NaN	19.1278	18.1057	NaN	17.6374	18.342	19.5358	21.1597	NaN	21.371	21.0298	NaN	NaN	NaN	NaN	NaN	18.9621	18.1571	17.7939	17.7625	NaN	NaN	NaN	NaN	NaN	NaN	NaN	NaN	NaN	NaN	NaN	NaN	NaN	6	5	5	18.1	16.4	16.4	52.548	0	29.41
690	J3KS22;J3QS36;Q7Z4W1;J3QS45;J3KSZ5;J3QL34;J3KRZ4	J3KS22;J3QS36;Q7Z4W1;J3QS45;J3KSZ5;J3QL34;J3KRZ4	L-xylulose reductase	DCXR	20.4809	21.617	20.6238	20.8015	23.5007	16.1986	21.8771	19.8813	18.2989	20.2951	20.3548	20.0301	21.2925	21.3971	19.606	18.5969	NaN	NaN	17.5294	NaN	19.4077	17.4679	18.4768	NaN	NaN	NaN	NaN	NaN	NaN	19.8594	NaN	19.3907	21.2969	20.215	19.3208	NaN	6	6	6	30.4	30.4	30.4	23.96	0	52.029
691	J3KS40	J3KS40		SECTM1	24.9494	NaN	NaN	23.8463	24.3826	22.6254	23.2964	23.8143	22.541	NaN	24.0885	NaN	23.0465	NaN	NaN	23.6359	NaN	NaN	NaN	23.1227	28.93	27.3188	25.5424	NaN	NaN	NaN	NaN	NaN	NaN	NaN	22.5439	NaN	NaN	NaN	NaN	24.5433	2	2	2	21.2	21.2	21.2	9.0091	0	46.647
692	J3KS52;Q8TDQ1-3;Q8TDQ1-4;Q8TDQ1-2;Q8TDQ1-5;Q8TDQ1;Q8TDQ1-6	J3KS52;Q8TDQ1-3;Q8TDQ1-4;Q8TDQ1-2;Q8TDQ1-5;Q8TDQ1;Q8TDQ1-6	CMRF35-like molecule 1	CD300LF	20.1478	19.5264	19.5522	21.1408	NaN	21.3002	19.423	NaN	NaN	17.562	20.3931	NaN	21.1843	21.3597	18.5284	18.1713	19.1903	NaN	NaN	19.0821	21.4979	21.4644	NaN	NaN	NaN	NaN	NaN	18.2342	18.8153	NaN	21.0001	NaN	20.7824	NaN	NaN	NaN	4	4	4	13.4	13.4	13.4	33.797	0	24.537
693	J3KSJ6;J3QRL0;Q5T2W7;Q5T2W9;Q96HA4-2;Q96HA4-3;Q96HA4-4;Q96HA4	J3KSJ6;J3QRL0;Q5T2W7;Q5T2W9;Q96HA4-2;Q96HA4-3;Q96HA4-4;Q96HA4	Uncharacterized protein C1orf159	C1orf159	21.1903	20.8073	NaN	23.7748	NaN	20.7218	NaN	NaN	NaN	19.7613	23.3044	NaN	21.0693	22.3643	NaN	NaN	NaN	NaN	NaN	NaN	NaN	NaN	NaN	NaN	NaN	NaN	NaN	NaN	NaN	NaN	NaN	NaN	NaN	NaN	NaN	NaN	1	1	1	12.8	12.8	12.8	8.6909	0	8.7892
694	J3KTF8;J3QQX2;P52565;J3KRE2;J3KRY1;P52565-2;J3KS60	J3KTF8;J3QQX2;P52565;J3KRE2;J3KRY1;P52565-2	Rho GDP-dissociation inhibitor 1	ARHGDIA	19.4816	21.7227	20.2182	22.2055	22.0728	17.2874	22.3394	21.6995	21.2528	22.0368	23.7264	20.1521	21.9374	22.7612	NaN	21.7953	20.5165	NaN	NaN	19.1012	18.5791	19.1072	20.152	NaN	18.0328	19.1373	18.0478	18.8794	17.5877	NaN	21.3658	NaN	NaN	18.8524	24.2218	NaN	5	5	5	25.8	25.8	25.8	21.614	0	31.925
695	J3QR84;J3QRJ1;J3QL71;Q96FV2-2;Q96FV2;J3KT79;J3KS57;J3QQM9	J3QR84;J3QRJ1;J3QL71;Q96FV2-2;Q96FV2;J3KT79	Secernin-2	SCRN2	18.5967	19.3347	20.6364	20.3119	21.8033	20.1186	19.4568	20.1207	NaN	21.0411	22.06	19.7924	19.7046	21.3064	19.3765	19.2742	NaN	NaN	NaN	21.3265	22.2569	NaN	NaN	NaN	NaN	20.0096	NaN	NaN	NaN	NaN	NaN	NaN	NaN	NaN	NaN	NaN	4	4	4	28.3	28.3	28.3	19.381	0.00047214	5.0745
696	J3QLM0;P09564	J3QLM0;P09564	T-cell antigen CD7	CD7	23.7667	21.4873	19.5431	21.0463	21.2034	21.1785	24.6123	25.0484	25.1614	25.7978	27.2518	23.826	27.5455	27.0762	22.7982	25.6264	24.6515	NaN	21.8223	23.3073	22.7358	22.6287	25.8353	21.2605	20.6746	21.9391	20.7134	NaN	21.1772	NaN	20.554	NaN	22.0023	22.6312	NaN	NaN	3	3	3	17.6	17.6	17.6	23.041	0	178.88
697	J3QQU6;J3KSN0;J3QKK2;J3KTR4;Q8WVN6	J3QQU6;J3KSN0;J3QKK2;J3KTR4;Q8WVN6	Secreted and transmembrane protein 1	SECTM1	30.1609	29.5443	29.9758	30.0904	30.0525	30.294	28.9924	29.5449	29.8825	29.4737	30.333	28.6727	31.4372	31.0098	29.1925	29.5599	27.631	25.0401	26.2733	29.2039	28.0195	27.0136	28.2238	28.0813	27.0062	28.5097	27.9796	26.7154	27.5719	25.6444	27.8459	26.0995	27.972	26.9015	25.8641	26.0842	4	4	4	46.3	46.3	46.3	15.921	0	323.31
698	J3QQX6;J3QRQ1;P13598;J3QQR8;J3QRT5;J3QKR4	J3QQX6;J3QRQ1;P13598;J3QQR8;J3QRT5;J3QKR4	Intercellular adhesion molecule 2	ICAM2	25.5106	25.1436	26.0626	25.6492	24.6365	24.7728	23.4087	24.6247	23.4865	25.5846	26.3472	23.3852	25.6396	27.4492	22.9022	23.3452	23.0736	17.3755	19.86	22.5413	23.2351	24.4562	24.3706	21.4775	21.132	21.2587	21.0303	20.701	19.0248	18.2753	22.1779	21.118	22.7407	18.6574	21.7659	18.1163	8	8	8	32.7	32.7	32.7	23.677	0	323.31
699	J3QQZ1;P35499	J3QQZ1;P35499	Sodium channel protein;Sodium channel protein type 4 subunit alpha	SCN4A	18.2994	16.8593	17.7467	16.5252	18.3613	17.2639	15.273	NaN	NaN	NaN	NaN	NaN	NaN	17.8406	NaN	NaN	NaN	NaN	NaN	NaN	NaN	NaN	NaN	NaN	NaN	NaN	NaN	NaN	NaN	NaN	NaN	NaN	NaN	NaN	NaN	NaN	1	1	1	0.7	0.7	0.7	208.18	0	19.116
700	J3QRN6;O94832;K7EIG7;J3KRL0	J3QRN6;O94832;K7EIG7;J3KRL0	Unconventional myosin-Id	MYO1D	17.1142	17.9338	18.5789	19.7108	17.6357	19.028	NaN	NaN	NaN	NaN	NaN	NaN	16.5866	NaN	NaN	NaN	NaN	NaN	NaN	NaN	13.7041	NaN	NaN	NaN	NaN	NaN	NaN	NaN	NaN	NaN	NaN	NaN	NaN	NaN	NaN	NaN	7	7	7	8.5	8.5	8.5	111.29	0	8.6987
701	J3QRS3;P19105;O14950;P24844;J3KTJ1;P24844-2	J3QRS3;P19105;O14950;P24844;J3KTJ1;P24844-2	Myosin regulatory light chain 12A;Myosin regulatory light chain 12B;Myosin regulatory light polypeptide 9	MYL12A;MYL12B;MYL9	NaN	NaN	NaN	NaN	NaN	NaN	NaN	NaN	NaN	NaN	NaN	NaN	NaN	NaN	19.8787	NaN	NaN	18.918	20.7949	NaN	NaN	NaN	18.5196	NaN	19.6886	20.122	NaN	NaN	NaN	NaN	NaN	NaN	NaN	20.0772	22.8796	NaN	6	6	6	39	39	39	20.457	0	21.788
702	J3QT02;P01229;D6RC51;M0R0E6;K7ELM3;D6RI10;H9KV56;P20155;A6NKQ9-2;P01233;P01233-2;A6NKQ9;Q6NT52	J3QT02;P01229	Lutropin subunit beta	LHB	NaN	NaN	17.085	23.0863	23.6736	NaN	NaN	NaN	NaN	21.1624	24.6348	NaN	19.9084	21.5793	NaN	19.4585	21.2084	NaN	NaN	21.4501	17.6529	NaN	19.0424	NaN	NaN	NaN	NaN	NaN	NaN	NaN	20.1176	NaN	NaN	NaN	NaN	NaN	3	3	3	24.7	24.7	24.7	16.659	0	8.3179
703	J9JIG6;Q96EG1	J9JIG6;Q96EG1	Arylsulfatase G	ARSG	NaN	NaN	NaN	NaN	NaN	NaN	NaN	NaN	NaN	NaN	NaN	NaN	NaN	NaN	NaN	NaN	NaN	NaN	NaN	NaN	NaN	NaN	NaN	NaN	NaN	NaN	NaN	NaN	NaN	NaN	NaN	NaN	NaN	NaN	NaN	NaN	1	1	1	5.5	5.5	5.5	39.185	0.0047263	2.71
704	K3W4U1;P06734;M0R1R5	K3W4U1;P06734	Low affinity immunoglobulin epsilon Fc receptor;Low affinity immunoglobulin epsilon Fc receptor membrane-bound form;Low affinity immunoglobulin epsilon Fc receptor soluble form	FCER2	20.0548	17.5125	18.3647	21.3328	20.6769	19.4934	NaN	17.6042	NaN	17.9592	19.3361	NaN	19.5739	21.4675	NaN	NaN	NaN	NaN	NaN	20.0065	18.3941	18.519	19.1869	NaN	NaN	NaN	NaN	NaN	NaN	NaN	NaN	NaN	15.4903	NaN	NaN	NaN	8	8	8	34.1	34.1	34.1	36.298	0	39.135
705	K4DIA0;O75144;O75144-2;A0A087X1L8;O75144-3	K4DIA0;O75144;O75144-2	ICOS ligand	ICOSLG	26.7412	25.056	24.8845	26.4084	25.6439	24.2886	24.8949	23.7382	23.55	24.9183	25.7414	22.5216	25.9666	25.8519	22.2516	23.672	23.1665	19.8383	21.4431	22.5713	21.6471	22.0186	23.4682	21.146	22.4078	21.0782	21.8927	21.5917	21.9499	21.226	20.0376	20.5654	20.5543	24.5148	20.5316	19.8295	8	7	7	21.4	20.1	20.1	51.925	0	250.37
706	K7EJ46-3;K7EJ46-2;K7EJ46	K7EJ46-3;K7EJ46-2;K7EJ46	Small integral membrane protein 22	SMIM22	22.3397	20.1777	NaN	NaN	22.3602	NaN	20.6545	NaN	NaN	NaN	19.1049	NaN	NaN	NaN	NaN	NaN	18.9044	NaN	NaN	NaN	NaN	NaN	NaN	NaN	NaN	NaN	NaN	NaN	NaN	NaN	NaN	NaN	NaN	NaN	NaN	NaN	1	1	1	20.5	20.5	20.5	9.2487	0.0016956	3.5463
707	K7ERG1;K7EJ51;Q9UHD8-3;Q9UHD8-7;Q9UHD8-2;Q9UHD8-5;Q9UHD8	K7ERG1;K7EJ51;Q9UHD8-3;Q9UHD8-7;Q9UHD8-2;Q9UHD8-5;Q9UHD8	Septin-9	2009-09-01	NaN	NaN	NaN	NaN	NaN	NaN	NaN	NaN	NaN	NaN	NaN	NaN	NaN	NaN	NaN	NaN	NaN	NaN	NaN	NaN	NaN	NaN	20.8567	NaN	NaN	NaN	21.0277	NaN	NaN	NaN	22.2158	NaN	21.6046	24.2874	NaN	NaN	1	1	1	42.9	42.9	42.9	3.6522	0.00049432	5.9309
708	K7EJE6;K7EK60;O95466;O95466-2;O95466-3	K7EJE6;K7EK60;O95466;O95466-2;O95466-3	Formin-like protein 1	FMNL1	NaN	NaN	NaN	NaN	NaN	NaN	NaN	NaN	NaN	NaN	NaN	NaN	NaN	NaN	NaN	NaN	NaN	NaN	NaN	NaN	NaN	NaN	NaN	NaN	NaN	NaN	NaN	NaN	NaN	NaN	NaN	NaN	NaN	NaN	17.2552	NaN	1	1	1	2.9	2.9	2.9	55.091	0.007657	2.5141
709	K7EJS8;Q6UWL6-2;Q6UWL6;Q6UWL6-3;V9GXZ7	K7EJS8;Q6UWL6-2;Q6UWL6;Q6UWL6-3	Kin of IRRE-like protein 2	KIRREL2	16.9315	18.303	17.1541	NaN	NaN	NaN	NaN	NaN	NaN	NaN	NaN	NaN	NaN	NaN	NaN	NaN	NaN	NaN	16.1471	NaN	NaN	NaN	18.0066	NaN	NaN	NaN	16.101	NaN	NaN	NaN	17.589	NaN	NaN	15.4844	NaN	NaN	5	5	5	10.4	10.4	10.4	71.429	0	12.851
710	K7EK07;Q71DI3;Q16695;P84243;P68431;K7EMV3;B4DEB1;K7ES00;Q6NXT2;K7EP01	K7EK07;Q71DI3;Q16695;P84243;P68431;K7EMV3;B4DEB1;K7ES00;Q6NXT2;K7EP01	Histone H3;Histone H3.2;Histone H3.1t;Histone H3.3;Histone H3.1;Histone H3.3C	H3F3B;HIST2H3A;HIST3H3;H3F3A;HIST1H3A;H3F3C	NaN	18.4256	NaN	NaN	19.2233	19.1641	NaN	19.6133	20.972	NaN	NaN	23.9448	NaN	NaN	20.2043	19.3437	21.9242	NaN	NaN	NaN	NaN	19.2581	26.4249	25.0709	21.3148	22.8164	NaN	NaN	NaN	NaN	NaN	21.8668	20.5575	26.0921	29.5006	21.8528	5	5	2	23.5	23.5	10.6	14.914	0	8.0468
711	K7EK42;Q99426;K7EP07;Q99426-2;K7EL99;K7EQH0;K7ER04	K7EK42;Q99426;K7EP07;Q99426-2;K7EL99	Tubulin-folding cofactor B	TBCB	19.3841	19.1099	NaN	NaN	20.0514	NaN	21.5012	20.5075	21.3767	19.1721	19.9009	19.6092	NaN	NaN	19.8992	21.5995	19.7936	22.1478	22.0415	20.121	19.0895	19.8816	18.2792	20.5365	22.0885	21.6628	21.2726	21.1026	23.3495	22.1009	21.1348	19.1029	21.0761	20.7589	20.8508	19.4887	5	5	5	29.3	29.3	29.3	21.296	0.00051626	6.8195
712	K7EKE8	K7EKE8		PVRL2	18.3028	19.6797	20.273	20.8039	20.3522	21.3368	NaN	NaN	NaN	NaN	19.0521	NaN	19.7632	19.8848	NaN	NaN	NaN	20.2301	NaN	NaN	20.2927	NaN	18.895	NaN	NaN	NaN	NaN	NaN	NaN	21.6989	NaN	NaN	NaN	NaN	NaN	NaN	10	1	1	63.8	8.1	8.1	22.642	0	76.352
713	K7EKF6;Q8NI99	K7EKF6;Q8NI99	Angiopoietin-related protein 6	ANGPTL6	NaN	15.247	NaN	18.5954	NaN	NaN	NaN	NaN	NaN	NaN	NaN	NaN	NaN	NaN	NaN	NaN	NaN	NaN	NaN	NaN	17.9599	17.9733	NaN	NaN	NaN	NaN	NaN	NaN	NaN	NaN	16.2309	NaN	NaN	NaN	NaN	NaN	4	3	3	12.8	10.2	10.2	46.991	0	78.301
714	K7EKI0;Q92817	K7EKI0;Q92817	Envoplakin	EVPL	14.8133	15.4644	18.6468	11.9327	16.5077	NaN	15.4102	NaN	NaN	NaN	13.8324	NaN	NaN	NaN	NaN	13.5615	NaN	NaN	NaN	NaN	NaN	17.0377	NaN	14.8696	NaN	15.8001	NaN	NaN	NaN	NaN	NaN	NaN	NaN	NaN	NaN	NaN	15	15	15	9.2	9.2	9.2	233.83	0	137.15
715	K7EKI8;O60437;K7EQ71	K7EKI8;O60437;K7EQ71	Periplakin	PPL	16.4578	17.4457	21.4939	19.9432	17.6469	14.1091	NaN	15.706	16.1719	16.1943	17.8474	17.9387	16.2315	18.6146	18.1816	16.1462	15.0104	NaN	15.3905	14.4518	16.0395	17.1934	18.557	19.0626	15.62	15.2541	NaN	14.159	14.7559	16.6789	NaN	16.9782	15.7543	20.2766	23.525	16.9969	29	29	29	18.5	18.5	18.5	204.49	0	107.93
716	K7EKV4;Q9BRG1;K7EP45	K7EKV4;Q9BRG1;K7EP45	Vacuolar protein-sorting-associated protein 25	VPS25	18.1037	20.1618	19.6225	20.9641	20.6896	16.5997	NaN	NaN	19.5284	NaN	NaN	NaN	20.004	NaN	19.6906	19.6288	NaN	NaN	NaN	23.7536	NaN	19.732	NaN	20.6847	NaN	21.1157	20.1405	21.1157	NaN	NaN	23.8109	19.5358	20.9845	23.8061	21.3258	20.4592	2	2	2	21.6	21.6	21.6	12.724	0.00046773	4.8826
717	K7EL06	K7EL06		CD300LG	21.3806	21.835	22.9955	22.645	23.7895	NaN	NaN	NaN	22.238	21.2312	24.0144	18.6075	24.502	24.4118	19.05	21.1581	20.9485	NaN	NaN	NaN	NaN	NaN	23.4977	NaN	17.7798	NaN	NaN	20.4929	20.6737	NaN	NaN	NaN	NaN	20.028	NaN	NaN	6	2	2	30.7	10	10	16.813	0.0046838	2.6472
718	K7EL21;Q13938;K7ES72;Q13938-3	K7EL21;Q13938;K7ES72;Q13938-3	Calcyphosin	CAPS	NaN	17.4022	NaN	NaN	NaN	NaN	NaN	NaN	NaN	NaN	NaN	NaN	NaN	NaN	NaN	NaN	NaN	NaN	NaN	NaN	NaN	NaN	NaN	NaN	NaN	NaN	NaN	NaN	NaN	NaN	NaN	NaN	NaN	NaN	17.5992	NaN	2	2	2	7.6	7.6	7.6	30.24	0.00050226	6.2318
719	K7ELL7;P14314-2;P14314;K7EPW7;K7EKX1;K7EJ70	K7ELL7;P14314-2;P14314;K7EPW7	Glucosidase 2 subunit beta	PRKCSH	21.9791	21.9067	22.1913	22.8745	22.6639	20.7094	22.9727	21.8912	21.304	22.7817	24.1281	21.8327	23.4595	23.4352	18.7459	22.2181	21.9315	21.6631	18.8843	22.8073	21.4071	21.6393	22.1269	17.3522	21.0676	NaN	21.2644	21.3414	NaN	21.9918	23.1211	20.9147	18.853	22.4831	20.7494	17.4617	12	12	12	21.5	21.5	21.5	60.192	0	206.24
720	K7ENI6;K7ERE1;Q8N2U0	K7ENI6;K7ERE1;Q8N2U0	Transmembrane protein 256	TMEM256	NaN	20.805	NaN	NaN	NaN	NaN	22.2585	NaN	NaN	NaN	NaN	NaN	NaN	NaN	NaN	NaN	NaN	NaN	NaN	NaN	22.9975	23.9699	24.7358	22.3522	24.1528	24.4882	NaN	24.3342	21.2635	NaN	NaN	24.056	23.7108	NaN	NaN	22.9736	2	2	2	87.8	87.8	87.8	3.9694	0	15.565
721	K7EP04;O14558	K7EP04;O14558	Heat shock protein beta-6	HSPB6	NaN	NaN	21.0348	19.0919	17.8183	20.3007	21.443	20.7198	19.298	20.2905	21.2025	19.126	19.5696	18.2677	NaN	18.6992	NaN	NaN	NaN	21.3905	NaN	NaN	22.3144	NaN	NaN	NaN	19.8803	21.897	NaN	NaN	22.3425	NaN	20.2274	21.3175	21.4334	NaN	2	2	2	15.3	15.3	15.3	14.664	0.00044287	4.0619
722	K7EPB2;P10644-2;P10644;K7EM13;K7EIE5;K7EID3;K7EJ40;K7EK41	K7EPB2;P10644-2;P10644;K7EM13;K7EIE5;K7EID3;K7EJ40;K7EK41	cAMP-dependent protein kinase type I-alpha regulatory subunit;cAMP-dependent protein kinase type I-alpha regulatory subunit, N-terminally processed	PRKAR1A	15.8626	NaN	NaN	NaN	NaN	NaN	NaN	NaN	NaN	NaN	NaN	NaN	NaN	NaN	NaN	NaN	NaN	NaN	NaN	NaN	NaN	NaN	NaN	NaN	NaN	NaN	NaN	NaN	NaN	NaN	NaN	NaN	NaN	17.5064	17.1295	NaN	2	2	2	9.8	9.8	9.8	33.606	0.00046404	4.7444
723	K7EPJ4;Q8IUL8	K7EPJ4;Q8IUL8	Cartilage intermediate layer protein 2;Cartilage intermediate layer protein 2 C1;Cartilage intermediate layer protein 2 C2	CILP2	22.6807	23.0032	23.7633	22.6868	23.1702	22.3364	21.0495	20.5519	22.5789	22.6796	24.191	20.2411	25.9246	25.4343	19.6529	19.6014	19.6051	NaN	18.5075	20.7802	21.1933	19.4321	20.2438	18.5004	NaN	19.88	17.1743	NaN	18.6937	17.0444	18.858	18.6287	NaN	18.5755	19.9275	16.9763	30	30	30	25.9	25.9	25.9	126.86	0	323.31
724	K7EPS5;P07306-2;P07306;I3L2S9;I3L129;J3QSZ2	K7EPS5;P07306-2;P07306;I3L2S9	Asialoglycoprotein receptor 1	ASGR1	NaN	NaN	NaN	NaN	NaN	NaN	NaN	NaN	NaN	NaN	20.9675	NaN	NaN	21.363	NaN	NaN	NaN	NaN	NaN	NaN	18.2507	NaN	22.201	18.1453	18.9314	17.8062	NaN	NaN	NaN	NaN	19.1443	18.1429	18.119	20.0182	NaN	18.304	3	3	3	14.8	14.8	14.8	18.353	0	11.074
725	K7EQX8;Q6ZR64;P84157-2;K7EPS4;P84157-3;P84157	K7EQX8;Q6ZR64;P84157-2;K7EPS4;P84157-3;P84157	Matrix-remodeling-associated protein 7	MXRA7	NaN	NaN	NaN	NaN	NaN	NaN	NaN	NaN	NaN	NaN	NaN	NaN	NaN	NaN	NaN	NaN	NaN	NaN	NaN	NaN	NaN	NaN	NaN	NaN	NaN	NaN	NaN	NaN	NaN	NaN	24.5633	NaN	NaN	25.9624	NaN	NaN	2	2	2	73.3	73.3	73.3	1.9121	0	67.826
726	K7ER74;P02655;Q6P163;K7EMC3	K7ER74;P02655;Q6P163	Apolipoprotein C-II;Proapolipoprotein C-II	APOC4-APOC2;APOC2	NaN	NaN	19.5677	19.2132	20.9478	19.3448	21.6385	23.2657	24.4221	NaN	21.5789	NaN	24.2671	23.3917	21.0108	23.0303	22.2521	NaN	NaN	25.5616	23.3138	21.4493	26.1433	24.1656	NaN	NaN	26.7226	26.0787	24.9522	NaN	23.7411	23.9377	25.9978	29.7974	29.1554	24.4714	5	5	2	33.1	33.1	10.1	20.049	0	93.85
727	K7ERG9;P00746	K7ERG9;P00746	Complement factor D	CFD	19.9456	21.6021	18.0359	20.5185	21.3788	21.2456	NaN	20.5004	NaN	NaN	24.0191	19.569	23.6769	22.4315	23.8573	22.6176	19.0371	22.761	NaN	26.7301	22.1448	22.8122	24.0527	25.0169	NaN	25.0509	30.0393	26.759	28.2064	27.0227	29.2681	26.5518	28.3353	30.8295	29.1588	25.6241	19	18	18	62.7	62.7	62.7	27.862	0	323.31
728	K7ERI9;P02654;K7EKP1;K7EJI9;K7ELM9;K7EPF9	K7ERI9;P02654;K7EKP1;K7EJI9;K7ELM9;K7EPF9	Apolipoprotein C-I;Truncated apolipoprotein C-I	APOC1	22.0204	20.5013	NaN	NaN	24.9477	NaN	22.6898	21.4628	22.5689	21.5718	NaN	22.2722	24.491	NaN	23.8939	21.0205	24.7987	NaN	21.0988	21.954	21.5159	21.4699	22.7564	25.949	21.4598	23.6999	25.8192	26.1762	26.8651	21.6093	NaN	23.8681	22.9175	25.792	29.6895	24.2126	4	4	4	28.6	28.6	28.6	8.647	0	32.223
729	K7ERX7;P25705;P25705-3;K7ESA0;K7ENJ4;K7EK77;P25705-2;K7EM08;K7EQH4;K7EJP1	K7ERX7;P25705;P25705-3;K7ESA0;K7ENJ4;K7EK77;P25705-2	ATP synthase subunit alpha, mitochondrial	ATP5A1	NaN	NaN	NaN	NaN	NaN	NaN	NaN	NaN	NaN	NaN	NaN	NaN	NaN	NaN	NaN	NaN	NaN	NaN	NaN	NaN	19.2397	19.3387	NaN	NaN	NaN	NaN	NaN	NaN	NaN	NaN	NaN	NaN	NaN	NaN	16.7925	NaN	4	4	4	24.4	24.4	24.4	21.59	0	36.79
730	K7ES54;O95633-2;O95633;A0A087X1Q2;K7EM71;A0A087WTD3	K7ES54;O95633-2;O95633;A0A087X1Q2	Follistatin-related protein 3	FSTL3	20.9254	21.8395	20.2824	22.9941	21.5011	18.8886	18.189	NaN	NaN	21.2997	19.9772	NaN	20.8272	22.2418	NaN	19.3207	NaN	NaN	NaN	22.7527	20.982	20.0642	20.8458	NaN	NaN	NaN	19.7378	21.2924	17.5066	20.1079	23.9889	NaN	19.9763	18.0156	19.4129	NaN	8	8	8	49.2	49.2	49.2	18.833	0	31.618
731	K7ES70;P55083;P55083-2;REV__Q9P2D8-2;REV__G3V2U4;REV__Q9P2D8;REV__Q9P2D8-3	K7ES70;P55083;P55083-2	Microfibril-associated glycoprotein 4	MFAP4	23.1853	22.2909	22.3383	23.2867	22.246	23.4681	21.5335	20.0773	20.7115	22.3459	24.5462	NaN	23.8183	23.46	NaN	NaN	NaN	NaN	NaN	NaN	20.282	19.2075	20.6132	NaN	NaN	NaN	NaN	19.0552	NaN	NaN	17.5826	NaN	NaN	18.7436	NaN	NaN	3	3	3	10.7	10.7	10.7	31.326	0	184.31
732	K7ESC2;Q9H665;K7ES44;S4R3Z9;K7EL86;Q9H665-2	K7ESC2;Q9H665;K7ES44	IGF-like family receptor 1	IGFLR1	25.267	24.9729	25.7965	25.7923	26.1858	24.5292	24.7328	24.6983	22.3712	25.1214	26.7354	20.4659	26.9069	26.099	NaN	25.4056	23.4029	19.8876	22.0018	23.8573	23.8155	23.8806	21.236	NaN	19.8676	21.458	NaN	NaN	NaN	21.4625	NaN	20.4175	20.6841	NaN	NaN	NaN	5	5	5	46.4	46.4	46.4	14.613	0	103.42
733	K7N7A0;Q9BUJ0	K7N7A0;Q9BUJ0	Alpha/beta hydrolase domain-containing protein 14A	ABHD14A	NaN	NaN	NaN	NaN	NaN	NaN	NaN	NaN	NaN	NaN	NaN	NaN	NaN	NaN	NaN	NaN	NaN	NaN	NaN	NaN	NaN	NaN	NaN	NaN	NaN	NaN	NaN	NaN	NaN	NaN	NaN	NaN	NaN	NaN	NaN	NaN	3	1	1	15.3	7	7	25.412	0	11.212
734	K7N7A8;P29972;P29972-4;P29972-2;P29972-3	K7N7A8;P29972;P29972-4;P29972-2;P29972-3	Aquaporin-1	AQP1	NaN	20.3351	19.5418	20.2243	22.4589	NaN	21.7206	NaN	21.3391	22.0785	21.0174	19.6601	20.3916	19.7214	20.2874	19.7541	NaN	NaN	NaN	NaN	NaN	19.732	21.4391	NaN	NaN	NaN	NaN	NaN	NaN	NaN	NaN	NaN	NaN	NaN	NaN	NaN	4	4	4	11.1	11.1	11.1	48.685	0	280.07
735	K9N2S2;K9N0C7;K9N163;K9N2Q6;Q13261-10;Q13261-4;Q13261;Q5JVA3;E9PQ64;E7ETI1;H0YD11;Q13261-5;Q13261-3	K9N2S2;K9N0C7;K9N163;K9N2Q6;Q13261-10;Q13261-4;Q13261;Q5JVA3;E9PQ64;E7ETI1;H0YD11;Q13261-5;Q13261-3	Interleukin-15 receptor subunit alpha;Soluble interleukin-15 receptor subunit alpha	il15ra;IL15RA	NaN	NaN	NaN	NaN	NaN	17.3813	NaN	NaN	NaN	NaN	22.8472	NaN	NaN	20.1756	NaN	NaN	NaN	NaN	NaN	NaN	NaN	NaN	NaN	NaN	NaN	NaN	NaN	NaN	NaN	NaN	NaN	NaN	NaN	NaN	NaN	NaN	2	2	2	6.9	6.9	6.9	33.379	0.00052438	7.3886
736	M0QXH0;Q99757	M0QXH0;Q99757	Thioredoxin, mitochondrial	TXN2	NaN	NaN	NaN	NaN	NaN	NaN	21.0263	NaN	NaN	NaN	20.6414	NaN	NaN	NaN	NaN	NaN	NaN	NaN	21.4791	NaN	NaN	20.624	NaN	NaN	NaN	NaN	NaN	NaN	NaN	NaN	NaN	NaN	NaN	NaN	NaN	NaN	1	1	1	23.4	23.4	23.4	7.0271	0.0032415	3.0636
737	M0QY65;Q9Y286-4;Q9Y286-3;Q9Y286-2;Q9Y286	M0QY65;Q9Y286-4;Q9Y286-3;Q9Y286-2;Q9Y286	Sialic acid-binding Ig-like lectin 7	SIGLEC7	NaN	NaN	NaN	NaN	NaN	NaN	NaN	NaN	NaN	NaN	NaN	NaN	NaN	NaN	NaN	NaN	NaN	NaN	NaN	NaN	NaN	NaN	NaN	NaN	NaN	NaN	NaN	NaN	NaN	NaN	NaN	NaN	NaN	NaN	NaN	NaN	1	1	1	9.2	9.2	9.2	21.184	0.0087586	2.4619
738	M0QYE0;M0R0I3;Q99961;Q99961-3;Q99961-2;Q99962	M0QYE0;M0R0I3;Q99961;Q99961-3;Q99961-2;Q99962	Endophilin-A2;Endophilin-A1	SH3GL1;SH3GL2	NaN	NaN	NaN	NaN	NaN	NaN	NaN	NaN	NaN	NaN	NaN	NaN	NaN	NaN	NaN	NaN	NaN	NaN	NaN	NaN	NaN	NaN	NaN	NaN	NaN	NaN	NaN	NaN	NaN	NaN	NaN	NaN	NaN	NaN	NaN	NaN	2	2	2	19.4	19.4	19.4	14.401	0.0016842	3.4828
739	M0QZ43;P23327	M0QZ43;P23327	Sarcoplasmic reticulum histidine-rich calcium-binding protein	HRC	23.9037	22.9982	23.9846	23.1085	23.1181	23.1197	17.3881	21.8015	24.3314	21.9077	26.479	19.1421	25.7931	25.6434	18.3077	20.3782	23.2534	NaN	21.3646	20.666	24.267	24.3054	17.6677	NaN	19.8032	18.1213	17.0419	16.3433	16.1368	20.1117	20.1047	NaN	21.9168	20.1498	19.0248	18.3974	2	2	2	4	4	4	77.571	0.00049505	5.9687
740	M0QZG5;Q9NNX6-11;Q9NNX6-6;Q9NNX6-10;M0R0P0;Q9NNX6-8;Q9NNX6-12;Q9NNX6-3;Q9NNX6-7;Q9NNX6-5;Q9NNX6;X6RB12;Q9NNX6-2;M0QZ42;Q9NNX6-4;Q9H2X3-10;Q9H2X3-4;Q9H2X3-6;Q9H2X3-2;Q9H2X3-9;Q9H2X3-3	M0QZG5;Q9NNX6-11;Q9NNX6-6;Q9NNX6-10;M0R0P0;Q9NNX6-8;Q9NNX6-12;Q9NNX6-3;Q9NNX6-7;Q9NNX6-5;Q9NNX6;X6RB12;Q9NNX6-2	CD209 antigen	CD209	20.4144	19.8006	23.0696	21.6262	21.1547	21.3179	20.5911	21.28	20.7621	19.4842	23.2587	18.8812	23.6177	23.6285	18.7433	22.8073	20.7556	NaN	18.3064	20.6052	21.9195	21.3823	21.3266	18.2734	NaN	18.68	19.2228	19.8168	NaN	NaN	19.1467	18.3274	20.6859	21.8552	17.93	18.909	6	6	5	18.9	18.9	15.3	37.871	0	187.51
741	M0QZL2	M0QZL2		MEGF8	NaN	18.3255	NaN	18.5769	20.3014	NaN	NaN	NaN	NaN	NaN	20.9574	NaN	NaN	NaN	NaN	NaN	NaN	NaN	NaN	NaN	NaN	NaN	NaN	NaN	NaN	NaN	NaN	NaN	NaN	22.7925	NaN	NaN	NaN	NaN	NaN	NaN	4	2	2	21.3	12.4	12.4	19.304	0	13.888
742	M0R009	M0R009		A1BG	NaN	NaN	NaN	NaN	NaN	NaN	20.0776	NaN	NaN	NaN	NaN	NaN	NaN	NaN	NaN	20.2305	NaN	23.2666	24.5761	NaN	NaN	NaN	NaN	NaN	NaN	NaN	NaN	19.7234	NaN	NaN	NaN	20.9067	NaN	NaN	NaN	20.5331	11	1	1	57.8	7.5	7.5	33.455	0.002073	3.3052
743	M0R058;M0R2M1;P54920;M0R027;M0R0I4;M0R0Y2	M0R058;M0R2M1;P54920;M0R027;M0R0I4;M0R0Y2	Alpha-soluble NSF attachment protein	NAPA	NaN	NaN	NaN	NaN	NaN	NaN	NaN	NaN	NaN	18.6296	NaN	NaN	NaN	NaN	NaN	NaN	NaN	NaN	NaN	NaN	NaN	NaN	17.9927	NaN	NaN	NaN	NaN	NaN	NaN	NaN	NaN	NaN	NaN	NaN	19.4295	NaN	2	2	2	20.4	20.4	20.4	15.317	0.00088183	3.957
744	M0R132;O43240	M0R132;O43240	Kallikrein-10	KLK10	NaN	19.0169	20.6402	21.2551	NaN	NaN	NaN	NaN	NaN	NaN	NaN	18.0399	NaN	NaN	NaN	NaN	NaN	NaN	18.9892	NaN	NaN	NaN	18.5615	20.7846	NaN	19.9936	NaN	NaN	NaN	NaN	NaN	NaN	NaN	18.7053	NaN	NaN	2	2	2	18.2	18.2	18.2	15.736	0.0036188	2.916
745	M0R248;Q13011;M0QZW4;M0QXS7;M0R1A2;M0QYT0	M0R248;Q13011;M0QZW4	Delta(3,5)-Delta(2,4)-dienoyl-CoA isomerase, mitochondrial	ECH1	NaN	NaN	NaN	NaN	NaN	NaN	21.3464	21.9479	22.8486	23.6092	NaN	22.4824	NaN	NaN	21.4683	22.2016	22.5731	17.0404	20.0178	22.4864	18.5442	19.3102	18.2924	20.5981	22.4699	20.0867	20.2552	20.2302	22.0404	NaN	16.9083	21.104	18.9983	20.2014	20.7617	19.3114	3	3	3	10.5	10.5	10.5	29.139	0.0035914	2.8518
746	M0R2A0;Q5UCC4-2;Q5UCC4	M0R2A0;Q5UCC4-2;Q5UCC4	ER membrane protein complex subunit 10	EMC10	19.3279	19.7029	20.1101	20.919	20.0312	19.6857	NaN	NaN	NaN	NaN	19.0686	NaN	NaN	NaN	NaN	NaN	NaN	NaN	NaN	NaN	NaN	NaN	NaN	NaN	NaN	NaN	18.2685	NaN	NaN	NaN	NaN	NaN	NaN	NaN	19.3775	NaN	3	3	3	9.4	9.4	9.4	38.975	0	38.164
747	M9MML0;P08637;H0Y755;C9JC71	M9MML0;P08637;H0Y755	Low affinity immunoglobulin gamma Fc region receptor III-A	FCGR3A	25.5927	25.2242	23.609	27.0245	25.333	24.5449	25.0689	25.0907	25.1533	25.348	25.8761	22.8246	27.3897	27.1868	24.2225	25.5993	24.2076	22.1554	22.7737	24.4967	17.2108	21.3748	25.2647	21.3601	23.6167	21.8138	21.258	20.9085	22.1588	21.8644	22.2568	21.3987	22.2805	22.2463	21.2861	21.8431	9	3	3	24.5	11.4	11.4	32.69	0	89.617
748	O00115-2;O00115;K7ENE5	O00115-2;O00115;K7ENE5	Deoxyribonuclease-2-alpha	DNASE2	24.2263	24.4625	23.126	22.8824	24.3669	23.3286	22.3335	22.2152	21.8776	24.1411	22.7977	19.9813	23.8315	23.8791	19.7289	19.5697	20.7278	NaN	NaN	21.4775	24.1644	22.5715	25.1325	NaN	19.5371	20.7724	NaN	NaN	NaN	NaN	20.6401	17.4353	22.151	21.6476	NaN	NaN	7	7	7	21	21	21	33.615	0	27.537
749	O00151	O00151	PDZ and LIM domain protein 1	PDLIM1	NaN	NaN	NaN	NaN	NaN	NaN	NaN	NaN	NaN	NaN	NaN	NaN	NaN	NaN	NaN	NaN	NaN	NaN	NaN	NaN	17.8926	NaN	NaN	NaN	NaN	NaN	NaN	NaN	NaN	NaN	18.0794	NaN	NaN	18.7216	NaN	NaN	2	2	2	7.9	7.9	7.9	36.071	0.00044843	4.2365
750	O00160;Q12965	O00160	Unconventional myosin-If	MYO1F	NaN	NaN	NaN	NaN	NaN	NaN	20.5147	19.2176	19.6839	19.0249	18.4816	18.5618	20.4047	20.8319	18.2989	19.143	18.0608	NaN	NaN	16.0383	NaN	15.7351	NaN	NaN	16.3702	NaN	NaN	NaN	NaN	NaN	NaN	NaN	NaN	NaN	18.0132	NaN	3	3	3	3.6	3.6	3.6	124.84	0.00046838	4.9095
751	O00161;H3BM38;O00161-2;H3BNE1;H3BR18;H3BPJ0;H3BV99;H3BP15;H3BQY9;H3BNG6;H3BU94;H3BR99	O00161;H3BM38;O00161-2;H3BNE1;H3BR18;H3BPJ0;H3BV99;H3BP15;H3BQY9	Synaptosomal-associated protein 23;Synaptosomal-associated protein	SNAP23	19.3876	19.0862	16.6287	NaN	19.4453	NaN	19.6555	NaN	18.0213	NaN	20.1578	NaN	19.5711	NaN	NaN	18.3101	18.1877	NaN	NaN	NaN	NaN	NaN	19.2697	NaN	NaN	NaN	NaN	18.7912	19.6821	18.1491	NaN	NaN	NaN	19.0775	NaN	NaN	6	6	6	34.6	34.6	34.6	23.354	0	23.218
752	O00187-2;O00187	O00187-2;O00187	Mannan-binding lectin serine protease 2;Mannan-binding lectin serine protease 2 A chain;Mannan-binding lectin serine protease 2 B chain	MASP2	29.1738	28.4126	29.8227	30.6936	30.0115	30.6468	28.044	30.7559	29.6872	26.8045	32.0014	29.142	31.2347	32.0908	28.595	25.6749	27.6012	23.9388	25.574	27.682	28.9026	28.035	29.6842	26.0427	27.3669	29.3604	26.6847	22.9779	26.2526	24.7257	27.7059	25.9701	27.9809	27.9126	24.6669	26.2193	13	13	13	56.2	56.2	56.2	20.629	0	323.31
753	O00194;K7ES41	O00194	Ras-related protein Rab-27B	RAB27B	NaN	NaN	NaN	18.2853	NaN	NaN	18.5583	NaN	NaN	NaN	NaN	NaN	NaN	NaN	18.5426	NaN	NaN	NaN	NaN	NaN	NaN	NaN	NaN	18.0822	NaN	NaN	NaN	NaN	NaN	NaN	NaN	17.8243	NaN	NaN	NaN	NaN	3	3	3	19.3	19.3	19.3	24.608	0.0020799	3.3529
754	O00241;H3BRP9;H3BV43;H3BML4;H9KV29;O00241-2;H3BUW0	O00241;H3BRP9;H3BV43;H3BML4;H9KV29;O00241-2	Signal-regulatory protein beta-1	SIRPB1	24.068	24.0659	24.0482	24.0525	24.2656	23.9879	21.9676	23.7	22.8789	24.8591	25.9462	21.2576	25.3236	24.8851	19.6092	23.1188	23.0186	19.4118	20.1719	24.0453	23.5333	23.6868	23.7882	18.9399	21.3176	21.2345	18.5656	NaN	18.6409	17.82	21.7728	17.4752	21.3813	21.5304	NaN	NaN	15	10	9	37.2	30.7	27.4	43.211	0	132.12
755	O00264;O00264-2;U3KQM0;O15173;O15173-2	O00264;O00264-2	Membrane-associated progesterone receptor component 1	PGRMC1	NaN	NaN	20.6495	20.3051	20.3816	18.8542	NaN	17.2275	NaN	19.6863	21.3446	NaN	20.2885	20.5935	NaN	NaN	NaN	NaN	NaN	19.1888	20.7792	NaN	19.2141	NaN	NaN	NaN	21.666	NaN	20.4072	17.6384	22.972	NaN	22.5695	25.1063	21.7359	19.2723	7	7	7	34.9	34.9	34.9	21.671	0	53.427
756	O00299	O00299	Chloride intracellular channel protein 1	CLIC1	20.7073	21.8747	21.3791	22.101	22.2084	19.2215	21.4878	19.7131	21.5517	21.9148	21.6937	NaN	21.8417	21.054	NaN	20.488	22.21	NaN	18.5179	18.2218	18.8458	18.9349	22.537	17.6549	NaN	18.8721	16.7068	NaN	NaN	NaN	17.1022	17.543	17.3644	22.9038	24.2925	17.5208	11	11	11	65.1	65.1	65.1	26.922	0	46.792
757	O00322;O00322-2	O00322;O00322-2	Uroplakin-1a	UPK1A	20.5732	21.4034	21.8757	22.3688	21.7175	19.66	22.236	19.6181	20.57	20.9539	22.077	NaN	20.9514	20.0378	NaN	22.5115	21.7021	NaN	19.3134	NaN	NaN	19.3227	NaN	NaN	NaN	NaN	NaN	20.3433	NaN	18.3915	19.3405	17.6145	NaN	20.7986	NaN	NaN	5	5	5	26.7	26.7	26.7	28.879	0	52.774
758	O00339-3;O00339-2;O00339;H0YBJ4	O00339-3;O00339-2;O00339;H0YBJ4	Matrilin-2	MATN2	NaN	NaN	NaN	NaN	NaN	NaN	NaN	NaN	NaN	NaN	NaN	NaN	NaN	NaN	NaN	NaN	NaN	NaN	NaN	NaN	NaN	NaN	NaN	NaN	NaN	NaN	NaN	NaN	NaN	NaN	18.5079	NaN	NaN	18.312	NaN	NaN	2	2	2	2.6	2.6	2.6	102.23	0.0028606	3.1342
759	O00391;O00391-2;A8MXT8;H0Y5Z8	O00391;O00391-2	Sulfhydryl oxidase 1	QSOX1	23.7947	24.0638	23.8115	24.9403	25.6585	22.8066	23.4601	22.6236	22.3524	23.4593	26.4514	21.234	26.1951	25.7823	20.4728	23.3612	23.3542	19.6649	19.6683	22.3335	22.6622	23.3309	23.8526	20.6982	17.9167	21.8324	21.8094	22.4669	20.934	20.3205	22.5913	20.0658	22.2676	22.8509	22.5459	20.6409	35	35	34	50.2	50.2	49.4	82.577	0	323.31
760	O00462;E9PFW2;Q5T6H3;Q5T6H2	O00462;E9PFW2	Beta-mannosidase	MANBA	21.8986	21.4236	20.412	22.5503	21.3683	19.9532	22.5533	21.1891	21.2609	22.7108	23.9691	18.7881	23.309	23.5691	16.9125	20.2588	20.498	17.3696	16.6454	19.8315	20.5641	20.5089	21.2248	19.5514	19.6369	19.2371	17.8947	16.996	16.1323	17.2351	18.916	14.0965	19.1535	17.3188	18.5339	19.4794	28	28	27	36.3	36.3	35.5	100.89	0	131.12
761	O00468-6;O00468-3;O00468-7;O00468-5;O00468-4;O00468;A0A087X208;O00468-2;H0Y5U1	O00468-6;O00468-3;O00468-7;O00468-5;O00468-4;O00468;A0A087X208;O00468-2	Agrin;Agrin N-terminal 110 kDa subunit;Agrin C-terminal 110 kDa subunit;Agrin C-terminal 90 kDa fragment;Agrin C-terminal 22 kDa fragment	AGRN	21.8401	21.5005	22.0857	22.1265	21.6344	23.3516	20.3968	21.5459	20.3841	23.2132	22.991	18.677	23.1401	23.8469	19.2897	19.7356	20.3494	17.6738	16.883	24.034	24.8264	24.297	23.0555	21.3777	20.4237	21.5108	21.891	21.749	21.7843	17.2693	23.6563	21.4399	24.0408	24.4498	21.3671	22.0156	42	42	42	26.9	26.9	26.9	214.84	0	323.31
762	O00499-9;O00499-10;O00499-7;O00499-8;O00499-4;O00499-6;O00499-11;O00499-3;O00499-2;O00499-5;O00499	O00499-9;O00499-10;O00499-7;O00499-8;O00499-4;O00499-6;O00499-11;O00499-3;O00499-2;O00499-5;O00499	Myc box-dependent-interacting protein 1	BIN1	17.9141	19.4543	18.9898	16.8198	19.5058	18.7074	18.3154	18.1647	17.5433	18.1852	20.7192	NaN	21.1616	20.749	NaN	18.1195	NaN	NaN	NaN	18.081	18.2729	18.8428	20.5238	NaN	NaN	NaN	NaN	NaN	NaN	NaN	NaN	NaN	17.1979	21.0527	17.9353	NaN	7	7	7	21.8	21.8	21.8	45.563	0	30.478
763	O00526	O00526	Uroplakin-2	UPK2	20.9727	21.1477	22.152	22.483	22.1124	20.4383	24.5077	21.127	22.288	21.5211	22.4026	NaN	21.6318	19.6757	NaN	23.0947	22.196	18.5306	21.908	NaN	20.58	19.7192	23.3696	19.8856	NaN	18.8044	NaN	NaN	NaN	NaN	19.4478	NaN	19.7777	20.5947	NaN	18.5958	5	5	5	33.7	33.7	33.7	19.438	0	82.787
764	O00533-2;A0A087X0M8;O00533;C9J905;H7C0J0;C9JH37;C9JW79;C9JEY3	O00533-2;A0A087X0M8;O00533	Neural cell adhesion molecule L1-like protein;Processed neural cell adhesion molecule L1-like protein	CHL1	21.7489	23.4442	22.442	22.3133	21.9806	21.3964	21.8896	21.38	21.3139	21.1408	25.4268	NaN	21.6479	24.9478	20.0231	20.5579	20.3958	15.9825	16.343	20.0421	19.4382	19.6194	22.422	20.0771	17.839	16.1032	NaN	18.8382	18.0579	20.1966	19.2809	17.5107	17.9171	19.7449	15.4634	NaN	28	28	28	29.2	29.2	29.2	136.7	0	300.23
765	O00548;O00548-2	O00548	Delta-like protein 1	DLL1	15.8608	NaN	16.832	NaN	NaN	18.8646	NaN	NaN	NaN	NaN	NaN	NaN	NaN	NaN	NaN	NaN	NaN	NaN	NaN	NaN	NaN	NaN	NaN	NaN	NaN	NaN	NaN	NaN	NaN	NaN	NaN	NaN	16.2453	NaN	NaN	NaN	5	5	5	8.2	8.2	8.2	78.055	0	9.412
766	O00560;O00560-3;B4DHN5;E9PBU7	O00560;O00560-3;B4DHN5;E9PBU7	Syntenin-1	SDCBP	25.1086	25.3336	25.5776	26.3893	26.2908	22.4851	25.6058	23.9341	24.3943	24.6613	26.743	22.922	26.6217	26.1101	22.7139	23.9736	23.6847	20.8331	22.0752	22.8215	23.6953	23.5592	25.6049	NaN	21.6611	21.465	19.8146	20.0247	19.4769	17.0833	21.6894	19.4974	20.9358	21.3467	21.3331	20.0296	14	14	1	69.5	69.5	6	32.444	0	323.31
767	O00560-2;G5EA09	O00560-2;G5EA09	Syntenin-1	SDCBP	20.7543	20.6472	21.2228	22.0044	21.5851	18.6815	21.2866	19.933	20.0684	21.0839	22.2706	NaN	22.5169	21.5513	NaN	19.8132	16.3266	17.4272	NaN	18.4959	19.9286	18.9298	NaN	NaN	NaN	NaN	NaN	NaN	NaN	NaN	NaN	NaN	NaN	NaN	NaN	NaN	14	1	1	69.4	5.7	5.7	32.316	0	21.248
768	O00592-2;O00592;G3V0E6	O00592-2;O00592	Podocalyxin	PODXL	22.6551	23.3741	22.6278	23.6467	23.5053	21.5084	22.8312	22.4323	22.4781	24.252	24.0414	20.4435	24.835	23.1057	19.9141	20.8521	20.0884	NaN	NaN	21.1444	22.2967	21.7733	23.6691	NaN	NaN	19.6469	18.4813	NaN	NaN	NaN	20.0938	NaN	18.5213	NaN	NaN	NaN	8	8	8	15.4	15.4	15.4	55.385	0	181.71
769	O00602	O00602	Ficolin-1	FCN1	NaN	NaN	NaN	NaN	NaN	NaN	NaN	NaN	NaN	NaN	NaN	NaN	NaN	NaN	NaN	NaN	NaN	NaN	NaN	NaN	NaN	NaN	NaN	NaN	NaN	NaN	NaN	NaN	NaN	NaN	NaN	NaN	NaN	NaN	18.4837	NaN	1	1	1	4.3	4.3	4.3	35.078	0.0076805	2.5416
770	O00622;A0A087WVM3	O00622;A0A087WVM3	Protein CYR61	CYR61	18.6954	18.8103	19.0424	19.7349	19.2616	15.761	NaN	NaN	NaN	NaN	18.3632	NaN	18.41	17.7093	19.0278	NaN	NaN	NaN	18.5727	NaN	NaN	16.6434	NaN	NaN	NaN	NaN	NaN	17.4112	NaN	17.3039	NaN	NaN	NaN	NaN	NaN	16.8895	5	5	5	23.1	23.1	23.1	42.026	0	28.39
771	O00754-2;O00754;M0QZ24;M0R174;M0R2P5;M0QYZ1;M0QZG6	O00754-2;O00754	Lysosomal alpha-mannosidase;Lysosomal alpha-mannosidase A peptide;Lysosomal alpha-mannosidase B peptide;Lysosomal alpha-mannosidase C peptide;Lysosomal alpha-mannosidase D peptide;Lysosomal alpha-mannosidase E peptide	MAN2B1	17.8299	18.1403	17.1443	14.3846	NaN	18.0056	NaN	14.7385	17.8092	18.4892	18.8929	NaN	NaN	18.9688	NaN	NaN	15.8972	NaN	NaN	18.6173	18.5618	16.8551	19.9679	16.2282	18.1645	16.777	NaN	NaN	NaN	NaN	NaN	NaN	16.5635	16.8924	NaN	NaN	13	13	13	15.7	15.7	15.7	113.61	0	53.621
772	O00757	O00757	Fructose-1,6-bisphosphatase isozyme 2	FBP2	20.8388	21.9403	20.807	NaN	23.1016	17.5661	NaN	NaN	NaN	NaN	20.3939	20.5269	21.3732	20.7968	NaN	NaN	20.1051	NaN	18.8156	20.3745	20.0617	19.0218	21.3959	NaN	20.1433	NaN	NaN	NaN	NaN	NaN	NaN	NaN	NaN	NaN	NaN	NaN	2	1	1	6.2	2.9	2.9	36.743	0.00047059	4.983
773	O00764;F2Z2Y4;O00764-3;O00764-2;A8MV33	O00764;F2Z2Y4;O00764-3;O00764-2	Pyridoxal kinase	PDXK	NaN	18.6479	16.714	20.242	19.5683	NaN	19.3015	NaN	NaN	16.5195	22.8327	NaN	18.9478	20.9429	NaN	NaN	NaN	NaN	NaN	17.6744	NaN	NaN	NaN	NaN	NaN	NaN	NaN	NaN	NaN	NaN	NaN	NaN	NaN	NaN	26.6751	NaN	7	7	7	25.3	25.3	25.3	35.102	0	14.267
774	O14498;H0YL90;H0YN67	O14498;H0YL90;H0YN67	Immunoglobulin superfamily containing leucine-rich repeat protein	ISLR	23.932	24.597	24.5323	25.0215	26.1979	23.8786	23.7033	23.2636	23.2757	25.0777	24.2287	22.1951	26.0828	24.9246	21.8226	23.3404	23.1657	18.0934	21.7225	24.8292	24.9971	25.6326	24.1665	21.4749	21.4601	23.3932	21.0065	NaN	17.9765	18.3747	24.4098	21.6773	23.7356	24.708	21.2878	21.5736	8	8	8	25.2	25.2	25.2	45.997	0	249
775	O14672;H0YK87;C9J9B4	O14672	Disintegrin and metalloproteinase domain-containing protein 10	ADAM10	15.8587	17.6329	16.9189	NaN	19.7184	NaN	NaN	NaN	NaN	NaN	NaN	NaN	19.7369	NaN	NaN	17.5703	NaN	NaN	NaN	18.8063	NaN	NaN	NaN	NaN	NaN	NaN	NaN	NaN	NaN	NaN	NaN	NaN	NaN	NaN	NaN	NaN	4	4	4	8.2	8.2	8.2	84.141	0	58.157
776	O14732-2;O14732;K7EL65;K7ELF8	O14732-2;O14732;K7EL65;K7ELF8	Inositol monophosphatase 2	IMPA2	NaN	NaN	NaN	NaN	NaN	NaN	NaN	18.1535	NaN	NaN	19.4327	NaN	NaN	18.616	NaN	NaN	NaN	NaN	NaN	NaN	NaN	NaN	NaN	NaN	NaN	23.4017	NaN	NaN	NaN	NaN	NaN	NaN	NaN	NaN	NaN	24.3229	2	2	2	8.4	8.4	8.4	28.511	0.00046447	4.7547
777	O14745;J3QRP6;O14745-2;J3QRA3	O14745;J3QRP6;O14745-2	Na(+)/H(+) exchange regulatory cofactor NHE-RF1	SLC9A3R1	19.9765	21.2112	19.1207	20.0437	21.248	17.9471	22.9269	21.1987	22.2207	21.5861	22.3339	19.8129	22.5646	22.8401	NaN	21.8483	21.2745	20.0371	21.3342	21.8973	22.7182	21.2206	24.2213	19.4689	19.9834	21.3142	18.6116	18.3469	17.1047	19.4419	21.5386	NaN	19.8857	20.7528	21.4387	17.0519	17	17	17	54.7	54.7	54.7	38.868	0	304.19
778	O14773;E7EV34;O14773-2	O14773	Tripeptidyl-peptidase 1	TPP1	24.527	24.3856	22.9931	22.9393	25.3289	22.7838	25.0656	25.2557	25.1798	25.0049	22.5795	23.3636	25.6524	24.6708	22.8374	25.2085	23.7264	22.0464	22.3519	25.1418	25.1389	23.8114	23.9225	21.4565	22.8242	24.6455	21.8412	21.0396	21.8362	NaN	22.4366	22.1084	25.2125	22.9519	20.3848	21.8246	14	14	14	32.5	32.5	32.5	61.247	0	307.76
779	O14791;O14791-2;O14791-3;B1AH96;B1AH94;B1AH95;F8WCH3	O14791;O14791-2;O14791-3	Apolipoprotein L1	APOL1	17.2855	19.8231	17.364	NaN	17.2773	16.2995	17.2266	19.0009	18.6173	18.5061	19.9415	NaN	18.9353	18.0188	NaN	20.2253	17.4977	19.2395	NaN	16.7046	21.2177	19.1296	20.7331	18.5059	NaN	NaN	19.5029	20.413	21.1594	NaN	20.2252	17.8126	16.7188	21.3181	23.3453	18.0744	9	9	9	24.4	24.4	24.4	43.974	0	71.057
780	O14793	O14793	Growth/differentiation factor 8	MSTN	17.4936	17.6961	19.3119	19.6908	16.8654	19.8438	NaN	NaN	NaN	NaN	NaN	NaN	NaN	NaN	NaN	NaN	NaN	NaN	NaN	NaN	21.4414	21.1787	NaN	NaN	NaN	NaN	19.1441	NaN	NaN	NaN	20.5051	NaN	18.6087	19.2468	NaN	NaN	2	2	2	6.4	6.4	6.4	42.75	0.0020964	3.4367
781	O14798	O14798	Tumor necrosis factor receptor superfamily member 10C	TNFRSF10C	NaN	NaN	NaN	NaN	NaN	NaN	NaN	NaN	NaN	21.1396	23.1495	NaN	NaN	20.5057	NaN	NaN	NaN	NaN	NaN	NaN	NaN	NaN	NaN	NaN	NaN	NaN	NaN	NaN	NaN	NaN	NaN	NaN	NaN	NaN	NaN	NaN	2	2	2	9.3	9.3	9.3	27.407	0	8.0852
782	O14818-2;O14818;H0Y586;A0A087WYS6;Q8TAA3-2;Q8TAA3-5;Q8TAA3	O14818-2;O14818;H0Y586;A0A087WYS6;Q8TAA3-2;Q8TAA3-5;Q8TAA3	Proteasome subunit alpha type-7;Proteasome subunit alpha type-7-like	PSMA7;PSMA8	NaN	NaN	NaN	NaN	19.8942	NaN	NaN	NaN	NaN	NaN	NaN	NaN	NaN	NaN	NaN	NaN	NaN	NaN	NaN	NaN	NaN	NaN	20.798	NaN	NaN	NaN	19.3825	19.0411	19.3686	NaN	NaN	NaN	NaN	NaN	21.449	NaN	3	3	3	19.1	19.1	19.1	20.193	0	15.265
783	O14907	O14907	Tax1-binding protein 3	TAX1BP3	NaN	NaN	NaN	NaN	NaN	NaN	NaN	NaN	NaN	NaN	NaN	NaN	NaN	NaN	NaN	NaN	NaN	NaN	NaN	NaN	NaN	NaN	NaN	NaN	NaN	NaN	NaN	NaN	NaN	NaN	NaN	NaN	NaN	NaN	NaN	NaN	1	1	1	13.7	13.7	13.7	13.735	0.0076864	2.5436
784	O14908;K7EM11;O14908-2	O14908;K7EM11;O14908-2	PDZ domain-containing protein GIPC1	GIPC1	NaN	NaN	NaN	NaN	16.3277	17.3698	NaN	NaN	NaN	NaN	NaN	NaN	NaN	19.0778	NaN	NaN	NaN	NaN	NaN	NaN	NaN	NaN	NaN	NaN	NaN	NaN	NaN	16.6492	NaN	NaN	NaN	NaN	NaN	NaN	NaN	NaN	2	2	2	6.9	6.9	6.9	36.049	0.0017029	3.5812
785	O14917-2;O14917;A0A087WXV2	O14917-2;O14917	Protocadherin-17	PCDH17	16.6683	14.9392	NaN	NaN	15.6239	16.5784	NaN	17.6121	17.7269	NaN	17.8416	NaN	NaN	17.9347	NaN	17.3755	18.1891	NaN	NaN	NaN	NaN	NaN	NaN	NaN	NaN	NaN	18.3588	NaN	18.046	NaN	15.6381	NaN	NaN	NaN	NaN	NaN	5	4	4	8.7	7.3	7.3	96.568	0	35.366
786	O15031;E2PU09;A6QRH1;A6QRG9	O15031	Plexin-B2	PLXNB2	13.9187	NaN	16.1626	NaN	14.7308	NaN	25.5751	NaN	20.9945	18.5754	17.7132	NaN	22.1525	21.7858	20.333	NaN	20.5929	NaN	21.532	20.0268	17.9316	NaN	NaN	19.2236	20.199	18.4224	20.0459	20.2921	20.4025	NaN	15.175	20.7775	21.554	17.6547	23.4408	19.7828	14	14	14	9.2	9.2	9.2	205.12	0	32.302
787	O15072	O15072	A disintegrin and metalloproteinase with thrombospondin motifs 3	ADAMTS3	NaN	NaN	NaN	NaN	NaN	NaN	NaN	NaN	NaN	NaN	NaN	15.9691	NaN	NaN	NaN	NaN	15.0895	NaN	NaN	NaN	18.1449	NaN	NaN	NaN	NaN	NaN	16.6468	18.1383	NaN	NaN	NaN	NaN	17.8815	NaN	NaN	NaN	1	1	1	1	1	1	135.6	0	13.921
788	O15143;C9J4Z7;F8VXW2;C9JEY1;C9JQM8;C9JFG9;C9J6C8;C9JBJ7;C9K057;C9JTT6;C9JM51;F8WEB3	O15143;C9J4Z7;F8VXW2;C9JEY1;C9JQM8;C9JFG9;C9J6C8	Actin-related protein 2/3 complex subunit 1B	ARPC1B	NaN	NaN	NaN	NaN	NaN	14.8496	NaN	NaN	NaN	NaN	NaN	NaN	NaN	NaN	NaN	NaN	NaN	17.8621	NaN	NaN	NaN	18.2406	21.9218	17.5431	NaN	NaN	NaN	21.6681	NaN	NaN	NaN	NaN	NaN	22.6364	24.7917	NaN	10	10	8	36	36	28	40.949	0	125.43
789	O15144;C9JTV5;G5E9J0;H7C3F9;G5E9S7	O15144	Actin-related protein 2/3 complex subunit 2	ARPC2	NaN	NaN	NaN	15.6689	20.1011	NaN	NaN	NaN	NaN	NaN	NaN	18.0957	17.1644	17.2272	NaN	17.1273	18.2299	NaN	NaN	NaN	16.5705	NaN	19.0148	17.7245	18.7735	17.7983	20.237	18.2246	18.5208	NaN	15.4072	NaN	NaN	21.9625	24.0928	NaN	12	12	12	34.3	34.3	34.3	34.333	0	126.53
790	O15145;C9JZD1;F8VR50	O15145;C9JZD1	Actin-related protein 2/3 complex subunit 3	ARPC3	NaN	19.759	17.0731	19.4625	21.0272	NaN	19.2181	20.0985	19.0809	NaN	19.7385	17.0271	20.2374	NaN	NaN	21.179	19.7924	NaN	NaN	NaN	NaN	NaN	19.4622	NaN	NaN	18.0643	NaN	NaN	NaN	19.4276	21.4445	NaN	23.0067	22.0655	24.6995	NaN	5	5	5	30.9	30.9	30.9	20.546	0	19.389
791	O15195-2;O15195;C9JUR8;E9PFV5	O15195-2;O15195	Villin-like protein	VILL	22.2605	18.5751	19.4094	19.1978	19.5045	NaN	26.1902	21.2603	22.0095	26.6371	24.9912	28.0195	20.3263	18.3264	22.52	21.5121	27.4082	27.2804	27.4204	25.7868	19.0937	19.2836	22.8583	26.5016	24.5931	27.0379	20.2293	20.7236	20.5859	26.3625	19.8629	27.3796	21.8022	18.1562	26.7427	26.6803	3	3	3	3.4	3.4	3.4	94.416	0.00086133	3.6999
792	O15197-3;O15197;F8WCM8;A0A087WTE3;O15197-2;J3KQU5	O15197-3;O15197;F8WCM8	Ephrin type-B receptor 6	EPHB6	21.6448	21.3666	21.9117	22.6521	22.259	21.486	22.8822	21.0274	21.216	22.8845	24.072	20.5183	24.2813	23.3851	18.8567	22.0848	21.5956	NaN	19.6302	21.1969	20.0017	20.8167	18.6917	NaN	19.7049	18.2286	NaN	18.4722	18.535	16.2274	20.1653	NaN	NaN	NaN	18.6958	NaN	13	13	13	34.8	34.8	34.8	57.497	0	206.88
793	O15204;O15204-2	O15204;O15204-2	ADAM DEC1	ADAMDEC1	21.3157	20.1085	19.72	19.1319	20.1945	20.2362	22.9698	20.9989	20.7553	21.2568	20.1952	19.4941	21.7491	21.9436	19.3378	22.169	22.1947	NaN	NaN	21.6447	21.0898	20.9969	20.4452	19.2054	17.9751	19.2564	21.1877	20.9183	21.0238	19.7803	20.5295	NaN	NaN	21.0052	20.7037	NaN	5	5	5	15.3	15.3	15.3	52.775	0	170.55
794	O15230;A0A075B783	O15230	Laminin subunit alpha-5	LAMA5	18.018	18.3069	18.6479	19.2764	18.86	17.5477	19.4428	20.0645	16.8455	18.9232	20.342	17.3111	20.0053	19.9313	18.63	19.7424	17.2726	19.4978	19.4653	15.7937	18.1221	18.2943	15.2013	17.147	17.6333	18.8523	18.8578	20.2417	18.6043	19.5545	18.9794	15.7907	16.3254	16.9409	17.8984	20.327	21	21	20	7.8	7.8	7.4	399.73	0	137.36
795	O15240;Q05BJ3	O15240;Q05BJ3	Neurosecretory protein VGF;Neuroendocrine regulatory peptide-1;Neuroendocrine regulatory peptide-2;Antimicrobial peptide VGF[554-577]	VGF	24.0056	24.6041	24.5141	24.844	25.041	22.6748	23.3069	24.1091	24.0942	23.5345	26.8663	23.1258	27.0729	26.5696	21.9921	24.1843	23.765	19.8659	21.6867	23.6302	24.8026	24.1364	24.7626	21.086	21.8667	21.6288	20.8128	19.6176	19.9478	NaN	21.9786	20.6751	22.1817	22.3203	18.5958	20.8051	17	17	17	33	33	33	67.257	0	117.81
796	O15273	O15273	Telethonin	TCAP	NaN	NaN	NaN	NaN	NaN	NaN	19.6947	NaN	NaN	NaN	NaN	NaN	NaN	NaN	NaN	NaN	NaN	NaN	NaN	NaN	NaN	NaN	NaN	NaN	NaN	NaN	NaN	NaN	NaN	NaN	NaN	NaN	NaN	NaN	NaN	NaN	1	1	1	6.6	6.6	6.6	19.051	0.00088067	3.9386
797	O15354	O15354	Prosaposin receptor GPR37	GPR37	NaN	NaN	NaN	NaN	NaN	NaN	NaN	NaN	NaN	NaN	NaN	NaN	NaN	NaN	NaN	NaN	NaN	NaN	NaN	NaN	NaN	NaN	NaN	NaN	NaN	NaN	NaN	NaN	NaN	NaN	NaN	NaN	NaN	20.0126	NaN	NaN	2	2	2	6	6	6	67.113	0.00045517	4.4483
798	O15400-2;O15400	O15400-2;O15400	Syntaxin-7	STX7	NaN	NaN	18.4969	NaN	20.5776	NaN	NaN	NaN	NaN	NaN	19.1823	NaN	NaN	NaN	NaN	NaN	NaN	NaN	NaN	18.2027	NaN	NaN	NaN	NaN	NaN	NaN	NaN	NaN	NaN	NaN	18.5214	NaN	NaN	21.9115	20.7426	NaN	7	7	7	36.8	36.8	36.8	27.4	0	41.025
799	O15498-2;O15498	O15498-2;O15498	Synaptobrevin homolog YKT6	YKT6	NaN	NaN	NaN	NaN	NaN	NaN	NaN	NaN	NaN	NaN	NaN	NaN	NaN	NaN	NaN	NaN	NaN	NaN	NaN	NaN	NaN	NaN	NaN	NaN	NaN	NaN	NaN	NaN	NaN	NaN	NaN	NaN	NaN	NaN	NaN	NaN	3	3	3	22	22	22	18.58	0.00047687	5.2519
800	O15511;O15511-2;B1ALC0	O15511;O15511-2;B1ALC0	Actin-related protein 2/3 complex subunit 5	ARPC5	NaN	19.2948	NaN	19.634	21.0315	NaN	NaN	NaN	NaN	NaN	NaN	NaN	NaN	NaN	NaN	NaN	NaN	NaN	NaN	NaN	NaN	NaN	NaN	NaN	NaN	NaN	NaN	NaN	NaN	NaN	NaN	NaN	NaN	20.0085	24.1987	NaN	2	2	2	20.5	20.5	20.5	16.32	0	7.7431
801	O15540;O15540-2	O15540;O15540-2	Fatty acid-binding protein, brain	FABP7	NaN	NaN	NaN	NaN	NaN	NaN	NaN	NaN	NaN	NaN	NaN	NaN	NaN	NaN	NaN	NaN	21.288	NaN	NaN	20.6252	21.6371	19.8892	18.5671	NaN	NaN	NaN	NaN	NaN	NaN	NaN	21.0603	NaN	NaN	NaN	NaN	NaN	4	4	4	36.4	36.4	36.4	14.889	0	8.6569
802	O43155	O43155	Leucine-rich repeat transmembrane protein FLRT2	FLRT2	19.4576	20.1441	19.4891	22.2119	21.6362	19.7915	19.1282	NaN	18.0498	16.8545	20.9898	NaN	19.7289	20.1853	18.004	NaN	16.5794	NaN	NaN	NaN	NaN	15.5115	20.4791	17.9161	16.5629	18.8594	14.907	18.1172	19.0736	NaN	16.8566	17.1032	17.8892	18.4615	NaN	16.3666	12	12	12	21.7	21.7	21.7	74.048	0	40.042
803	O43157-2;O43157;O43157-3	O43157-2;O43157;O43157-3	Plexin-B1	PLXNB1	NaN	NaN	NaN	NaN	14.7363	NaN	15.9491	NaN	NaN	NaN	16.4309	16.9025	17.5124	NaN	NaN	15.7524	NaN	NaN	NaN	NaN	NaN	NaN	NaN	NaN	NaN	NaN	NaN	NaN	16.3454	NaN	NaN	NaN	17.5774	NaN	NaN	NaN	5	5	5	4	4	4	214.41	0.00050352	6.2841
804	Q5SZU1;O43175	Q5SZU1;O43175	D-3-phosphoglycerate dehydrogenase	PHGDH	NaN	NaN	NaN	NaN	NaN	NaN	NaN	NaN	NaN	NaN	NaN	NaN	NaN	NaN	NaN	NaN	NaN	NaN	NaN	NaN	NaN	NaN	NaN	NaN	NaN	NaN	NaN	NaN	NaN	NaN	NaN	NaN	NaN	18.064	17.7403	NaN	4	4	4	11.8	11.8	11.8	53.085	0.00048333	5.4977
805	O43278;H3BVD9;H3BTQ8;H3BMB6;H3BNW5;H3BSM2	O43278;H3BVD9;H3BTQ8;H3BMB6	Kunitz-type protease inhibitor 1	SPINT1	23.5641	23.434	23.7095	24.2086	23.8562	22.1836	24.0716	23.6017	24.2445	24.3736	25.3985	20.3317	25.1626	24.8834	19.6799	23.4635	23.7522	21.1395	21.6035	23.1366	22.4185	22.1013	22.6506	17.5666	19.7655	20.7915	19.4191	20.6693	21.4147	22.7845	21.2776	19.48	21.9301	20.6364	20.556	21.3805	21	21	1	36.9	36.9	1.5	58.397	0	266.39
806	O43280-2;O43280	O43280-2;O43280	Trehalase	TREH	NaN	NaN	NaN	NaN	NaN	NaN	NaN	NaN	NaN	NaN	NaN	NaN	NaN	NaN	NaN	NaN	NaN	NaN	NaN	NaN	NaN	NaN	16.7337	NaN	NaN	NaN	NaN	NaN	18.1678	NaN	NaN	NaN	NaN	NaN	NaN	NaN	3	3	3	8	8	8	62.94	0.00050403	6.3021
807	O43291;K7EM91;K7EKQ0;O43291-2;K7EKC8;K7ESI5;K7EQZ3	O43291;K7EM91;K7EKQ0;O43291-2	Kunitz-type protease inhibitor 2	SPINT2	24.8214	24.6774	24.8763	25.0736	25.0748	24.492	24.8514	24.2507	24.4941	24.5937	25.8586	23.033	26.2902	25.419	22.8305	25.2399	24.3138	20.7617	22.4059	23.7967	22.8755	23.613	22.0909	22.4114	22.5678	23.2197	21.5481	22.0329	20.8771	21.5501	22.5638	21.7313	22.2144	16.6374	19.7454	22.4971	4	4	4	18.3	18.3	18.3	28.228	0	98.833
808	O43361	O43361	Zinc finger protein 749	ZNF749	19.8485	NaN	NaN	NaN	21.0758	NaN	26.1981	24.5826	24.9853	24.7338	22.0335	25.3749	24.3057	21.2347	24.8788	25.6472	25.5	24.3763	25.9598	24.9642	NaN	19.8634	NaN	24.9722	25.8541	25.8323	24.1747	23.0167	24.6454	24.6455	NaN	24.3494	22.4969	17.0844	21.9716	24.9683	1	1	1	1.3	1.3	1.3	90.363	0.0073218	2.5684
809	O43396;K7ER96;K7EKG2;K7EPB7;K7EML9	O43396;K7ER96	Thioredoxin-like protein 1	TXNL1	NaN	NaN	NaN	NaN	NaN	NaN	17.6078	NaN	NaN	NaN	16.676	NaN	18.3586	17.5271	NaN	17.7103	NaN	NaN	NaN	NaN	NaN	16.8284	19.7294	NaN	NaN	17.0189	NaN	NaN	NaN	NaN	18.407	NaN	NaN	18.1517	18.3577	NaN	3	3	3	15.2	15.2	15.2	32.251	0.00046189	4.6289
810	O43405-2;O43405;G3V5V4;G3V4C4;H0YJW4	O43405-2;O43405;G3V5V4;G3V4C4	Cochlin	COCH	22.7807	22.9636	24.0996	22.84	23.1823	23.428	21.8541	21.5099	22.3049	22.22	24.3146	18.6268	24.4883	24.9839	19.5591	21.3962	18.7631	NaN	19.3131	22.9246	24.0217	23.6309	20.7397	20.265	20.4304	19.8454	21.0709	22.028	21.9283	22.5635	22.88	20.7624	23.1985	23.9406	20.83	22.3052	4	4	4	7.5	7.5	7.5	53.229	0	24.201
811	O43490-2;O43490;O43490-5;O43490-3;O43490-4;O43490-6;O43490-7;D6RIF3	O43490-2;O43490;O43490-5;O43490-3;O43490-4;O43490-6;O43490-7	Prominin-1	PROM1	22.6067	22.039	22.6852	23.4072	24.5867	18.099	22.2172	19.689	22.2917	21.8959	23.3362	20.0581	24.1268	23.0495	18.5908	21.5819	21.3688	19.3617	NaN	18.9622	NaN	19.1866	22.7602	15.8354	18.6528	NaN	NaN	18.3957	18.288	NaN	15.8576	18.7997	15.3959	18.1502	18.6179	19.2391	19	19	19	32.1	32.1	32.1	96.25	0	323.31
812	O43505	O43505	Beta-1,4-glucuronyltransferase 1	B4GAT1	22.8809	24.6535	22.3452	23.399	24.1622	23.8533	23.6264	19.5832	22.2836	23.7274	19.0221	22.3517	22.1707	20.3036	21.0071	20.7398	22.442	17.4309	17.9872	20.6132	20.7183	17.3709	19.3486	17.6409	19.1921	20.1897	20.1108	18.5639	21.2359	NaN	21.2928	18.1414	19.2568	20.9594	17.0096	18.6636	9	9	9	21	21	21	47.119	0	51.907
813	O43508-2;C0H5Y4;C9JF68;O75888-5;O75888-4;O75888-3;O43508;O75888	O43508-2;C0H5Y4;C9JF68;O75888-5;O75888-4;O75888-3;O43508;O75888	Tumor necrosis factor ligand superfamily member 12;Tumor necrosis factor ligand superfamily member 12, membrane form;Tumor necrosis factor ligand superfamily member 12, secreted form;Tumor necrosis factor ligand superfamily member 13	TNFSF12;TNFSF13	16.6503	NaN	18.7724	16.5699	NaN	17.2268	NaN	NaN	18.6524	NaN	19.4242	18.0294	NaN	19.6791	NaN	18.2688	NaN	NaN	21.6937	NaN	NaN	19.1016	NaN	NaN	NaN	NaN	NaN	NaN	18.5835	NaN	NaN	18.2824	NaN	NaN	NaN	17.7203	2	2	2	7.9	7.9	7.9	36.588	0.0020842	3.381
814	O43511;C9JQG1;O43511-2	O43511;C9JQG1;O43511-2	Pendrin	SLC26A4	NaN	20.3284	21.6497	NaN	20.0525	NaN	NaN	NaN	17.1706	NaN	NaN	NaN	NaN	19.267	17.7603	NaN	19.6358	NaN	NaN	NaN	NaN	NaN	NaN	NaN	NaN	NaN	NaN	NaN	NaN	NaN	NaN	NaN	NaN	NaN	NaN	NaN	4	4	4	6.2	6.2	6.2	85.722	0.00050176	6.1961
815	O43570-2;O43570;B3KUB4	O43570-2;O43570;B3KUB4	Carbonic anhydrase 12	CA12	20.4148	20.2036	19.8435	21.3615	21.8738	18.7224	NaN	NaN	NaN	NaN	23.1305	NaN	21.6454	22.1117	NaN	NaN	NaN	NaN	NaN	NaN	NaN	19.1367	NaN	NaN	NaN	NaN	NaN	16.9415	NaN	NaN	NaN	NaN	NaN	NaN	NaN	NaN	6	6	6	23.6	23.6	23.6	38.407	0	75.564
816	O43633;M0R1L7;M0R1T5;M0QXX8	O43633;M0R1L7;M0R1T5	Charged multivesicular body protein 2a	CHMP2A	23.0924	23.6194	23.1551	23.9894	24.9484	21.647	24.6197	21.618	23.9338	24.3043	24.6728	24.375	24.9647	24.6027	22.9192	22.6794	22.6774	25.0931	NaN	22.0622	20.1994	21.6086	25.1886	NaN	23.6381	23.8838	NaN	21.3198	19.0969	NaN	NaN	24.0003	NaN	19.1417	19.7451	23.2971	11	11	11	32.9	32.9	32.9	25.104	0	32.985
817	O43653	O43653	Prostate stem cell antigen	PSCA	NaN	28.2224	NaN	28.8207	NaN	27.2854	27.4456	25.8698	23.1554	28.1695	28.6536	24.9086	28.5462	28.3227	27.1404	27.1294	NaN	23.8743	NaN	24.9319	26.4181	27.9387	27.47	24.9629	24.7041	25.6749	NaN	NaN	NaN	22.6485	24.5637	24.5667	25.0113	NaN	NaN	24.3166	3	3	3	22.8	22.8	22.8	12.912	0	197.26
818	O43692	O43692	Peptidase inhibitor 15	PI15	NaN	19.6255	19.2708	20.9909	19.9302	NaN	23.4	22.9554	22.9565	25.815	20.3659	22.0654	24.6551	20.3347	21.869	22.7884	23.0238	NaN	20.6468	24.4192	NaN	NaN	20.7953	21.9291	24.095	NaN	21.2538	21.775	21.4352	NaN	23.1861	21.6184	NaN	23.2246	NaN	NaN	1	1	1	3.9	3.9	3.9	29.065	0.0035587	2.7374
819	O43707;O43707-2;F5GXS2;O43707-3;H7C144;K7EJH8;K7EP19	O43707;O43707-2;F5GXS2;O43707-3	Alpha-actinin-4	ACTN4	17.8133	19.223	19.992	22.2549	20.5355	15.0518	20.5434	18.6584	20.102	19.6017	21.5974	19.5305	19.2213	21.0715	17.9487	19.5627	21.7934	18.8709	15.6175	19.2672	19.5097	19.0553	23.1562	19.3547	18.2292	23.1671	19.3218	18.8233	18.8786	18.3354	19.0033	17.134	19.3865	22.5917	24.8665	18.4105	41	41	25	54.8	54.8	35.2	104.85	0	323.31
820	O43827	O43827	Angiopoietin-related protein 7	ANGPTL7	NaN	NaN	NaN	NaN	NaN	NaN	NaN	NaN	NaN	NaN	NaN	NaN	NaN	NaN	NaN	NaN	NaN	NaN	NaN	NaN	NaN	NaN	NaN	NaN	NaN	NaN	NaN	NaN	NaN	NaN	19.7357	NaN	NaN	NaN	NaN	NaN	1	1	1	4.9	4.9	4.9	40.018	0.0020973	3.4458
821	O43852-9;O43852-5;O43852-2;O43852;O43852-4;O43852-3;H0Y875;O43852-15;O43852-8;O43852-6;O43852-12;O43852-13;O43852-14;O43852-7;O43852-11;O43852-10	O43852-9;O43852-5;O43852-2;O43852;O43852-4;O43852-3;H0Y875;O43852-15;O43852-8;O43852-6	Calumenin	CALU	18.1397	18.2109	21.6529	22.1276	21.8669	21.0799	20.3428	19.3137	20.6627	22.9225	23.83	18.8427	23.4447	23.2274	NaN	20.5395	21.4602	NaN	NaN	NaN	NaN	NaN	19.902	NaN	NaN	NaN	NaN	NaN	NaN	NaN	19.6904	NaN	NaN	20.3795	NaN	19.1747	6	6	6	45.5	45.5	45.5	17.639	0	89.037
822	O43866	O43866	CD5 antigen-like	CD5L	20.9227	21.3775	21.7102	21.552	21.5849	18.572	20.4948	22.3057	21.0217	21.5106	17.8869	19.1331	21.3743	22.1496	24.225	21.7812	22.4523	19.8225	20.451	21.9224	21.5558	19.2306	20.7229	19.8477	21.3619	21.1667	19.4326	21.4936	20.2143	19.6546	22.2628	19.1174	21.0276	21.9162	25.3796	20.8126	11	11	11	39.5	39.5	39.5	38.087	0	150.49
823	O43895;Q5JZ40	O43895	Xaa-Pro aminopeptidase 2	XPNPEP2	18.7102	21.1165	17.2553	22.4411	23.449	18.3968	23.523	20.6898	20.4667	22.5045	22.0157	20.0292	22.0704	21.0527	NaN	19.622	20.2397	14.6591	16.1479	18.2534	NaN	16.0904	20.2264	NaN	NaN	NaN	16.7974	NaN	NaN	NaN	NaN	NaN	18.8853	17.4281	NaN	NaN	15	15	15	27.7	27.7	27.7	75.624	0	320.34
824	O43921	O43921	Ephrin-A2	EFNA2	NaN	NaN	NaN	NaN	NaN	NaN	NaN	NaN	NaN	NaN	NaN	NaN	NaN	NaN	NaN	NaN	NaN	NaN	NaN	NaN	NaN	NaN	NaN	NaN	NaN	NaN	NaN	NaN	NaN	NaN	NaN	NaN	NaN	NaN	NaN	NaN	1	1	1	6.6	6.6	6.6	23.878	0.0069579	2.5807
825	O60234;M0QX47;M0QYJ8;M0QXC2;M0QYG8;M0R1D2;M0R0C1;M0QXZ6;M0R2P2	O60234;M0QX47;M0QYJ8;M0QXC2;M0QYG8;M0R1D2;M0R0C1	Glia maturation factor gamma	GMFG	20.0896	20.6575	20.0535	20.7634	21.3863	20.3813	NaN	NaN	19.9911	20.3482	NaN	NaN	20	20.1632	NaN	19.8562	20.8322	18.7208	NaN	22.3104	22.6219	20.7073	17.5918	NaN	NaN	NaN	19.5155	20.092	NaN	NaN	19.2539	NaN	NaN	23.0146	23.9752	NaN	4	4	3	33.8	33.8	27.5	16.801	0	40.269
826	O60235	O60235	Transmembrane protease serine 11D;Transmembrane protease serine 11D non-catalytic chain;Transmembrane protease serine 11D catalytic chain	TMPRSS11D	NaN	19.8349	21.5201	22.0702	NaN	NaN	NaN	NaN	NaN	17.7274	17.6095	NaN	NaN	18.8195	NaN	NaN	NaN	NaN	NaN	NaN	NaN	NaN	NaN	NaN	NaN	NaN	NaN	NaN	NaN	NaN	NaN	NaN	NaN	NaN	NaN	NaN	4	4	4	12.9	12.9	12.9	46.263	0	16.029
827	O60240	O60240	Perilipin-1	PLIN1	NaN	NaN	NaN	NaN	NaN	NaN	17.3591	17.1398	NaN	NaN	18.8929	17.2076	NaN	NaN	NaN	NaN	NaN	NaN	NaN	17.2308	NaN	17.5922	NaN	NaN	NaN	22.2824	NaN	NaN	NaN	NaN	17.7056	NaN	20.6457	19.3098	22.6331	NaN	4	4	4	9.2	9.2	9.2	55.99	0	9.2851
828	O60245;O60245-2;H0YAH0	O60245;O60245-2	Protocadherin-7	PCDH7	NaN	NaN	15.6603	15.3765	NaN	NaN	NaN	NaN	NaN	16.0421	17.5455	NaN	18.1355	17.7888	NaN	NaN	NaN	16.4553	NaN	NaN	17.0702	17.6187	18.1715	NaN	NaN	NaN	17.1087	NaN	22.8106	NaN	16.5292	NaN	17.5572	16.6254	NaN	NaN	5	5	5	5.6	5.6	5.6	116.07	0	14.943
829	O60259;O60259-2	O60259;O60259-2	Kallikrein-8	KLK8	NaN	NaN	NaN	18.8212	NaN	NaN	NaN	NaN	NaN	NaN	NaN	NaN	NaN	NaN	NaN	NaN	NaN	NaN	NaN	NaN	NaN	NaN	NaN	NaN	NaN	NaN	NaN	NaN	NaN	NaN	NaN	NaN	19.9277	NaN	NaN	NaN	2	2	2	10	10	10	28.048	0.00050865	6.4958
830	O60262;K7ESC6	O60262;K7ESC6	Guanine nucleotide-binding protein G(I)/G(S)/G(O) subunit gamma-7;Guanine nucleotide-binding protein subunit gamma	GNG7	NaN	18.9314	NaN	NaN	19.3988	NaN	NaN	22.375	NaN	20.0115	25.3304	22.8265	25.509	24.9741	22.086	NaN	NaN	23.2146	NaN	21.7792	22.7803	24.8636	23.7205	22.631	22.5699	23.3514	23.1217	22.2999	NaN	20.9994	21.8888	21.6276	25.7966	NaN	24.4958	24.4479	4	4	4	63.2	63.2	63.2	7.5217	0	9.7422
831	O60279;H7C2K7	O60279;H7C2K7	Sushi domain-containing protein 5	SUSD5	20.2826	20.1377	21.0243	20.7464	21.4183	22.1113	21.1696	20.9996	NaN	22.7861	24.165	NaN	22.8206	23.4317	NaN	21.0979	21.0784	NaN	19.7833	22.9875	23.4475	23.4072	24.607	19.8388	NaN	19.4138	21.1955	21.4651	21.3072	NaN	22.9504	18.8331	22.5089	23.0797	21.3755	20.1296	8	8	8	13.2	13.2	13.2	68.02	0	230.81
832	O60449-3;O60449-2;Q8IX05;A0A087WT00;O60449;Q8IX05-2	O60449-3;O60449-2;Q8IX05;A0A087WT00	Lymphocyte antigen 75;CD302 antigen	LY75;CD302	18.1609	16.5184	17.5515	16.0491	18.2126	16.2749	NaN	NaN	16.98	NaN	19.0508	NaN	19.007	17.7542	NaN	NaN	17.589	NaN	NaN	17.4073	17.896	16.8723	NaN	16.0139	NaN	19.9963	17.0621	18.5561	NaN	NaN	18.531	NaN	19.2119	20.6412	NaN	17.1762	6	6	6	4	4	4	209.44	0	294.12
833	O60462-4;O60462-5;O60462-2;O60462-3;O60462;O60462-6;C9JH98	O60462-4;O60462-5;O60462-2;O60462-3;O60462;O60462-6	Neuropilin-2	NRP2	NaN	14.987	NaN	17.0341	NaN	15.1497	NaN	NaN	NaN	NaN	NaN	NaN	NaN	14.5599	NaN	NaN	NaN	NaN	NaN	NaN	NaN	NaN	16.8476	NaN	NaN	NaN	NaN	NaN	NaN	NaN	NaN	NaN	NaN	NaN	NaN	NaN	4	4	4	5.3	5.3	5.3	101.41	0.00049068	5.7725
834	O60486	O60486	Plexin-C1	PLXNC1	NaN	NaN	NaN	NaN	NaN	NaN	NaN	NaN	NaN	NaN	NaN	NaN	NaN	NaN	NaN	NaN	NaN	NaN	NaN	NaN	NaN	NaN	NaN	NaN	NaN	NaN	NaN	NaN	NaN	NaN	NaN	NaN	NaN	NaN	NaN	NaN	1	1	1	0.9	0.9	0.9	175.74	0	15.074
835	O60488-2;O60488;D6RF95	O60488-2;O60488;D6RF95	Long-chain-fatty-acid--CoA ligase 4	ACSL4	NaN	NaN	NaN	NaN	NaN	NaN	NaN	NaN	NaN	NaN	NaN	NaN	NaN	NaN	NaN	NaN	NaN	NaN	NaN	NaN	NaN	NaN	NaN	NaN	NaN	NaN	NaN	NaN	NaN	NaN	NaN	NaN	NaN	15.9699	NaN	NaN	2	2	2	4.6	4.6	4.6	74.435	0.0046802	2.6401
836	O60494;B0YIZ6;H7C480;J3KST3;Q5TA50	O60494	Cubilin	CUBN	25.5218	25.2876	24.2378	25.4704	27.0323	23.36	26.3872	24.5887	25.995	25.2866	27.166	23.4235	26.715	27.0119	22.6176	25.2563	24.2207	21.2048	21.9689	23.0879	23.105	23.2723	23.8846	19.3144	21.775	22.7473	20.2433	20.2642	19.5805	20.9772	22.6215	20.2094	22.6348	19.6921	20.6647	19.5508	92	92	90	32.9	32.9	32.4	398.73	0	323.31
837	O60512-2;O60512	O60512-2;O60512	Beta-1,4-galactosyltransferase 3;N-acetyllactosamine synthase;Beta-N-acetylglucosaminylglycopeptide beta-1,4-galactosyltransferase;Beta-N-acetylglucosaminyl-glycolipid beta-1,4-galactosyltransferase	B4GALT3	NaN	NaN	NaN	NaN	NaN	NaN	NaN	NaN	NaN	NaN	NaN	NaN	20.8441	NaN	NaN	NaN	NaN	NaN	NaN	NaN	NaN	NaN	NaN	NaN	NaN	NaN	NaN	NaN	NaN	NaN	NaN	NaN	NaN	NaN	NaN	NaN	1	1	1	8.3	8.3	8.3	15.654	0.0036058	2.8884
838	O60603	O60603	Toll-like receptor 2	TLR2	NaN	15.2593	NaN	15.7014	NaN	14.2117	NaN	NaN	NaN	NaN	NaN	NaN	NaN	NaN	NaN	NaN	NaN	NaN	NaN	NaN	NaN	NaN	NaN	NaN	NaN	NaN	NaN	NaN	NaN	NaN	NaN	NaN	NaN	NaN	NaN	NaN	3	3	3	5.4	5.4	5.4	89.837	0	13.058
839	O60609-2;O60609	O60609-2;O60609	GDNF family receptor alpha-3	GFRA3	NaN	NaN	NaN	NaN	NaN	NaN	NaN	NaN	NaN	17.5747	20.3949	NaN	NaN	20.4952	NaN	NaN	NaN	NaN	NaN	NaN	18.164	NaN	18.7432	NaN	NaN	NaN	NaN	NaN	NaN	NaN	NaN	NaN	NaN	NaN	NaN	NaN	1	1	1	2.4	2.4	2.4	40.929	0.0032441	3.0669
840	O60635	O60635	Tetraspanin-1	TSPAN1	26.8083	25.1894	24.2551	26.7375	24.9376	22.2975	26.8912	23.1066	24.9284	25.2498	27.6867	23.0075	25.7492	26.1916	23.0276	24.4207	24.4137	22.9465	23.7509	23.6704	22.5733	23.9359	21.505	21.7381	23.5416	23.5945	21.7799	21.4708	22.0986	21.3171	20.9622	23.0249	22.8702	NaN	27.3969	21.7092	1	1	1	5.4	5.4	5.4	26.301	0	82.684
841	O60664-4;O60664-3;O60664;K7ERZ3;K7EL96;K7ER39;O60664-2;K7EJD0	O60664-4;O60664-3;O60664;K7ERZ3;K7EL96	Perilipin-3	PLIN3	NaN	NaN	NaN	NaN	17.8985	16.755	NaN	NaN	20.2282	NaN	NaN	19.8233	NaN	18.3363	18.7572	18.0742	16.2736	18.7341	18.2235	17.3276	NaN	NaN	19.7542	22.4446	NaN	21.8773	20.4565	NaN	20.4464	19.1414	19.2347	NaN	16.88	21.7452	20.6325	16.5958	11	11	11	42.4	42.4	42.4	45.803	0	72.749
842	O60701-2;O60701;O60701-3;E7ER95;E7ER83;E7ETF4;E7EV97	O60701-2;O60701;O60701-3	UDP-glucose 6-dehydrogenase	UGDH	NaN	NaN	16.9633	NaN	18.4922	NaN	NaN	NaN	NaN	NaN	NaN	NaN	NaN	NaN	NaN	NaN	NaN	NaN	NaN	NaN	16.8349	NaN	NaN	NaN	NaN	NaN	NaN	NaN	NaN	NaN	NaN	NaN	NaN	17.0757	NaN	NaN	3	3	3	10.1	10.1	10.1	47.602	0.00050813	6.4586
843	O60704;B1AHJ5	O60704;B1AHJ5	Protein-tyrosine sulfotransferase 2	TPST2	NaN	18.7419	18.1613	19.9217	17.818	NaN	19.0229	18.3458	18.0364	17.4908	NaN	17.8639	16.8501	19.0954	17.8225	18.2128	19.4158	NaN	NaN	18.8391	NaN	NaN	NaN	NaN	NaN	NaN	17.4756	NaN	NaN	NaN	NaN	NaN	NaN	NaN	NaN	NaN	2	2	2	6.1	6.1	6.1	41.911	0.0050603	2.6243
844	U3KQK0;Q99880;Q99879;Q99877;Q93079;Q5QNW6;P62807;P58876;P57053;O60814;Q5QNW6-2;Q96A08	U3KQK0;Q99880;Q99879;Q99877;Q93079;Q5QNW6;P62807;P58876;P57053;O60814;Q5QNW6-2;Q96A08	Histone H2B;Histone H2B type 1-L;Histone H2B type 1-M;Histone H2B type 1-N;Histone H2B type 1-H;Histone H2B type 2-F;Histone H2B type 1-C/E/F/G/I;Histone H2B type 1-D;Histone H2B type F-S;Histone H2B type 1-K;Histone H2B type 1-A	HIST1H2BN;HIST1H2BL;HIST1H2BM;HIST1H2BH;HIST2H2BF;HIST1H2BC;HIST1H2BD;H2BFS;HIST1H2BK;HIST1H2BA	17.0915	21.565	21.747	19.5562	20.663	NaN	21.4317	21.005	22.5285	19.2373	21.6163	23.8623	22.4226	22.7265	20.675	21.4779	22.7842	17.1354	19.4426	21.0195	21.003	22.3675	26.2352	25.549	20.2488	24.5022	NaN	NaN	19.4669	NaN	NaN	23.105	25.2128	26.8418	29.4071	22.1667	6	6	2	31.3	31.3	6	18.804	0	78.078
845	O60883	O60883	Prosaposin receptor GPR37L1	GPR37L1	NaN	NaN	16.977	NaN	NaN	NaN	NaN	NaN	NaN	NaN	21.4371	NaN	NaN	20.7156	NaN	NaN	NaN	NaN	NaN	NaN	17.9702	NaN	NaN	NaN	NaN	NaN	NaN	17.8026	NaN	NaN	21.2538	NaN	NaN	17.8063	16.622	NaN	2	2	2	5.6	5.6	5.6	52.77	0	16.613
846	O60888-3;O60888;O60888-2;C9IZG4	O60888-3;O60888;O60888-2;C9IZG4	Protein CutA	CUTA	25.8902	24.278	24.3386	26.3184	26.2382	23.1612	25.1912	24.35	25.2812	25.3407	27.6486	22.62	26.3189	26.3818	22.8586	23.7781	24.0996	NaN	21.7664	24.2185	22.0435	22.8005	25.5882	19.5959	22.2769	20.0717	19.5734	NaN	NaN	NaN	18.9541	NaN	NaN	20.804	19.5922	NaN	3	3	3	34	34	34	16.832	0	104.77
847	O60939	O60939	Sodium channel subunit beta-2	SCN2B	NaN	NaN	NaN	NaN	NaN	NaN	NaN	NaN	NaN	NaN	20.8464	NaN	20.086	NaN	NaN	NaN	NaN	NaN	NaN	NaN	NaN	NaN	NaN	18.428	NaN	NaN	NaN	NaN	NaN	NaN	NaN	17.9291	NaN	NaN	NaN	NaN	3	3	3	15.3	15.3	15.3	24.326	0.00047962	5.3558
848	O75023-2;O75023;O75023-3	O75023-2;O75023;O75023-3	Leukocyte immunoglobulin-like receptor subfamily B member 5	LILRB5	NaN	NaN	NaN	NaN	NaN	NaN	NaN	NaN	NaN	NaN	NaN	NaN	NaN	NaN	15.3245	NaN	NaN	NaN	NaN	NaN	NaN	NaN	NaN	NaN	14.8945	NaN	NaN	NaN	NaN	NaN	NaN	NaN	NaN	NaN	NaN	NaN	2	2	2	6.1	6.1	6.1	52.968	0.0017131	3.6226
849	O75071	O75071	EF-hand calcium-binding domain-containing protein 14	EFCAB14	20.1351	21.5851	21.5067	22.2954	23.3261	21.5281	18.6423	19.7956	18.8707	16.5364	24.1694	19.9245	23.1052	23.3711	NaN	19.1781	19.4671	NaN	NaN	19.1028	21.1415	20.4729	21.5587	19.2052	20.185	17.7225	19.4634	19.0554	NaN	NaN	23.1856	NaN	21.5566	22.6592	18.1712	19.3653	6	6	6	13.7	13.7	13.7	55.031	0	323.31
850	V9GYG8;O75074	V9GYG8;O75074	Low-density lipoprotein receptor-related protein 3	LRP3	20.8873	21.7999	20.9993	22.0495	21.9001	NaN	NaN	NaN	NaN	NaN	21.0784	NaN	21.6068	NaN	NaN	NaN	NaN	NaN	NaN	NaN	NaN	NaN	NaN	NaN	NaN	NaN	NaN	NaN	NaN	NaN	NaN	NaN	NaN	NaN	NaN	NaN	1	1	1	13.2	13.2	13.2	10.149	0	10.732
851	O75083;D6RD66;O75083-3	O75083;D6RD66;O75083-3	WD repeat-containing protein 1	WDR1	15.7743	17.5593	NaN	17.4042	18.9797	16.8817	16.5762	NaN	15.3054	NaN	17.6049	NaN	19.1851	17.7709	NaN	NaN	NaN	NaN	NaN	17.3918	19.1406	19.6722	19.4311	NaN	NaN	NaN	NaN	NaN	NaN	NaN	NaN	15.0991	20.1317	20.7688	23.7056	NaN	15	15	15	33.2	33.2	33.2	66.193	0	34.816
852	Q14332;O75084	Q14332;O75084	Frizzled-2;Frizzled-7	FZD2;FZD7	NaN	19.5291	20.4696	21.1632	21.0284	19.9574	21.0697	20.3711	20.9082	21.2113	22.7128	20.1461	23.4549	23.1132	18.4229	20.2104	19.9174	17.1225	17.0349	20.0869	19.9956	20.0786	20.3196	16.8277	17.9989	19.4673	16.9574	16.4641	NaN	17.2435	17.9489	16.9678	18.7074	NaN	NaN	16.8467	3	3	2	4.4	4.4	2.8	63.553	0	8.2418
853	Q5T0V3;Q5T0V2;Q5T0V4;Q5T0V0;O75093-2;O75093	Q5T0V3;Q5T0V2;Q5T0V4;Q5T0V0;O75093-2;O75093	Slit homolog 1 protein	SLIT1	NaN	NaN	20.0967	20.4595	20.183	20.575	20.5429	20.081	21.8711	21.3525	21.9065	18.9499	21.2221	21.717	NaN	20.5944	20.6598	NaN	NaN	24.1513	22.9721	22.0213	21.1092	21.0551	19.5758	19.6591	23.7472	21.9649	21.8718	22.3289	25.0902	21.7388	24.1139	25.2352	22.2725	20.1618	1	1	1	2.4	2.4	2.4	41.633	0.0080214	2.4969
854	O75094-3;O75094;O75094-4;O75094-2	O75094-3;O75094;O75094-4;O75094-2	Slit homolog 3 protein	SLIT3	NaN	NaN	NaN	13.8053	NaN	NaN	NaN	NaN	NaN	NaN	18.1433	NaN	19.3891	18.4608	NaN	NaN	NaN	NaN	NaN	NaN	16.5393	NaN	NaN	NaN	NaN	NaN	NaN	NaN	NaN	NaN	NaN	NaN	14.8638	NaN	NaN	NaN	3	3	3	2.5	2.5	2.5	162.16	0	13.493
855	O75131;A0A087WYQ3;H0YB26;E5RFT7;A0A087WUS8;A0A087WXR6;E5RHZ0;Q96FN4-2;Q96FN4;O95741;Q9UBL6-2;O95741-2;Q9UBL6	O75131	Copine-3	CPNE3	NaN	16.1024	NaN	20.3023	19.7885	NaN	NaN	NaN	NaN	19.193	21.587	18.1532	21.1628	NaN	18.2086	16.4129	NaN	NaN	NaN	NaN	18.1173	17.8302	19.6639	NaN	NaN	NaN	NaN	NaN	NaN	21.696	NaN	NaN	19.228	19.4422	21.5088	19.8808	11	10	10	23.6	22	22	60.13	0	28.585
856	O75223;M0QZK8;B8ZZK2;H7BZK5;O75223-3;O75223-2;O75223-4	O75223;M0QZK8;B8ZZK2;H7BZK5;O75223-3	Gamma-glutamylcyclotransferase	GGCT	18.4549	20.7206	21.2601	22.9396	20.1226	16.861	20.6621	22.2879	22.135	20.2378	24.6747	18.1347	21.2613	21.2428	19.7525	21.7702	21.162	21.6124	21.1981	22.6762	21.7635	21.9826	23.8003	NaN	18.7467	NaN	21.4185	20.5882	21.2305	21.2019	23.1407	18.7599	23.8521	24.3471	20.8172	NaN	8	8	8	56.9	56.9	56.9	21.007	0	96.563
857	O75309;O75309-4;O75309-2;H3BSG2;O75309-3;H3BSV3;I3L418;J3QLA1	O75309;O75309-4;O75309-2;H3BSG2;O75309-3	Cadherin-16	CDH16	19.8962	20.8446	21.4771	22.0725	21.9724	20.7489	19.3265	18.425	19.9797	20.9165	22.3576	NaN	22.7947	23.3382	18.7318	NaN	18.2342	21.5796	20.8887	17.7324	18.3142	17.7932	20.4965	NaN	22.4655	NaN	16.3632	18.6454	NaN	NaN	NaN	17.6158	19.5858	19.8648	18.6086	NaN	17	17	17	33.4	33.4	33.4	89.922	0	184.33
858	O75326-2;O75326;F5GYX3	O75326-2;O75326;F5GYX3	Semaphorin-7A	SEMA7A	NaN	NaN	15.4385	NaN	NaN	NaN	NaN	NaN	NaN	NaN	NaN	NaN	NaN	NaN	NaN	NaN	NaN	NaN	18.4179	NaN	NaN	NaN	16.4548	NaN	NaN	NaN	NaN	NaN	NaN	NaN	NaN	NaN	NaN	16.384	NaN	NaN	3	3	3	4.9	4.9	4.9	73.363	0.0017079	3.6046
859	O75339	O75339	Cartilage intermediate layer protein 1;Cartilage intermediate layer protein 1 C1;Cartilage intermediate layer protein 1 C2	CILP	20.7611	22.0804	21.9977	21.0938	23.29	21.2678	21.1636	20.7629	19.3472	22.3904	22.8454	19.2909	22.4952	23.2331	18.8038	20.7582	20.9951	20.6973	20.1708	21.2818	20.6849	21.4469	21.9275	18.3166	18.3381	19.1755	19.3091	22.1528	16.83	18.6823	18.9616	20.5784	19.8039	19.9542	NaN	22.9528	22	22	22	21.2	21.2	21.2	132.56	0	290.21
860	O75340;A0A024QZ42;O75340-2;H0Y9X3;A0A087WZ38	O75340;A0A024QZ42;O75340-2	Programmed cell death protein 6	PDCD6	22.585	21.032	22.3896	24.2845	23.8925	19.7166	22.8717	21.7925	22.4958	22.6375	24.1312	20.3474	24.4947	23.2921	21.5996	21.6962	21.6836	NaN	19.602	20.1995	NaN	19.4639	22.6336	NaN	NaN	18.9166	NaN	NaN	NaN	NaN	20.1126	NaN	17.9008	NaN	18.16	NaN	6	6	6	27.2	27.2	27.2	21.868	0	30.233
861	O75348;F2Z307;O95670-2;O95670	O75348;F2Z307;O95670-2;O95670	V-type proton ATPase subunit G 1;V-type proton ATPase subunit G 2	ATP6V1G1;ATP6V1G2-DDX39B;ATP6V1G2	NaN	19.8383	NaN	NaN	19.964	NaN	NaN	NaN	NaN	18.732	NaN	NaN	NaN	NaN	NaN	NaN	NaN	NaN	NaN	NaN	NaN	NaN	NaN	NaN	NaN	NaN	NaN	NaN	NaN	NaN	NaN	NaN	NaN	NaN	NaN	NaN	2	2	2	20.3	20.3	20.3	13.757	0	10.223
862	O75351;K7EL71;K7EKZ3	O75351	Vacuolar protein sorting-associated protein 4B	VPS4B	20.9272	21.7922	20.9352	22.9451	23.8985	18.3705	23.4076	21.7643	22.7265	22.7767	23.2924	20.4117	24.3021	22.9524	20.6594	22.2432	21.82	NaN	18.6498	20.0402	15.5694	19.2143	23.4331	NaN	18.3109	18.5895	17.808	NaN	NaN	NaN	NaN	NaN	18.8782	15.0726	18.6508	NaN	17	17	13	44.8	44.8	36.9	49.301	0	116.79
863	O75367-2;O75367-3;O75367;B4DJC3;D6RCF2;Q9P0M6	O75367-2;O75367-3;O75367	Core histone macro-H2A.1	H2AFY	NaN	NaN	NaN	NaN	NaN	NaN	NaN	17.4418	19.1565	NaN	NaN	16.9423	18.1046	NaN	19.5342	NaN	18.8577	NaN	21.7269	NaN	17.636	NaN	17.9393	NaN	18.4573	NaN	NaN	NaN	NaN	20.2175	18.6408	17.5903	NaN	20.4359	22.9394	NaN	5	5	5	20.9	20.9	20.9	39.183	0	30.387
864	O75368	O75368	SH3 domain-binding glutamic acid-rich-like protein	SH3BGRL	20.3308	21.0955	20.36	22.1393	21.2913	20.3695	19.3201	NaN	18.1444	21.377	23.1008	NaN	19.9211	19.2874	NaN	21.21	21.4837	18.8452	NaN	24.8197	26.3803	25.254	24.6076	21.1442	NaN	21.3847	25.4564	25.8633	23.3731	23.3564	26.7767	23.1382	26.2753	28.5709	25.5551	24.2993	8	8	8	78.9	78.9	78.9	12.774	0	323.31
865	O75369-6;O75369-3;O75369-2;O75369-9;O75369;O75369-8;E7EN95;O75369-7;O75369-5;O75369-4;H7C5L4	O75369-6;O75369-3;O75369-2;O75369-9;O75369;O75369-8;E7EN95;O75369-7;O75369-5;O75369-4	Filamin-B	FLNB	20.0348	19.8729	19.8268	19.8886	19.6791	19.3272	20.0177	19.99	19.5234	18.8363	21.7523	16.7562	22.3897	21.8662	16.41	18.732	19.3882	16.0382	16.2418	18.6981	18.413	19.1706	21.3417	17.0794	15.3837	17.4306	16.6035	NaN	14.7663	15.9187	17.8646	17.6782	NaN	17.9778	20.5168	18.8932	25	21	21	13.6	11.6	11.6	271.41	0	74.148
866	O75385	O75385	Serine/threonine-protein kinase ULK1	ULK1	NaN	17.4485	NaN	NaN	16.2912	NaN	17.5347	17.6049	NaN	16.7216	16.6825	23.9465	16.0712	NaN	24.8754	NaN	16.6351	15.9755	NaN	16.6082	19.0394	17.4205	21.8958	17.2571	NaN	16.714	16.9151	NaN	17.3043	NaN	15.5899	18.627	21.2715	22.3627	NaN	NaN	1	1	1	1.8	1.8	1.8	112.63	0.0091151	2.4517
867	O75487;O75487-2	O75487;O75487-2	Glypican-4;Secreted glypican-4	GPC4	21.3789	20.9859	20.9155	21.0968	22.6986	NaN	21.0353	NaN	19.2984	20.2426	16.8041	20.3947	23.1653	21.6642	19.2318	NaN	17.9764	16.3366	16.2214	NaN	NaN	NaN	19.5526	17.3493	16.5993	18.638	20.4496	NaN	18.2911	NaN	NaN	NaN	17.7439	16.5418	16.1682	17.3124	13	13	12	33.3	33.3	30.2	62.411	0	108.21
868	O75503;A0A087WZY0	O75503	Ceroid-lipofuscinosis neuronal protein 5	CLN5	22.1322	22.7824	21.4963	23.1409	22.2868	21.1278	22.5725	21.9974	21.8031	22.7011	23.5918	20.1917	23.4852	20.8282	18.4517	21.565	22.559	20.209	20.402	21.0299	20.0434	21.3972	21.908	18.605	20.4208	17.4426	18.4245	17.608	17.4403	19.5807	19.3505	18.6027	19.5802	19.3194	NaN	18.6016	9	9	9	24	24	24	41.496	0	74.326
869	O75506	O75506	Heat shock factor-binding protein 1	HSBP1	NaN	NaN	NaN	NaN	NaN	NaN	NaN	NaN	NaN	NaN	NaN	NaN	NaN	NaN	NaN	NaN	NaN	NaN	NaN	NaN	NaN	NaN	NaN	NaN	NaN	NaN	NaN	NaN	NaN	NaN	NaN	NaN	NaN	NaN	NaN	NaN	1	1	1	14.5	14.5	14.5	8.5435	0.007654	2.5131
870	O75509	O75509	Tumor necrosis factor receptor superfamily member 21	TNFRSF21	NaN	NaN	NaN	NaN	NaN	15.7928	NaN	NaN	NaN	NaN	NaN	NaN	NaN	NaN	NaN	NaN	NaN	NaN	NaN	NaN	NaN	NaN	NaN	NaN	NaN	NaN	NaN	NaN	NaN	NaN	18.7025	NaN	NaN	NaN	NaN	NaN	3	3	3	6.1	6.1	6.1	71.844	0.00051177	6.6451
871	O75533	O75533	Splicing factor 3B subunit 1	SF3B1	NaN	NaN	NaN	14.2385	NaN	15.2337	NaN	NaN	NaN	NaN	NaN	NaN	NaN	NaN	NaN	NaN	NaN	NaN	NaN	NaN	NaN	NaN	NaN	NaN	NaN	NaN	NaN	NaN	NaN	NaN	NaN	NaN	NaN	NaN	NaN	NaN	1	1	1	1.4	1.4	1.4	145.83	0.00087336	3.8243
872	O75594	O75594	Peptidoglycan recognition protein 1	PGLYRP1	28.1027	28.6734	29.1992	29.2712	28.7541	28.5392	27.9622	27.9462	28.5418	28.9806	30.0979	26.439	30.3679	30.4128	26.255	27.7307	26.0077	23.5293	24.8794	28.0687	27.7915	27.4265	28.1189	26.4093	26.7409	27.065	26.1474	25.9227	26.5871	25.1102	27.4943	25.3459	27.2533	25.0469	25.0528	24.4375	7	7	7	50.5	50.5	50.5	21.731	0	323.31
873	O75629	O75629	Protein CREG1	CREG1	24.2664	23.3761	20.2423	21.8399	24.4458	22.873	20.6495	23.2249	21.121	23.2083	24.0936	20.9373	22.9215	22.802	20.239	21.546	20.9942	19.6479	21	23.6264	19.9115	22.7579	21.7981	19.6664	20.7737	22.0529	21.0405	NaN	19.6219	21.0481	NaN	19.9553	21.4859	20.4038	20.9734	20.0616	6	6	6	27.7	27.7	27.7	24.074	0	82.168
874	O75636-2;O75636;Q5SSB9	O75636-2;O75636;Q5SSB9	Ficolin-3	FCN3	16.8874	14.8333	15.6977	NaN	17.8473	NaN	NaN	NaN	NaN	16.0866	17.1142	NaN	NaN	NaN	NaN	NaN	NaN	NaN	NaN	NaN	NaN	NaN	17.6919	NaN	NaN	20.3304	NaN	NaN	17.6253	NaN	NaN	NaN	NaN	17.752	24.0516	NaN	6	6	6	24	24	24	31.677	0	36.824
876	O75695	O75695	Protein XRP2	RP2	16.9915	16.3029	NaN	NaN	NaN	NaN	NaN	NaN	NaN	NaN	NaN	NaN	NaN	15.7866	NaN	NaN	NaN	NaN	NaN	NaN	NaN	NaN	16.5663	NaN	NaN	NaN	NaN	NaN	NaN	NaN	NaN	NaN	NaN	18.661	17.6167	NaN	2	2	2	4.9	4.9	4.9	39.641	0.0036043	2.8802
877	O75752;E7EVF0	O75752	UDP-GalNAc:beta-1,3-N-acetylgalactosaminyltransferase 1	B3GALNT1	16.798	NaN	NaN	NaN	NaN	16.5169	NaN	NaN	NaN	NaN	NaN	NaN	18.0698	18.4235	NaN	NaN	NaN	NaN	NaN	NaN	NaN	NaN	18.9873	NaN	NaN	NaN	NaN	NaN	NaN	NaN	NaN	NaN	NaN	NaN	NaN	NaN	3	3	3	10	10	10	39.511	0.00050659	6.3784
879	O75787-2;O75787;H0Y750;H7C3E1;H7C240	O75787-2;O75787;H0Y750;H7C3E1	Renin receptor	ATP6AP2	22.0662	22.5103	20.812	21.2838	23.0635	16.2966	20.0087	NaN	20.0018	19.5882	20.9112	NaN	23.6634	23.2641	NaN	19.6931	22.4093	NaN	NaN	NaN	20.0806	20.3281	22.4499	NaN	18.5589	NaN	NaN	NaN	NaN	NaN	20.0479	20.183	18.088	20.9492	NaN	NaN	10	10	10	34.3	34.3	34.3	35.612	0	31.44
880	O75874;C9J4N6;C9JJE5;C9JLU6	O75874	Isocitrate dehydrogenase [NADP] cytoplasmic	IDH1	19.2422	21.5171	20.3044	20.7999	22.1769	20.7489	23.7432	19.9365	20.8677	20.4709	17.7923	21.3632	19.807	16.4748	21.7056	22.682	21.4831	21.0873	NaN	20.7616	NaN	19.9843	21.9096	17.7203	18.6368	21.6815	17.4316	20.6927	23.1618	22.673	NaN	NaN	18.0443	18.5322	22.6307	20.9099	13	13	12	34.5	34.5	32.4	46.659	0	96.749
881	O75882-3;O75882-2;O75882	O75882-3;O75882-2;O75882	Attractin	ATRN	24.8588	24.7794	24.533	25.4914	25.1792	23.8344	25.9591	25.3364	26.5077	26.2896	27.1871	25.2314	26.4604	26.5717	24.8369	25.9077	25.3404	24.4134	24.1544	24.8074	23.4131	23.8747	24.0042	24.5296	25.24	25.122	25.2224	25.0139	23.928	22.2573	20.0705	24.0388	22.5559	19.398	24.7109	24.3195	33	33	33	33.2	33.2	33.2	133.7	0	323.31
882	O75891;O75891-3;O75891-2;Q8TBP8;C9IZ36;C9JY00;C9JYZ6;Q3SY69;D6RFJ7;Q3SY69-2;Q3SY69-3	O75891;O75891-3;O75891-2	Cytosolic 10-formyltetrahydrofolate dehydrogenase	ALDH1L1	NaN	16.4138	NaN	14.8666	20.8331	NaN	NaN	NaN	NaN	NaN	NaN	16.7467	NaN	17.8955	17.1726	NaN	17.0389	17.3326	17.1899	17.7498	16.0536	17.1231	19.2469	NaN	NaN	NaN	16.3039	NaN	NaN	16.752	14.2811	NaN	NaN	19.1055	15.9036	15.7186	15	15	15	20.5	20.5	20.5	98.828	0	33.478
883	O75907	O75907	Diacylglycerol O-acyltransferase 1	DGAT1	NaN	NaN	NaN	NaN	NaN	NaN	NaN	NaN	NaN	NaN	NaN	NaN	NaN	NaN	NaN	NaN	NaN	NaN	NaN	NaN	NaN	NaN	NaN	NaN	NaN	NaN	NaN	NaN	NaN	NaN	NaN	NaN	NaN	NaN	NaN	NaN	1	1	1	4.3	4.3	4.3	55.278	0.0004771	5.2558
884	O75923-15;O75923-3;O75923-9;O75923;O75923-14;O75923-6;O75923-12;O75923-5;O75923-11;O75923-4;O75923-10;O75923-2;O75923-8;O75923-7;O75923-13	O75923-15;O75923-3;O75923-9;O75923;O75923-14;O75923-6;O75923-12;O75923-5;O75923-11;O75923-4;O75923-10;O75923-2;O75923-8;O75923-7;O75923-13	Dysferlin	DYSF	NaN	NaN	NaN	NaN	16.9498	NaN	NaN	NaN	NaN	NaN	NaN	NaN	NaN	NaN	NaN	NaN	NaN	NaN	NaN	NaN	NaN	NaN	NaN	NaN	NaN	NaN	NaN	NaN	NaN	NaN	NaN	NaN	NaN	NaN	NaN	NaN	1	1	1	0.7	0.7	0.7	222.31	0.0046765	2.6349
885	O75936	O75936	Gamma-butyrobetaine dioxygenase	BBOX1	18.1259	19.9259	18.3274	19.8513	22.1351	NaN	20.2157	19.8704	18.2878	17.3748	19.5517	19.4178	19.6112	19.4726	NaN	18.8184	16.9591	NaN	NaN	19.0198	NaN	16.5219	19.0766	18.4519	NaN	NaN	18.4303	19.1308	NaN	19.1865	NaN	NaN	16.1909	NaN	NaN	NaN	8	8	8	25.1	25.1	25.1	44.714	0	16.546
886	O75955;O75955-2;A2AB09;A2AB13;A2AB11;A2AB12;A2AB10	O75955;O75955-2;A2AB09	Flotillin-1	FLOT1	16.6846	NaN	NaN	15.0385	16.9866	NaN	18.317	NaN	17.4949	NaN	19.984	NaN	16.8653	NaN	NaN	17.4708	NaN	18.0736	16.8784	NaN	NaN	15.2797	NaN	NaN	NaN	NaN	19.5179	20.5768	17.9733	20.6355	NaN	NaN	NaN	17.0822	16.755	NaN	7	7	7	20.1	20.1	20.1	47.355	0	44.989
887	O75976;O75976-2	O75976	Carboxypeptidase D	CPD	18.1323	16.8344	17.7372	16.7746	17.4077	18.0416	NaN	16.8182	16.1902	19.5406	17.2011	NaN	17.8587	17.2143	NaN	15.7232	17.214	NaN	NaN	18.2977	19.3746	NaN	NaN	NaN	NaN	17.3232	17.7607	17.5976	18.1397	17.836	NaN	NaN	NaN	16.7796	NaN	NaN	5	5	5	4	4	4	152.93	0	8.6096
888	O76070;F8W754	O76070	Gamma-synuclein	SNCG	20.4183	21.4687	21.6607	21.4165	21.0237	19.5253	NaN	NaN	NaN	NaN	21.5346	NaN	19.1778	19.6449	NaN	NaN	NaN	NaN	NaN	NaN	18.9085	19.6759	21.7847	NaN	NaN	NaN	NaN	NaN	NaN	NaN	19.128	NaN	NaN	NaN	NaN	NaN	6	6	6	57.5	57.5	57.5	13.331	0	68.941
889	O76076;O76076-2	O76076	WNT1-inducible-signaling pathway protein 2	WISP2	24.1475	24.3425	24.8505	25.3361	24.8342	23.9904	24.4419	23.0798	22.0419	23.8279	25.5139	18.8298	25.5808	25.9929	19.3497	24.0901	22.1059	20.5589	20.8458	24.1601	25.3833	25.533	23.6706	19.5603	NaN	23.0125	24.8203	25.2855	23.552	24.545	24.9682	22.4831	24.4042	NaN	19.0724	21.64	9	9	9	44.4	44.4	44.4	26.825	0	267.74
890	O94760;O94760-2	O94760;O94760-2	N(G),N(G)-dimethylarginine dimethylaminohydrolase 1	DDAH1	20.016	21.6751	18.1832	22.7009	22.7073	20.1332	19.0102	19.0948	20.0984	19.1921	23.2478	NaN	22.4797	22.1927	NaN	19.2246	20.3645	NaN	18.1413	16.9538	NaN	NaN	20.2798	NaN	NaN	17.0988	NaN	NaN	NaN	18.3199	17.7064	18.4756	NaN	NaN	NaN	NaN	12	11	11	50.9	48.1	48.1	31.121	0	43.518
891	O94766;E9PNA1;A0A087WXU9;G3V150;O94766-2;Q9NPZ5	O94766;E9PNA1;A0A087WXU9;G3V150;O94766-2;Q9NPZ5	Galactosylgalactosylxylosylprotein 3-beta-glucuronosyltransferase 3;Galactosylgalactosylxylosylprotein 3-beta-glucuronosyltransferase 2	B3GAT3;B3GAT2	NaN	NaN	NaN	NaN	NaN	NaN	NaN	NaN	NaN	NaN	NaN	NaN	NaN	NaN	17.8093	NaN	NaN	NaN	NaN	NaN	NaN	NaN	NaN	NaN	NaN	NaN	19.7215	NaN	17.8341	NaN	NaN	NaN	NaN	NaN	17.5349	NaN	2	2	2	4.8	4.8	4.8	37.121	0.00086356	3.7268
892	O94769-2;O94769;Q5T9F4;Q5T9F3	O94769-2;O94769;Q5T9F4;Q5T9F3	Extracellular matrix protein 2	ECM2	NaN	NaN	NaN	NaN	NaN	NaN	NaN	NaN	NaN	NaN	NaN	NaN	NaN	NaN	NaN	NaN	NaN	NaN	NaN	NaN	NaN	NaN	NaN	NaN	NaN	NaN	NaN	NaN	NaN	NaN	19.0465	NaN	NaN	18.2593	NaN	18.3741	3	3	3	6.4	6.4	6.4	73.347	0.00048239	5.4653
893	O94772;O94772-2	O94772;O94772-2	Lymphocyte antigen 6H	LY6H	24.7619	23.712	23.0795	22.9765	21.6734	24.0469	NaN	22.4344	21.3886	23.5812	25.3744	NaN	25.1575	25.4556	NaN	20.6216	NaN	NaN	NaN	24.1779	26.082	24.0369	24.2994	NaN	NaN	NaN	20.0072	20.3055	NaN	NaN	25.3632	NaN	23.6792	23.8886	22.1286	NaN	4	4	4	27.9	27.9	27.9	14.669	0	30.222
894	O94826	O94826	Mitochondrial import receptor subunit TOM70	TOMM70A	NaN	NaN	NaN	NaN	NaN	NaN	NaN	NaN	NaN	NaN	NaN	NaN	NaN	NaN	NaN	NaN	NaN	NaN	NaN	NaN	NaN	NaN	NaN	NaN	NaN	NaN	NaN	NaN	NaN	NaN	NaN	NaN	NaN	NaN	NaN	NaN	1	1	1	6.1	6.1	6.1	67.454	0.00049975	6.1472
895	O94885;Q5TGN6;A0A087WW74	O94885	SAM and SH3 domain-containing protein 1	SASH1	NaN	NaN	NaN	NaN	NaN	NaN	NaN	NaN	NaN	19.9298	18.1716	NaN	NaN	NaN	NaN	16.4424	NaN	16.8231	14.445	NaN	18.6613	NaN	18.9392	NaN	NaN	16.8531	NaN	15.826	NaN	NaN	16.6047	NaN	NaN	18.1677	NaN	NaN	3	3	3	2.3	2.3	2.3	136.65	0.0098448	2.4232
896	O94910;O94910-2	O94910;O94910-2	Latrophilin-1	LPHN1	20.374	20.5443	20.1968	21.3893	20.6234	19.5036	19.1545	19.0659	19.1013	19.9493	22.552	17.1845	22.271	21.7478	NaN	18.0425	18.4033	NaN	NaN	17.3848	18.1998	17.8573	17.3097	NaN	NaN	NaN	NaN	15.3581	NaN	NaN	19.1866	NaN	19.6679	19.5651	16.6374	NaN	18	18	18	16.9	16.9	16.9	162.71	0	215.05
897	O94919	O94919	Endonuclease domain-containing 1 protein	ENDOD1	24.4599	24.3912	23.5154	23.6741	24.2679	25.2575	23.2434	24.9555	24.1435	25.4155	25.0378	23.6586	25.0316	26.4159	23.1351	24.2905	25.3862	21.9157	23.1945	25.2474	25.7073	25.3192	26.5691	23.3972	23.986	24.3762	23.206	22.2619	22.2325	22.0686	24.4611	21.9852	24.3562	24.5206	19.9834	22.5356	15	15	15	35	35	35	55.016	0	323.31
898	Q5SR54;O94985-2;O94985	Q5SR54;O94985-2;O94985	Calsyntenin-1;Soluble Alc-alpha;CTF1-alpha	CLSTN1	20.0186	20.1927	21.0372	21.3013	21.5975	18.9629	17.0136	20.156	NaN	NaN	22.9249	NaN	22.8874	22.5294	NaN	16.975	NaN	NaN	19.2868	17.5658	18.4682	18.7577	18.2669	NaN	NaN	NaN	NaN	NaN	NaN	NaN	16.9142	NaN	19.3656	16.7153	NaN	NaN	5	5	5	6.6	6.6	6.6	88.039	0	83.951
899	O94991	O94991	SLIT and NTRK-like protein 5	SLITRK5	16.3449	17.5066	17.2041	16.6547	17.551	17.2576	15.9447	15.861	NaN	17.4871	18.2606	NaN	18.2851	19.0574	15.4123	NaN	16.7631	NaN	NaN	NaN	NaN	NaN	16.2537	13.8681	NaN	NaN	NaN	NaN	NaN	NaN	NaN	NaN	NaN	15.4337	NaN	NaN	3	3	2	3.7	3.7	2.6	107.48	0.0020938	3.4285
900	O95154;Q8NHP1-2	O95154	Aflatoxin B1 aldehyde reductase member 3	AKR7A3	16.484	15.6826	NaN	18.0591	19.7335	NaN	16.3547	NaN	NaN	NaN	NaN	NaN	16.6433	16.9737	NaN	NaN	NaN	NaN	NaN	NaN	NaN	NaN	NaN	NaN	NaN	NaN	NaN	NaN	NaN	NaN	NaN	NaN	NaN	NaN	NaN	NaN	4	2	2	16	9.1	9.1	37.206	0.00086319	3.7225
901	O95159	O95159	Zinc finger protein-like 1	ZFPL1	18.2408	19.3183	20.2441	18.6875	19.5003	18.7233	20.0926	NaN	NaN	NaN	21.5521	NaN	21.6469	22.4955	NaN	18.7127	NaN	NaN	NaN	NaN	17.325	NaN	NaN	NaN	NaN	NaN	NaN	NaN	NaN	NaN	NaN	NaN	NaN	NaN	18.8761	20.1515	1	1	1	5.8	5.8	5.8	34.114	0	36.102
902	O95171-3;O95171-2;O95171;F2Z2X8	O95171-3;O95171-2;O95171	Sciellin	SCEL	14.8541	20.6271	22.3368	15.9346	15.712	NaN	NaN	NaN	NaN	NaN	NaN	NaN	16.1197	NaN	NaN	15.6718	NaN	NaN	NaN	NaN	16.1557	NaN	17.9038	18.4175	NaN	NaN	17.0875	18.3936	NaN	17.0494	NaN	NaN	NaN	19.453	NaN	NaN	11	11	11	20.7	20.7	20.7	72.843	0	116.08
903	O95180-2;O95180;H3BPX6;H3BMW6;H3BUA8;H3BNT0	O95180-2;O95180;H3BPX6;H3BMW6;H3BUA8;H3BNT0	Voltage-dependent T-type calcium channel subunit alpha-1H	CACNA1H	NaN	NaN	NaN	NaN	NaN	NaN	18.9699	20.8713	NaN	NaN	20.419	15.2661	18.5166	23.18	19.9312	20.7238	21.647	NaN	NaN	19.4961	23.2611	22.0982	NaN	21.0825	20.1619	18.3537	NaN	20.8927	21.515	17.1887	22.6628	20.4016	22.6748	21.4122	20.9859	18.6523	4	4	4	2	2	2	258.54	0.0032454	3.0754
904	O95197-3;O95197-4;O95197-7;O95197-2;O95197;B7Z4M1;F5H891;F5GWG7;F5H617;O95197-6;O95197-5	O95197-3;O95197-4;O95197-7;O95197-2;O95197;B7Z4M1;F5H891;F5GWG7;F5H617;O95197-6;O95197-5	Reticulon-3;Reticulon	RTN3	NaN	NaN	NaN	NaN	NaN	NaN	NaN	NaN	NaN	NaN	NaN	NaN	NaN	NaN	NaN	NaN	NaN	NaN	NaN	NaN	NaN	NaN	NaN	NaN	NaN	NaN	NaN	NaN	NaN	NaN	NaN	NaN	NaN	NaN	NaN	NaN	2	2	2	21.2	21.2	21.2	25.609	0	11.754
905	O95206-2;O95206	O95206-2;O95206	Protocadherin-8	PCDH8	NaN	15.5845	NaN	NaN	NaN	NaN	NaN	NaN	NaN	NaN	15.417	NaN	NaN	NaN	NaN	16.913	NaN	NaN	NaN	NaN	NaN	NaN	NaN	NaN	NaN	NaN	16.7025	NaN	NaN	NaN	15.0169	NaN	NaN	NaN	NaN	NaN	2	2	2	2.5	2.5	2.5	103.63	0.0032376	3.0433
906	O95274	O95274	Ly6/PLAUR domain-containing protein 3	LYPD3	22.0366	21.8444	22.7636	24.02	20.5238	18.5568	21.6127	20.5272	20.0321	21.7513	24.1753	17.1783	23.4188	23.4966	18.1964	21.3302	19.1181	NaN	18.859	20.7979	NaN	NaN	NaN	20.283	NaN	19.7495	NaN	NaN	20.275	NaN	NaN	20.0173	NaN	NaN	NaN	NaN	5	5	5	22.8	22.8	22.8	35.97	0	100.29
907	Q9UEL6;O95297-3;O95297-2;O95297;O95297-4	Q9UEL6;O95297-3;O95297-2;O95297	Myelin protein zero-like protein 1	MPZL1	21.2165	21.378	22.4453	21.4627	18.7009	21.5565	21.5813	20.0781	21.2975	20.619	23.879	NaN	23.6876	23.5693	NaN	20.7697	21.036	20.9165	20.69	20.5752	19.5639	20.6786	19.4431	20.1592	22.473	19.6213	20.333	NaN	NaN	NaN	NaN	NaN	20.2166	NaN	19.9692	NaN	3	3	3	12.6	12.6	12.6	20.23	0	17.891
908	O95336;M0R261;M0R1L2;M0R0U3	O95336;M0R261;M0R1L2;M0R0U3	6-phosphogluconolactonase	PGLS	25.1711	25.0598	25.4308	24.2273	26.3906	24.6905	24.8825	24.5759	24.3826	25.757	24.1958	23.9718	26.9771	26.9756	23.1946	24.5002	24.9861	20.0478	20.6364	24.7673	24.6238	24.0172	25.1899	22.8503	22.8547	24.2867	22.559	20.03	21.8625	16.5775	23.9957	20.8283	24.9038	25.3149	23.4618	16.4562	14	14	14	75.6	75.6	75.6	27.547	0	192.1
909	O95388-4;O95388-2;O95388	O95388-4;O95388-2;O95388	WNT1-inducible-signaling pathway protein 1	WISP1	21.0772	21.4979	20.8657	23.2835	21.0601	NaN	19.5479	NaN	NaN	NaN	22.5451	NaN	22.7709	20.5826	NaN	18.6364	NaN	NaN	NaN	NaN	NaN	NaN	18.221	NaN	NaN	NaN	NaN	NaN	NaN	NaN	NaN	NaN	NaN	NaN	NaN	NaN	3	3	3	25.2	25.2	25.2	16.802	0	44.607
910	O95398-3;O95398;F8VRX1;H0YHS2;O95398-2	O95398-3;O95398;F8VRX1	Rap guanine nucleotide exchange factor 3	RAPGEF3	NaN	NaN	NaN	NaN	15.5085	NaN	NaN	NaN	NaN	17.9202	NaN	NaN	NaN	NaN	NaN	NaN	NaN	NaN	NaN	NaN	NaN	NaN	NaN	NaN	NaN	NaN	NaN	NaN	NaN	NaN	NaN	NaN	NaN	NaN	NaN	NaN	3	3	3	5.6	5.6	5.6	99.451	0.00047847	5.2935
911	O95428-6;O95428;O95428-5;O95428-4;O95428-2;G3V5P6;B5MDP7;H0YMM2;O95428-3;H0YJA1	O95428-6;O95428;O95428-5;O95428-4;O95428-2;G3V5P6	Papilin	PAPLN	14.6711	NaN	14.9641	16.2031	15.7529	15.0634	NaN	NaN	NaN	NaN	19.3587	NaN	19.8677	19.0454	NaN	NaN	NaN	15.4642	NaN	NaN	NaN	NaN	NaN	NaN	NaN	NaN	14.1572	NaN	19.4174	NaN	17.043	NaN	14.9164	20.68	NaN	NaN	12	12	12	12.5	12.5	12.5	134.84	0	22.811
912	O95445;O95445-2;Q5SRP5	O95445;O95445-2;Q5SRP5	Apolipoprotein M	APOM	23.8311	23.7992	23.7028	21.9852	24.5245	23.2647	23.7085	25.1766	24.1151	24.3865	22.944	22.7168	24.937	24.4262	24.3541	22.8291	23.8641	23.718	23.4884	23.793	23.8271	22.1466	22.6466	24.5628	23.1317	24.0536	24.5078	23.7572	24.5687	24.6913	20.8933	23.5807	22.6868	25.816	26.2722	24.3053	7	7	7	37.8	37.8	37.8	21.253	0	179.65
913	O95450-2;O95450	O95450-2;O95450	A disintegrin and metalloproteinase with thrombospondin motifs 2	ADAMTS2	NaN	NaN	NaN	NaN	NaN	NaN	NaN	17.5388	NaN	NaN	20.0028	NaN	22.6219	20.6007	NaN	NaN	NaN	NaN	NaN	NaN	22.5108	20.2488	NaN	NaN	NaN	NaN	NaN	NaN	NaN	NaN	19.3687	NaN	21.6066	21.1971	17.0415	NaN	4	4	4	7.8	7.8	7.8	61.756	0	11.548
914	O95497;F5GYM6;Q9NY84-5;Q9NY84-2;Q9NY84	O95497	Pantetheinase	VNN1	21.9908	20.9275	21.4268	21.1106	23.5311	22.3984	22.1302	22.0994	23.1096	24.0573	22.146	20.2706	21.9274	22.3458	19.2159	22.5595	22.4788	20.9693	21.184	21.9521	19.4596	18.2926	19.4084	19.3929	20.8742	21.1443	NaN	17.618	19.3326	17.2732	NaN	18.4316	NaN	NaN	NaN	17.9751	10	10	10	25.1	25.1	25.1	57.011	0	146.37
915	O95502	O95502	Neuronal pentraxin receptor	NPTXR	20.3838	21.385	21.7171	20.7724	21.1874	19.9597	NaN	NaN	NaN	NaN	22.3804	NaN	23.8333	23.3825	NaN	NaN	18.8521	NaN	NaN	NaN	20.9682	19.3547	NaN	NaN	NaN	NaN	NaN	19.2177	NaN	18.6781	20.48	17.2014	17.9917	19.2035	NaN	18.1371	5	5	5	9.4	9.4	9.4	52.846	0	17.591
916	O95747;C9JIG9	O95747	Serine/threonine-protein kinase OSR1	OXSR1	NaN	NaN	NaN	NaN	NaN	NaN	NaN	NaN	NaN	NaN	17.5449	NaN	19.2805	18.6115	NaN	NaN	NaN	NaN	NaN	NaN	NaN	NaN	16.9498	NaN	NaN	NaN	NaN	NaN	NaN	NaN	17.7326	NaN	NaN	18.6266	17.9085	NaN	6	6	6	14.2	14.2	14.2	58.022	0	19.729
917	Q5SQ17;O95833	Q5SQ17;O95833	Chloride intracellular channel protein 3	CLIC3	NaN	NaN	15.8957	NaN	NaN	NaN	NaN	NaN	NaN	16.3333	NaN	NaN	17.8681	18.9625	NaN	NaN	NaN	NaN	18.0377	NaN	18.0229	19.0624	17.1719	16.7801	NaN	NaN	NaN	NaN	NaN	17.1358	20.2363	NaN	18.5962	19.7423	17.02	NaN	2	2	2	16.8	16.8	16.8	18.811	0.00086281	3.7177
918	O95861-4;O95861;O95861-2;A6NF51;F8W1J0;F8VZG4;O95861-3;F8VVW8;F8VRY7	O95861-4;O95861;O95861-2;A6NF51;F8W1J0;F8VZG4;O95861-3	3(2),5-bisphosphate nucleotidase 1	BPNT1	NaN	16.1207	NaN	15.8601	NaN	NaN	23.4685	20.9985	22.6268	NaN	19.652	21.6282	18.1054	19.9919	23.0998	22.2592	NaN	22.7108	22.3812	21.6966	19.8263	18.9694	20.0579	21.7156	21.5211	22.7232	22.3379	21.9101	22.6562	21.7471	NaN	NaN	19.8707	21.2991	21.7913	NaN	9	9	9	40.8	40.8	40.8	29.188	0	12.422
919	O95865;Q5SSV3;Q5SRR8;H0Y7N1	O95865;Q5SSV3;Q5SRR8;H0Y7N1	N(G),N(G)-dimethylarginine dimethylaminohydrolase 2	DDAH2	23.1552	24.0227	23.202	22.0159	24.5218	21.2013	23.1971	22.9032	22.7015	23.0684	NaN	22.3839	25.9189	25.0048	22.4824	22.5455	21.8231	NaN	19.9256	24.4096	24.1723	23.5728	24.0783	20.203	21.2841	22.7268	20.9502	NaN	19.8593	NaN	21.692	18.561	22.6127	23.8402	19.8726	19.1577	15	15	14	61.8	61.8	58.9	29.644	0	172.84
920	O95954;D3DSM8;O95954-2;B7WPK3;O95954-3;O95954-4	O95954;D3DSM8;O95954-2;B7WPK3;O95954-3	Formimidoyltransferase-cyclodeaminase;Glutamate formimidoyltransferase;Formimidoyltetrahydrofolate cyclodeaminase	FTCD	NaN	15.4977	NaN	NaN	20.6608	NaN	NaN	NaN	NaN	NaN	NaN	NaN	17.3812	17.4486	NaN	NaN	18.8115	16.3877	18.4234	17.1519	18.12	NaN	NaN	NaN	NaN	NaN	NaN	17.8572	18.5003	19.0473	18.5545	NaN	NaN	16.6533	NaN	19.8899	6	6	6	13.5	13.5	13.5	58.926	0.00052549	7.4132
921	O95967;E9PRU1;H0YET5;H0YEU0;E9PI47;E9PRQ8;E9PKA3;H0YCR9	O95967;E9PRU1	EGF-containing fibulin-like extracellular matrix protein 2	EFEMP2	22.8485	23.7845	24.383	24.7157	23.5418	22.0803	21.8768	21.3056	21.3082	21.6512	21.9064	20.0664	24.2245	23.7299	19.262	20.9151	19.9045	18.0002	20.2985	22.7466	21.957	21.7613	20.943	NaN	20.0284	17.7233	18.0225	19.2684	NaN	19.4381	22.9175	17.0608	21.877	21.1826	17.925	NaN	14	14	14	42.7	42.7	42.7	49.405	0	323.31
922	O95971	O95971	CD160 antigen	CD160	21.4104	21.4551	21.2279	23.7384	22.1378	21.8376	20.795	22.2632	21.3889	21.7638	22.8786	19.0061	23.4255	23.6684	19.956	22.3127	19.9196	NaN	NaN	20.9183	NaN	19.7397	NaN	18.8841	18.7225	19.9274	18.2247	NaN	18.5851	NaN	NaN	18.2741	NaN	23.2514	19.4686	NaN	4	4	4	18.8	18.8	18.8	19.81	0	15.885
923	O95980	O95980	Reversion-inducing cysteine-rich protein with Kazal motifs	RECK	NaN	NaN	NaN	NaN	15.777	NaN	16.3878	NaN	NaN	NaN	20.2579	NaN	18.2778	19.5284	NaN	NaN	NaN	16.3426	15.3706	NaN	NaN	NaN	14.6543	NaN	NaN	NaN	NaN	NaN	NaN	16.0378	20.4147	NaN	NaN	19.0962	18.1957	NaN	9	9	9	11.8	11.8	11.8	106.46	0	23.677
924	O95998;G3V1C5;O95998-4;O95998-3	O95998;G3V1C5;O95998-4	Interleukin-18-binding protein	IL18BP	26.7566	26.8794	27.524	27.5597	27.7283	26.4974	26.3793	26.8259	25.9106	27.5195	29.4453	25.1749	28.192	28.7204	24.1686	26.8579	25.8467	19.8801	23.4188	25.9405	25.8256	25.8158	26.3271	22.1587	23.6831	23.9131	20.8232	NaN	20.7284	NaN	22.6392	20.4806	20.5274	21.241	NaN	18.8493	6	6	6	24.7	24.7	24.7	21.099	0	95.896
925	O96009;M0QXC5	O96009;M0QXC5	Napsin-A	NAPSA	26.4334	26.0305	21.8083	21.9551	25.4679	20.9459	25.8345	24.3774	25.173	24.9735	22.4195	24.2276	24.8352	22.3111	21.5108	23.3608	21.7312	19.8576	22.0757	24.2441	23.6059	22.3048	25.9524	21.0503	24.2329	23.9217	19.5684	21.311	NaN	NaN	21.2798	20.7735	21.4941	21.459	NaN	NaN	7	7	7	17.9	17.9	17.9	45.386	0	159.03
926	O96013-2;O96013-3;O96013-4;O96013;M0R3G6;M0R2X4;M0R1R1;M0R0L9	O96013-2;O96013-3;O96013-4;O96013	Serine/threonine-protein kinase PAK 4	PAK4	17.1145	NaN	16.4543	15.7451	16.707	NaN	NaN	NaN	NaN	NaN	NaN	21.4886	NaN	NaN	22.1125	17.7937	18.3146	19.4011	NaN	NaN	NaN	NaN	NaN	20.9395	21.4109	21.7372	18.6689	NaN	20.012	NaN	NaN	20.1345	NaN	NaN	NaN	21.2864	3	3	3	9.2	9.2	9.2	47.924	0.00086618	3.7441
927	O96033;E9PKT9	O96033;E9PKT9	Molybdopterin synthase sulfur carrier subunit	MOCS2	24.4111	23.72	23.5387	23.6101	24.4395	22.7604	23.3457	22.6433	22.4576	21.8229	24.351	21.558	25.7443	23.9743	20.8367	22.922	22.3035	NaN	20.2444	23.3766	NaN	20.9529	24.2582	NaN	20.0794	20.0212	NaN	NaN	NaN	NaN	NaN	18.7061	21.8558	21.2277	22.7988	21.9933	8	8	8	61.4	61.4	61.4	9.7552	0	46.482
928	P00167-2;P00167;J3KNC7;P00167-3	P00167-2;P00167;J3KNC7;P00167-3	Cytochrome b5	CYB5A	NaN	NaN	NaN	NaN	17.1938	NaN	18.3358	NaN	NaN	NaN	NaN	NaN	NaN	NaN	NaN	NaN	NaN	NaN	NaN	NaN	NaN	NaN	NaN	NaN	NaN	NaN	NaN	NaN	NaN	NaN	NaN	NaN	NaN	NaN	NaN	NaN	2	2	2	27.6	27.6	27.6	11.268	0.0024661	3.1834
929	P00338;P00338-3;P00338-4;P00338-5;P00338-2;F5GYU2;F5GXY2;F5GXH2;F5H5J4;F5H6W8;F5GZQ4;F5H8H6;F5GXC7;F5GWW2;F5GXU1;Q9BYZ2	P00338;P00338-3;P00338-4;P00338-5;P00338-2;F5GYU2;F5GXY2	L-lactate dehydrogenase A chain	LDHA	19.4105	20.119	20.0984	21.1047	20.7723	16.0784	20.2886	20.5715	19.655	21.0267	18.8257	22.0424	21.2026	19.8764	18.3595	21.212	22.1133	19.5369	17.4367	19.0874	19.0974	19.2055	23.5586	19.2744	19.1639	21.2759	16.7062	17.0699	21.6518	NaN	NaN	17.3712	18.0529	22.8655	25.6481	22.3413	16	14	14	44.9	39.5	39.5	36.688	0	136.42
930	P00352;Q5SYQ7;Q5SYQ9;Q5SYQ8;O94788-2;P30837	P00352	Retinal dehydrogenase 1	ALDH1A1	22.1278	23.7981	22.4438	23.3237	24.9027	17.4198	23.5247	23.0165	23.0129	23.304	20.8632	20.417	23.1755	21.0802	19.5531	22.9254	21.2221	18.5431	16.3502	22.9878	16.7685	17.2486	22.3228	17.7093	19.4149	19.8539	17.1	NaN	NaN	20.412	19.407	19.2839	17.1776	17.2657	19.4951	19.8828	17	17	14	41.9	41.9	38.7	54.861	0	127.66
931	P00390-2;P00390-3;P00390;P00390-5;P00390-4;E5RI06;H0YC68	P00390-2;P00390-3;P00390;P00390-5;P00390-4	Glutathione reductase, mitochondrial	GSR	16.3345	20.1253	20.1738	21.6263	20.5965	17.8687	20.3692	20.3913	21.6836	20.1277	22.815	20.2651	19.1239	20.088	18.9895	20.3161	20.0423	NaN	17.2655	19.5176	15.628	18.2068	20.2088	20.2382	19.7144	20.3637	20.7615	22.6796	21.2755	20.5607	NaN	20.7778	17.7327	19.3269	23.3655	17.5735	10	10	10	28.8	28.8	28.8	51.7	0	56.954
932	P00441;H7BYH4	P00441;H7BYH4	Superoxide dismutase [Cu-Zn]	SOD1	24.2592	24.385	24.8228	25.5131	24.1825	23.9376	26.0508	25.4991	25.4731	26.8504	27.9688	24.2382	25.5019	25.9149	24.4769	25.9851	26.7203	25.4102	25.0087	28.1169	27.041	26.5962	25.5607	25.7038	26.2506	26.0868	27.5986	27.8669	26.2432	25.6704	28.0752	25.9625	28.1059	27.8446	27.329	26.7199	8	8	8	50	50	50	15.936	0	288.62
933	P00450;E9PFZ2;H7C5R1;CON__ENSEMBL:ENSBTAP00000031900;D6RE86;H7C5N5	P00450;E9PFZ2;H7C5R1	Ceruloplasmin	CP	25.7832	26.2632	25.8368	25.4585	25.9396	24.2249	28.5465	28.584	29.5006	27.2251	23.7995	29.0933	24.5868	25.6266	28.3685	28.7334	29.1358	27.9698	27.8476	27.4301	24.6044	25.602	26.2023	28.5893	29.26	28.8331	28.046	28.1404	29.33	26.2829	23.4127	29.098	27.5211	24.224	28.4882	28.1908	58	58	58	59.5	59.5	59.5	122.2	0	323.31
934	P00451	P00451	Coagulation factor VIII;Factor VIIIa heavy chain, 200 kDa isoform;Factor VIIIa heavy chain, 92 kDa isoform;Factor VIII B chain;Factor VIIIa light chain	F8	NaN	NaN	NaN	13.7798	NaN	NaN	NaN	NaN	NaN	NaN	NaN	NaN	NaN	NaN	NaN	NaN	NaN	NaN	NaN	NaN	NaN	NaN	15.0932	NaN	NaN	NaN	NaN	NaN	NaN	NaN	NaN	NaN	NaN	NaN	NaN	NaN	6	6	6	3.4	3.4	3.4	267.01	0	43.977
935	P00488;Q9NQP5;H0Y796;A6PVK5	P00488	Coagulation factor XIII A chain	F13A1	NaN	NaN	NaN	NaN	NaN	NaN	NaN	NaN	NaN	NaN	NaN	NaN	NaN	NaN	NaN	NaN	NaN	NaN	NaN	NaN	17.149	NaN	16.3007	NaN	NaN	NaN	15.0405	NaN	NaN	NaN	NaN	NaN	16.7337	NaN	16.7325	NaN	3	3	3	6.8	6.8	6.8	83.266	0.00087873	3.9133
936	P00491;G3V5M2;G3V393;G3V2H3	P00491;G3V5M2	Purine nucleoside phosphorylase	PNP	19.0083	20.8496	NaN	19.1726	22.6936	18.8534	21.02	21.2122	20.991	21.8196	NaN	19.048	20.3279	20.2129	15.9819	21.1877	19.621	NaN	18.1867	17.3546	NaN	17.75	20.7035	NaN	18.2452	19.0798	19.4159	17.7883	17.4469	NaN	20.4901	17.7648	18.7168	18.75	23.521	NaN	10	10	10	46.7	46.7	46.7	32.118	0	206.14
937	P00492	P00492	Hypoxanthine-guanine phosphoribosyltransferase	HPRT1	19.0511	18.5326	NaN	20.0089	NaN	NaN	NaN	NaN	NaN	NaN	NaN	NaN	NaN	19.6937	NaN	NaN	NaN	NaN	NaN	NaN	NaN	NaN	18.9089	NaN	NaN	NaN	NaN	NaN	NaN	NaN	NaN	NaN	NaN	19.7368	18.9937	NaN	4	4	4	22.5	22.5	22.5	24.579	0	7.636
938	P00505-2;P00505	P00505-2;P00505	Aspartate aminotransferase, mitochondrial	GOT2	NaN	14.6722	NaN	NaN	NaN	NaN	NaN	NaN	NaN	NaN	NaN	NaN	NaN	NaN	NaN	NaN	NaN	NaN	NaN	NaN	NaN	NaN	19.6373	NaN	NaN	NaN	NaN	NaN	NaN	NaN	NaN	NaN	NaN	17.6225	NaN	NaN	4	4	4	11.6	11.6	11.6	43.029	0.00048544	5.5661
939	P00533-4;P00533-3;P00533;Q504U8;E9PFD7;P00533-2;C9JYS6	P00533-4;P00533-3;P00533;Q504U8;E9PFD7;P00533-2	Epidermal growth factor receptor;Receptor protein-tyrosine kinase	EGFR	18.8599	18.146	19.1056	19.6997	18.2475	17.5456	18.8507	18.7128	18.707	19.3188	19.2969	NaN	19.6561	19.9264	NaN	17.819	18.1594	NaN	NaN	17.8505	16.2187	16.9985	NaN	NaN	17.6886	NaN	NaN	NaN	NaN	16.0634	15.0053	15.332	14.8805	21.0047	NaN	NaN	8	8	8	15.4	15.4	15.4	69.227	0	33.3
940	P00558;P00558-2;P07205	P00558;P00558-2	Phosphoglycerate kinase 1	PGK1	22.1857	23.1762	21.3141	21.1705	24.1768	18.0965	23.0515	23.3948	23.4018	23.5567	20.7273	21.3709	23.8697	21.2365	20.8135	22.6433	23.1114	NaN	17.2041	21.718	19.4526	20.0348	24.3449	19.2091	20.3892	22.7767	NaN	16.0647	18.7129	NaN	20.1259	17.4612	19.7063	23.0332	26.3388	17.8634	23	23	23	61.2	61.2	61.2	44.614	0	323.31
941	Q5T9B7;P00568;H0Y4J6	Q5T9B7;P00568	Adenylate kinase isoenzyme 1	AK1	NaN	17.7984	NaN	NaN	NaN	NaN	NaN	NaN	NaN	17.2306	NaN	NaN	NaN	NaN	NaN	16.3599	NaN	NaN	NaN	NaN	NaN	NaN	NaN	NaN	NaN	NaN	NaN	NaN	NaN	NaN	NaN	NaN	NaN	NaN	NaN	NaN	3	3	3	14.3	14.3	14.3	23.411	0.005823	2.6048
942	P00709;F8VWU1	P00709	Alpha-lactalbumin	LALBA	18.3246	NaN	17.3667	NaN	NaN	NaN	NaN	NaN	NaN	NaN	NaN	NaN	NaN	NaN	NaN	NaN	NaN	NaN	NaN	NaN	NaN	NaN	NaN	NaN	NaN	NaN	NaN	NaN	NaN	NaN	NaN	NaN	NaN	21.839	NaN	NaN	3	3	3	17.6	17.6	17.6	16.225	0.0020756	3.314
943	P00734;E9PIT3;C9JV37;CON__P00735	P00734;E9PIT3	Prothrombin;Activation peptide fragment 1;Activation peptide fragment 2;Thrombin light chain;Thrombin heavy chain	F2	26.5213	26.9858	26.8286	27.1981	27.0275	24.2583	26.2132	24.9756	25.2399	26.9862	25.717	26.3035	28.4622	26.9502	24.4529	25.315	25.5525	24.3379	23.7292	25.5589	27.2773	27.2513	27.1196	27.0012	24.1575	26.9419	27.3833	26.9356	28.058	25.0556	25.6048	26.4456	25.7922	24.7775	27.0851	26.0669	37	37	37	64.1	64.1	64.1	70.036	0	323.31
944	P00738;J3QR68;H0Y300;P00738-2;J3QLC9;A0A087WU08;H3BS21;J3KTC3;J3KRH2;J3KSV1;J3QQI8;H3BMJ7	P00738;J3QR68;H0Y300;P00738-2;J3QLC9;A0A087WU08	Haptoglobin;Haptoglobin alpha chain;Haptoglobin beta chain	HP	26.6356	27.379	21.3768	25.4668	27.8935	21.4795	27.2045	31.9697	28.5785	27.4512	25.2857	26	27.4959	22.9836	32.3587	30.5624	30.136	30.4265	25.2512	27.9018	28.8121	24.4385	27.363	27.5083	31.5428	27.567	28.6452	31.5755	31.0785	30.4476	30.0535	31.6353	28.9901	27.1867	29.5879	30.2731	32	32	15	58.4	58.4	36.5	45.205	0	323.31
945	P00739;P00739-2	P00739;P00739-2	Haptoglobin-related protein	HPR	25.3254	NaN	NaN	16.3411	17.6616	NaN	17.6823	NaN	17.9654	NaN	17.716	NaN	NaN	NaN	20.2983	NaN	17.8487	NaN	NaN	16.5992	NaN	NaN	18.3841	17.12	NaN	NaN	19.9965	18.3998	21.7117	NaN	NaN	19.6059	NaN	18.7088	23.9815	16.949	24	7	7	55.7	27.6	27.6	39.029	0	33.456
946	P00740;P00740-2	P00740;P00740-2	Coagulation factor IX;Coagulation factor IXa light chain;Coagulation factor IXa heavy chain	F9	15.399	16.4053	NaN	15.0778	16.0028	NaN	19.2547	NaN	17.3983	NaN	NaN	19.8906	18.4522	NaN	19.5489	18.2897	20.5051	20.7599	NaN	23.9963	20.4067	21.6277	16.7728	23.5695	NaN	23.2179	23.9196	24.895	24.4161	20.5924	25.2426	22.81	21.672	21.3763	24.0923	21.9894	14	14	14	35.1	35.1	35.1	51.778	0	155.69
947	P00742;Q5JVE8;B7ZBK1;F8WBM7	P00742	Coagulation factor X;Factor X light chain;Factor X heavy chain;Activated factor Xa heavy chain	F10	NaN	NaN	11.6976	14.8969	17.4441	14.4217	19.6754	18.6396	16.6167	NaN	18.4399	16.9715	NaN	17.8041	NaN	NaN	17.2674	NaN	NaN	20.966	21.2051	20.2228	18.2818	22.5297	18.3583	21.3267	23.3628	22.6526	22.738	18.9766	23.3052	20.431	20.6451	19.4744	23.8051	19.8706	14	14	14	28.1	28.1	28.1	54.731	0	91.33
948	P00747;Q5TEH5;A6PVI2;CON__P06868;Q02325;Q15195;REV__A9UJQ1;REV__A0A087X191;REV__Q8NES3-2;REV__O00587-2;REV__Q8NES3-4;REV__O00587;REV__Q8NES3-3;REV__Q8NES3	P00747	Plasminogen;Plasmin heavy chain A;Activation peptide;Angiostatin;Plasmin heavy chain A, short form;Plasmin light chain B	PLG	25.2112	24.6773	25.0079	24.4947	24.6079	25.0106	25.3687	25.0487	25.4786	25.2162	26.3694	26.8737	27.3206	26.5484	26.9915	25.2472	24.4126	26.8489	24.8407	26.0061	26.0076	25.7666	24.3625	27.7445	25.837	27.9503	28.2024	28.4519	28.7221	27.7817	26.3605	27.5187	26.1183	24.4995	28.0382	27.6	50	50	49	65.8	65.8	64	90.568	0	323.31
949	P00748	P00748	Coagulation factor XII;Coagulation factor XIIa heavy chain;Beta-factor XIIa part 1;Coagulation factor XIIa light chain	F12	19.1097	20.3946	21.0497	20.3767	19.7168	20.9618	18.0451	NaN	NaN	19.7297	22.7065	18.5129	24.2325	21.9578	19.5839	15.1275	18.7364	NaN	NaN	21.7315	20.5601	19.188	18.0573	22.3578	19.9321	22.2816	24.0344	22.4779	23.7186	23.1194	21.2403	22.212	21.188	21.6458	23.2306	19.1614	11	11	11	25.7	25.7	25.7	67.791	0	144.83
950	P00797-2;P00797	P00797-2;P00797	Renin	REN	NaN	16.0118	15.8824	NaN	NaN	NaN	NaN	NaN	NaN	12.9408	20.0599	17.4465	NaN	NaN	NaN	15.3868	NaN	NaN	NaN	16.3366	16.7269	NaN	20.5079	NaN	NaN	NaN	NaN	16.676	NaN	NaN	NaN	NaN	16.9265	17.0981	16.3597	NaN	2	2	2	7.7	7.7	7.7	44.726	0.00047348	5.1174
951	P00915;E5RHP7;E5RH81;E5RIF9;E5RG43;E5RFE7;E5RGU8;E5RFL2;E5RII2;H0YBE2;E5RG81;E5RJI8;E5RHS7;E5RJF6	P00915;E5RHP7;E5RH81;E5RIF9;E5RG43;E5RFE7;E5RGU8;E5RFL2	Carbonic anhydrase 1	CA1	21.6557	21.8289	21.2279	22.3488	20.6866	25.6681	24.3375	26.1976	26.629	26.191	24.447	24.4801	19.9891	23.2826	24.4338	27.3023	26.6594	23.7375	24.0364	26.5719	26.4251	26.7594	24.9959	25.4245	26.6178	26.3386	27.4715	25.7319	25.4452	25.0986	28.1979	26.5861	27.515	27.8693	28.4456	26.8274	13	13	13	62.8	62.8	62.8	28.87	0	323.31
952	P00918;E5RID5;E5RK37	P00918	Carbonic anhydrase 2	CA2	21.6652	23.3923	20.0806	20.7016	24.3527	21.5478	22.2843	21.896	23.4433	24.2828	25.013	20.9485	23.8847	23.3251	20.5703	22.2506	21.2062	NaN	20.4203	18.7175	19.88	18.8366	24.4418	17.327	21.3954	20.2567	17.8115	16.7487	NaN	NaN	18.4884	19.8962	19.7197	18.3325	24.356	19.4243	11	11	11	49.6	49.6	49.6	29.246	0	62.857
953	P00966;Q5T6L6;Q5T6L5	P00966;Q5T6L6	Argininosuccinate synthase	ASS1	21.3435	21.5418	19.2328	19.8372	25.1126	15.009	22.6337	21.8322	21.3891	20.607	20.6639	21.3495	21.2202	21.3189	20.9359	20.8618	21.0062	17.8662	17.6507	19.7378	19.8882	19.2357	22.2551	NaN	20.6841	19.9813	20.0651	17.6882	18.6637	20.8567	18.9848	18.5267	16.9407	NaN	20.544	19.3968	14	14	14	39.1	39.1	39.1	46.53	0	54.662
954	P00995;D6RIU5	P00995	Pancreatic secretory trypsin inhibitor	SPINK1	25.6169	26.6564	24.4988	28.3669	26.5852	25.7121	26.0403	26.4007	25.3272	28.5064	29.5277	23.1677	27.4985	26.8791	22.2756	25.8868	26.3837	22.2784	23.4063	27.1004	28.4475	26.4931	27.2451	23.3982	19.5455	22.1612	27.5725	28.2305	25.158	23.9831	29.0641	24.652	27.8673	27.0245	26.7886	25.0371	5	5	5	55.7	55.7	55.7	8.5067	0	219.79
955	P01008;Q8TCE1;CON__P41361	P01008	Antithrombin-III	SERPINC1	25.6143	24.2828	23.3246	23.2099	25.2293	23.5485	26.6017	26.6095	27.1994	27.9407	24.4181	28.7931	26.6831	24.3097	28.7176	27.9278	26.9252	28.4849	27.2652	28.6453	26.1156	27.1978	26.5483	29.7283	27.3356	29.0339	29.8715	29.8802	30.1438	28.8326	29.3175	28.7476	26.966	27.3059	29.2074	28.7843	36	36	36	69.2	69.2	69.2	52.602	0	323.31
956	P01009;P01009-2;P01009-3;G3V544;G3V5R8;G3V387	P01009;P01009-2;P01009-3	Alpha-1-antitrypsin;Short peptide from AAT	SERPINA1	29.9296	29.2617	29.5958	29.1559	29.5906	27.2876	31.6493	32.6394	33.0198	32.8289	29.0826	32.8243	30.8955	29.7565	33.0219	32.4779	32.5068	31.305	32.21	32.12	29.5512	29.9902	30.6385	33.3476	33.2157	33.081	32.828	32.8654	33.324	29.9991	30.6081	33.0636	32.1816	29.833	32.8177	32.2646	42	42	31	75.6	75.6	61.2	46.736	0	323.31
957	P01011;G3V595;P01011-2;P01011-3	P01011;G3V595	Alpha-1-antichymotrypsin;Alpha-1-antichymotrypsin His-Pro-less	SERPINA3	28.9166	28.2725	27.9721	27.967	27.8699	28.2064	29.072	30.9945	31.084	30.6693	29.3276	30.1762	28.6214	29.5477	30.5779	30.4485	29.8135	30.2235	29.5855	30.5966	28.5293	29.0399	29.3477	30.685	30.2897	30.6166	30.4746	31.7813	31.5325	30.5764	27.9588	30.8359	29.772	25.986	30.0333	30.3352	26	26	13	60.8	60.8	30	47.65	0	323.31
958	P01019	P01019	Angiotensinogen;Angiotensin-1;Angiotensin-2;Angiotensin-3;Angiotensin-4;Angiotensin 1-9;Angiotensin 1-7;Angiotensin 1-5;Angiotensin 1-4	AGT	25.4916	23.7123	26.0081	24.3214	24.0516	26.951	25.1948	24.7841	24.8504	26.7603	23.9506	26.8171	25.515	24.9203	26.9817	25.7158	25.5999	24.5131	24.6602	28.2195	26.7268	27.7	25.0431	27.8174	26.0539	27.4515	28.6279	27.4766	29.5137	23.879	29.4368	27.4382	27.2442	28.5751	28.4819	26.9483	16	16	16	39.8	39.8	39.8	53.154	0	323.31
959	P01023;CON__ENSEMBL:ENSBTAP00000024146;F8W7L3;H0YFH1;F5H1E8	P01023	Alpha-2-macroglobulin	A2M	20.2199	22.2793	18.6676	20.4109	24.3483	18.582	25.3223	25.0421	26.4053	23.0859	22.7329	22.5941	24.8064	22.6491	26.157	24.2503	26.8404	26.6959	26.6487	22.2626	23.0347	21.8769	24.8168	23.8178	27.3036	24.8207	26.1339	25.2162	24.251	25.1823	22.3076	27.3463	25.5133	24.4544	30.5375	26.7234	74	74	63	62.8	62.8	55.3	163.29	0	323.31
960	P01024;M0QYC8;M0QXZ3;M0R0Q9;Q9BU76-4;REV__A0A087X0M8;REV__O00533;REV__O00533-2;O95568	P01024	Complement C3;Complement C3 beta chain;C3-beta-c;Complement C3 alpha chain;C3a anaphylatoxin;Acylation stimulating protein;Complement C3b alpha chain;Complement C3c alpha chain fragment 1;Complement C3dg fragment;Complement C3g fragment;Complement C3d fragment;Complement C3f fragment;Complement C3c alpha chain fragment 2	C3	21.5901	21.4213	20.2869	21.2821	23.478	19.8784	24.7131	22.2211	22.2679	21.8292	21.8157	27.9736	24.5448	21.0768	26.8967	25.7855	26.4272	27.2155	24.4221	26.0006	23.561	23.2	25.3232	28.5963	24.2624	28.9932	28.9538	29.2748	29.7735	27.2113	26.5822	28.2244	26.4497	27.0165	29.8468	28.0677	114	114	100	74.3	74.3	67.7	187.15	0	323.31
961	P01031;CON__Q1A7A4	P01031	Complement C5;Complement C5 beta chain;Complement C5 alpha chain;C5a anaphylatoxin;Complement C5 alpha chain	C5	14.9842	16.4437	15.5014	17.1195	17.371	13.8775	19.0009	19.2313	17.4362	17.3133	18.3689	18.6116	19.9762	18.3472	18.8456	16.3101	19.9498	20.0286	18.1363	17.3421	19.1977	NaN	18.9363	22.6549	16.3479	22.1757	23.9162	23.9781	24.6734	21.4599	19.1031	20.8691	19.6319	21.2911	25.5565	19.9962	54	54	54	37.4	37.4	37.4	188.3	0	323.31
962	Q5H9A7;P01033;H0Y789;Q5H9B5;Q5H9B4	Q5H9A7;P01033;H0Y789	Metalloproteinase inhibitor 1	TIMP1	23.1059	21.712	21.08	18.3184	20.6622	22.4247	25.0806	24.9129	24.6785	22.1285	22.1752	22.6319	24.1547	23.977	22.5133	24.0493	24.7027	22.8848	19.4152	25.1963	22.7228	24.8427	21.2183	23.0677	22.6996	23.5696	24.7736	24.9152	24.0895	23.7387	26.2986	24.0657	23.2245	25.4814	24.6799	23.7104	7	7	7	65.7	65.7	65.7	16.057	0	58.319
963	P01034	P01034	Cystatin-C	CST3	27.0352	27.9293	27.3388	27.7624	28.6103	24.7065	28.8973	28.3659	28.5427	28.895	29.7525	26.0615	30.0279	29.7774	25.812	28.1072	27.3167	26.7796	25.3072	30.5475	28.432	27.7951	27.5283	27.3548	25.5696	26.1833	31.8407	32.0471	30.0441	28.7009	33.0958	28.4631	30.1938	32.1891	30.8451	28.2335	9	9	8	52.7	52.7	48.6	15.799	0	323.31
964	P01036	P01036	Cystatin-S	CST4	23.7317	23.4937	26.3002	22.9714	25.1395	25.3793	21.7291	20.7141	20.9369	22.2915	23.9198	19.5464	25.6215	24.4941	21.9769	21.24	19.7033	20.7051	21.8848	23.2259	24.2613	24.5066	22.1639	18.8122	21.1225	20.352	24.8562	24.0941	20.7358	20.6349	26.8768	21.6666	23.5693	22.4475	22.4233	23.2704	7	7	2	56.7	56.7	24.8	16.214	0	260.27
965	P01037	P01037	Cystatin-SN	CST1	NaN	18.6181	NaN	NaN	NaN	NaN	NaN	NaN	NaN	NaN	NaN	NaN	22.7349	25.2211	NaN	20.506	NaN	NaN	NaN	21.2035	20.7642	19.7244	NaN	NaN	NaN	NaN	22.3716	23.549	19.5771	21.5493	24.1544	21.7074	22.4291	22.8003	21.33	23.2216	6	4	4	56.7	36.2	36.2	16.387	0	41.722
966	P01040;C9J0E4	P01040;C9J0E4	Cystatin-A;Cystatin-A, N-terminally processed	CSTA	23.4733	25.1405	27.1597	27.5716	25.2265	23.8425	24.5916	25.2021	24.5823	26.3275	27.7806	24.5791	27.7514	27.3881	23.1176	26.1581	25.9552	21.5099	24.9432	26.8614	26.4041	26.6984	28.3724	25.5737	22.9786	25.1333	23.0093	23.1028	25.1633	23.0767	24.2942	23.0231	26.2937	27.5677	24.1966	23.5909	12	12	12	77.6	77.6	77.6	11.006	0	154.84
967	P01042	P01042	Kininogen-1;Kininogen-1 heavy chain;T-kinin;Bradykinin;Lysyl-bradykinin;Kininogen-1 light chain;Low molecular weight growth-promoting factor	KNG1	15.7491	17.6614	18.1254	16.9187	17.8852	15.9798	NaN	NaN	NaN	NaN	NaN	NaN	17.7984	NaN	NaN	NaN	NaN	NaN	NaN	NaN	NaN	NaN	NaN	NaN	NaN	NaN	NaN	NaN	NaN	NaN	NaN	NaN	NaN	NaN	15.5417	NaN	32	2	2	41.1	3.7	3.7	71.957	0	12.436
968	P01042-2;P01042-3	P01042-2;P01042-3	Kininogen-1;Kininogen-1 heavy chain;T-kinin;Bradykinin;Lysyl-bradykinin;Kininogen-1 light chain;Low molecular weight growth-promoting factor	KNG1	30.5043	29.9342	30.452	30.8196	30.5412	28.0878	30.7261	29.9549	30.5317	31.3327	30.7578	29.2776	31.8249	31.733	28.5976	29.9524	29.5679	27.8167	28.0367	30.1649	29.4672	29.6999	30.6106	29.0359	27.479	28.3638	29.2698	29.2168	29.3778	28.1284	30.2649	28.0346	28.2075	28.5665	28.9602	28.5045	35	35	5	64.2	64.2	7.7	47.883	0	323.31
969	P01116-2;P01116	P01116-2;P01116	GTPase KRas;GTPase KRas, N-terminally processed	KRAS	17.917	19.3826	19.0147	18.1178	19.8798	NaN	20.7131	NaN	18.1894	21.4805	20.5409	NaN	20.9324	20.6642	NaN	NaN	NaN	NaN	NaN	NaN	NaN	18.2497	21.584	NaN	NaN	NaN	NaN	NaN	NaN	NaN	NaN	NaN	NaN	NaN	18.5653	NaN	5	5	2	31.9	31.9	11.7	21.424	0.0005	6.1477
970	P01133-3;P01133;P01133-2	P01133-3;P01133;P01133-2	Pro-epidermal growth factor;Epidermal growth factor	EGF	27.6144	27.8198	26.72	27.4538	28.7949	23.3072	27.9834	27.1094	27.208	26.1036	24.1505	26.5789	29.7127	28.4131	25.619	25.4079	25.4583	21.4167	23.0257	24.8578	22.2013	22.6854	26.0915	19.6034	22.4062	24.025	19.6946	20.7402	19.9181	18.4692	20.5046	17.1384	21.0983	20.0588	19.3988	17.6687	50	50	50	48.6	48.6	48.6	129.75	0	323.31
971	P01178;P01185	P01178;P01185	Oxytocin-neurophysin 1;Oxytocin;Neurophysin 1;Vasopressin-neurophysin 2-copeptin;Arg-vasopressin;Neurophysin 2;Copeptin	OXT;AVP	NaN	NaN	NaN	NaN	NaN	NaN	NaN	NaN	NaN	NaN	NaN	NaN	NaN	NaN	NaN	NaN	NaN	NaN	NaN	NaN	NaN	NaN	NaN	NaN	NaN	NaN	19.7082	21.6507	NaN	NaN	19.6237	NaN	20.0329	NaN	20.9528	NaN	1	1	1	12.8	12.8	12.8	12.722	0	33.706
972	P01210;E5RFR1	P01210	Proenkephalin-A;Synenkephalin;Met-enkephalin;PENK(114-133);PENK(143-183);Met-enkephalin-Arg-Gly-Leu;Leu-enkephalin;PENK(237-258);Met-enkephalin-Arg-Phe	PENK	19.0509	20.9016	22.0014	20.7698	21.1326	22.2982	NaN	NaN	NaN	18.3446	23.6292	NaN	24.2398	24.1604	NaN	NaN	NaN	NaN	NaN	NaN	19.4608	18.7377	23.7867	NaN	NaN	NaN	NaN	NaN	NaN	NaN	19.0394	NaN	20.0348	21.5638	NaN	NaN	4	4	4	17.2	17.2	17.2	30.787	0	244.92
973	P01225	P01225	Follitropin subunit beta	FSHB	18.8705	20.1267	20.0532	20.6634	26.9513	19.066	20.698	18.8726	NaN	26.0209	25.3333	19.6444	22.4062	20.3392	NaN	23.8513	24.577	NaN	NaN	24.322	18.6615	21.0813	22.1145	NaN	NaN	NaN	18.7373	NaN	NaN	NaN	NaN	NaN	NaN	NaN	NaN	NaN	4	4	4	25.6	25.6	25.6	14.7	0	17.121
974	P01241-4;P01241-3;P01241	P01241-4;P01241-3;P01241	Somatotropin	GH1	18.3471	17.3877	NaN	NaN	NaN	NaN	NaN	17.2299	NaN	NaN	NaN	NaN	NaN	NaN	18.4475	NaN	NaN	18.2092	NaN	NaN	NaN	NaN	NaN	NaN	NaN	NaN	17.3865	NaN	NaN	19.6862	23.374	NaN	NaN	NaN	NaN	NaN	2	2	1	15.2	15.2	11.1	19.801	0	45.817
975	P01258;P01258-2;P06881	P01258;P01258-2	Calcitonin;Calcitonin;Katacalcin	CALCA	20.921	13.5314	22.2823	14.424	20.5645	15.7627	NaN	20.6584	22.0459	22.4734	24.1747	NaN	23.1247	24.7059	NaN	NaN	NaN	21.3428	18.1239	18.2713	20.3848	19.2003	23.1117	NaN	NaN	NaN	NaN	20.6499	19.4299	NaN	NaN	NaN	NaN	NaN	NaN	NaN	8	8	8	54.6	54.6	54.6	15.466	0	80.489
976	P01266-2;P01266;H0YBR7;H0YBJ2;E7EVM0;H0YBY1	P01266-2;P01266;H0YBR7;H0YBJ2;E7EVM0;H0YBY1	Thyroglobulin	TG	NaN	NaN	NaN	NaN	NaN	NaN	NaN	NaN	NaN	18.7972	16.7666	NaN	NaN	NaN	NaN	16.4363	NaN	NaN	NaN	NaN	NaN	NaN	NaN	NaN	NaN	NaN	NaN	NaN	NaN	NaN	NaN	NaN	NaN	NaN	NaN	NaN	2	2	2	0.8	0.8	0.8	298.38	0	7.8946
977	P01303	P01303	Pro-neuropeptide Y;Neuropeptide Y;C-flanking peptide of NPY	NPY	17.6272	NaN	17.0492	NaN	NaN	NaN	NaN	NaN	NaN	NaN	NaN	NaN	NaN	20.2663	NaN	NaN	NaN	NaN	NaN	18.6593	NaN	NaN	NaN	NaN	NaN	NaN	NaN	NaN	NaN	NaN	20.4231	NaN	19.6864	NaN	NaN	NaN	2	2	2	21.6	21.6	21.6	10.851	0.0069525	2.5796
978	P01344;P01344-2;P01344-3;J3KTG7;H7BYL6;Q96QE5-4;P30533;Q99996-5;Q99996-3;Q99996-2;Q99996;Q99996-6	P01344;P01344-2;P01344-3	Insulin-like growth factor II;Insulin-like growth factor II;Insulin-like growth factor II Ala-25 Del;Preptin	IGF2	19.1515	20.2829	22.1765	19.9472	21.6121	19.1664	NaN	NaN	18.5987	NaN	21.9517	NaN	21.7969	20.7997	NaN	NaN	NaN	18.6077	NaN	19.076	26.38	24.3965	23.9631	21.5199	NaN	NaN	20.6417	23.4112	18.9263	20.4743	25.2133	22.6303	28.0586	28.921	25.5959	24.4793	7	7	6	35	35	35	20.14	0	94.117
979	Q5W006;P01589;H0Y5Z0;Q5W005	Q5W006;P01589;H0Y5Z0;Q5W005	Interleukin-2 receptor subunit alpha	IL2RA	20.4314	20.9074	20.5068	20.6155	20.3616	20.1325	NaN	18.8762	NaN	22.3359	22.8517	NaN	21.9119	20.2769	NaN	19.9469	NaN	20.6342	NaN	NaN	18.9759	NaN	NaN	NaN	NaN	NaN	NaN	NaN	NaN	NaN	NaN	NaN	18.9593	NaN	NaN	NaN	2	2	2	8.4	8.4	8.4	29.812	0	42.103
980	P01591;D6RD17;D6RHJ6;C9JA05	P01591;D6RD17;D6RHJ6;C9JA05	Immunoglobulin J chain	IGJ;JCHAIN	24.7169	26.7482	26.814	27.8223	27.7883	27.2512	28.0178	27.0328	28.4236	27.732	30.7026	24.434	28.5787	28.3658	24.9671	27.5707	27.727	26.0002	25.5682	24.9411	26.299	26.8383	27.5073	25.5525	26.6971	25.5827	25.396	25.3826	23.5718	24.5108	23.8376	24.8696	26.3371	26.944	27.5026	23.6587	10	10	10	45.9	45.9	45.9	18.098	0	152.26
981	P01594	P01594	Ig kappa chain V-I region AU		22.721	20.4403	24.3407	23.8872	22.2793	22.5034	21.2521	24.6266	23.3134	25.3827	23.4102	22.1725	26.3528	26.2486	23.9962	22.2767	22.7148	22.693	21.7285	23.7731	23.8778	26.1456	24.896	21.8428	22.9134	23.4876	24.9482	23.0608	23.4336	23.3769	26.6591	23.8087	24.5337	24.9528	23.632	22.2895	2	1	1	31.5	14.8	14.8	11.939	0	81.349
982	P01596	P01596	Ig kappa chain V-I region CAR		19.3012	18.5609	NaN	NaN	18.7511	21.1505	NaN	23.9555	NaN	21.613	22.6012	21.2371	23.6618	24.179	NaN	22.3999	20.4191	NaN	19.4579	NaN	25.3568	25.5877	NaN	23.9611	22.4897	23.1046	23.5974	23.9222	20.6841	22.2573	25.4326	23.717	23.3084	NaN	23.4765	19.7254	4	3	3	46.7	29.9	29.9	11.346	0	7.8526
983	P01597	P01597	Ig kappa chain V-I region DEE		23.4073	21.712	23.8671	23.472	23.854	25.2902	23.2371	25.6488	24.3974	23.435	22.3691	23.6366	24.5769	26.1081	24.6193	24.6428	23.9506	24.1263	22.5587	22.7809	25.3895	25.5079	24.2084	25.491	24.3106	23.8128	25.2698	25.4532	24.3396	25.1032	23.3871	25.9732	25.7526	25.425	25.3812	23.064	3	2	2	15.7	10.2	10.2	11.418	0	93.344
984	P01598	P01598	Ig kappa chain V-I region EU		25.3948	24.7359	27.1503	25.4544	26.6132	26.6252	26.9343	28.3851	26.7838	27.066	27.7607	26.3639	25.9119	28.0428	27.3803	27.1489	28.0356	27.0185	27.4386	27.2146	27.4539	27.9376	24.6486	27.6589	27.3805	26.7339	28.4859	27.0576	28.2403	27.8753	28.3207	26.8548	27.3494	28.3419	27.9018	27.6093	4	3	1	37	31.5	14.8	11.788	0	203
987	P01601	P01601	Ig kappa chain V-I region HK101		17.7474	NaN	NaN	NaN	NaN	20.2441	NaN	NaN	NaN	18.515	19.3367	19.2193	NaN	21.5984	20.0057	22.152	20.9808	20.1165	NaN	21.0461	21.1111	23.3823	NaN	20.6815	NaN	19.0086	22.2334	NaN	23.5063	20.3317	21.8149	21.944	20.9596	22.8636	20.0015	NaN	2	1	1	18.8	13.7	13.7	12.799	0	37.621
988	P01602	P01602	Ig kappa chain V-I region HK102	IGKV1-5	21.0158	NaN	23.0978	21.6378	18.7994	21.7825	20.0936	22.5077	20.397	18.2724	22.8235	20.0829	22.0347	23.8593	23.6129	21.6644	22.1036	17.8615	20.8847	25.1308	24.8297	27.2786	21.1631	NaN	NaN	22.295	23.0095	22.481	22.5726	23.9512	23.1225	20.3208	23.4759	23.9969	23.9698	20.0726	4	3	1	34.2	29.1	13.7	12.768	0	237.01
989	P01603	P01603	Ig kappa chain V-I region Ka		NaN	NaN	NaN	18.7863	NaN	NaN	20.0321	NaN	NaN	NaN	NaN	20.6081	NaN	20.265	21.5483	NaN	NaN	20.58	NaN	NaN	22.2261	22.5187	NaN	20.9162	19.6268	NaN	NaN	NaN	20.4218	22.4829	NaN	21.5516	20.1854	21	NaN	NaN	2	2	2	31.5	31.5	31.5	11.285	0	10.02
990	P01604	P01604	Ig kappa chain V-I region Kue		20.2913	20.2831	23.4852	20.9671	22.153	21.8868	23.1095	23.1579	22.6176	22.7234	26.4465	23.2613	22.5787	21.9202	23.4182	23.1546	23.384	23.6472	23.8064	23.3665	24.1383	24.6017	20.7369	23.4819	25.076	23.0121	25.1526	24.085	25.5868	24.1509	24.5417	24.2274	24.3701	24.884	24.6463	23.351	4	3	3	41.7	36.1	36.1	12.126	0	23.426
991	P01605	P01605	Ig kappa chain V-I region Lay		NaN	19.4111	20.458	NaN	NaN	NaN	NaN	22.4735	19.4409	NaN	NaN	NaN	20.4789	18.827	NaN	20.2309	20.6904	NaN	NaN	21.479	22.3524	22.1615	NaN	NaN	21.0914	21.5945	22.9262	21.562	23.7349	22.4139	21.9841	20.6375	24.3436	22.7772	NaN	19.5036	2	1	1	25	16.7	16.7	11.834	0	37.863
992	P01607	P01607	Ig kappa chain V-I region Rei		NaN	NaN	22.1611	18.1063	20.7511	18.5763	NaN	NaN	NaN	24.264	21.035	NaN	20.3803	21.182	NaN	NaN	NaN	NaN	NaN	NaN	20.7596	23.6405	20.9271	NaN	NaN	NaN	NaN	22.0358	NaN	21.1014	NaN	NaN	20.7779	21.6	NaN	NaN	3	2	2	41.7	25	25	11.902	0.00087604	3.8472
993	P01608	P01608	Ig kappa chain V-I region Roy		19.9665	20.1306	23.8067	25.8402	21.1416	26.0911	25.5672	25.6532	24.5379	25.0267	26.0618	25.0548	23.9543	26.4651	26.7641	26.3003	22.2895	24.7887	21.3507	25.8439	28.0727	27.8165	27.2733	22.6063	24.8459	24.9132	26.1722	25.196	25.5284	24.2199	27.2086	25.8147	28.2703	27.7705	26.0236	26.6882	4	3	3	31.5	14.8	14.8	11.782	0.00045704	4.5239
994	P01609	P01609	Ig kappa chain V-I region Scw		23.3087	22.9291	23.4164	24.1853	23.1647	24.0499	20.2371	23.757	NaN	23.4389	24.1861	23.1876	25.098	26.0136	21.8008	24.3991	22.5626	NaN	22.2688	23.191	25.2232	25.1072	NaN	23.4525	NaN	23.8026	23.958	23.5312	20.9845	23.2536	24.7733	23.9294	23.6114	NaN	22.4989	22.9016	3	2	2	42.6	25.9	25.9	11.764	0	64.156
995	P01610	P01610	Ig kappa chain V-I region WEA		NaN	NaN	19.8341	20.4398	NaN	18.8483	NaN	19.5821	NaN	NaN	NaN	21.208	20.0661	20.5884	22.2848	21.3313	20.1322	19.8247	23.2246	NaN	21.1062	22.2218	NaN	21.3575	19.4483	NaN	24.7219	19.7159	20.9096	20.0813	23.8705	22.9221	21.1022	NaN	NaN	NaN	5	2	1	44.4	22.2	13.9	11.84	0	24.366
996	P01611	P01611	Ig kappa chain V-I region Wes		26.3109	26.0435	24.8097	25.0079	25.7045	25.469	24.6233	26.1221	25.9055	25.2095	27.5258	24.479	27.92	26.2965	25.0719	25.1585	25.2281	25.0416	23.0872	25.575	25.5178	26.1887	23.6668	25.5124	24.9371	24.3891	26.3467	25.4915	26.3669	25.9309	26.498	24.6167	24.0172	26.3725	24.5564	25.1474	4	3	3	50.9	45.4	45.4	11.608	0	188.27
997	P01612	P01612	Ig kappa chain V-I region Mev		22.4164	21.5326	22.0304	24.5701	23.5983	22.2093	23.8976	25.5704	25.821	24.6561	26.19	23.3717	26.1654	27.1773	24.4804	24.58	24.735	23.2828	23.0213	24.0161	26.1298	27.4806	22.8553	22.2293	22.7822	25.7963	25.2082	24.6933	25.1851	25.5821	25.903	23.7262	26.9947	25.1231	25.0524	23.2274	4	4	4	50.5	50.5	50.5	11.87	0	184.17
998	P01613	P01613	Ig kappa chain V-I region Ni		23.9211	24.2026	24.4616	24.5597	24.7098	25.5534	23.1744	24.8794	NaN	23.7045	24.9343	24.7641	24.8414	25.325	25.8298	22.4114	23.7074	19.8937	22.8778	24.8449	24.6502	25.2138	NaN	24.7771	23.0532	25.3215	26.2553	24.3316	23.8761	25.6046	25.6098	24.7605	25.1013	25.4151	24.8464	25.0357	2	1	1	30.4	16.1	16.1	11.745	0	176.42
999	P01615	P01615	Ig kappa chain V-II region FR		22.1072	23.4783	23.7193	23.6907	24.2014	25.6297	NaN	25.4037	24.9104	25.2501	24.2621	23.8271	23.7401	24.3549	NaN	25.0341	25.3792	24.0013	23.8069	25.5109	25.8829	26.4789	22.2104	24.3191	24.4682	24.5513	22.6616	25.1631	24.4928	24.4578	24.8371	24.2889	24.8663	20.4361	23.4713	24.1815	2	2	2	17.7	17.7	17.7	12.059	0.0012881	3.6495
1000	P01616	P01616	Ig kappa chain V-II region MIL		23.98	20.5131	23.018	24.3539	22.6878	25.235	20.0649	21.7133	21.0288	17.605	21.5533	NaN	23.9162	25.526	NaN	21.7448	22.4243	21.1768	20.0145	21.6597	23.7294	25.2738	NaN	21.8967	21.567	22.3599	23.0957	23.0773	22.6566	22.6713	23.9306	21.0841	23.2755	NaN	20.7393	20.1191	1	1	1	21.4	21.4	21.4	10.825	0	38.533
1001	P01619	P01619	Ig kappa chain V-III region B6		24.4272	23.7028	25.0824	24.9213	23.34	24.8006	23.6466	24.2824	24.7748	24.3279	22.8229	22.4993	23.6361	24.8547	23.4674	24.8247	25.3945	23.7764	24.1672	25.126	25.5904	25.9104	19.4558	23.6768	24.6127	23.2859	25.6218	23.9585	25.124	25.049	25.228	22.9157	25.2019	24.8418	22.8985	23.1688	4	3	3	44.4	38	38	11.12	0	95.595
1002	P01620	P01620	Ig kappa chain V-III region SIE		29.1435	28.3043	29.8621	29.4241	28.8067	29.9249	28.9902	30.7317	29.9765	31.0928	30.4176	29.3302	30.2458	31.8496	30.2114	30.1577	30.921	28.9092	29.2329	31.5932	31.6162	32.086	29.6573	30.3289	29.9397	29.8569	30.9912	30.1151	31.1879	30.0475	31.4955	30.4335	31.6903	31.1094	30.1392	29.9581	8	8	2	71.6	71.6	20.2	11.775	0	323.31
1003	P01621	P01621	Ig kappa chain V-III region NG9		26.9669	26.4563	27.9071	27.6613	27.2378	27.6661	26.4087	27.6113	26.6549	26.857	28.5009	27.7195	28.599	29.1955	28.3794	27.7917	27.8909	26.5835	27.7941	28.8055	29.4529	29.5533	27.6797	27.4538	28.3609	27.7286	29.18	28.3863	28.7381	28.6869	29.1831	27.9803	28.3257	29.1103	28.5763	28.5356	5	2	2	54	25	25	10.729	0	38.862
1004	P01622	P01622	Ig kappa chain V-III region Ti		21.3319	21.836	22.4403	21.4755	23.552	22.3973	20.7108	22.8857	20.7952	20.4969	23.4094	22.1612	22.6523	22.5963	22.9889	22.0002	23.8981	21.8686	23.0115	24.7182	24.4482	26.0003	24.1897	21.687	21.1166	NaN	24.8139	21.1891	24.5483	22.0766	24.9955	22.7187	23.479	27.9886	23.2074	22.9506	7	2	2	66.1	22.9	22.9	11.788	0	16.345
1005	P01624	P01624	Ig kappa chain V-III region POM		21.4303	20.2803	22.2902	NaN	NaN	20.3926	NaN	21.5982	23.2784	21.7626	20.9897	NaN	21.0406	22.8012	20.64	22.039	21.6104	20.2048	21.6422	23.6489	23.9157	24.0607	NaN	22.1627	NaN	19.7078	23.2364	21.8632	23.4885	22.2928	23.7636	18.1158	23.4751	22.865	21.4787	21.9724	4	2	2	45.9	31.2	31.2	11.922	0	323.31
1006	P01625	P01625	Ig kappa chain V-IV region Len		27.5618	26.1346	28.2564	27.9151	27.7743	28.0864	27.1723	28.0246	27.9742	27.8497	27.2602	27.2428	27.8924	29.7008	27.7754	27.8236	27.9039	27.1914	27.2799	27.9688	28.2192	28.4351	27.9829	27.72	27.412	27.3555	28.2662	27.4414	28.0812	27.3638	28.5095	27.5281	28.6224	27.5802	27.4819	27.2814	7	7	3	58.8	58.8	31.6	12.64	0	323.31
1007	P01699	P01699	Ig lambda chain V-I region VOR		24.1806	22.3106	25.1401	24.1243	24.1242	24.9218	25.4828	25.5488	25.1338	24.8199	24.6589	23.3667	24.4598	26.0697	23.4945	25.0644	24.8804	23.6497	NaN	26.353	26.6733	26.5369	24.7728	25.4159	23.6108	23.267	27.5676	23.9308	24.6405	21.548	24.5274	24.5596	25.6486	26.7308	22.7659	23.3461	3	2	2	34.2	18.9	18.9	11.514	0.00045683	4.5105
1008	P01700	P01700	Ig lambda chain V-I region HA		NaN	19.5224	18.7256	19.3824	19.2527	NaN	21.3089	21.9883	21.7061	22.2395	21.6753	NaN	NaN	20.5491	NaN	21.6904	NaN	23.266	NaN	18.8345	23.4096	22.5425	21.2919	NaN	NaN	NaN	22.2394	NaN	NaN	22.0041	22.494	21.9605	23.4012	23.0528	NaN	23.0903	5	1	1	38.4	15.2	15.2	11.896	0.0024763	3.245
1009	P01701	P01701	Ig lambda chain V-I region NEW		21.1661	22.4421	18.9264	22.2846	22.7991	22.4139	25.1441	25.3749	25.2572	24.6957	21.9237	NaN	24.3231	24.2299	25.3069	24.5884	24.7437	25.1867	24.9234	25.227	26.1656	24.7875	24.8882	26.0442	24.5823	25.4757	25.8475	25.3121	25.0062	23.5072	26.6046	26.2546	23.4605	25.7007	25.2958	26.7996	6	5	4	41.4	41.4	41.4	11.453	0	20.105
1010	P01703	P01703	Ig lambda chain V-I region NEWM		22.2459	23.2139	22.5685	23.5527	22.3094	23.8656	NaN	NaN	NaN	NaN	24.3721	NaN	23.9961	23.6963	NaN	25.1118	NaN	25.5411	NaN	NaN	25.7369	25.5786	25.1733	25.3675	NaN	24.8093	25.3262	NaN	25.5984	20.3196	26.3692	NaN	NaN	25.9936	NaN	NaN	2	2	2	27.2	27.2	27.2	10.904	0.00046664	4.826
1011	P01705	P01705	Ig lambda chain V-II region NEI		NaN	NaN	NaN	NaN	NaN	NaN	NaN	NaN	19.1387	NaN	22.9331	NaN	23.0734	19.0965	19.1717	NaN	NaN	NaN	NaN	NaN	25.5998	24.6	22.9988	NaN	NaN	NaN	NaN	NaN	NaN	NaN	24.1174	21.7874	22.0358	24.0439	22.8597	NaN	2	2	2	13.5	13.5	13.5	11.591	0.0032362	3.0303
1012	P01707;P01713	P01707	Ig lambda chain V-II region TRO		NaN	NaN	NaN	NaN	NaN	NaN	19.6468	NaN	18.0781	NaN	NaN	NaN	NaN	NaN	NaN	19.3137	NaN	NaN	NaN	NaN	18.5414	NaN	NaN	NaN	18.9553	NaN	21.6207	NaN	NaN	NaN	17.8443	18.9021	23.9004	23.6112	NaN	19.0521	5	2	2	33.3	18.9	18.9	11.561	0.00047081	4.9973
1013	P01708	P01708	Ig lambda chain V-II region BUR		20.7795	20.782	22.4327	22.3659	22.8781	25.1316	23.9522	25.2781	26.0217	24.8785	24.7164	24.9406	25.334	25.5541	26.0842	25.8912	24.8605	25.233	25.3731	26.4015	26.1045	27.2728	22.0201	26.5408	24.8266	25.4679	26.5842	25.5655	25.9618	27.4617	27.2933	25.7835	29.2251	25.5456	26.2136	25.9456	5	4	3	32.1	32.1	24.8	11.506	0	29.235
1014	P01710	P01710	Ig lambda chain V-II region BO		NaN	NaN	NaN	NaN	NaN	NaN	NaN	NaN	NaN	NaN	NaN	NaN	NaN	NaN	NaN	NaN	NaN	NaN	NaN	20.496	NaN	22.8361	NaN	NaN	19.8551	NaN	NaN	NaN	NaN	NaN	20.2031	NaN	NaN	NaN	NaN	NaN	2	1	1	16.2	9.9	9.9	11.785	0.0035971	2.8656
1015	P01714	P01714	Ig lambda chain V-III region SH		21.0138	20.6595	21.4639	23.26	22.2195	23.4243	22.1968	23.0238	24.5913	22.6926	23.2513	22.7326	22.5835	21.7524	24.4551	23.0237	24.179	24.3397	23.7573	25.0829	24.0273	24.3024	24.611	24.6935	24.7261	24.047	25.0916	24.1462	24.5074	24.2416	25.6758	24.5034	24.8741	26.6246	24.5234	24.8897	6	3	3	53.7	36.1	36.1	11.392	0	201.29
1016	P01716	P01716	Ig lambda chain V-IV region X		NaN	NaN	NaN	NaN	NaN	NaN	NaN	23.0439	22.0357	21.386	21.7333	NaN	NaN	22.735	NaN	23.9594	22.0123	NaN	NaN	20.0251	24.9126	24.8558	21.5568	NaN	NaN	NaN	21.0632	NaN	NaN	NaN	25.4361	NaN	25.714	23.695	21.8463	NaN	2	2	2	30.2	30.2	30.2	11.334	0.0020956	3.4329
1017	P01717	P01717	Ig lambda chain V-IV region Hil		24.577	22.2379	22.9196	23.4391	25.0627	26.3712	26.3099	26.1491	26.6348	25.3697	26.8146	26.4897	24.1592	24.3352	27.7345	25.727	25.8669	26.2749	27.3227	26.5637	26.1207	27.0083	26.5906	27.2721	27.6184	27.4045	27.5686	26.6657	25.6544	27.1513	28.6823	27.5132	27.801	28.8399	27.5393	26.6595	1	1	1	17.8	17.8	17.8	11.517	0	102.3
1018	P01719	P01719	Ig lambda chain V-V region DEL		NaN	NaN	NaN	18.7188	NaN	NaN	NaN	NaN	NaN	20.8051	18.981	22.1175	NaN	NaN	NaN	NaN	NaN	21.3807	NaN	21.3087	NaN	NaN	NaN	NaN	20.7906	18.7573	22.3572	20.9449	20.4198	NaN	21.3654	NaN	NaN	23.4573	NaN	NaN	3	2	2	38.9	31.5	31.5	11.342	0	43.854
1019	P01721	P01721	Ig lambda chain V-VI region AR		NaN	NaN	NaN	NaN	NaN	NaN	NaN	NaN	20.8065	NaN	NaN	NaN	NaN	NaN	NaN	NaN	20.1728	NaN	21.3512	NaN	NaN	NaN	NaN	NaN	NaN	20.4034	NaN	NaN	NaN	NaN	NaN	NaN	NaN	20.1363	NaN	NaN	3	1	1	33.9	19.6	19.6	11.918	0	26.77
1020	P01742;P01761;P06326	P01742;P01761;P06326	Ig heavy chain V-I region EU;Ig heavy chain V-I region SIE;Ig heavy chain V-I region Mot		22.2606	21.199	21.4771	22.4352	22.2342	16.5989	23.4182	23.642	22.5829	22.8658	23.6998	23.391	22.9292	23.0362	23.7719	22.9281	22.8528	23.2935	23.5645	23.3782	22.6251	23.2852	24.0092	24.2334	23.7286	24.0599	23.7166	22.1047	23.8917	22.8651	22.9948	24.1215	24.9521	24.3253	18.3782	24.9183	1	1	1	10.3	10.3	10.3	12.472	0.00087451	3.8284
1021	P01743	P01743	Ig heavy chain V-I region HG3		17.7562	17.4358	NaN	NaN	NaN	NaN	20.1468	23.7164	25.4012	20.6141	19.8507	NaN	20.5962	20.7976	19.7699	25.3121	22.8269	24.5952	24.3746	20.4457	NaN	18.6065	NaN	20.3627	22.5232	21.5515	24.6067	21.9693	22.7116	21.4794	18.822	21.4847	24.645	20.0957	20.6919	22.9214	2	1	1	22.2	12.8	12.8	12.946	0	76.802
1022	P01763	P01763	Ig heavy chain V-III region WEA		19.8792	17.9389	20.5052	20.0756	NaN	21.1612	21.8842	22.7213	23.1959	22.3687	23.0159	22.8512	21.2785	22.4536	20.9516	22.9834	23.2921	21.1449	22.9969	21.8802	NaN	21.3934	20.0757	20.83	22.3165	22.4364	23.8855	20.7975	24.1865	23.1506	19.1745	22.4944	21.5221	NaN	22.5933	22.4123	3	2	2	36	26.3	26.3	12.141	0	7.7153
1023	P01765	P01765	Ig heavy chain V-III region TIL		28.6902	25.158	27.4162	28.2266	27.7993	25.5503	27.7371	28.7377	28.1194	28.1785	28.5369	28.5759	27.2124	28.3842	28.6178	28.3616	29.5145	27.9614	29.0801	28.2681	25.6156	25.6978	25.4995	27.6561	27.5452	27.2319	29.0687	27.7912	28.2173	27.6097	26.3138	27.7105	28.1101	26.2616	27.6299	27.9117	3	1	0	33.9	16.5	0	11.612	0	323.31
1024	P01767	P01767	Ig heavy chain V-III region BUT		22.7404	18.573	20.0032	22.2549	22.2853	20.4958	24.2384	24.1632	23.1867	22.8187	24.0595	24.9371	21.9445	23.0892	24.7362	24.3884	25.7565	24.1159	24.4174	23.8067	NaN	NaN	19.1555	24.3346	23.9193	22.047	25.7413	22.2682	23.9947	21.7441	19.5395	23.9279	23.8287	22.9765	23.6283	23.7153	2	1	1	26.1	16.5	16.5	11.906	0	102.36
1025	P01770	P01770	Ig heavy chain V-III region NIE		21.5325	18.0805	21.2187	21.6163	18.4158	20.7122	22.3661	23.1577	22.6125	21.3531	23.1811	NaN	22.4624	23.9541	NaN	23.0017	23.7681	21.5743	21.7353	23.257	21.3008	21.5609	24.5052	21.2047	23.1839	22.2387	22.2803	21.5573	21.6096	21.8668	21.0786	23.4273	NaN	NaN	22.0848	22.4281	4	4	1	40.3	40.3	13.4	12.898	0	16.793
1026	P01772	P01772	Ig heavy chain V-III region KOL		20.8425	21.6241	23.8467	24.662	23.4516	22.3944	26.0358	26.1364	25.8223	25.2817	25.3743	22.1481	25.1249	25.688	23.3396	26.2974	26.3718	25.2395	26.7928	25.638	22.9525	23.3844	22.0943	25.2169	24.9335	25.7592	26.3961	25.5414	25.9764	25.4397	23.6541	24.8298	26.2121	23.2379	25.286	24.9177	3	2	2	28.6	21.4	21.4	13.718	0	32.38
1027	P01773	P01773	Ig heavy chain V-III region BUR		22.8982	NaN	NaN	22.5788	21.4456	21.8657	24.3437	23.006	NaN	NaN	22.553	NaN	NaN	NaN	NaN	22.5407	22.4172	23.3945	23.2097	NaN	NaN	NaN	NaN	NaN	23.4131	NaN	22.6475	22.5821	21.989	22.8672	NaN	23.7817	NaN	24.2238	25.5598	22.1895	1	1	1	9.2	9.2	9.2	12.265	0	10.643
1028	P01775	P01775	Ig heavy chain V-III region LAY		NaN	NaN	NaN	19.1295	20.1198	NaN	NaN	22.0603	19.2115	21.0682	21.435	21.0727	19.4763	NaN	20.956	20.5055	20.3074	20.8626	19.8641	NaN	NaN	NaN	NaN	21.0564	19.4604	NaN	22.6421	19.1642	NaN	20.4306	NaN	20.3169	20.2744	18.1789	20.5453	19.129	2	1	1	23.5	16	16	12.729	0	10.169
1029	P01776;P01774	P01776;P01774	Ig heavy chain V-III region WAS;Ig heavy chain V-III region POM		NaN	NaN	NaN	NaN	NaN	NaN	20.3026	NaN	NaN	NaN	NaN	NaN	NaN	19.9506	NaN	NaN	NaN	21.6494	20.9899	NaN	NaN	NaN	NaN	NaN	NaN	20.4028	21.4119	NaN	NaN	20.7898	19.2421	20.5222	NaN	NaN	20.3906	22.0285	3	1	1	31.6	7.7	7.7	12.847	0.0035771	2.7919
1030	P01778	P01778	Ig heavy chain V-III region ZAP		NaN	NaN	NaN	18.369	NaN	NaN	22.1577	23.8761	20.7838	NaN	19.729	NaN	NaN	NaN	20.2496	20.7749	20.4508	22.6858	23.5869	21.7364	NaN	NaN	NaN	21.7807	21.0329	21.5224	22.9454	NaN	22.792	21.1599	NaN	21.9977	21.1664	21.1226	19.4833	20.9073	2	1	1	24.1	16.4	16.4	12.339	0	10.305
1031	P01780	P01780	Ig heavy chain V-III region JON		19.9212	18.7533	18.8501	19.4435	NaN	19.1305	20.9785	23.4598	21.4337	21.1079	21.9423	20.7621	22.4568	21.2285	23.3778	22.4918	23.3284	22.0147	23.2971	NaN	17.4687	NaN	NaN	23.2382	22.7255	NaN	24.4513	24.1815	23.8385	22.9011	NaN	22.4119	18.0818	19.2223	23.1563	22.4284	3	2	2	24.3	16.5	16.5	12.32	0	17.554
1032	P01781;P01782	P01781	Ig heavy chain V-III region GAL		19.414	22.0827	20.8506	23.5042	NaN	22.6505	26.0529	24.9229	25.1812	24.3754	24.7257	26.3518	23.3094	22.6224	26.1275	24.862	26.3458	25.4762	25.8372	24.6259	23.6835	23.7988	21.0128	26.7154	26.548	26.0794	26.2829	25.9794	26.7281	26.3422	23.0351	26.1053	25.1479	22.8492	25.422	26.0503	4	2	2	40.5	23.3	23.3	11.771	0	94.829
1033	P01824	P01824	Ig heavy chain V-II region WAH		NaN	NaN	19.225	19.6956	20.3999	NaN	22.2252	20.6358	21.7945	21.8791	21.7428	22.0796	22.1175	22.3778	22.522	22.2112	21.9868	22.548	22.5127	21.1115	NaN	19.3545	18.9661	21.0921	22.7189	21.4489	23.2513	22.0732	23.5679	21.9276	NaN	22.0084	24.3776	21.491	23.1673	22.8097	3	3	3	22.5	22.5	22.5	14.117	0.00050994	6.5387
1034	P01825	P01825	Ig heavy chain V-II region NEWM		NaN	NaN	NaN	NaN	NaN	NaN	24.7844	24.9739	25.3275	24.1942	26.7456	23.8807	20.1757	24.2741	24.5942	25.7428	24.8426	24.6754	23.6686	23.4201	23.7129	24.6773	22.9802	24.888	25.7175	25.7921	25.8864	25.2997	24.853	25.0449	23.7007	24.9014	25.8032	25.5959	24.6493	23.4086	3	2	2	29.9	16.2	16.2	12.79	0.002454	3.1361
1035	P01833	P01833	Polymeric immunoglobulin receptor;Secretory component	PIGR	27.7111	27.0878	27.1189	28.1003	28.2268	26.4777	28.3577	27.1039	28.175	28.3809	29.8843	26.0594	29.3655	29.1614	25.7413	28.042	28.0743	25.3486	25.4129	27.4731	27.9453	27.9189	29.568	26.4887	26.0436	26.0151	25.8198	26.8614	25.6359	24.8097	27.6372	26.4026	27.4432	27.595	25.3531	26.7212	44	44	44	54.5	54.5	54.5	83.283	0	323.31
1036	P01854	P01854	Ig epsilon chain C region	IGHE	NaN	NaN	NaN	NaN	NaN	NaN	NaN	NaN	NaN	NaN	NaN	NaN	NaN	NaN	NaN	NaN	NaN	NaN	NaN	NaN	NaN	NaN	NaN	NaN	NaN	NaN	17.344	NaN	NaN	NaN	NaN	NaN	NaN	NaN	18.2798	NaN	1	1	1	3.3	3.3	3.3	47.019	0.0035644	2.7529
1037	P01859	P01859	Ig gamma-2 chain C region	IGHG2	30.5313	29.2185	29.9609	30.4041	29.6307	29.9489	31.9181	32.4583	31.5806	31.1294	31.5744	32.1855	30.5568	30.8593	32.1205	32.2297	32.1046	31.5338	32.4055	31.2108	29.463	29.642	30.9997	31.9271	32.3793	31.3274	32.307	31.0051	32.0142	31.8285	28.6664	31.2045	30.9559	29.2157	31.5016	31.9139	24	17	12	74.8	58	43.9	35.9	0	323.31
1038	P01861	P01861	Ig gamma-4 chain C region	IGHG4	27.0339	25.3739	24.4732	25.3348	25.4675	25.849	27.5346	27.67	27.3826	26.4255	28.2569	25.7447	28.4059	25.046	28.1828	27.8506	27.779	27.8503	28.1634	25.0734	26.9591	27.4878	26.822	26.7261	28.5492	28.0674	30.0471	28.4482	28.8455	28.4834	26.9072	25.7188	26.5757	26.1135	27.9027	25.722	17	8	8	61.2	33.3	33.3	35.94	0	323.31
1039	P01876	P01876	Ig alpha-1 chain C region	IGHA1	26.9766	28.2695	28.8906	29.6253	29.6382	28.9792	31.851	31.474	32.8247	31.1172	32.4134	30.3339	31.2859	30.8216	31.9877	31.4565	31.2357	32.4066	31.3313	30.6783	28.1443	29.6337	30.7892	30.7899	32.6231	30.6343	31.279	30.3968	30.7283	31.6362	27.1261	31.1182	30.553	29.4236	31.6004	30.6255	19	19	9	62.3	62.3	32.6	37.654	0	323.31
1040	P01877	P01877	Ig alpha-2 chain C region	IGHA2	21.8317	24.1856	23.2427	23.8059	23.4154	23.1831	26.5005	25.8838	27.4977	26.0122	25.6082	22.5667	23.234	24.0949	24.9603	26.4627	25.7227	26.5136	24.2324	23.828	22.6623	24.027	22.6906	24.7452	27.0341	25.3403	24.1708	24.4666	21.4756	26.1956	19.9179	24.8636	24.3317	21.232	24.0388	22.3192	14	4	1	61.8	30.9	7.4	36.526	0	323.31
1041	P01892	P01892	HLA class I histocompatibility antigen, A-2 alpha chain	HLA-A	NaN	NaN	NaN	NaN	16.5036	NaN	NaN	NaN	NaN	NaN	NaN	NaN	NaN	NaN	NaN	NaN	NaN	NaN	NaN	NaN	NaN	NaN	NaN	NaN	NaN	NaN	NaN	NaN	NaN	NaN	NaN	NaN	NaN	NaN	NaN	NaN	7	1	0	25.5	4.7	0	40.921	0.0028478	3.108
1042	Q30118;P01903;F5GZ59;P01906;P52735-3;P52735-2;P52735	Q30118;P01903;F5GZ59	HLA class II histocompatibility antigen, DR alpha chain	HLA-DRA	19.3726	18.3254	19.5015	NaN	NaN	18.806	NaN	NaN	NaN	NaN	21.2846	NaN	NaN	19.1157	NaN	NaN	NaN	NaN	NaN	17.8998	18.9398	18.4793	21.2758	NaN	NaN	NaN	NaN	NaN	NaN	NaN	17.8572	18.5324	20.4912	NaN	NaN	NaN	4	4	4	18.8	18.8	18.8	25.859	0.00047461	5.1648
1043	P02042;E9PFT6;C9JRG0	P02042;E9PFT6	Hemoglobin subunit delta	HBD	17.7322	19.8051	21.2523	19.0377	NaN	NaN	24.7688	25.7104	27.1011	25.1543	NaN	21.6425	NaN	NaN	22.8619	27.1395	NaN	20.582	21.7288	NaN	NaN	NaN	22.481	21.2823	26.5796	23.0052	NaN	NaN	20.9288	NaN	NaN	26.411	23.2222	NaN	28.8159	25.1482	12	5	1	84.4	44.9	8.2	16.055	0	118.16
1044	P02100	P02100	Hemoglobin subunit epsilon	HBE1	NaN	NaN	NaN	NaN	NaN	NaN	22.0935	22.9718	24.5702	23.1467	NaN	NaN	18.9984	NaN	NaN	25.6896	17.5985	NaN	NaN	NaN	NaN	NaN	NaN	18.5036	23.5129	NaN	17.2398	18.5128	NaN	NaN	17.9416	22.8431	NaN	NaN	25.1439	20.5489	3	1	1	18.4	5.4	5.4	16.203	0.0047114	2.6826
1045	P02144;B0QYF8;Q8WVH6;F2Z2F1;B0QYF7	P02144;B0QYF8;Q8WVH6;F2Z2F1	Myoglobin	MB	19.3475	17.0867	NaN	NaN	NaN	NaN	NaN	NaN	20.4064	NaN	NaN	20.6001	NaN	NaN	20.4976	21.0739	18.3025	17.3742	17.9576	24.7234	20.4801	23.7774	20.2943	22.2597	18.5374	22.7628	26.9094	22.4952	20.486	NaN	26.3062	22.203	25.5734	26.5393	25.0862	23.7075	8	8	5	63.6	63.6	38.3	17.184	0	296
1046	P02452;I3L3H7	P02452	Collagen alpha-1(I) chain	COL1A1	21.8397	21.8451	23.3199	22.5426	22.5566	21.5246	21.8124	24.4187	23.6075	24.796	25.4539	21.0234	27.1459	26.3181	20.381	22.2903	21.5178	19.2221	18.5101	23.2785	24.3349	24.1707	23.052	19.9057	18.9885	19.8681	21.7155	21.4906	21.1573	18.4037	23.8789	19.7327	24.4284	24.9854	22.1972	20.199	21	21	19	17.8	17.8	16.9	138.94	0	323.31
1047	P02458;P02458-1	P02458;P02458-1	Collagen alpha-1(II) chain;Collagen alpha-1(II) chain;Chondrocalcin	COL2A1	15.3247	17.0496	15.2697	NaN	NaN	14.3456	NaN	NaN	14.9887	NaN	16.4126	NaN	24.5078	18.4	16.0595	NaN	NaN	NaN	NaN	NaN	16.1563	16.2536	NaN	NaN	NaN	NaN	NaN	NaN	NaN	NaN	NaN	NaN	NaN	NaN	NaN	NaN	11	9	8	9.5	7.9	7.2	141.78	0	314.67
1048	P02461;P02461-2	P02461;P02461-2	Collagen alpha-1(III) chain	COL3A1	19.542	19.5054	21.001	20.9101	20.4391	20.773	19.5502	22.2885	21.9924	23.0714	23.9822	19.4172	23.6387	24.1289	17.1955	22.4567	21.0702	18.1637	18.0661	22.1961	23.4015	21.6697	19.9819	19.2713	18.7101	19.3456	20.3957	20.957	20.6485	20.2022	23.1333	18.8166	24.0781	23.8828	21.4089	20.4028	10	10	6	9.1	9.1	6.3	138.56	0	295.43
1049	P02462-2;P02462;P29400;P29400-2	P02462-2;P02462;P29400;P29400-2	Collagen alpha-1(IV) chain;Arresten;Collagen alpha-5(IV) chain	COL4A1;COL4A5	19.3012	20.249	19.9767	20.3389	20.8027	14.344	20.243	16.3079	18.5485	19.4224	18.6434	16.5103	20.7184	20.7981	NaN	18.7374	16.2029	NaN	NaN	NaN	NaN	NaN	NaN	NaN	NaN	NaN	NaN	NaN	NaN	NaN	NaN	NaN	NaN	NaN	NaN	NaN	4	4	4	4.2	4.2	4.2	127.98	0	105.5
1050	P02545;P02545-3;P02545-5;P02545-4;P02545-6;P02545-2;Q5TCI8;H0YAB0	P02545;P02545-3;P02545-5;P02545-4;P02545-6;P02545-2;Q5TCI8	Prelamin-A/C;Lamin-A/C	LMNA	NaN	20.5547	20.4471	18.7226	17.2657	17.6895	NaN	NaN	NaN	20.1363	19.4932	NaN	19.0021	19.1983	NaN	16.8882	NaN	20.0403	NaN	17.8882	16.7849	17.0948	19.6346	18.7486	NaN	17.125	20.3151	17.3535	NaN	NaN	21.0556	NaN	17.8044	22.0629	18.1706	NaN	19	19	19	32.8	32.8	32.8	74.139	0	69.905
1051	P02647;F8W696;CON__P15497;B2ZWH1;Q9HB71-2	P02647;F8W696	Apolipoprotein A-I;Proapolipoprotein A-I;Truncated apolipoprotein A-I	APOA1	25.9825	25.383	25.7357	24.5401	28.7973	22.3029	28.8593	26.3338	27.2975	28.4841	26.6655	30.3313	30.4554	28.0322	30.7845	28.2785	30.4583	28.1279	29.2226	30.7142	25.3539	25.0953	28.6624	31.7707	29.1021	31.4489	32.0664	30.0817	32.137	27.4451	31.7422	30.0984	29.8966	31.3324	32.9364	30.2614	38	38	37	86.5	86.5	86.5	30.777	0	323.31
1052	P02649;H0Y7L5;E9PEV4;E7ERP7	P02649;H0Y7L5;E9PEV4;E7ERP7	Apolipoprotein E	APOE	24.1668	24.5547	24.2508	24.0486	26.4697	18.9808	25.0059	23.75	24.5779	24.5592	23.9235	23.6565	27.1127	25.9617	23.7061	24.0222	25.7226	22.607	21.9547	23.8108	24.8538	23.8965	25.5111	23.001	22.8828	23.8635	23.3826	24.5595	24.0406	19.7332	24.5417	22.8386	24.5611	24.7871	27.8744	23.7874	25	25	20	71.6	71.6	60.9	36.154	0	323.31
1053	V9GYM3;P02652;V9GYE3;V9GYG9;V9GYC1;V9GYS1	V9GYM3;P02652;V9GYE3;V9GYG9;V9GYC1;V9GYS1	Apolipoprotein A-II;Proapolipoprotein A-II;Truncated apolipoprotein A-II	APOA2	24.6906	25.9711	26.1398	22.2994	28.8087	21.1664	26.4987	24.7463	24.7998	27.5417	25.0908	28.1685	29.6128	26.3869	28.6987	26.678	28.2596	23.2862	27.1547	27.8494	24.7963	24.2652	28.0962	29.9746	26.6549	29.4619	30.5195	28.1797	30.4367	NaN	26.6181	28.4523	27.6896	29.8733	31.3665	28.5796	6	6	6	47.4	47.4	47.4	14.914	0	323.31
1054	P02671;A0A087WUA0;CON__P02672	P02671	Fibrinogen alpha chain;Fibrinopeptide A;Fibrinogen alpha chain	FGA	25.5421	25.3368	26.5448	26.2842	26.5447	25.501	24.854	25.3527	25.0719	26.2608	27.6955	23.405	27.9627	27.3995	23.3926	25.4815	26.2741	23.6126	22.9384	26.0991	26.724	25.9241	26.9857	25.646	22.6483	25.4806	27.906	29.2183	26.8882	26.0728	27.5088	25.9082	27.7952	28.4646	30.5279	24.665	51	51	8	68.7	68.7	14.3	94.972	0	323.31
1056	P02675;D6REL8;CON__P02676	P02675;D6REL8	Fibrinogen beta chain;Fibrinopeptide B;Fibrinogen beta chain	FGB	20.0115	20.7278	20.6433	20.5828	22.0624	18.817	23.0178	23.6298	20.0723	23.0337	23.7362	21.6067	22.8276	22.4728	23.1146	23.5473	26.0808	23.5316	23.7288	22.9201	22.3852	21.1122	25.6698	25.7794	23.3191	25.3929	27.7419	28.6454	26.9312	27.963	22.6332	25.6174	23.0796	25.1032	30.9844	24.4226	38	38	38	72.9	72.9	72.9	55.928	0	323.31
1057	P02679-2;P02679;C9JEU5;C9JC84	P02679-2;P02679;C9JEU5;C9JC84	Fibrinogen gamma chain	FGG	20.3507	19.3504	18.3807	20.788	22.2644	18.2382	23.1124	23.1536	24.0743	23.9424	23.4898	23.6439	23.0352	23.5348	23.8927	23.5089	26.3397	24.1799	23.0233	22.8812	20.2906	21.9197	25.6338	26.4896	22.6315	25.8442	27.9472	28.9305	27.7035	27.7866	24.9028	26.2396	23.7929	26.2671	31.1903	24.2023	30	30	19	76	76	51.9	49.496	0	323.31
1058	P02730	P02730	Band 3 anion transport protein	SLC4A1	NaN	NaN	NaN	NaN	NaN	NaN	NaN	NaN	15.4112	NaN	NaN	NaN	NaN	NaN	NaN	NaN	NaN	NaN	NaN	NaN	NaN	NaN	NaN	NaN	NaN	NaN	NaN	NaN	NaN	NaN	NaN	NaN	NaN	NaN	21.594	NaN	7	7	7	9.5	9.5	9.5	101.79	0	17.652
1059	P02741;Q5VVP7;P02741-2;C9JRE9	P02741;Q5VVP7;P02741-2	C-reactive protein;C-reactive protein(1-205)	CRP	19.4703	NaN	NaN	NaN	18.3299	NaN	NaN	23.4166	NaN	21.1273	NaN	20.3572	21.0973	21.0461	NaN	19.6394	NaN	NaN	18.9689	NaN	NaN	18.6967	20.209	18.1635	NaN	17.0079	NaN	28.9908	NaN	NaN	NaN	20.6663	20.2714	17.9093	24.1158	NaN	6	6	6	24.6	24.6	24.6	25.038	0	36.133
1060	P02743	P02743	Serum amyloid P-component;Serum amyloid P-component(1-203)	APCS	NaN	NaN	NaN	NaN	NaN	NaN	NaN	18.3469	NaN	18.1398	NaN	22.2524	19.1287	19.2708	20.3175	NaN	21.6591	22.4971	NaN	19.8156	NaN	19.9142	24.1311	23.0569	NaN	24.2876	26.0594	24.4638	25.9065	20.4289	20.797	25.8783	23.9465	21.8996	26.3286	24.3489	10	10	10	42.6	42.6	42.6	25.387	0	59.713
1061	P02745;X6RLJ0	P02745;X6RLJ0	Complement C1q subcomponent subunit A	C1QA	NaN	NaN	NaN	NaN	NaN	NaN	NaN	NaN	NaN	NaN	18.2514	NaN	NaN	NaN	NaN	NaN	NaN	18.1187	NaN	NaN	17.3277	NaN	NaN	NaN	NaN	NaN	19.4213	NaN	NaN	NaN	21.7188	17.7044	18.3433	17.3216	20.9003	NaN	4	4	4	17.6	17.6	17.6	26.016	0.00045893	4.5678
1062	P02747	P02747	Complement C1q subcomponent subunit C	C1QC	NaN	NaN	NaN	NaN	NaN	NaN	NaN	NaN	NaN	NaN	18.3315	NaN	NaN	NaN	NaN	20.4532	NaN	NaN	NaN	NaN	18.8129	NaN	18.0547	NaN	NaN	18.2736	17.9025	NaN	NaN	NaN	23.49	NaN	NaN	22.1105	24.8858	NaN	5	5	5	25.3	25.3	25.3	25.773	0	73.075
1063	P02748;CON__Q3MHN2	P02748	Complement component C9;Complement component C9a;Complement component C9b	C9	20.9213	20.8705	19.1758	21.2571	20.9329	18.1934	22.5999	21.8392	21.6281	21.5635	20.5598	26.174	24.0346	20.3353	24.9589	23.6065	23.7762	24.9807	22.8045	25.0256	22.6407	23.0286	23.276	27.191	22.4824	27.3454	27.6913	27.8972	28.0454	25.4004	25.6728	27.2784	25.635	24.7813	27.5288	26.3782	24	24	24	44.2	44.2	44.2	63.173	0	323.31
1064	P02749;J3QRN2;J3QLI0;J3KS17;CON__P17690	P02749	Beta-2-glycoprotein 1	APOH	26.9734	26.1197	25.9227	26.2978	26.2339	23.5826	27.055	25.9539	25.0667	26.8559	28.4713	23.853	27.7351	28.0987	24.4323	26.2367	26.8856	26.1649	23.482	28.722	27.3019	27.1338	27.2628	28.301	24.5732	27.7554	29.4595	29.6961	29.7111	28.3755	30.2479	27.5739	25.4823	26.9535	29.266	26.1578	20	20	20	66.1	66.1	66.1	38.298	0	323.31
1065	P02750;CON__Q2KIF2;REV__Q5TBA9	P02750	Leucine-rich alpha-2-glycoprotein	LRG1	28.4542	28.5424	27.5257	26.891	26.3434	29.726	27.8491	30.4312	29.5803	30.7498	26.8299	29.8863	25.9549	26.6378	28.9934	29.1035	30.1133	26.7671	27.4591	29.847	30.0283	29.9705	29.3421	28.8222	29.5146	29.4419	28.0193	28.8715	29.2776	24.3346	29.302	29.8007	29.4793	28.1296	28.151	28.039	24	24	24	58.2	58.2	58.2	38.177	0	323.31
1066	P02751-17;P02751-3;P02751;P02751-6;P02751-5;P02751-10;P02751-9;P02751-14;P02751-8;P02751-7;P02751-15;P02751-13;P02751-11;P02751-4;P02751-12;H0Y7Z1;P02751-16;P02751-2;H0Y4K8	P02751-17;P02751-3;P02751;P02751-6;P02751-5;P02751-10;P02751-9;P02751-14;P02751-8;P02751-7;P02751-15;P02751-13;P02751-11;P02751-4;P02751-12	Fibronectin;Anastellin;Ugl-Y1;Ugl-Y2;Ugl-Y3	FN1	25.1648	24.9403	25.0084	25.209	26.5494	24.5862	25.4721	24.4395	23.9198	25.9762	27.6496	22.3241	27.4164	25.9647	22.2375	24.7826	24.878	21.6508	21.8384	24.7333	25.4535	25.6301	25.1648	22.5695	22.1386	23.9825	24.7848	24.3817	24.1564	23.6037	24.8295	22.6985	24.2992	24.671	27.2626	21.8154	88	88	88	48.6	48.6	48.6	256.5	0	323.31
1067	Q5VY30;P02753	Q5VY30;P02753	Retinol-binding protein 4;Plasma retinol-binding protein(1-182);Plasma retinol-binding protein(1-181);Plasma retinol-binding protein(1-179);Plasma retinol-binding protein(1-176)	RBP4	27.5134	27.8159	27.2098	27.5004	27.1031	27.8924	27.7975	27.8603	27.0645	27.1819	28.843	26.9841	29.3734	30.0237	27.4622	27.6681	26.76	28.7085	25.6919	31.3817	31.145	30.5501	28.4518	29.9166	26.8242	28.3173	31.7707	32.2636	31.197	31.4015	32.9349	30.431	31.4467	30.8868	31.9106	30.5163	13	13	13	78.4	78.4	78.4	22.974	0	323.31
1068	P02760;S4R3Y4	P02760;S4R3Y4	Protein AMBP;Alpha-1-microglobulin;Inter-alpha-trypsin inhibitor light chain;Trypstatin	AMBP	32.5536	31.9902	32.7682	32.9607	32.1515	33.5627	31.4996	32.2795	31.4687	33.4758	33.3808	30.482	32.9376	33.7088	31.2099	31.9033	32.0094	31.2596	31.1841	33.9679	33.8825	33.9045	32.4442	32.4566	31.8473	32.5743	33.1014	33.475	32.4946	32.7849	33.8928	31.9757	33.6743	33.1517	32.3909	32.3076	34	34	18	71.3	71.3	35.2	38.999	0	323.31
1069	P02763	P02763	Alpha-1-acid glycoprotein 1	ORM1	31.7639	29.6461	28.9404	29.0553	27.5513	31.7171	32.2938	33.1379	32.3658	32.3217	30.1622	32.4699	29.3533	29.9582	32.0308	32.4468	32.3517	32.1923	32.0818	32.6369	32.2829	32.6088	30.5165	31.4627	32.0344	31.3688	31.2037	32.0534	32.065	32.0589	31.4865	32.1272	31.7867	29.3884	31.2399	31.6046	14	14	9	65.2	65.2	43.3	23.511	0	323.31
1070	P02765;C9JV77;CON__P12763	P02765;C9JV77	Alpha-2-HS-glycoprotein;Alpha-2-HS-glycoprotein chain A;Alpha-2-HS-glycoprotein chain B	AHSG	29.3868	29.1279	30.2457	28.4015	28.6222	29.0109	28.8321	28.9207	28.3486	30.7019	28.59	29.689	29.7125	28.7372	29.422	28.5609	27.9319	29.7573	28.6282	31.5069	31.1889	30.7409	30.4452	30.7036	28.8281	30.446	30.7158	30.5587	30.6934	27.1838	30.0874	30.0972	29.4603	28.2389	29.8595	30.3167	17	17	17	58.9	58.9	58.9	39.324	0	323.31
1071	P02766;A0A087WT59;A0A087WV45	P02766;A0A087WT59;A0A087WV45	Transthyretin	TTR	26.5853	26.5285	26.4859	26.5745	27.436	25.7748	29.2585	27.7798	28.764	29.3008	28.1128	29.8089	28.8865	28.6029	29.9956	29.1813	29.2468	29.1009	29.6524	30.0367	27.8196	27.3738	28.2052	30.3334	28.7591	30.3557	30.4946	30.3928	30.7073	28.6876	30.143	30.3155	28.7742	29.5514	30.0473	30.8821	11	11	10	80.3	80.3	76.2	15.887	0	323.31
1072	P02774;P02774-3;P02774-2	P02774;P02774-3;P02774-2	Vitamin D-binding protein	GC	25.6363	25.0621	26.3499	25.7527	26.8159	24.3007	28.7063	27.5356	26.6182	28.374	28.4556	29.979	28.2423	27.5584	29.8047	28.8258	28.3162	30.0246	29.464	29.9369	24.4861	25.8797	26.4392	30.6067	28.7023	30.1338	30.4456	31.1226	31.1343	30.2007	28.9342	30.227	27.7984	27.8969	29.8095	30.3898	36	36	4	70.3	70.3	7.6	52.963	0	323.31
1073	P02775	P02775	Platelet basic protein;Connective tissue-activating peptide III;TC-2;Connective tissue-activating peptide III(1-81);Beta-thromboglobulin;Neutrophil-activating peptide 2(74);Neutrophil-activating peptide 2(73);Neutrophil-activating peptide 2;TC-1;Neutrophil-activating peptide 2(1-66);Neutrophil-activating peptide 2(1-63)	PPBP	NaN	NaN	NaN	NaN	NaN	NaN	NaN	NaN	NaN	NaN	NaN	NaN	NaN	NaN	NaN	NaN	NaN	NaN	NaN	NaN	NaN	NaN	NaN	17.8471	NaN	NaN	NaN	21.0593	NaN	NaN	24.2221	NaN	NaN	21.8817	23.0966	NaN	3	3	3	25	25	25	13.894	0.00045809	4.551
1074	P02787;H7C5E8;F8WCI6;F8WEK9;CON__Q2HJF0;F8WC57	P02787	Serotransferrin	TF	30.5957	28.4005	28.6914	28.2705	28.9465	28.5489	33.1409	32.373	33.2956	33.3138	30.6984	33.1883	30.337	29.5864	33.0295	32.9393	33.1091	33.173	33.4069	32.9054	29.9937	30.8044	29.3545	33.2108	33.2266	33.2894	32.7883	32.908	33.2243	33.5398	30.1795	32.7607	31.6378	27.6682	32.2457	32.9127	76	76	58	78.4	78.4	60.2	77.063	0	323.31
1075	P02790;Q9BS19	P02790;Q9BS19	Hemopexin	HPX	27.4815	26.6776	27.7378	27.8341	27.4697	27.7521	29.4726	28.0779	28.1018	29.3509	29.4942	30.1218	29.0182	28.7675	29.8201	29.4901	28.7094	29.5515	28.9142	30.9741	29.1251	29.3487	28.8849	31.2084	28.7869	31.3111	31.4002	31.2344	31.9143	30.3769	31.1804	30.5321	29.4045	28.9293	30.539	30.2672	27	27	27	70.3	70.3	70.3	51.676	0	323.31
1076	P02792;A0A087X1B9	P02792;A0A087X1B9	Ferritin light chain;Ferritin	FTL	25.8479	22.4222	19.4033	21.9792	23.8551	21.4441	27.2666	25.0659	24.4475	NaN	25.0732	23.6481	23.0221	23.8817	23.5979	28.0809	22.8972	25.6804	21.7709	22.7576	23.1335	24.9456	24.2719	20.9959	24.0537	24.8048	26.1637	22.3871	21.5727	25.8232	20.0222	24.7589	23.6953	22.4343	25.5407	23.3865	10	10	10	60	60	60	20.019	0	253.63
1077	P02794;G3V192;G3V1D1;E9PRK8;E9PKY7;E9PQR3;E9PPQ4;E9PKM5;E9PK45	P02794;G3V192;G3V1D1	Ferritin heavy chain;Ferritin heavy chain, N-terminally processed;Ferritin	FTH1	22.8836	22.0498	18.8701	20.9934	22.4029	17.673	24.4728	22.7142	23.0394	19.1102	22.4146	19.8622	23.5355	22.9031	NaN	25.8307	19.896	22.7697	NaN	19.1774	22.2627	23.1408	23.2328	NaN	18.9682	19.5943	24.1593	NaN	NaN	22.607	17.0179	19.6173	21.4804	22.0527	23.9509	NaN	9	9	9	51.9	51.9	51.9	21.225	0	323.31
1078	P02795;P13640;H3BSF1;CON__P67983;H3BSP9;P04731;Q8N339;P04732	P02795;P13640	Metallothionein-2;Metallothionein-1G	MT2A;MT1G	NaN	20.1236	20.6008	21.2072	22.1892	18.6949	25.3772	25.9473	22.5177	26.1719	28.1795	22.4358	23.7457	24.8709	20.7439	25.0644	23.9232	NaN	22.0057	26.3569	25.5535	23.747	NaN	23.0649	24.5648	22.7617	22.5931	25.9728	24.1119	NaN	26.8454	24.202	25.5091	NaN	26.5599	24.4373	3	3	1	65.6	65.6	32.8	6.0422	0	95.031
1079	P02814	P02814	Submaxillary gland androgen-regulated protein 3B;Peptide P-A;Peptide D1A	SMR3B	NaN	20.6379	21.5376	NaN	20.5264	NaN	NaN	NaN	NaN	NaN	NaN	NaN	25.0311	23.8066	NaN	NaN	NaN	NaN	NaN	NaN	NaN	NaN	NaN	NaN	NaN	NaN	NaN	NaN	NaN	NaN	20.9009	NaN	NaN	21.7022	NaN	NaN	1	1	1	26.6	26.6	26.6	8.1875	0	18.992
1080	P03950	P03950	Angiogenin	ANG	NaN	16.4179	NaN	21.6492	19.4963	NaN	19.5705	NaN	NaN	NaN	NaN	NaN	21.8386	20.0185	NaN	NaN	NaN	NaN	NaN	NaN	16.5082	18.5666	21.8264	NaN	22.3634	NaN	NaN	NaN	NaN	NaN	21.2463	NaN	18.0801	17.6239	19.3386	NaN	3	3	3	26.5	26.5	26.5	16.55	0	11.856
1081	P03951-2;P03951;D6RB32;X6R3B1;H0Y596	P03951-2;P03951	Coagulation factor XI;Coagulation factor XIa heavy chain;Coagulation factor XIa light chain	F11	21.9262	20.2648	20.0442	20.8504	21.4305	19.7316	NaN	NaN	NaN	NaN	NaN	NaN	18.634	NaN	NaN	NaN	NaN	NaN	NaN	NaN	NaN	NaN	NaN	18.3659	NaN	NaN	NaN	NaN	NaN	NaN	21.0402	NaN	17.5804	15.8332	20.5244	18.5741	5	4	4	9.6	8.4	8.4	63.84	0	10.497
1082	P03973	P03973	Antileukoproteinase	SLPI	21.4671	24.3028	21.9196	23.7635	20.5014	NaN	22.4545	20.976	21.592	21.4789	NaN	20.3509	22.9533	18.2261	NaN	21.4088	21.4173	NaN	20.8611	21.387	20.6193	18.9321	NaN	22.5992	20.3465	21.1257	20.806	21.5413	21.2464	NaN	20.8541	NaN	21.3167	NaN	21.394	22.3685	5	5	5	32.6	32.6	32.6	14.326	0	163.52
1083	P04003;A6PVY5;F2Z2V7	P04003	C4b-binding protein alpha chain	C4BPA	14.5966	17.495	16.5282	18.4172	NaN	NaN	17.4333	NaN	16.4281	18.1096	18.0077	NaN	NaN	16.482	18.0965	17.3433	16.6013	NaN	15.9805	18.2744	17.0664	18.0153	19.1053	18.6182	NaN	NaN	20.8639	19.6524	18.6097	16.3432	21.6711	NaN	18.4974	21.1386	26.7699	NaN	19	19	19	43.7	43.7	43.7	67.033	0	323.31
1084	P04004;CON__Q3ZBS7;H0YJW9	P04004	Vitronectin;Vitronectin V65 subunit;Vitronectin V10 subunit;Somatomedin-B	VTN	26.1562	26.3059	26.8412	26.4813	25.9753	26.6167	27.16	26.7009	27.2556	28.1647	28.3126	27.2303	28.8466	28.0247	25.65	27.089	27.0953	25.8206	24.3733	27.5873	26.8357	27.1383	24.4653	28.5118	24.556	29.1254	28.7446	29.1231	29.721	27.3376	26.774	28.602	26.7344	24.4288	27.7516	27.2981	21	21	18	48.3	48.3	40.6	54.305	0	323.31
1085	P04040	P04040	Catalase	CAT	18.578	23.3367	19.4783	20.1131	20.3144	17.8371	21.8046	22.4951	24.0205	23.4375	22.6407	20.6795	22.5203	20.6876	21.1874	24.2498	22.2483	21.2259	23.0456	24.3641	20.1257	18.3024	22.4937	21.0167	21.9739	19.1955	22.1136	21.8299	22.6981	20.8868	22.3586	22.2028	20.1368	22.5226	26.2263	23.6111	24	24	24	50.5	50.5	50.5	59.755	0	218.18
1086	P04062-4;P04062-2;P04062;P04062-5;P04062-3	P04062-4;P04062-2;P04062;P04062-5;P04062-3	Glucosylceramidase	GBA	20.2423	20.4613	19.712	20.6508	21.9743	17.4852	19.4165	19.1442	20.001	19.2172	19.8221	18.0694	20.7273	16.9517	18.6905	16.9914	17.8967	NaN	NaN	20.0415	18.3046	19.7741	21.9203	NaN	NaN	16.3591	NaN	NaN	NaN	NaN	17.8585	NaN	17.5245	23.7606	22.6035	18.3776	8	8	8	18.5	18.5	18.5	50.316	0	17.367
1087	P04066	P04066	Tissue alpha-L-fucosidase	FUCA1	22.6943	23.3932	21.2399	24.1305	23.3141	23.0933	22.4316	23.1703	23.1781	24.1	25.8745	22.1307	24.0436	24.2277	21.8527	21.9556	23.014	21.7404	19.3966	23.2883	21.6946	19.9451	24.8248	21.5005	24.0241	22.1114	20.8635	19.6357	20.3126	19.1597	22.8535	22.0656	23.4974	21.2831	20.0899	20.9382	14	14	14	28.5	28.5	28.5	53.688	0	73.821
1088	P04080	P04080	Cystatin-B	CSTB	24.5571	26.4312	24.6971	28.4227	25.4291	22.3084	23.2859	23.1121	21.1779	25.0865	27.1313	24.4147	22.6534	25.213	NaN	27.5694	25.4282	21.4059	21.6244	27.0187	23.5484	22.9886	25.902	24.5227	23.2843	27.4143	26.9489	26.7069	26.0489	25.3153	27.3457	23.5371	27.7238	29.1943	25.8596	23.1542	8	8	8	77.6	77.6	77.6	11.139	0	323.31
1089	P04083;Q5T3N1;Q5T3N0	P04083;Q5T3N1	Annexin A1;Annexin	ANXA1	22.0676	26.7981	26.3029	25.9392	24.1344	18.285	19.6869	17.7219	20.4529	21.6384	25.8765	23.4427	20.8536	18.9659	20.1171	26.6887	24.1933	17.8013	25.7361	26.399	24.9714	24.4517	26.9488	24.8065	20.6514	25.8871	21.3246	23.9557	25.6213	19.0014	25.608	19.9147	23.2842	23.9599	25.8483	20.1755	23	23	23	63	63	63	38.714	0	323.31
1090	P04114	P04114	Apolipoprotein B-100;Apolipoprotein B-48	APOB	16.5784	17.5994	16.6024	16.0211	16.836	16.4107	21.7499	17.0767	19.5444	19.3933	17.299	18.4534	18.1946	16.4012	18.8958	16.7883	20.2505	18.4654	20.169	18.9017	18.8699	17.968	19.8851	20.3099	18.7832	18.7284	20.2105	18.1741	19.3406	19.1328	22.3047	19.5341	20.443	24.1789	27.1452	19.3448	186	186	5	46.6	46.6	1.4	515.6	0	323.31
1091	P04155	P04155	Trefoil factor 1	TFF1	23.8665	22.6474	NaN	28.1489	NaN	26.4331	23.394	22.7429	21.4404	25.4114	22.4547	NaN	24.9295	23.374	21.4237	21.5575	24.3095	NaN	NaN	21.941	25.4	23.96	22.7028	22.8587	22.8173	22.635	21.4817	24.4351	21.4165	22.5408	23.0584	24.0061	22.5163	NaN	21.2056	21.4896	3	3	3	54.8	54.8	54.8	9.1494	0	59.687
1092	P04179-4;P04179;P04179-3;P04179-2;F5H3C5;F5H4R2;F5GYZ5;G8JLJ2;G5E9P6;F5GXZ9	P04179-4;P04179;P04179-3;P04179-2;F5H3C5;F5H4R2;F5GYZ5;G8JLJ2	Superoxide dismutase [Mn], mitochondrial	SOD2	16.4609	17.7048	NaN	20.6605	NaN	18.2443	20.0705	NaN	18.6531	18.6673	22.4089	20.0684	20.054	23.3312	NaN	21.2293	21.6254	NaN	NaN	17.1089	16.8506	NaN	22.3202	18.892	22.2411	21.0831	22.5745	NaN	20.0139	NaN	19.4977	20.6398	23.8956	22.9196	23.8536	NaN	6	6	6	38.1	38.1	38.1	19.73	0	16.917
1093	P04180;J3QSE5;J3QKT0;I3L1Q6;I3L0J6	P04180;J3QSE5	Phosphatidylcholine-sterol acyltransferase	LCAT	24.7925	25.2871	25.3948	25.0909	24.8178	23.7351	25.2682	24.9328	25.3086	26.1395	25.8697	23.4271	25.2326	25.8719	23.3598	23.897	23.9463	23.4752	23.4774	23.9067	22.4558	22.9306	21.261	21.5995	23.5158	21.4115	21.647	21.7722	22.8731	20.8283	20.3689	22.1641	21.0191	19.2354	22.4181	21.6017	11	11	11	31.4	31.4	31.4	49.577	0	158.53
1094	P04196	P04196	Histidine-rich glycoprotein	HRG	21.3401	21.4512	19.3264	20.399	19.8106	21.7128	18.8285	19.7514	19.0413	23.3151	23.4035	23.8623	23.9345	21.2221	21.5485	20.411	23.9097	22.9053	21.2782	23.22	23.7211	23.9351	22.9244	27.6244	19.5343	28.0559	27.8975	25.785	28.2793	27.897	24.2998	27.7254	23.0354	24.0189	27.8621	23.4284	20	20	20	36.2	36.2	36.2	59.578	0	323.31
1095	P04206	P04206	Ig kappa chain V-III region GOL		20.4847	NaN	20.3961	20.4729	NaN	21.4801	21.5432	20.1459	NaN	21.501	21.9088	NaN	18.9217	22.5839	NaN	18.8751	20.5936	NaN	NaN	21.8597	20.8192	21.3537	20.3171	20.1785	NaN	18.6865	21.1417	18.3022	20.6686	20.1075	22.2638	19.5296	21.8129	17.4243	22.261	19.9133	8	3	3	77.1	33.9	33.9	11.83	0	33.662
1096	P04207	P04207	Ig kappa chain V-III region CLL		23.2791	23.2593	24.3742	24.3826	23.8907	24.2686	25.0912	24.2182	24.8205	24.6526	24.7613	24.159	24.3544	25.0542	24.9538	23.8633	25.6423	24.8348	24.3478	25.5687	26.0342	26.8187	17.2919	23.6694	24.0568	23.5828	25.4073	25.1859	25.4757	25.5682	25.013	23.0607	24.3746	25.4287	23.6841	23.2693	4	2	2	36.4	24	24	14.275	0	323.31
1097	P04208	P04208	Ig lambda chain V-I region WAH		23.5366	23.8719	23.9047	24.7614	23.6751	24.5168	25.3111	25.5254	25.756	26.079	26.5038	25.2959	24.3422	24.7853	24.6694	26.175	24.3502	26.4478	24.3382	26.2025	25.9841	27.0681	24.2799	26.256	26.6751	25.5616	26.2488	23.9137	25.6338	25.5464	26.9072	25.3938	27.7926	26.9138	25.6918	25.8891	4	2	1	37.6	25.7	10.1	11.725	0	18.345
1098	P04209	P04209	Ig lambda chain V-II region NIG-84		NaN	19.8844	21.9888	NaN	NaN	23.9836	NaN	NaN	NaN	NaN	19.9395	NaN	NaN	25.4155	NaN	NaN	NaN	NaN	21.057	NaN	22.1105	24.0074	NaN	NaN	NaN	NaN	NaN	NaN	NaN	NaN	25.0353	NaN	NaN	24.3611	NaN	NaN	3	3	3	53.6	53.6	53.6	11.581	0.00048804	5.6959
1099	P04211	P04211	Ig lambda chain V region 4A		23.8521	23.1818	24.2161	25.9159	24.3753	26.791	27.4942	27.0769	28.2089	27.0019	27.6157	28.7325	26.5713	26.8399	27.4098	28.0804	27.5436	28.0424	28.902	28.1822	27.6373	28.2217	27.1686	27.0168	28.4085	27.3669	28.93	26.1207	27.6587	27.1595	27.7249	27.6719	29.1526	28.1843	27.3514	27.645	3	3	1	21.4	21.4	7.7	12.38	0.00051948	7.0287
1100	P04217;REV__E9PJW4;REV__E9PM62;CON__Q2KJF1	P04217	Alpha-1B-glycoprotein	A1BG	27.7496	27.3895	27.069	26.9858	26.7209	28.6672	30.2454	30.7709	31.1036	30.0379	28.2465	30.7084	27.6641	28.8166	30.4515	30.6684	30.9746	30.3572	30.3353	29.4438	28.2724	28.7932	29.1258	30.0941	31.0828	30.297	29.4582	29.5415	30.6016	29.3029	27.0991	29.6603	28.9088	26.7877	29.3611	29.3353	19	19	0	60	60	0	54.253	0	323.31
1101	P04217-2	P04217-2	Alpha-1B-glycoprotein	A1BG	17.5913	15.6093	NaN	NaN	NaN	18.7073	21.2386	22.6477	23.2819	22.0739	18.6058	22.7992	18.1563	20.562	22.7418	22.9012	23.3584	19.378	21.7662	19.822	20.767	22.1963	21.942	22.342	22.8673	22.0795	21.9375	20.9523	22.8909	NaN	NaN	22.0081	21.1298	17.3847	21.0326	21.4837	16	2	2	64.6	3.2	3.2	40.717	0	20.728
1102	P04233;H0YBZ2;E7EQJ3;H0YBZ8;E7ESL3;P04233-3;E7ER71	P04233;H0YBZ2	HLA class II histocompatibility antigen gamma chain	CD74	23.1793	22.1314	20.6723	22.3944	22.2698	22.3468	21.8005	20.804	21.491	23.0526	24.7726	18.0833	24.1825	23.603	NaN	23.1961	22.2319	NaN	NaN	19.9621	22.7173	21.1145	23.2835	NaN	NaN	NaN	20.7209	20.635	18.812	NaN	21.5858	18.8715	22.5912	22.9332	NaN	NaN	6	6	2	21.6	21.6	6.4	33.515	0	46.111
1103	P04233-2	P04233-2	HLA class II histocompatibility antigen gamma chain	CD74	NaN	NaN	NaN	NaN	NaN	NaN	NaN	NaN	NaN	18.5034	NaN	NaN	NaN	NaN	NaN	18.7746	NaN	NaN	NaN	19.0317	NaN	NaN	20.5883	NaN	NaN	NaN	NaN	NaN	NaN	NaN	20.4307	18.2666	21.0902	NaN	NaN	NaN	5	1	1	26.3	6.9	6.9	26.398	0	40.073
1105	P04275;P04275-2	P04275	von Willebrand factor;von Willebrand antigen 2	VWF	18.0266	18.3504	18.5026	19.9503	19.4837	18.2708	18.25	16.7536	18.0647	18.9876	20.9843	NaN	20.3131	20.2886	16.1963	17.1993	17.3036	15.1862	16.2937	17.886	18.9898	19.2335	19.3967	NaN	NaN	17.3716	17.2002	17.7909	15.7513	16.6509	17.2039	NaN	18.1061	17.4378	20.9695	16.129	27	27	27	11.6	11.6	11.6	309.26	0	178.96
1106	P04279;P04279-2	P04279;P04279-2	Semenogelin-1;Alpha-inhibin-92;Alpha-inhibin-31;Seminal basic protein	SEMG1	24.1923	NaN	23.6714	NaN	NaN	15.2995	NaN	NaN	NaN	18.7239	NaN	23.1092	20.4014	21.7671	NaN	16.4236	NaN	NaN	19.0247	NaN	19.5864	19.4001	19.0192	NaN	NaN	NaN	18.1589	NaN	NaN	NaN	18.6638	20.4237	17.7614	17.773	NaN	23.2117	15	15	12	40.7	40.7	31.8	52.13	0	131.32
1107	P04406;P04406-2;E7EUT5	P04406;P04406-2;E7EUT5	Glyceraldehyde-3-phosphate dehydrogenase	GAPDH	23.3181	24.9191	23.8154	23.388	26.6589	18.5968	25.1526	23.2404	23.6899	23.4492	20.6458	23.4641	24.192	23.0088	22.8665	23.8905	24.3844	22.3096	24.7477	23.862	23.4234	22.3021	24.4814	23.0193	22.4819	23.7299	23.2594	24.4633	23.133	24.2383	21.0575	22.9286	21.1036	24.7641	27.6325	21.39	17	17	16	57	57	54.9	36.053	0	323.31
1108	P04424-3;P04424-2;P04424;F8W943	P04424-3;P04424-2;P04424;F8W943	Argininosuccinate lyase	ASL	NaN	17.662	16.8118	17.2206	20.6771	15.5461	NaN	NaN	NaN	NaN	NaN	NaN	NaN	NaN	NaN	NaN	19.2748	NaN	19.4212	NaN	21.8744	21.1889	17.7422	NaN	NaN	NaN	NaN	NaN	NaN	NaN	20.879	NaN	21.7029	NaN	NaN	NaN	2	2	2	5.7	5.7	5.7	48.732	0	10.9
1109	P04430	P04430	Ig kappa chain V-I region BAN		24.8795	23.9403	22.9894	25.3614	22.6074	24.5191	23.2439	25.426	24.1544	24.3582	24.8073	25.6075	22.5829	24.9603	25.1246	22.4062	24.5727	24.5291	24.2716	NaN	22.6936	24.4283	NaN	25.0428	25.0506	25.1351	25.7392	24.941	25.8003	24.8401	25.0676	25.4848	24.2871	26.2938	23.1798	24.426	3	2	2	36.1	30.6	30.6	11.84	0	164.9
1110	P04431	P04431	Ig kappa chain V-I region Walker		21.1106	20.3043	23.3842	21.6241	21.3219	23.0242	19.0363	22.6248	23.0944	21.6646	21.6997	22.251	21.0113	23.1425	20.7295	22.6089	22.5708	22.6987	22.3483	22.0828	22.7416	22.7419	21.7978	22.3173	22.327	20.4934	24.3838	22.7802	23.3761	22.3533	23.2027	23.2706	23.3462	21.6737	22.9438	22.4717	4	3	3	31	26.4	26.4	14.069	0	233.15
1111	P04733	P04733	Metallothionein-1F	MT1F	NaN	NaN	NaN	NaN	18.1622	NaN	19.0193	NaN	NaN	21.4161	23.1609	NaN	NaN	NaN	NaN	NaN	NaN	NaN	NaN	NaN	NaN	NaN	NaN	NaN	NaN	NaN	NaN	NaN	NaN	NaN	NaN	NaN	NaN	20.6534	NaN	NaN	1	1	1	19.7	19.7	19.7	6.0863	0	13.718
1112	P04745;Q5T085;Q5T084;C9J2Z5;C9JWK7	P04745	Alpha-amylase 1	AMY1A	26.4669	24.422	24.3468	25.0891	27.031	25.0807	23.3283	22.4211	22.7213	22.9309	24.9288	20.7044	26.1984	25.577	21.8856	21.8291	22.7718	20.546	20.0118	21.7561	20.7533	23.0721	24.0899	20.2079	20.0657	21.8502	18.8997	17.6017	18.9542	20.2202	20.302	18.213	19.3039	18.046	19.8375	19.7109	35	6	6	76.9	13.1	13.1	57.767	0	83.324
1113	P04746;P04746-2;H7BZQ8	P04746;P04746-2	Pancreatic alpha-amylase	AMY2A	29.3325	29.5124	30.5697	29.5163	30.1257	29.0106	28.2703	29.0257	27.5654	28.4198	30.5195	27.0664	30.2578	31.067	26.75	28.1083	27.9312	24.7713	25.4755	27.4606	26.7385	27.8348	28.8341	24.3994	24.442	26.8216	23.508	24.3846	24.2412	24.3171	26.8608	22.0547	24.4275	24.6976	19.3663	23.4961	35	35	3	77.9	77.9	7.6	57.706	0	323.31
1114	P04792;F8WE04;C9J3N8	P04792	Heat shock protein beta-1	HSPB1	21.3352	23.3647	24.6376	23.5943	24.4271	18.1866	22.5139	21.8723	21.8926	22.1053	23.2785	22.7849	23.4189	23.4065	20.5871	23.5671	20.9021	18.5881	19.8995	22.8034	18.862	20.3474	25.1168	23.7209	21.7852	23.721	20.5417	20.5019	17.8289	20.1258	22.3847	NaN	19.1764	24.1495	20.8763	18.7048	12	12	12	68.8	68.8	68.8	22.782	0	151.77
1115	P04839	P04839	Cytochrome b-245 heavy chain	CYBB	NaN	NaN	NaN	NaN	NaN	NaN	NaN	NaN	NaN	NaN	NaN	NaN	NaN	NaN	NaN	NaN	15.1158	NaN	NaN	17.1712	NaN	NaN	NaN	NaN	NaN	NaN	NaN	NaN	NaN	NaN	NaN	15.4815	NaN	17.3641	22.0985	NaN	7	7	7	15.1	15.1	15.1	65.335	0	12.257
1116	P04844-2;P04844;Q5JYR4;Q5JYR7	P04844-2;P04844;Q5JYR4;Q5JYR7	Dolichyl-diphosphooligosaccharide--protein glycosyltransferase subunit 2	RPN2	NaN	16.2822	NaN	NaN	NaN	NaN	NaN	NaN	NaN	NaN	NaN	NaN	NaN	NaN	NaN	NaN	NaN	NaN	NaN	NaN	NaN	NaN	NaN	NaN	NaN	NaN	NaN	NaN	NaN	NaN	17.6133	NaN	NaN	16.3128	NaN	NaN	2	2	2	4.2	4.2	4.2	67.723	0.0047319	2.7196
1117	P04899;P04899-4;P04899-6;P04899-3;P04899-5;P04899-2;P19087;P09471-2;P11488;A8MTJ3;P09471;H3BTM2;F8WE78	P04899;P04899-4;P04899-6;P04899-3;P04899-5;P04899-2	Guanine nucleotide-binding protein G(i) subunit alpha-2	GNAI2	21.4901	22.3267	21.6902	22.5893	22.5031	18.1342	21.4374	20.0236	20.0699	21.9243	22.1194	NaN	23.6765	21.875	NaN	19.1651	19.6151	NaN	NaN	19.0235	18.5287	18.946	22.8104	17.8744	17.1967	NaN	19.1182	NaN	18.2198	NaN	NaN	NaN	NaN	20.5979	22.2336	NaN	13	13	7	45.6	45.6	28.7	40.45	0	177.77
1118	Q99878;Q96KK5;Q9BTM1;Q16777;Q93077;Q7L7L0;Q6FI13;P20671;P0C0S8;P04908;H0YFX9;Q96QV6;P16104;Q9BTM1-2;Q71UI9-5	Q99878;Q96KK5;Q9BTM1;Q16777;Q93077;Q7L7L0;Q6FI13;P20671;P0C0S8;P04908;H0YFX9;Q96QV6;P16104;Q9BTM1-2	Histone H2A type 1-J;Histone H2A type 1-H;Histone H2A.J;Histone H2A type 2-C;Histone H2A type 1-C;Histone H2A type 3;Histone H2A type 2-A;Histone H2A type 1-D;Histone H2A type 1;Histone H2A type 1-B/E;Histone H2A;Histone H2A type 1-A;Histone H2AX	HIST1H2AJ;HIST1H2AH;H2AFJ;HIST2H2AC;HIST1H2AC;HIST3H2A;HIST2H2AA3;HIST1H2AD;HIST1H2AG;HIST1H2AB;HIST1H2AA;H2AFX	18.0029	22.5927	19.8878	NaN	18.4426	NaN	NaN	NaN	20.6283	18.9208	NaN	23.6856	20.8044	NaN	NaN	NaN	21.8522	NaN	NaN	NaN	19.3426	19.4811	25.4554	25.9248	NaN	25.002	NaN	NaN	NaN	NaN	NaN	22.6148	21.0542	26.312	29.6558	22.259	4	4	2	32.8	32.8	25.8	13.936	0	99.231
1119	Q13429;P05019-3;P05019-2;P05019-4;P05019	Q13429;P05019-3;P05019-2;P05019-4;P05019	Insulin-like growth factor I	IGF-I;IGF1	NaN	16.7108	NaN	18.1969	NaN	NaN	NaN	NaN	NaN	NaN	NaN	NaN	NaN	NaN	NaN	NaN	NaN	NaN	NaN	NaN	NaN	NaN	NaN	NaN	NaN	NaN	NaN	NaN	NaN	NaN	21.0978	NaN	NaN	NaN	NaN	NaN	1	1	1	9.4	9.4	9.4	15.611	0	11.901
1120	P05023-4;P05023;P05023-3;P05023-2;Q5TC02;Q5TC01;P20648	P05023-4;P05023;P05023-3;P05023-2	Sodium/potassium-transporting ATPase subunit alpha-1	ATP1A1	17.1489	18.4398	NaN	15.2569	19.5925	18.5831	NaN	NaN	17.1209	NaN	NaN	NaN	18.0687	NaN	NaN	NaN	NaN	NaN	17.2369	17.8363	20.9787	NaN	20.246	17.4385	NaN	15.1586	16.0581	18.6044	16.5552	19.9395	16.7875	NaN	NaN	17.784	17.5045	NaN	10	10	7	10.9	10.9	8.2	113	0	20.455
1121	P05026-2;P05026	P05026-2;P05026	Sodium/potassium-transporting ATPase subunit beta-1	ATP1B1	20.2461	20.2455	19.8093	20.7392	21.1954	NaN	22.2109	19.4085	20.6049	21.9333	20.0651	18.8808	22.2189	21.9671	18.7166	18.8425	20.0415	NaN	18.9339	18.8534	18.5167	18.5597	22.1958	NaN	NaN	18.8932	NaN	NaN	NaN	NaN	17.0718	NaN	17.4071	NaN	NaN	NaN	5	5	2	19.9	19.9	8	34.893	0	30.752
1122	P05060	P05060	Secretogranin-1;PE-11;GAWK peptide;CCB peptide	CHGB	23.6177	24.2291	24.1151	24.3073	24.4467	23.3202	24.4874	24.8116	24.5772	24.1123	27.8845	23.8123	27.3624	27.0746	22.9812	25.0344	25.081	18.322	20.1746	24.4653	25.7837	25.4605	26.9125	22.232	21.9286	23.338	23.149	23.4381	22.3115	NaN	25.4617	22.3155	24.7185	25.3331	22.0486	22.5922	18	18	18	30.1	30.1	30.1	78.275	0	323.31
1123	P05062;A0A087WXX2;Q5T7D5	P05062;A0A087WXX2;Q5T7D5	Fructose-bisphosphate aldolase B;Fructose-bisphosphate aldolase	ALDOB	23.2084	24.1481	22.0575	25.8971	26.7053	23.8142	25.3004	24.4915	23.4188	25.3112	28.3676	25.2923	24.6612	25.5557	23.4751	25.1704	23.9343	21.4839	21.3492	24.5215	24.496	22.1757	25.1784	19.3779	24.513	22.8898	19.6722	18.2309	21.2853	20.3844	17.8114	19.9706	21.8139	18.5021	22.7751	NaN	17	16	15	52.2	50.3	48.4	39.473	0	323.31
1124	P05067-11;P05067-8;P05067;E9PG40;P05067-7;P05067-9;P05067-4;P05067-6;P05067-10;P05067-3;P05067-5;H7C0V9;P05067-2;H7C2L2	P05067-11;P05067-8;P05067;E9PG40;P05067-7;P05067-9;P05067-4;P05067-6;P05067-10;P05067-3;P05067-5;H7C0V9	Amyloid beta A4 protein;N-APP;Soluble APP-alpha;Soluble APP-beta;C99;Beta-amyloid protein 42;Beta-amyloid protein 40;C83;P3(42);P3(40);C80;Gamma-secretase C-terminal fragment 59;Gamma-secretase C-terminal fragment 57;Gamma-secretase C-terminal fragment 50;C31	APP	23.3995	23.8302	23.7986	24.478	24.9049	23.5714	24.3126	23.1546	23.4067	24.0502	25.1513	21.9711	25.1744	24.5364	21.5887	23.8922	23.5486	20.5308	21.4934	22.9708	23.134	22.8315	24.155	20.8407	20.5714	21.3582	20.6309	21.1713	19.9587	19.5177	22.3604	20.1459	22.7098	22.3682	NaN	19.9759	21	21	20	34.3	34.3	33.2	84.52	0	205.79
1125	P05089;P05089-2;P05089-3	P05089;P05089-2;P05089-3	Arginase-1	ARG1	NaN	NaN	NaN	19.4017	NaN	NaN	NaN	NaN	NaN	NaN	15.8402	NaN	NaN	NaN	NaN	NaN	NaN	NaN	NaN	NaN	NaN	NaN	22.6854	NaN	NaN	18.1622	NaN	NaN	NaN	20.2439	NaN	18.3671	NaN	NaN	22.6321	NaN	8	8	8	26.4	26.4	26.4	34.735	0	29.175
[truncated: 1,541 more rows]
[truncated: 2 more columns]
