# Supplementary material for: Multisample Mass Spectrometry-Based Approach for Discovering Injury Markers in Chronic Kidney Disease
Source: Mol Cell Proteomics. 2021 Jan 13;20:100037. doi: 10.1074/mcp.RA120.002159 (PMC7950200; doi:10.1074/mcp.RA120.002159)
Supplement: Supplemental Table S4 [file mmc4.xlsx]

## Sheet: Supplementary Table S4
Supplementary Table S4. List of the differentially expressed proteins among healthy conrtol and CKD urines
No.	Protein IDs	Majority protein IDs	Protein names	Gene names	Normalized iBAQ NOR_1	Normalized iBAQ NOR_2	Normalized iBAQ NOR_3	Normalized iBAQ NOR_4	Normalized iBAQ NOR_5	Normalized iBAQ NOR_6	Normalized iBAQ CKD_1_1	Normalized iBAQ CKD_1_2	Normalized iBAQ CKD_1_3	Normalized iBAQ CKD_1_4	Normalized iBAQ CKD_1_5	Normalized iBAQ CKD_1_6	Normalized iBAQ CKD_1_7	Normalized iBAQ CKD_1_8	Normalized iBAQ CKD_1_9	Normalized iBAQ CKD_3_1	Normalized iBAQ CKD_3_2	Normalized iBAQ CKD_3_3	Normalized iBAQ CKD_3_4	Normalized iBAQ CKD_3_5	Normalized iBAQ CKD_3_6	Normalized iBAQ CKD_3_7	Normalized iBAQ CKD_3_8	Normalized iBAQ CKD_3_9	Normalized iBAQ CKD_3_10	Normalized iBAQ CKD_3_11	Normalized iBAQ CKD_5_1	Normalized iBAQ CKD_5_2	Normalized iBAQ CKD_5_3	Normalized iBAQ CKD_5_4	Normalized iBAQ CKD_5_5	Normalized iBAQ CKD_5_6	Normalized iBAQ CKD_5_7	Normalized iBAQ CKD_5_8	Normalized iBAQ CKD_5_9	Normalized iBAQ CKD_5_10	Cluster	ANOVA Significant (FDR = 5%)	Peptides	Razor + unique peptides	Unique peptides	Sequence coverage [%]	Unique + razor sequence coverage [%]	Unique sequence coverage [%]	Mol. weight [kDa]
1	A0A075B6H7;P04434	A0A075B6H7;P04434	Ig kappa chain V-III region VH	IGKV3-7	-1.16417	-6.21724	-2.8948	-7.2484	-5.44542	0.73085	2.27855	4.78543	4.99451	3.69642	5.63891	5.79534	3.7948	4.53693	6.26647	4.92911	4.7429	4.66556	3.54383	4.29584	6.30913	6.72852	0.874442	6.77645	6.36382	5.62685	6.24173	5.42331	6.14427	6.6635	5.75709	6.47583	5.72438	2.78101	4.15519	5.75886	cluster3	+	4	3	3	42.2	34.5	34.5	12.783
2	A0A075B6H9;A0A075B6K6	A0A075B6H9		IGLV4-69	-3.7772	-7.13825	-5.87602	-5.31998	-7.0145	-0.607371	1.12722	5.90732	5.30001	3.05028	4.20433	5.67392	3.81814	2.24252	5.39791	4.5097	6.55132	5.15996	3.71074	4.92122	5.55408	7.17034	2.17316	3.70959	5.17444	-4.72772	5.18182	5.57791	5.76975	5.60855	5.97009	5.86623	5.4785	3.42298	3.74094	4.44343	cluster3	+	3	3	3	14.3	14.3	14.3	12.773
3	A0A075B6I2;P06319	A0A075B6I2		IGLV6-57	1.37963	-1.11649	2.1383	-6.75143	-1.63721	3.83375	1.5939	4.14544	5.09213	-0.517593	-2.6287	3.20012	0.96308	2.00369	5.08125	-3.03229	4.33015	6.50051	5.69403	2.40125	3.23321	3.25312	-3.36942	4.74906	2.64544	3.32728	3.73183	4.52014	4.47013	5.81633	4.43015	4.43329	2.63383	4.67372	3.36085	5.07795	cluster3	+	4	3	2	28.4	28.4	14.9	15.949
4	A0A075B6I4	A0A075B6I4		IGLV10-54	-5.97319	-6.56162	-10.4051	-4.68315	-6.78703	-6.59239	-3.43267	4.5629	4.89596	-4.47845	4.1338	3.57533	-9.33251	-5.6191	5.92426	-3.31894	-0.439983	6.34711	-4.40022	2.09517	-3.21245	4.50726	-2.38414	-3.19477	6.14308	3.42122	5.39715	4.35724	5.63928	4.3713	-2.31582	-6.03598	-4.33177	1.60912	1.6603	3.99482	cluster3	+	1	1	1	9.4	9.4	9.4	12.395
5	A0A075B6I5;P01702;P06316	A0A075B6I5;P01702;P06316	Ig lambda chain V-I region NIG-64;Ig lambda chain V-I region BL2	IGLV1-51	4.834	5.48438	4.36746	4.20537	4.40333	5.98119	5.54122	6.73902	6.60328	5.23675	5.76668	6.33684	5.12701	5.50903	7.76887	5.50481	6.66595	6.75314	6.75806	6.15139	7.1657	7.63691	7.114	7.01014	6.61469	5.74768	7.92186	6.52141	7.12502	7.73201	8.36812	7.38008	6.93725	8.11091	5.46149	7.24144	cluster3	+	5	3	3	37.2	31.4	31.4	12.619
6	A0A075B6I9	A0A075B6I9		IGLV7-46	-6.1813	-5.93183	0.133624	-2.60541	-3.76681	3.35894	-5.16927	2.11469	-3.35247	1.63916	-5.5281	3.53983	-5.67222	-5.48721	3.00023	2.79382	-1.29544	3.99384	-3.11546	2.61143	3.23278	2.8784	-6.49757	2.97585	-2.23935	1.7217	5.06635	-4.37965	3.27237	3.44172	4.0136	3.88416	3.63668	3.5947	2.57777	3.44274	cluster3	+	3	1	1	21.4	7.7	7.7	12.468
7	A0A075B6J4	A0A075B6J4		IGLV3-25	4.90438	4.33598	3.53575	4.05456	6.75438	6.84895	6.90598	5.87069	7.69233	5.14481	6.6418	6.79494	2.35428	3.20275	8.35811	5.96832	5.32377	7.57886	7.95591	6.56354	7.75015	7.30228	3.42927	8.20315	7.91657	7.08226	7.99148	6.59712	6.28219	8.21846	8.44753	7.29341	8.01366	7.82327	6.84321	7.14289	cluster3	+	5	4	1	36.6	36.6	8	12.011
8	A0A075B6J8	A0A075B6J8		IGLV3-19	1.85814	2.21124	4.2471	4.33043	1.45494	5.89993	4.09146	6.01279	6.86576	4.8265	4.58877	4.73729	3.89917	3.99617	6.49065	5.785	6.3473	7.37811	6.3741	6.25525	6.78896	7.31414	1.65085	7.87992	6.35983	6.0403	7.48617	7.41003	7.01214	7.50577	7.7981	7.44051	7.35554	6.39595	6.29457	6.62601	cluster3	+	7	7	4	63.4	63.4	54.5	12.042
9	A0A075B6J9	A0A075B6J9		IGLV2-18	3.85437	4.93195	5.72891	4.52334	3.41523	7.72158	5.9465	6.23698	7.22565	6.32932	3.04843	6.94779	5.39392	6.35018	6.5188	5.59545	7.06736	6.54127	6.96008	6.9461	7.20266	7.57977	5.56968	7.71957	7.23581	6.15627	6.99625	6.13536	6.41327	5.99783	8.43432	6.87136	5.42854	6.26476	4.65099	6.36988	cluster3	+	4	3	2	24.2	24.2	24.2	12.705
10	A0A075B6K3	A0A075B6K3		IGLV2-11	-1.1443	-6.33943	0.0709046	1.53655	0.404369	2.55296	-4.56477	3.1337	1.87172	0.141334	1.69875	-5.4402	-8.42627	1.98014	3.19461	4.56807	3.7755	2.76975	-0.464177	2.61189	6.56347	3.07873	3.31271	4.79367	-3.62564	4.31159	5.7881	-7.00171	5.43861	5.67352	4.50528	6.43933	7.79241	6.10104	5.04492	5.14855	cluster3	+	5	2	2	47.9	37	37	12.644
11	A0A075B6K4	A0A075B6K4		IGLV3-10	1.45022	-0.485516	0.802054	-2.28422	0.155103	2.89809	3.30958	3.50767	4.38797	2.12485	2.47642	3.62091	-5.52495	-7.44483	5.71795	3.03699	0.698881	5.40683	4.73914	3.36665	2.55961	4.766	4.31973	5.36656	5.03388	4.62235	5.02578	4.29783	3.32095	5.58976	4.7374	5.18787	3.76441	5.10293	4.1726	4.76947	cluster3	+	5	2	1	34.2	18.8	12	12.629
12	A0A075B6K5	A0A075B6K5		IGLV3-9	5.33085	3.05772	2.83986	3.14255	1.52617	4.65066	4.93039	5.57197	6.31849	4.22078	4.06341	6.5709	2.5602	3.33815	7.16218	4.46959	5.51248	7.52274	6.23272	5.85776	4.10578	5.5683	3.78416	6.91072	7.01351	5.61757	5.90262	6.91117	6.43027	7.25706	6.48059	6.62849	5.50018	6.8571	5.73167	6.56857	cluster3	+	7	6	4	49.6	49.6	35.7	12.332
13	A0A075B6L0;A0A075B6K9;P0CG06;P0CG05	A0A075B6L0;A0A075B6K9;P0CG06;P0CG05	Ig lambda-3 chain C regions;Ig lambda-2 chain C regions	IGLC3;IGLC2	7.35485	7.65823	7.45765	7.67173	6.82654	9.00968	8.97167	9.55528	11.5368	9.46046	9.53032	10.0752	10.0107	9.54085	10.8713	11.1889	10.6632	10.1932	9.88883	10.0852	11.2441	11.3352	11.506	10.8916	10.1439	8.8267	10.267	9.87072	9.83742	10.714	10.5921	9.87429	11.2687	10.6755	9.05521	9.56367	cluster3	+	9	4	3	91.5	50.9	33	11.208
14	A0A075B6L1;A0M8Q6	A0A075B6L1;A0M8Q6	Ig lambda-7 chain C region	IGLC7	-5.18404	-7.64102	-0.89878	-9.50228	-6.11061	-3.83693	1.56595	6.54979	4.93247	6.06452	4.43411	6.00818	6.03512	3.47005	4.78694	4.14013	5.93362	5.25206	5.35119	5.3002	6.22627	5.70366	4.63048	5.30358	5.0069	4.63217	5.49822	4.89185	5.79049	6.70351	6.83418	4.49305	-2.7121	5.81328	3.83042	6.23759	cluster3	+	5	2	2	58.5	18.9	18.9	11.196
15	A0A087X0Q4;A0A087WW87;A0A075B6R1;P01614	A0A087X0Q4;A0A087WW87;A0A075B6R1;P01614	Ig kappa chain V-II region Cum	IGKV2-40;IGKV2D-40	-2.92916	-2.20277	-8.79634	-1.72001	-5.84154	-4.15808	-5.67375	-5.30355	-7.18205	-1.88082	-6.88722	-3.77732	-7.60113	-3.61828	-3.17274	-4.43638	-0.0942574	2.73134	1.57235	0.979859	0.744446	1.74471	-2.98625	1.04481	-2.30198	-1.20116	0.505927	0.76325	-2.84566	1.46837	1.53843	1.24064	0.934471	0.796531	-2.5089	-0.0390005	cluster3	+	4	2	2	47.1	27.9	27.9	11.434
16	A0A075B6R9	A0A075B6R9		IGKV2D-24	3.49126	1.92477	3.79088	3.26971	3.18177	5.21298	3.42841	5.72545	6.00435	4.60133	5.48454	5.78557	4.78175	4.62545	6.50619	5.47706	4.69877	5.79943	5.30633	4.53728	5.88131	5.80354	1.95995	6.82602	5.22283	5.72805	6.14464	6.05426	5.24704	5.97087	5.04786	6.12259	5.19496	4.78728	4.9333	5.5709	cluster3	+	4	3	3	33.3	33.3	33.3	13.079
17	A0A075B7D8	A0A075B7D8		IGHV3OR15-7	-0.0167628	-0.631593	-2.58789	-0.464394	-1.9402	1.70789	-0.248679	3.29506	0.597255	-1.26609	-2.54742	2.70401	-0.53174	0.702165	-3.91857	1.22558	2.09149	3.56796	4.52182	1.64043	0.0177912	0.636412	-1.98106	3.51553	3.47239	2.0399	4.2179	3.10741	4.06063	1.95361	0.520028	3.53452	7.00986	-1.22291	2.58054	3.73358	cluster3	+	3	2	2	29.4	18.5	18.5	13.08
18	A0A087WSY6	A0A087WSY6		IGKV3D-15	1.28648	1.29653	2.81929	1.45407	2.44348	4.40395	4.0685	3.36505	4.7594	2.99267	2.1004	5.17936	2.25092	4.3024	5.78822	4.45827	4.48413	5.55259	5.0313	5.45256	5.34106	5.8883	1.60712	4.80111	4.85596	3.93917	5.39731	4.83745	4.88772	6.21208	4.54389	5.0772	5.20155	4.00961	4.48346	5.20623	cluster3	+	4	1	1	31.9	7.8	7.8	12.631
19	A0A087WSY8	A0A087WSY8			1.7798	-0.850175	2.65314	0.621599	0.190936	2.83937	-4.65149	2.72302	2.16238	1.99784	-0.262191	0.488055	0.548624	2.8327	2.95535	0.231429	2.47994	3.92355	2.62227	2.5274	3.42329	3.88283	1.48313	3.99335	3.18587	2.52425	4.72952	3.68159	4.26997	4.17546	3.95769	4.55107	3.47746	3.70374	2.72539	3.21151	cluster3	+	4	2	2	33.9	15.3	15.3	12.834
20	A0A087WSZ0	A0A087WSZ0		IGKV1D-8	-1.09813	-8.76964	-3.61461	-9.45044	-4.66382	-0.979308	-6.27157	-6.58103	-4.76895	-4.80831	-8.67093	-3.39842	-6.75072	-5.95925	-6.22901	0.371717	-5.89753	-0.0333172	-4.9548	-2.97827	-1.319	-0.349402	-2.59717	1.16037	2.18708	-0.250525	1.84093	0.855078	0.917274	-0.773133	-3.35367	0.365655	-4.87688	1.00122	-8.1837	-3.08576	cluster3	+	1	1	1	16.1	16.1	16.1	12.934
21	A0A087WTK0;A0A087WVC6;Q12913;Q12913-2;E9PPH3;E9PJ83	A0A087WTK0;A0A087WVC6;Q12913	Protein-tyrosine-phosphatase;Receptor-type tyrosine-protein phosphatase eta	PTPRJ	0.686378	1.2415	1.31808	1.48728	1.0764	0.604482	1.1492	0.657836	0.907439	0.647561	1.30455	0.276972	1.15751	1.57127	-0.237375	0.571067	0.0336744	-2.05496	0.794239	-1.68932	-0.223676	-1.19964	0.870411	-2.65073	0.238424	-1.51448	-2.29221	-0.422889	-3.80354	-2.38144	-2.71071	-1.75495	-3.294	-1.85222	-1.51122	-0.813134	cluster1	+	26	26	26	24.1	24.1	24.1	146.07
22	A0A087WTK4;P80362;P01593	A0A087WTK4;P80362	Ig kappa chain V-I region WAT		0.239052	-3.03048	0.670699	0.587412	-0.481558	1.92988	-1.16059	2.24237	0.711703	0.0203891	-1.86835	0.491821	-0.156836	1.95553	1.91237	0.121576	2.75814	2.29179	1.53607	1.54128	1.43561	2.54892	3.06689	3.56684	1.45473	0.616197	4.08721	2.2089	4.01464	3.5361	3.37835	1.86859	1.95557	3.6706	2.14296	2.13157	cluster3	+	5	2	2	56.7	32	32	10.4
23	A0A087WTX5;P01834;A0A075B6H6	A0A087WTX5;P01834;A0A075B6H6	Ig kappa chain C region	IGKC	-0.235152	-3.87603	0.084362	-0.903399	-3.01508	1.34966	-0.208435	1.10838	-0.0908305	0.699575	-2.01428	1.57703	-1.74074	1.19699	3.59988	-0.110437	0.0619681	1.63309	2.46277	0.574417	3.22263	3.16768	0.131168	3.63557	2.61692	0.866054	3.03961	2.84441	3.68998	3.15548	2.12475	3.59703	2.14879	3.03515	1.61756	3.26633	cluster3	+	13	2	1	58.1	13.1	6.4	25.624
24	A3KFI5;E5RFZ1;A0A087WTY6;P41271;P41271-2;A3KFI2;A3KFI3;A3KFI4;A3KFI1	A3KFI5;E5RFZ1;A0A087WTY6;P41271;P41271-2;A3KFI2;A3KFI3;A3KFI4;A3KFI1	Neuroblastoma suppressor of tumorigenicity 1	NBL1	3.23481	3.5455	4.62849	5.35435	3.40029	3.89229	2.91545	3.16696	1.12459	2.29459	3.26031	-0.157026	2.91714	3.24629	1.34602	1.62064	0.295037	3.39996	3.07188	5.50859	4.79959	4.01361	3.00507	2.13179	2.28611	2.89847	5.94403	6.75151	4.69225	5.00733	7.24841	3.04718	6.0884	7.02583	3.56321	3.34305	cluster3	+	3	3	3	19.5	19.5	19.5	13.912
25	A0A087WU72;A1L4H1-2;A1L4H1;M0QZ17	A0A087WU72;A1L4H1-2;A1L4H1	Soluble scavenger receptor cysteine-rich domain-containing protein SSC5D	SSC5D	-4.31453	-4.56206	-4.48959	-4.93123	-5.19625	-3.05577	-6.10168	-3.5461	-2.44255	-3.74531	-1.67497	-3.96582	-3.57011	-3.50433	-3.90739	-3.41866	-3.50948	-0.873847	-0.704472	-5.68611	-3.02966	-2.66815	-6.27842	-1.19077	-0.579307	-4.71515	-0.460219	-1.12488	-2.17977	-0.958951	-1.78489	-1.26047	-0.966386	-0.34421	-2.64503	-6.00355	cluster3	+	4	4	4	6.3	6.3	6.3	100.93
26	A0A087WU91	A0A087WU91		IGHV3-49	2.59302	1.38987	3.15755	2.41776	0.975144	4.81931	4.12296	4.52573	3.60775	2.2934	3.47361	5.15645	1.27565	5.25928	6.05363	5.12985	5.69148	5.29722	5.23193	3.8826	4.37679	5.16429	2.79475	5.45171	4.92923	5.24605	6.16931	5.16281	5.94263	6.23971	3.97367	5.03653	5.9775	3.19199	5.18946	4.71068	cluster3	+	5	4	4	46.5	38.6	38.6	12.332
27	A0A087WUS7;P01880;P01880-2	A0A087WUS7;P01880;P01880-2	Ig delta chain C region	IGHD	-3.05945	2.43937	-1.35726	-0.652358	-1.04527	-5.84331	-9.66415	-6.89246	-6.26626	-5.66847	-3.58281	-1.89187	-4.781	-4.99035	-3.64956	-5.31135	-4.523	-2.17221	-2.24463	-3.34945	-0.445834	-5.84725	-5.7583	0.434253	0.307711	0.486393	-0.041836	-3.3184	-4.67844	0.438868	-2.13134	-4.54105	-0.677613	2.47834	-0.158492	-6.47511	cluster2	+	6	6	6	21.1	21.1	21.1	42.352
28	A0A087WUZ3;Q01082-3;Q01082-2;Q01082;F8W6C1	A0A087WUZ3;Q01082-3;Q01082-2;Q01082	Spectrin beta chain, non-erythrocytic 1	SPTBN1	-7.35722	-5.74206	-5.80459	-8.08257	-8.14359	-2.91843	-1.67646	-1.20045	-1.43548	-0.645135	-3.95046	-1.50505	-8.7745	-4.25122	-1.11072	-2.35206	-1.17466	0.305626	-1.15309	-0.138839	-4.34443	-8.05482	-6.45633	-0.434687	-0.949824	-1.49073	0.424806	0.378499	0.994176	1.92378	-2.84225	-1.61666	-2.18754	-4.62268	-1.78458	-0.05691	cluster3	+	6	6	5	2.5	2.5	2.2	274.83
29	A0A087WUZ6;Q8NI35-4;Q8NI35-3;Q8NI35-2;Q8NI35;Q8NI35-5	A0A087WUZ6;Q8NI35-4;Q8NI35-3;Q8NI35-2;Q8NI35;Q8NI35-5	InaD-like protein	INADL	-3.27349	-6.28832	-7.44488	-4.79371	-7.04098	-2.35225	0.882511	3.83472	5.03691	2.22197	-6.93405	1.90498	-6.89031	-2.889	-0.42404	5.33418	-1.26259	2.29104	2.21195	3.06545	0.0535338	1.80612	-0.840572	0.329207	2.35508	4.20682	-2.62771	-0.524751	-0.555929	1.90719	-0.890244	6.02603	3.43392	2.13926	-2.96291	5.39545	cluster3	+	3	3	2	2.3	2.3	1.8	130.08
30	A0A087WV17;A0A087X1R2;A0A087X0P3	A0A087WV17;A0A087X1R2;A0A087X0P3		OSCAR	5.06973	5.47185	6.22403	5.43803	5.2887	5.13294	5.63437	5.19357	3.70116	5.43267	6.62987	4.56891	6.12196	5.67351	4.19813	4.52399	4.2906	0.337887	2.59236	2.55019	3.62635	4.3462	2.30189	1.40611	2.91918	1.98586	-5.99302	-6.33387	-7.63267	0.669714	-0.118903	1.14821	-0.106093	-3.91675	-3.71858	-3.35419	cluster1	+	9	9	1	55.6	55.6	8	30.851
31	Q5T123;A0A087WV23;Q9H299	Q5T123;A0A087WV23;Q9H299	SH3 domain-binding glutamic acid-rich-like protein 3	SH3BGRL3	7.53171	6.92625	7.93735	7.57044	7.47213	8.99916	7.20473	7.55999	8.04022	8.0974	8.1115	7.33285	9.17619	8.39796	7.24984	8.1248	8.11625	7.94164	6.95948	9.17402	8.89328	8.89585	9.65172	7.35292	6.85806	8.58177	7.22574	7.51911	7.5887	7.84009	6.37514	6.90139	8.29753	5.85987	6.16882	7.14001	cluster1	+	8	8	8	60.2	60.2	60.2	9.3804
32	A0A087WYT0;A0A087WV42;A0A087WZY1;A0A087WYF5;P02810	A0A087WYT0;A0A087WV42;A0A087WZY1;A0A087WYF5;P02810	Salivary acidic proline-rich phosphoprotein 1/2;Salivary acidic proline-rich phosphoprotein 1/2;Salivary acidic proline-rich phosphoprotein 3/4;Peptide P-C	PRH1	2.6423	0.837241	3.16096	-0.526257	0.557761	2.58504	0.538636	0.194742	3.28545	2.27853	0.407474	1.48596	4.49602	2.98292	0.5742	3.20993	2.5421	3.7554	-2.66234	5.16051	6.55386	5.89549	-2.88853	5.56532	3.24291	0.296889	6.24173	7.75916	4.47613	5.83362	6.16631	5.19634	6.605	5.76499	5.35488	6.31581	cluster3	+	5	5	5	61.7	61.7	61.7	17.851
33	A0A087WV47;P01857	A0A087WV47;P01857	Ig gamma-1 chain C region	IGHG1	10.6987	9.67124	9.75022	10.8648	9.99514	10.2431	12.2692	11.724	12.2693	10.6614	11.3376	12.3739	12.1166	10.3783	12.9623	12.0308	12.5863	12.6124	11.9783	10.98	10.1855	10.3988	9.9263	12.3389	11.449	11.9907	11.7659	12.043	11.9996	12.8396	9.72714	11.5821	10.5444	9.49322	10.4555	11.1209	cluster3	+	32	32	3	61.8	61.8	3.9	51.153
34	A0A087WV66;P46013-2;P46013	A0A087WV66;P46013-2;P46013	Antigen KI-67	MKI67	-5.37989	-6.25794	-3.61681	-9.19734	-5.6145	-3.94344	2.86347	0.644646	2.28203	1.95495	-2.65538	4.68268	-1.60141	-3.27505	4.91176	2.67742	3.21298	4.33255	4.68194	2.15124	-1.01258	0.293547	-5.74946	3.34283	4.02538	2.75968	2.53711	3.47913	3.31606	4.18802	-2.73565	3.48938	1.60325	-1.92155	0.990517	3.88034	cluster3	+	2	2	2	0.4	0.4	0.4	358.62
35	A0A087WVM2;Q8N6Q3;Q8N6Q3-2;A0A087X113;Q8N6Q3-3	A0A087WVM2;Q8N6Q3	CD177 antigen	CD177	2.46491	2.20189	2.08688	2.59753	4.99603	0.907399	2.08144	2.3806	1.43495	5.4664	3.44337	-4.24495	2.45741	2.66245	3.1826	-0.572955	-1.96817	-1.17654	-0.914449	-0.859695	-6.82452	1.30384	-1.01559	-2.11586	-5.08725	-4.6071	-2.74506	-3.33535	-5.40113	-2.06716	-1.49643	-1.27033	-2.7257	-1.32767	1.71051	-4.37296	cluster1	+	7	7	7	18.1	18.1	18.1	46.381
36	A0A087WVN6;A0A075B6S5	A0A087WVN6;A0A075B6S5		IGKV1-27	-5.17151	-6.87405	0.732209	-3.37459	-6.16444	-5.54573	-0.486521	3.44799	-0.0342075	-1.43828	-2.17835	1.88838	0.434288	1.76466	1.63547	3.30611	2.7494	3.30987	3.92487	0.735563	0.593201	2.62351	0.18154	1.98822	-1.78032	0.546802	4.40923	-1.60779	2.92509	2.78288	2.08372	3.10531	2.47427	-0.925801	1.3503	2.00924	cluster3	+	7	3	3	89.7	48.5	48.5	10.372
37	A0A087WW49;A0A075B7B6;A6NJ16	A0A087WW49;A0A075B7B6;A6NJ16	Putative V-set and immunoglobulin domain-containing-like protein IGHV4OR15-8	IGHV4OR15-8	-0.564099	-0.880737	-6.1608	-0.742754	-2.75448	1.60167	1.78263	2.2586	1.5064	-0.306946	-0.545902	1.93624	-0.591947	-0.407628	5.0502	1.35892	2.21563	3.26981	5.12256	-0.0575315	1.03127	1.12488	-0.763298	5.44729	4.18724	3.5003	3.74736	2.93549	3.92889	4.14094	2.03552	4.78258	3.48211	-5.54976	3.88406	4.6289	cluster3	+	4	2	1	42.7	31.6	17.9	12.944
38	A0A087WW55;H0Y8D1;Q8NHM4	A0A087WW55;H0Y8D1		PRSS1	-5.18037	-8.58605	-6.6195	-3.81622	-8.29147	-4.25017	-4.2594	-3.20222	-1.74039	-6.50163	-4.19267	-4.25958	-5.68303	-9.70874	-2.08238	-5.49615	-3.77069	-3.31176	0.0668818	0.768724	-4.14962	-3.56712	-5.08323	0.637276	-0.846615	-5.09681	2.19338	2.87197	2.47328	2.1913	4.43697	0.72569	-3.37062	3.06756	1.49608	-6.53458	cluster3	+	7	3	0	31.6	13.8	0	26.622
39	A0A087WWC0;A0A087X1F1;A0A087X1M5;A0A087X0U8;A0A087WXC9;Q13477-2;Q13477-3;Q13477;Q13477-4	A0A087WWC0;A0A087X1F1;A0A087X1M5;A0A087X0U8;A0A087WXC9;Q13477-2;Q13477-3;Q13477	Mucosal addressin cell adhesion molecule 1	MADCAM1	2.82853	2.54368	3.3934	2.74938	3.1615	2.99359	3.05212	2.74426	3.71452	3.80644	4.43135	2.57464	4.71256	3.75337	1.51959	3.61524	2.20615	0.49716	1.72541	2.0372	1.93553	1.94605	0.148273	1.17176	1.79912	0.250806	-4.03733	-4.37556	-3.12464	-4.92122	-2.47883	2.17664	-0.481577	0.0087575	-1.28558	-4.02657	cluster1	+	6	6	6	20	20	20	40.891
40	A0A087WWC9;A0A087WXC3;A0A087WWU7;A0A087WYN7;A0A087WWT5;A0A087WX49;A0A087WU42;A0A087X2A1;B9A064;A0A075B6K8;A0A075B6K7;P01715	A0A087WWC9;A0A087WXC3;A0A087WWU7;A0A087WYN7;A0A087WWT5;A0A087WX49;A0A087WU42;A0A087X2A1;B9A064;A0A075B6K8	Immunoglobulin lambda-like polypeptide 5	IGLL5;IGLC1	-3.11286	-3.66799	-2.92878	-3.94609	-6.16235	0.880816	3.1904	3.70981	4.60922	3.39174	1.64777	4.74492	1.04631	0.406757	6.24913	3.66202	3.68827	5.77425	5.04227	4.00446	3.16632	3.60343	0.627204	5.70758	5.49382	5.08668	4.98966	4.87455	4.48516	5.85595	4.33812	5.08605	3.6651	4.21483	2.83318	5.58258	cluster3	+	12	3	1	50.6	9.5	6.1	24.683
41	A0A087WWF8;F8VV13;Q96DR8	A0A087WWF8;F8VV13;Q96DR8	Mucin-like protein 1	MUCL1	6.50396	7.22249	8.571	7.78387	-5.97251	6.62751	7.72845	-4.77889	-3.45147	-5.09563	-4.06273	-1.3226	8.48413	6.93549	-3.48375	-5.14603	9.19468	-5.1651	-1.9058	-5.27667	5.96956	5.44026	4.54811	-2.92271	-5.15286	-3.57808	-1.64541	-6.97763	-4.83697	-2.58868	-3.98037	-6.54324	-6.36531	-5.47359	-5.3764	-1.16427	cluster1	+	1	1	1	11.2	11.2	11.2	8.2082
42	A0A087WWM1;A0A087X2A4;P15941-7;P15941-11;P15941-8;P15941-4;P15941-3;P15941;P15941-2;A0A087WVJ0;B1AVQ7;P15941-17;A0A087X0L2;P15941-15;P15941-6;A6ZIE4;A6ZIE3;P15941-12;P15941-16;P15941-9;P15941-10;A0A087X061;A0A087WZZ6;Q7Z536	A0A087WWM1;A0A087X2A4;P15941-7;P15941-11;P15941-8;P15941-4;P15941-3;P15941;P15941-2;A0A087WVJ0;B1AVQ7;P15941-17;A0A087X0L2;P15941-15;P15941-6;A6ZIE4;A6ZIE3;P15941-12;P15941-16;P15941-9;P15941-10	Mucin-1;Mucin-1 subunit alpha;Mucin-1 subunit beta	MUC1	4.2382	4.81214	3.52968	4.39406	4.4465	2.40229	3.69798	2.97399	3.94088	3.7114	4.35697	2.32391	3.95831	3.76642	3.06481	2.37845	3.822	2.13403	2.96216	1.03804	0.737546	1.29033	3.69816	-0.526535	1.52764	0.260126	-1.41696	-0.285427	-1.09804	1.56492	-1.08179	-0.255887	-0.975576	0.120815	-2.90397	0.316695	cluster1	+	9	9	6	11.5	11.5	8.4	123.01
43	A0A087WXL8;A0A075B6N8;A0A087WVW2;P01860	A0A087WXL8;A0A075B6N8;A0A087WVW2;P01860	Ig gamma-3 chain C region	IGHG3	4.2863	1.55972	2.57722	3.72062	4.09859	3.95936	4.008	4.21781	3.38165	3.35748	6.75708	6.27968	2.7051	1.53645	6.23251	5.07478	6.28642	6.57894	6.26639	6.71931	2.0707	2.52406	2.3707	8.28568	5.44007	6.44911	7.1706	6.04764	8.43207	8.08864	5.18829	8.05063	3.75456	4.0177	6.69905	7.45951	cluster3	+	22	7	7	48.2	25	25	56.889
44	A0A087WXM8;P50895;K7ENU8;K7ERB7	A0A087WXM8;P50895;K7ENU8	Basal cell adhesion molecule	BCAM	0.992338	1.99433	2.12139	2.14795	1.6908	1.74012	0.879259	1.88178	1.77647	1.93946	3.07995	0.2229	2.28767	2.97704	-0.681428	-0.80823	0.468002	-4.20255	-1.85133	-4.08251	-4.4468	-0.264202	0.564153	-0.904618	-1.81415	-1.60627	-2.68447	-1.99141	-0.719874	-1.32108	0.554943	-1.77892	-2.90434	-0.944034	-3.37949	-3.16838	cluster1	+	20	20	20	39.5	39.5	39.5	63.693
45	A0A087WXW9;P20908	A0A087WXW9;P20908	Collagen alpha-1(V) chain	COL5A1	-4.15443	-9.13219	-7.00763	-6.99163	-9.6124	-3.07863	-7.57958	-4.7313	-2.79992	-5.73277	-7.18398	-2.93957	-5.42846	-6.82071	-1.11457	-5.85316	-2.26203	-4.44407	-4.44318	-2.79564	-3.46776	-2.81241	-5.68737	-2.62292	-2.68961	-4.71022	-1.80531	-4.55542	-0.940699	0.195781	-0.507832	-3.00255	-2.55076	1.18997	-1.30718	-1.05516	cluster3	+	5	5	5	3.2	3.2	3.2	183.65
46	A0A087WY55;Q9NP79;Q5TGM0;Q9NP79-2	A0A087WY55;Q9NP79;Q5TGM0;Q9NP79-2	Vacuolar protein sorting-associated protein VTA1 homolog	VTA1	0.753073	3.22198	2.78468	3.60288	4.51213	0.880307	3.53436	-2.07866	1.90029	-0.440146	0.746341	-4.78242	2.74514	0.381314	-3.28569	1.48127	1.40532	-1.55232	-3.62004	0.613015	1.08883	0.79123	3.18812	-8.03235	-2.90821	0.275084	-2.39948	0.321508	-0.0555341	-0.808976	2.2479	-2.64538	-4.4539	-2.27056	-6.83106	-1.82955	cluster1	+	6	6	6	31.1	31.1	31.1	31.102
47	B1AP61;A0A087WYF6;J3KP36;F8W7U3;E7ESD2;A0A096LPC5;Q9Y4E1-5;Q5SNT6;Q9Y4E1-3;Q9Y4E1-6;Q9Y4E1-2;Q9Y4E1;Q9Y4E1-4;Q641Q2-2;Q641Q2	B1AP61;A0A087WYF6;J3KP36;F8W7U3;E7ESD2;A0A096LPC5;Q9Y4E1-5;Q5SNT6;Q9Y4E1-3;Q9Y4E1-6;Q9Y4E1-2;Q9Y4E1;Q9Y4E1-4;Q641Q2-2;Q641Q2	WASH complex subunit FAM21C;WASH complex subunit FAM21B;WASH complex subunit FAM21A	FAM21A;FAM21C;FAM21B	-5.60023	-6.53735	-10.0186	-8.09313	-6.49748	-3.65859	-1.07061	-0.804994	1.23763	-7.06741	-6.22613	-3.55469	-6.53958	-7.65808	-2.63781	1.84097	2.92398	3.78807	2.03964	-2.06654	0.110224	-0.0429207	-4.55885	-3.60544	4.30022	2.61671	-3.57169	-1.09962	-1.62415	0.198176	0.756967	-3.6678	0.16843	-0.649576	-0.365873	1.90081	cluster3	+	1	1	1	7.7	7.7	7.7	17.637
48	A0A087WZS0;A0A087WYG6;Q9BZG9-2;G3V0Z9	A0A087WZS0;A0A087WYG6;Q9BZG9-2;G3V0Z9	Ly-6/neurotoxin-like protein 1	LYNX1	1.02422	-4.50916	-3.49148	-5.10942	0.386545	3.61002	-6.9054	-5.76041	-3.78659	-0.924338	-7.39377	-1.4766	0.439714	-7.95742	-3.43187	-3.571	-2.22677	-1.16877	-6.86774	2.44703	3.28558	-7.27067	1.38345	1.25891	-1.55601	-2.33373	4.59487	4.23389	3.59558	-0.753102	5.36406	3.46116	3.23303	3.78781	2.38375	3.42044	cluster3	+	2	2	2	22	22	22	9.1798
49	A0A087WYL5;Q6UXD5-6;Q6UXD5-3;Q6UXD5-5;Q6UXD5-2;Q6UXD5;H3BN26;Q6UXD5-4;REV__O95407;A0A087WXL7;B5MEB3;F5H2J1;A0A087WWW8;O43303-2;O43303;Q8WXR4-6;Q8WXR4-3;Q8WXR4-5;Q8WXR4-2;Q8WXR4-4;Q8WXR4;Q8WXR4-7;Q9Y6J0-2	A0A087WYL5;Q6UXD5-6;Q6UXD5-3;Q6UXD5-5;Q6UXD5-2;Q6UXD5;H3BN26;Q6UXD5-4	Seizure 6-like protein 2	SEZ6L2	0.698098	0.146007	-0.156043	-0.548141	0.043669	-0.560291	-2.84188	-3.90266	-6.32424	-5.17821	-0.283798	-3.76005	-1.16413	-0.158093	-4.29133	-4.10358	-2.84013	-2.91477	-3.0104	-6.3414	-3.87551	-7.22845	-2.28875	-7.50847	-2.55914	-0.696099	-3.44846	-0.514824	-3.65197	-1.62601	-2.77092	-1.28632	-2.30797	-2.15102	-1.43759	-4.77871	cluster2	+	7	7	5	7.9	7.9	6.5	99.133
50	A0A087WYL9;A0A087WWV8	A0A087WYL9;A0A087WWV8		IGKC;IGKV1-8	-0.616144	-1.21345	-0.0702653	-0.619353	-3.70523	0.969298	5.55814	8.2859	7.09629	6.64014	7.46002	8.24665	4.71919	4.69659	8.82476	7.48113	8.15213	7.50158	6.35274	7.16311	2.84271	6.67085	1.03675	8.27859	8.14873	7.70539	7.96576	7.60638	7.71271	8.35433	5.98585	8.33655	2.99987	5.11041	6.73893	7.79311	cluster3	+	16	6	4	69.7	26.9	17.5	25.631
51	A0A087WYR4;A0A087WZW9	A0A087WYR4		IGLL5	9.20596	9.19527	9.821	10.647	9.1782	10.5293	11.1703	11.8525	12.8591	10.9057	11.0727	11.3874	10.6957	10.4733	11.5787	12.1692	12.4088	12.0444	11.6785	11.1716	11.4875	12.016	11.3941	11.6461	11.4103	11.2161	11.3742	11.3652	11.0883	12.0591	11.4185	10.9973	11.1137	10.7205	9.72462	10.7657	cluster3	+	13	13	1	49.4	49.4	3.4	24.83
52	A0A087WZA8;F6SYP7;P98153-3;P98153;B7Z3C4;P98153-2	A0A087WZA8;F6SYP7;P98153-3;P98153;B7Z3C4;P98153-2	Integral membrane protein DGCR2/IDD	DGCR2	-0.720323	-0.929151	0.55923	0.0835985	-1.52953	0.171207	-6.97164	-6.76834	-4.33443	-7.16797	-6.22655	-2.94376	-1.47873	-3.24034	-1.62904	-4.33684	-3.4803	-1.26123	-1.90376	-6.6378	-2.22468	-1.04327	-4.91087	-3.2351	-1.53789	-4.58784	-7.9585	-2.53021	-1.90326	-1.94462	-1.24511	-7.11085	-1.73141	3.4657	-3.17529	-7.62797	cluster2	+	2	2	2	5.5	5.5	5.5	36.948
53	A0A087WZH7;P29966	A0A087WZH7;P29966	Myristoylated alanine-rich C-kinase substrate	MARCKS	0.437138	1.54439	2.82168	1.63955	1.56242	2.2488	-2.26981	-5.95779	-1.06314	0.50194	0.169289	-3.75671	-1.75636	-1.93023	-4.8214	1.16226	0.362552	-1.02281	-1.39017	0.161988	4.13663	2.16111	5.02823	-0.586855	-1.44481	-5.43467	1.63978	2.19101	0.747305	2.47203	2.42198	1.39409	3.46753	4.39231	-0.182654	1.33494	cluster3	+	9	9	9	43.9	43.9	43.9	31.595
54	A0A087WZR4;M9MML6;O75015;H0Y4U3;E9PNY5;A0A087WU90	A0A087WZR4;M9MML6;O75015;H0Y4U3	Low affinity immunoglobulin gamma Fc region receptor III-B	FCGR3B	5.51944	7.41458	5.77638	6.33375	5.2067	5.28585	4.37855	4.58041	5.76234	4.1214	5.0143	2.82317	5.34995	5.12474	3.98241	3.45253	3.39281	2.16916	3.60111	3.30944	1.44353	1.95502	4.03528	0.259659	2.78432	1.66118	-0.552765	-4.85661	0.484836	1.76928	1.63344	0.697599	1.0466	-3.06693	-1.76945	-0.534922	cluster1	+	10	10	4	33.8	33.8	19	24.421
55	A0A087X0T8;A0A087X105;A0A087WZW4;A0A087X1W8;A0A087WZR6;X5DQS5;Q9BY67-2;Q9BY67-5;Q9BY67;Q9BY67-4;Q9BY67-3;F5H125;H0YG94;F5H8J9;F5H0H5	A0A087X0T8;A0A087X105;A0A087WZW4;A0A087X1W8;A0A087WZR6;X5DQS5;Q9BY67-2;Q9BY67-5;Q9BY67;Q9BY67-4;Q9BY67-3	Cell adhesion molecule 1	CADM1	5.95661	4.83204	4.89542	5.38438	5.0512	4.14051	2.9118	1.4614	1.90919	3.40464	4.1668	1.34275	3.45555	3.76612	1.02774	1.60889	1.80313	1.67772	0.723782	1.7469	0.958811	1.40981	-1.62428	-0.218197	-1.80092	-0.867084	-2.83685	-2.58741	0.611916	-0.827217	-0.804153	-4.78137	-0.787579	-0.60181	-1.3685	1.29603	cluster1	+	12	12	12	44.2	44.2	44.2	38.78
56	A0A087WZW1;P04118;A0A087X0Q7	A0A087WZW1;P04118;A0A087X0Q7	Colipase	CLPS	1.11838	0.955611	-2.14813	-7.99856	-7.32582	0.463947	-6.24453	-0.20902	-0.912502	-2.76825	-1.55339	-7.40999	-1.38066	-7.36575	-5.72943	1.88759	-3.7634	-3.05821	-3.12308	1.4432	-1.78513	-0.187312	-5.07631	-2.87949	-2.49808	-5.63962	0.497727	4.82437	-2.31463	3.36579	4.89339	2.1647	-4.80017	-3.25967	0.459057	2.84614	cluster3	+	4	4	4	56.1	56.1	56.1	10.567
57	A0A087WZW8;P04433;A0A087WUS2	A0A087WZW8		IGKV3-11	10.7201	10.8243	11.7249	11.6017	11.0937	11.7026	12.0664	12.1473	11.8498	11.5957	11.5452	11.3772	12.1581	11.6251	12.3495	12.4566	12.7716	11.8804	11.882	11.5173	12.2166	12.8402	12.1214	11.888	11.4398	11.0393	11.5964	11.4581	11.3069	12.1482	10.8808	11.5375	11.407	10.6519	10.0299	10.5809	cluster1	+	17	17	6	76.4	76.4	33.5	25.6
58	A0A087X010	A0A087X010		IGHG1	-7.1511	-7.72845	-3.04149	-3.63613	-6.19227	-3.57817	-1.16298	0.865841	-6.15737	-2.2913	-3.49374	0.425148	-5.06745	-3.67557	-6.0328	1.05151	-0.600927	1.75024	2.49116	-2.38942	-3.87012	-3.09351	-6.86709	1.31756	2.16632	-1.93327	2.13897	1.0713	1.33097	3.3363	-4.12797	1.18093	-1.32098	-2.05538	-2.84414	1.43637	cluster3	+	28	2	2	57.3	5.8	5.8	50.822
59	A0A087X079	A0A087X079		IGHG1	-1.9721	-3.83642	-2.99485	-3.20241	-4.74253	-5.67016	-0.660069	1.57209	3.93031	-0.00233615	-1.80877	2.6294	-2.55884	-3.83198	-2.25658	1.22825	-3.36057	2.80751	4.42111	4.59869	-0.561232	-7.35878	2.47816	1.68879	-1.29489	2.09787	2.65627	2.81677	3.26353	4.18706	4.51531	-0.243992	1.35569	1.05745	5.12666	6.0161	cluster3	+	30	1	0	59.6	2.5	0	51.912
60	A0A087X0E2	A0A087X0E2	Serum amyloid A protein	SAA2-SAA4	-5.68955	-6.36601	-5.46883	-6.46531	-5.91872	-7.89579	-4.28718	-3.68623	-2.94297	-5.59154	-4.21941	3.98866	1.47822	-3.33036	4.21029	-2.01926	2.13609	3.29374	0.0333178	-5.92591	-5.89529	-2.73779	-1.0881	4.80682	-0.0604519	3.97225	4.8499	5.94057	5.72712	-1.88279	-5.76652	2.97458	0.21051	1.63399	5.69506	2.94427	cluster3	+	7	4	0	46.7	35.2	0	13.6
61	A0A087X0K0;P39059	A0A087X0K0;P39059	Collagen alpha-1(XV) chain;Restin;Restin-2;Restin-3;Restin-4	COL15A1	4.68063	4.07636	4.96355	5.84581	4.57037	3.76117	4.05297	3.0462	3.72282	4.31321	5.60307	3.32803	5.97753	5.39686	4.65003	4.05586	2.82653	1.70952	1.1569	2.77041	0.906969	1.7799	-0.490206	1.98149	1.55632	2.11127	3.57442	2.60687	2.71413	2.80054	4.00102	1.57884	2.5451	4.40733	2.17694	2.04477	cluster1	+	18	18	18	17.3	17.3	17.3	140.06
62	A0A087X0S5;P12109	A0A087X0S5;P12109	Collagen alpha-1(VI) chain	COL6A1	6.06155	6.76618	6.06296	7.39811	7.3215	4.10849	6.58927	5.48611	6.7779	4.97076	6.53788	6.12703	7.72592	7.3054	6.30691	4.99279	5.58026	3.31086	4.20495	3.85414	2.78515	4.13792	4.31708	2.32744	4.26365	4.01389	2.30852	2.12608	2.57644	2.49027	2.99775	3.15839	2.55919	1.97304	0.938258	2.97557	cluster1	+	51	51	51	56.4	56.4	56.4	108.34
63	A0A087X0X3;P52272-2;P52272;M0R019;M0R0Y6;M0QYQ7;M0R0N3;M0R2T0	A0A087X0X3;P52272-2;P52272;M0R019;M0R0Y6;M0QYQ7;M0R0N3;M0R2T0	Heterogeneous nuclear ribonucleoprotein M	HNRNPM	-4.48249	-7.13375	-3.87574	-6.70152	-5.03984	-3.12473	-7.05187	-3.42818	-2.87648	-10.3082	-6.05407	-4.3085	-4.65252	-6.29099	-4.1846	-4.60208	-5.16655	-1.76017	-5.70148	-6.85489	-3.08196	-3.64356	-2.19924	-4.60089	-3.066	-3.42914	-4.12867	-2.10494	-3.33832	-1.76649	-4.28602	-0.615012	-2.31228	-3.13713	-1.63312	-3.25927	cluster3	+	4	4	4	6.3	6.3	6.3	77.569
64	D6RE16;E0CX15;A0A087X152;O95185-2;O95185	D6RE16;E0CX15;A0A087X152;O95185-2;O95185	Netrin receptor UNC5C	UNC5C	-0.213075	-3.30005	0.396952	-0.629939	-3.08599	0.10642	3.56855	3.45935	3.77358	2.93147	0.890964	2.89605	-0.30222	-0.105602	3.53367	2.8912	3.59641	3.16011	5.21377	1.35685	-0.278452	-0.176764	-0.151619	3.03311	3.08997	2.76015	2.22874	2.73519	2.53404	3.89567	-0.403446	2.40137	-2.29735	-1.29894	-0.0316926	2.76635	cluster3	+	4	4	4	14.6	14.6	14.6	29.284
65	A0A087X1C7	A0A087X1C7		IGHG1	-2.59742	-5.39281	-3.58438	-6.88034	-4.9151	-4.12251	-2.7561	-1.71516	2.80787	1.84826	1.91004	2.05346	2.12388	2.09119	5.15644	2.62565	2.30507	4.42551	3.22447	2.50289	2.33057	-0.83227	-3.20363	5.48447	5.25859	4.16254	4.61423	4.03243	5.08255	4.53832	2.78388	0.709108	1.62635	3.43232	4.25008	3.58273	cluster3	+	29	3	0	59.1	7.4	0	50.488
66	H7C3I1;F6VDH7;Q3KNR6;A0A087X1H6;Q8IZP2;P50502;Q8NFI4	H7C3I1;F6VDH7;Q3KNR6;A0A087X1H6;Q8IZP2;P50502;Q8NFI4	Putative protein FAM10A4;Hsc70-interacting protein;Putative protein FAM10A5	ST13;ST13P4;ST13P5	-5.87136	0.227217	-5.70906	-5.33574	-0.170138	-1.99406	0.413307	2.52929	1.04374	2.37842	-3.91165	2.88882	-2.98032	-4.69678	4.33334	0.815678	2.3715	4.26855	3.81176	2.38975	-4.82381	-6.94898	-0.11456	4.37776	3.82727	2.44266	4.24605	3.94869	4.95125	3.3123	-0.589183	4.14398	1.80663	0.332429	2.65142	3.66334	cluster3	+	3	3	3	23.3	23.3	23.3	16.219
67	A0A087X1J9;Q16663;P10147;P55773;P55773-2	A0A087X1J9;Q16663	C-C motif chemokine 15;CCL15(22-92);CCL15(25-92);CCL15(29-92)	CCL15	-3.79639	-2.41793	-6.08909	-0.177436	-1.90789	-1.722	-5.65913	-4.53491	-3.74094	-2.69112	1.25824	-2.0036	-0.687392	-2.03693	-4.90009	-2.44311	-5.63177	-0.117706	-3.41891	-4.44363	-5.29215	-4.40317	-2.80816	-2.96517	-1.54989	-6.72672	2.63992	3.85206	2.82658	-4.05001	3.69632	-0.541765	1.41233	3.18225	2.99724	-1.89342	cluster3	+	3	3	3	49.2	49.2	49.2	6.5677
68	A0A087X1T7;H0YM81;E7EX88;P16112-2;P16112;E7ENV9;Q6PID9;P16112-3;H0YK70;H0YMF1	A0A087X1T7;H0YM81;E7EX88;P16112-2;P16112;E7ENV9;Q6PID9;P16112-3	Aggrecan core protein;Aggrecan core protein 2	ACAN	1.65176	1.64985	1.17634	1.54741	2.05923	1.33446	1.62544	0.104742	-0.135084	1.97527	3.12663	-0.210712	3.4031	1.2404	-1.16341	0.6627	0.261175	-2.20851	-0.3071	-1.04137	0.242442	0.259665	-4.80369	-0.334639	1.69625	0.035884	-2.9978	-2.00558	0.142547	1.1685	-1.70903	0.505568	-6.07055	-0.894103	-1.13931	-5.2682	cluster1	+	23	23	23	10.8	10.8	10.8	255.58
69	A0A087X232;P09871;F8WCZ6;H0Y5D1;F5H7T4;B5MCV4	A0A087X232;P09871;F8WCZ6	Complement C1s subcomponent;Complement C1s subcomponent heavy chain;Complement C1s subcomponent light chain	C1S	0.77803	-1.17327	0.203757	-0.0581111	0.088344	0.954375	0.17384	-0.0523454	-0.997145	0.555906	0.578554	-3.05799	0.786231	-0.382943	-0.696743	-0.422842	1.10454	2.20909	0.312156	3.75677	0.153934	0.500019	0.964152	1.11358	0.687765	0.794937	3.06503	1.77826	3.69842	2.00378	5.01879	1.12147	0.811851	4.1421	4.00954	1.44443	cluster3	+	21	21	20	33.9	33.9	32.7	75.905
70	B1AH90;A0A087X285;Q8IWY4;H0Y4Y9	B1AH90;A0A087X285;Q8IWY4;H0Y4Y9	Signal peptide, CUB and EGF-like domain-containing protein 1	SCUBE1	-0.794745	-1.1147	0.00938622	-2.41077	-3.36025	1.58837	-5.40003	-6.2781	-4.1818	-2.208	-0.0515744	-2.4049	-2.45389	-0.404341	-5.41541	-6.09416	-2.47156	-5.00752	-1.85819	2.09153	2.42237	3.9089	-1.74494	-3.5661	0.0267835	-0.701569	1.02864	1.99598	0.500737	2.22618	1.49937	0.255162	1.51401	1.08524	0.716593	-1.627	cluster3	+	4	4	4	9.8	9.8	9.8	37.306
71	A0A087X2E2;P31997	A0A087X2E2;P31997	Carcinoembryonic antigen-related cell adhesion molecule 8	CEACAM8	3.21648	2.34319	2.76351	4.12765	2.55093	3.83472	2.39476	2.54584	2.04973	1.56692	3.04705	2.05253	4.02105	3.55255	1.16253	2.05276	0.629579	-5.36283	0.899342	0.578721	1.16007	0.636618	2.25309	0.169364	-3.59859	0.0839507	-5.06398	0.00373059	0.188556	0.649757	-1.13956	0.225754	-0.299008	-2.66705	0.617898	-0.83121	cluster1	+	3	2	2	12.5	9.9	9.9	37.528
72	A6XMV8;A0A096LNX4;A6XMV9;A0A096LP77;P07478;A0A096LPH0	A6XMV8;A0A096LNX4;A6XMV9;A0A096LP77;P07478;A0A096LPH0	Trypsin-2	PRSS2	0.560409	0.000478657	-0.641185	-0.359004	-0.127442	1.64555	4.88279	4.58079	4.55153	4.19385	-0.562972	6.70147	0.818175	2.10455	6.78253	3.23746	4.67494	6.32608	4.8726	4.77078	3.54589	4.91171	2.14926	5.43577	5.76413	5.0904	5.69702	5.44117	5.79297	6.83624	7.22679	5.52801	5.54512	7.55981	4.97408	5.90883	cluster3	+	7	7	3	32.1	32.1	14.2	26.67
73	A2A2V1;P04156-2;P04156;X6RKS3	A2A2V1;P04156-2;P04156;X6RKS3	Major prion protein	PRNP	5.57144	5.69294	5.67	6.52374	5.55518	6.02013	4.4105	4.07368	3.66808	5.12157	5.9571	3.5648	6.40254	6.22097	3.60228	4.72827	3.19487	2.49295	3.77861	4.64806	5.81955	5.17702	-0.833217	3.63577	2.34293	3.47141	3.87856	5.12878	3.52868	4.48112	4.88636	2.50481	4.85193	4.67597	2.64969	3.7462	cluster1	+	7	7	7	28.5	28.5	28.5	27.278
74	A6NI73-4;A6NI73-3;A6NI73-2;A6NI73	A6NI73-4;A6NI73-3;A6NI73-2;A6NI73	Leukocyte immunoglobulin-like receptor subfamily A member 5	LILRA5	2.73102	2.90494	2.47549	3.83522	2.44072	2.88497	0.315446	1.42936	1.95799	1.69271	4.05375	1.72341	3.5164	2.3665	1.2192	0.41665	-1.32036	-0.232106	-4.20311	-0.651604	-0.16244	0.126382	1.58465	-4.35533	0.51143	0.85477	-3.40158	-2.80824	-4.06752	-3.60178	-1.49885	-3.24274	-7.39373	-0.567787	-2.29107	-5.28078	cluster1	+	6	6	5	27.7	27.7	22.5	27.852
75	A6NMZ7-2;A6NMZ7	A6NMZ7-2;A6NMZ7	Collagen alpha-6(VI) chain	COL6A6	-6.06549	-7.58161	-4.60091	-8.66195	-2.34537	-4.22746	-0.0968198	-1.77433	-0.459584	-2.89609	-7.35519	-1.38975	-7.42559	-5.63541	-0.82485	-1.04243	-0.720161	2.30184	2.80423	-1.64946	-3.50357	-3.49107	-2.76222	2.00542	1.85722	1.48687	-0.702327	1.22035	1.1853	2.1785	-6.20017	0.942055	-5.43404	-3.86296	-1.48315	1.21922	cluster3	+	1	1	1	1	1	1	166.86
76	A6NNA4;O95460-3;O95460-4;O95460-2;O95460	A6NNA4;O95460-3;O95460-4;O95460-2;O95460	Matrilin-4	MATN4	4.73311	-4.53892	2.19828	0.95209	1.93159	2.80007	-3.03971	-2.93542	-5.61092	-1.57987	0.7608	-6.46309	4.78374	1.23805	-0.485868	-7.41774	-5.32271	-4.04736	-1.15233	-5.77372	-2.61519	-5.4605	-5.91192	-0.891243	-0.719979	-2.56847	-2.14592	-2.88744	-4.41233	-2.5274	-6.23613	-5.27732	-3.55067	-0.108574	-1.51915	-1.50411	cluster1	+	3	3	3	8.8	8.8	8.8	55.116
77	A6NNI4;G8JLH6;P21926;A0A087WZG3;A0A087WU13;F5GXT1	A6NNI4;G8JLH6;P21926	Tetraspanin;CD9 antigen	CD9	4.69603	5.58892	6.01912	6.7874	5.04989	4.2408	4.9887	3.24467	4.2577	4.12143	6.26035	4.42433	6.41598	5.27297	4.51023	2.1636	2.4891	2.3071	0.649339	1.96294	3.13155	3.71392	6.95966	-3.814	1.4789	-2.88172	-2.57948	0.782206	-2.12048	1.39595	-3.3686	0.663946	1.69578	2.19743	0.0294191	-6.31285	cluster1	+	9	9	9	46.5	46.5	46.5	17.764
78	A6XND1;A6XND0;P17936;P17936-2;B3KWK7;H0Y5K2;C9JMX4;H0Y485	A6XND1;A6XND0;P17936;P17936-2;B3KWK7;H0Y5K2;C9JMX4;H0Y485	Insulin-like growth factor-binding protein 3	IGFBP3	3.02309	1.49344	2.6058	2.40303	1.3406	1.75302	1.88826	-0.321959	1.38663	0.911674	1.43086	1.19	3.15759	1.65843	-2.59339	1.5962	1.95391	-0.678327	0.756453	2.86504	4.10525	3.76111	0.329736	3.01438	-2.10043	1.27292	3.85691	4.15048	3.47758	3.57119	5.51796	3.61603	4.04315	4.22609	3.43608	3.40764	cluster3	+	11	11	11	48.7	48.7	48.7	28.98
79	A8MTF8;P58499;P58499-2;P58499-3	A8MTF8;P58499;P58499-2;P58499-3	Protein FAM3B	FAM3B	1.60142	1.73372	2.04546	2.18833	1.18788	0.312915	3.20411	2.23796	0.421851	3.64458	2.02721	-2.35162	1.80243	1.16369	-0.398724	-0.529612	0.00746356	-3.97183	-3.87602	2.15584	-1.0859	0.0220955	2.64802	-3.37095	-6.72213	-2.32651	0.446772	-3.92794	-2.8584	1.44697	2.06772	-0.580878	0.399524	1.68351	-3.87703	-2.93177	cluster1	+	11	11	11	48.4	48.4	48.4	28.282
80	A8MUA9;A8MU27;P55854;P55854-2;Q6EEV6	A8MUA9;A8MU27;P55854;P55854-2;Q6EEV6	Small ubiquitin-related modifier 3;Small ubiquitin-related modifier 4	SUMO3;SUMO4	-1.70806	-0.0883652	0.573295	-0.760276	-1.24469	-1.45341	0.473724	-0.780827	-0.733977	-1.28024	-1.40285	-1.09245	-3.3885	-1.57284	-3.2183	-0.582406	-0.976168	-2.7914	-2.85605	1.60889	1.55052	0.640722	0.143528	1.23322	0.523789	0.81209	2.36111	2.36868	1.35437	-4.49658	2.83796	2.29125	3.61025	4.36072	3.14869	2.88495	cluster3	+	2	2	1	15.6	15.6	6.7	15.317
81	A9UJN9;A9UJP0;P01127-2;P01127	A9UJN9;A9UJP0;P01127-2;P01127	Platelet-derived growth factor subunit B	PDGFB	4.428	3.19947	4.97769	4.41015	4.26717	3.7525	2.15545	2.60779	2.75214	0.247064	4.48825	1.28526	4.05296	4.08671	0.535435	3.01852	2.32374	-1.01706	1.50799	3.08006	2.6954	3.05292	1.24608	0.885163	1.11865	1.50007	2.86874	1.16952	0.926381	0.2635	1.8369	1.02914	4.33719	5.04475	2.88718	2.87547	cluster1	+	2	2	2	14	14	14	15.473
82	B0YIW2;P02656	B0YIW2;P02656	Apolipoprotein C-III	APOC3	-1.08548	0.425728	-0.998784	-5.55561	1.03794	-2.33677	1.74499	0.170398	3.68659	-3.62798	-1.65357	1.03962	1.88916	-0.467141	2.50942	2.95295	2.88599	3.43366	2.65815	6.24241	5.87501	4.8496	0.868934	6.08839	1.70501	3.39089	7.24965	8.20202	6.35807	0.76258	7.15758	5.6098	5.81449	8.18295	8.49901	4.92335	cluster3	+	5	5	5	47.9	47.9	47.9	12.815
83	B1AKC9;P29323-2;P29323-3;P29323;Q6NVW1	B1AKC9;P29323-2;P29323-3;P29323;Q6NVW1	Receptor protein-tyrosine kinase;Ephrin type-B receptor 2	EPHB2	-0.000128036	0.0591093	0.65922	0.502821	-0.445742	-0.281673	-0.827262	-0.740417	-2.12857	0.382239	0.609457	-5.10646	-0.985064	-0.741179	-2.16543	-4.12975	-2.73007	-2.90659	-0.986153	-1.12575	-1.1498	-1.94516	-2.26865	-0.401618	-1.66487	-3.24611	-1.499	-1.77727	-0.801546	-0.163962	-2.90821	-4.21886	-6.26276	-3.75277	-7.12369	-2.36409	cluster1	+	15	15	15	21	21	21	105.56
84	B1AMW1;P19256-2;P19256-3;P19256;H0YDI1;F8W7T7;P15621-2;P15621-3;P15621	B1AMW1;P19256-2;P19256-3;P19256;H0YDI1	Lymphocyte function-associated antigen 3	CD58	3.24878	3.36503	4.01153	3.45331	3.2932	3.13118	3.35008	2.79462	2.70981	3.09758	4.36736	2.27871	2.41874	3.55247	2.61988	1.76351	2.33357	-1.45995	1.50729	1.99681	0.550271	2.35456	2.23432	-3.57402	1.35333	1.09213	-2.66456	-3.75099	-5.38322	-6.48769	-0.659578	-2.05899	-4.77574	-1.90676	-5.78871	0.169784	cluster1	+	5	5	5	16.2	16.2	16.2	27.018
85	B1AN15;E7EN73;Q8IZA0-2;Q8IZA0;H0Y4S8;B4DYG9;C9JVB2	B1AN15;E7EN73;Q8IZA0-2;Q8IZA0;H0Y4S8	Dyslexia-associated protein KIAA0319-like protein	KIAA0319L	0.688197	0.646309	0.686056	-0.0749556	0.82227	2.02426	0.367544	0.430705	0.68306	0.772541	0.495622	-4.11028	0.890105	1.28421	-0.538724	-0.0857169	0.892621	-0.556575	0.735708	-1.29763	-0.918148	-1.48096	1.60993	-2.64366	-0.612424	-2.16972	-1.71309	-5.65941	-1.83751	0.0276831	-0.739522	-3.52386	-2.70817	-5.00352	-3.99407	-2.52275	cluster1	+	8	8	8	14.3	14.3	14.3	74.872
86	B1AP13;H7BY55;P08174-4;P08174;P08174-3;P08174-5;P08174-2;P08174-6;P08174-7;H3BLV0;B1AP15	B1AP13;H7BY55;P08174-4;P08174;P08174-3;P08174-5;P08174-2;P08174-6;P08174-7;H3BLV0;B1AP15	Complement decay-accelerating factor	CD55	4.44509	4.93502	4.69528	5.07288	4.33303	6.04819	4.67002	4.84053	3.86175	5.57183	4.97106	3.47159	5.32659	6.05323	3.52066	4.21433	5.56271	3.67622	3.93117	4.56234	6.29462	6.65167	5.9748	2.72209	4.33013	3.51479	3.123	2.58798	2.88216	4.33279	4.01137	2.81132	4.72509	2.73474	1.40802	2.50141	cluster1	+	22	22	22	48.2	48.2	48.2	49.338
87	B1AVU8;P07602;C9JIZ6;P07602-2;P07602-3;Q5BJH1	B1AVU8;P07602;C9JIZ6;P07602-2;P07602-3;Q5BJH1	Prosaposin;Saposin-A;Saposin-B-Val;Saposin-B;Saposin-C;Saposin-D	PSAP	6.58463	5.84159	5.2226	7.15479	5.92947	5.16666	4.85799	2.62545	4.07982	2.87011	4.21174	2.88389	5.4293	5.3336	2.52964	3.8585	3.91662	0.858204	0.885314	2.53496	4.53826	4.51949	4.50849	-1.08651	4.1285	2.58443	0.426378	-0.551442	-2.60348	4.14512	3.60117	2.23598	3.42171	4.59563	0.374434	2.25683	cluster1	+	23	23	23	44.2	44.2	44.2	61.692
88	B1B0D4;Q86TH1;A8MZ67	B1B0D4;Q86TH1;A8MZ67	ADAMTS-like protein 2	ADAMTSL2	-2.21512	-0.803077	-4.33888	-1.84868	-1.63341	-3.79427	-4.5055	-5.44283	-2.1409	-5.01006	-6.04796	-2.25171	-5.32509	-6.06583	-3.98424	-0.454248	-5.20748	-6.92952	-2.97032	-1.93915	-2.37095	-4.21238	-2.9369	-4.55568	-4.25325	-5.86248	-2.46653	-3.85707	0.796763	0.45251	-1.89469	-0.142171	-0.419159	-4.11923	-3.95359	-4.76601	cluster2	+	7	7	7	9.8	9.8	9.8	116.28
89	F5H7Z2;F5H2W4;B3KW70;F5GYX4;H0YG03;Q13361-2;Q13361;H0YGS3	F5H7Z2;F5H2W4;B3KW70;F5GYX4;H0YG03;Q13361-2;Q13361;H0YGS3	Microfibrillar-associated protein 5	MFAP5	-1.50456	-2.25262	-0.170758	-2.32482	-9.1344	-1.18708	-4.33292	-5.58929	-2.16294	-7.4147	-3.79634	-4.12095	-1.03098	-1.40183	-3.7357	-0.772713	-6.07715	-4.1074	1.2158	3.53378	3.59003	1.0672	-6.58426	3.1027	-3.74952	0.450315	4.44455	4.64243	1.27986	-3.67059	4.33482	2.05535	3.45783	4.28734	2.02222	3.3	cluster3	+	2	2	2	16.4	16.4	16.4	14.456
90	B4DPG6;J3KPJ0;Q6P531-2;Q6P531	B4DPG6;J3KPJ0;Q6P531-2;Q6P531	Gamma-glutamyltransferase 6;Gamma-glutamyltransferase 6 heavy chain;Gamma-glutamyltransferase 6 light chain	GGT6	0.47262	1.62803	0.462284	4.97286	4.33094	3.21557	2.87202	-0.0433767	1.89156	0.672559	3.84658	-1.05568	2.42238	2.93895	-2.77181	-0.400813	1.65596	-2.48121	-7.65429	-4.29284	-1.96221	-4.16214	1.63073	-4.7319	-3.41863	-2.65557	-3.86329	-2.07407	-4.03583	-4.41057	-5.33976	-1.42534	-6.27878	-4.45039	-4.51322	-4.98351	cluster1	+	6	6	6	28.4	28.4	28.4	35.229
91	C9JEN3;C9IYT2;F8WDY4;C9IZ27;C9JW19;C9JWV9;B4DUD2;Q969X1;C9JAP5;C9JM62;C9JAK9;C9JN47;C9JI44;C9JDV0	C9JEN3;C9IYT2;F8WDY4;C9IZ27;C9JW19;C9JWV9;B4DUD2;Q969X1;C9JAP5	Protein lifeguard 3	TMBIM1	2.61442	3.33631	1.75944	2.0185	2.9327	-7.94408	3.88742	3.04282	-4.24766	0.625094	2.94038	-3.74449	0.726031	0.193913	-3.54791	-0.00651824	0.748671	-1.78485	-6.18582	-4.87116	-7.42906	1.33765	-7.81446	-4.69952	-4.90079	-4.52874	-3.02181	-3.98113	-7.21156	-3.09824	-0.799257	-2.7726	-5.16877	-4.48854	-5.64684	-5.27205	cluster1	+	3	3	3	25.5	25.5	25.5	11.535
92	B4E1Z4;P00751;H7C5H1;P00751-2;C9JRT3;F2Z3N2;H7C526;C9JYQ5;A2ABG0;F8WCJ9	B4E1Z4;P00751	Complement factor B;Complement factor B Ba fragment;Complement factor B Bb fragment	CFB	0.862196	1.62835	2.08884	0.854795	0.659018	3.42519	2.76291	0.0156088	1.34237	1.05321	1.43292	5.57696	1.44702	0.584545	5.40659	3.86523	3.2599	6.22764	2.4867	5.59477	5.76729	6.84494	3.85631	7.29809	3.22223	6.12006	7.53337	8.05409	7.00318	7.01436	7.22876	7.13365	6.81956	6.02567	6.89991	6.55119	cluster3	+	57	57	4	48.3	48.3	5.1	140.94
93	B5MCA4;P16422;C9JKY3	B5MCA4;P16422;C9JKY3	Epithelial cell adhesion molecule	EPCAM	1.35105	1.03734	1.16273	0.871483	0.762169	-0.222849	-0.0707651	-3.45454	-5.01184	-5.8484	-4.38572	-1.23099	-0.194256	-1.36289	-4.0255	-3.10346	-3.97754	-3.94192	-0.443493	-5.90474	-3.62728	-1.06704	-1.74298	-6.05313	-3.41196	-2.87602	-4.15921	-6.06133	-5.09885	-3.22837	-5.33013	-2.74114	-6.14916	-6.15391	-5.87452	-1.08204	cluster1	+	4	4	4	13.2	13.2	13.2	37.893
94	B7Z779;K7ERE2;Q96A25-2;Q96A25	B7Z779;K7ERE2;Q96A25-2;Q96A25	Transmembrane protein 106A	TMEM106A	-3.59922	-3.96412	-4.49176	-5.38666	-1.78638	-6.28805	2.78813	4.08577	1.40692	2.86759	4.42962	3.59223	0.940018	0.385905	1.58485	-0.490799	1.02059	2.64417	1.89218	1.20923	-2.23456	-5.42912	0.776155	-6.10658	-0.0217749	0.18469	-2.94376	-5.54197	-1.93156	-0.696953	-3.14801	-2.36422	-4.04671	-5.18594	-4.22043	-2.61644	cluster1	+	2	2	2	7.4	7.4	7.4	23.794
95	B7ZKM0;Q15020;F8VV04;H0YHU8;F8W667;Q15020-3;Q15020-2	B7ZKM0;Q15020;F8VV04	Squamous cell carcinoma antigen recognized by T-cells 3	SART3	-2.67664	-8.46109	-6.05397	-9.25599	-5.8154	-4.44463	0.712618	-1.40207	-3.14088	-4.98368	-3.95206	-1.07629	-4.86013	-5.03231	-1.14718	-3.77364	-3.05987	-1.06557	0.118299	-1.44216	-1.95659	-3.92433	-2.91624	-1.05621	-0.0423789	-1.15736	-2.07505	-2.31867	-2.73771	-0.270902	-5.28805	1.55884	-1.33522	-6.50445	-6.36681	-0.127931	cluster3	+	3	2	2	3.3	2.7	2.7	105.58
96	B7ZKW8;Q6JBY9;Q6JBY9-2;F6T4W9	B7ZKW8;Q6JBY9	CapZ-interacting protein	RCSD1	-3.52641	-9.48692	-3.7743	-10.4637	-3.23118	-4.21421	-2.00009	-1.61726	-1.59641	-1.10286	-4.46118	1.01171	-7.7596	-6.39939	1.13306	-2.49352	-0.93924	1.9782	0.346901	-2.71943	-3.14746	-1.54315	-4.24088	1.36953	0.303899	0.0298855	-0.48922	0.577871	0.626782	1.94722	0.449964	0.982474	0.632185	1.09357	0.672084	-0.607408	cluster3	+	5	5	5	15.5	15.5	15.5	41.261
97	B8ZZQ6;P06454-2;P06454;B8ZZA1;B8ZZW7;H7C2N1	B8ZZQ6;P06454-2;P06454;B8ZZA1;B8ZZW7;H7C2N1	Prothymosin alpha;Prothymosin alpha, N-terminally processed;Thymosin alpha-1	PTMA	5.15927	5.80557	5.7752	5.66607	5.61168	5.6003	1.67533	-0.447865	-2.39304	3.08442	3.34595	-4.08591	2.42039	1.00955	0.942448	1.7994	1.84871	-2.6447	-1.05464	1.51812	3.13448	3.02036	4.36173	-1.51275	0.672895	-1.81427	-4.35679	-4.32624	-4.03604	-2.41688	-5.52811	-0.891775	2.59702	-3.39594	-3.46949	-2.88944	cluster1	+	2	2	2	23.4	23.4	23.4	11.758
98	F6UPZ7;B9A034;F6Q0M4;Q92956;Q92956-2	F6UPZ7;B9A034;F6Q0M4;Q92956	Tumor necrosis factor receptor superfamily member 14	TNFRSF14	5.28758	5.63497	4.85372	6.11921	4.74901	4.76632	4.7785	4.41481	3.81958	4.29648	6.20712	1.77582	4.73098	4.53909	1.86417	4.77061	4.2313	2.0348	3.40443	3.49186	3.86579	3.47509	3.63886	0.95098	1.89135	1.8899	-4.20283	1.29296	1.15913	2.75121	2.30512	0.999742	2.52726	-1.97353	-0.334218	1.61025	cluster1	+	4	4	4	44.3	44.3	44.3	19.553
99	C9IZ46;F8WFD9;Q8N114-2;Q8N114	C9IZ46;F8WFD9;Q8N114-2;Q8N114	Protein shisa-5	SHISA5	8.52712	8.619	9.33472	9.80528	9.36896	8.39111	8.75502	8.27038	9.00345	8.77459	10.3686	7.84987	11.4224	10.0893	7.89685	8.61079	7.97843	6.52089	7.42719	8.44425	9.39468	9.0498	6.99809	7.6287	6.53071	7.77492	6.73397	7.40591	6.58342	8.09342	7.30287	5.87271	8.46802	7.68546	4.54554	7.20901	cluster1	+	2	2	2	7.1	7.1	7.1	12.226
100	C9J0K6;P30626-3;P30626-2;P30626;B4DHQ6	C9J0K6;P30626-3;P30626-2;P30626	Sorcin	SRI	-0.626333	-0.0184548	0.0168202	2.03211	1.13824	-0.804475	-1.0228	-1.01204	0.387658	0.00231386	-0.125619	-3.97226	1.40132	-0.0694031	1.26224	0.175452	0.127859	-3.88762	-1.69234	-5.11335	-2.44191	-2.39993	0.694525	-4.37384	-3.72399	-2.76537	-4.56577	-2.26283	-4.94525	-5.3195	-2.86383	-3.64197	-2.45712	-2.10317	0.302717	-3.48612	cluster1	+	6	6	6	39.4	39.4	39.4	17.605
101	C9JG19;C9J2F9;C9J1J7;C9JW47;P25025	C9JG19;C9J2F9;C9J1J7;C9JW47;P25025	C-X-C chemokine receptor type 2	CXCR2	3.76538	5.22652	4.65394	5.61912	5.66756	4.68994	1.33851	-4.47588	-1.77615	-0.0781247	3.19266	-4.1532	3.49206	-1.99438	-1.74433	-4.43995	-1.04983	-2.08061	-5.70683	-0.424788	-5.92658	-5.91825	-5.73398	-3.62277	-4.49675	-3.30212	-3.86057	-7.14943	-6.54746	-1.30421	-5.06229	-5.32696	-5.10259	-4.56921	-3.1245	-2.6435	cluster1	+	1	1	1	11.8	11.8	11.8	15.325
102	E9PNW0;E9PJJ2;E9PS34;E9PNJ7;C9J6D1;Q99733;Q99733-2;E9PKI2;E9PP22;E9PKT8;C9JZI7;C9J1B1;A8MXH2	E9PNW0;E9PJJ2;E9PS34;E9PNJ7;C9J6D1;Q99733;Q99733-2;E9PKI2;E9PP22;E9PKT8;C9JZI7;C9J1B1;A8MXH2	Nucleosome assembly protein 1-like 4	NAP1L4	-0.0203041	-0.565459	0.695702	-0.804373	1.28799	0.129702	-0.706628	-0.548393	0.110431	0.695375	-1.26372	-2.62893	0.929352	-0.967378	-4.9613	1.72255	0.636364	1.77113	-2.96838	-0.495221	-0.00408256	-1.91244	0.375293	0.234559	-4.90185	-2.76479	-4.96233	-3.05513	-2.54361	-2.18633	-2.23198	-4.41965	-1.71112	-5.1278	-3.2599	-1.5759	cluster1	+	4	4	4	52.3	52.3	52.3	12.25
103	C9J8Z4;Q969P0-3;Q969P0	C9J8Z4;Q969P0-3;Q969P0	Immunoglobulin superfamily member 8	IGSF8	4.5596	5.19118	6.37438	4.62221	5.76505	5.70814	3.32671	4.15606	4.70496	4.82383	5.04407	2.20499	6.49275	5.6302	2.39617	4.37779	4.68986	-1.46572	1.138	4.41115	5.08818	3.99396	5.32785	3.16642	1.76339	3.83194	2.60395	2.80959	2.64636	0.397718	3.94222	2.50111	5.04188	4.70305	1.44907	1.5493	cluster1	+	11	11	11	31.6	31.6	31.6	32.284
104	C9JB55	C9JB55		TF	-5.60201	-6.80992	-2.55634	-5.27643	-4.83651	-1.09666	-0.338517	1.37244	2.28354	0.102423	-4.89759	2.63654	-5.12245	-3.87592	3.65262	1.39703	2.41491	4.44615	3.56307	0.306272	-1.93	-5.94596	-5.18037	4.32393	3.58643	-1.93534	2.8198	2.06639	2.65252	4.60887	-1.97935	3.68526	0.212669	-3.07211	1.78668	-4.99221	cluster3	+	9	2	2	98.7	36.8	36.8	8.0891
105	C9JKZ3;O15393;O15393-2;C9J5Y1;C9JB05	C9JKZ3;O15393;O15393-2	Transmembrane protease serine 2;Transmembrane protease serine 2 non-catalytic chain;Transmembrane protease serine 2 catalytic chain	TMPRSS2	1.41554	0.513272	1.03423	0.637719	1.14867	0.914548	1.44683	2.12372	0.245325	-0.674129	0.383061	-0.59982	1.40298	0.907412	0.159526	-3.86381	-0.526323	0.378781	-5.27287	-8.36278	2.00986	0.932913	0.763632	-0.214014	-4.31493	-0.400977	-4.68655	-3.12723	-4.51169	-3.18337	-3.26501	-2.87508	2.22441	-2.00139	0.803012	-2.48224	cluster1	+	9	9	8	21.3	21.3	20	53.615
106	C9JVG0	C9JVG0		TF	-6.04068	-5.03599	-7.19159	-14.2684	-5.49473	-5.8404	2.0414	1.91616	2.87299	2.92177	-6.57838	-1.58899	-7.61214	-4.27138	-3.17939	2.35565	1.87447	5.87932	4.37976	2.52826	-6.17602	-4.93319	-3.40853	2.56602	3.38892	0.88606	0.449269	3.78152	3.04544	4.43226	-6.11678	2.34646	-6.3754	-3.7054	-5.70054	-3.15725	cluster3	+	11	1	1	56.7	7.5	7.5	14.691
107	C9JXF9;P08833;C9J6H2	C9JXF9;P08833;C9J6H2	Insulin-like growth factor-binding protein 1	IGFBP1	-4.15231	-3.60332	-2.65416	-6.41227	-2.93198	-4.46046	-6.22197	-3.6681	-1.69545	-2.17958	-1.16632	0.761783	-2.34609	-4.51691	-3.40742	-7.148	-1.50578	1.78778	-3.30076	3.50545	1.62782	2.50913	-2.64533	2.20912	-2.57222	-3.74319	4.23022	1.65857	2.97317	3.11022	6.09563	3.42106	4.73852	4.05239	1.52598	2.89294	cluster3	+	7	7	7	28.4	28.4	28.4	27.671
108	C9JXI5;Q66K66	C9JXI5;Q66K66	Transmembrane protein 198	TMEM198	0.848736	1.66036	-6.75435	-0.40746	-2.33788	-5.1264	5.48641	5.97043	5.37642	3.29195	-2.74505	5.25552	-0.0535872	-0.277571	5.05155	4.60752	5.2578	5.41294	7.16403	3.84583	2.23087	2.80406	-4.29292	7.10039	7.87097	7.75194	4.64559	4.07653	4.59374	5.59337	3.61271	7.49577	4.35871	-0.80968	6.48547	8.30043	cluster3	+	1	1	1	4	4	4	24.329
109	C9JXX4;P24593	C9JXX4;P24593	Insulin-like growth factor-binding protein 5	IGFBP5	-3.34472	-2.0905	-1.93793	-2.85372	-0.475288	-2.36896	1.03514	1.57037	3.20415	1.07352	1.4294	3.3705	2.87679	2.28118	-1.35597	1.09612	1.84828	1.22418	1.83998	1.51145	3.48776	3.5626	-1.95184	1.51138	-1.46089	0.107614	3.99178	3.63855	2.78017	-2.02543	5.19369	2.96608	3.73103	2.82222	1.73321	2.7904	cluster3	+	7	7	7	42.5	42.5	42.5	25.48
110	D6RBV2;Q12907;D6RDX1;D6RIU4;D6RBH1	D6RBV2;Q12907;D6RDX1;D6RIU4	Vesicular integral-membrane protein VIP36	LMAN2	8.27168	8.5417	9.20179	9.14099	8.30818	9.59556	5.27761	8.0107	7.58245	7.47259	9.15276	6.77281	9.84364	9.84107	6.25023	6.52384	7.2755	3.3224	4.99009	7.27459	6.46748	6.41927	6.87506	5.72452	6.33265	6.7126	5.59121	4.53056	5.56321	6.38929	6.85506	4.43776	6.39341	5.44279	3.70686	4.78958	cluster1	+	22	22	22	64.9	64.9	64.9	36.543
111	D6RE77;Q8TEU7-5;Q8TEU7-3;Q8TEU7-4	D6RE77;Q8TEU7-5;Q8TEU7-3;Q8TEU7-4		RAPGEF6	-5.59113	-5.99995	-8.13225	-7.59725	-5.69043	-4.23069	-0.378606	0.573079	1.157	-0.150992	-5.81707	4.1171	-5.25998	-3.36743	3.56088	-0.371046	-0.52974	1.05949	2.33615	1.30857	-7.59978	-3.8932	-7.03724	2.21753	-0.242153	-0.850813	-3.25777	-2.73019	1.18189	-3.90301	-2.72434	1.73276	-5.28114	-4.43961	-3.83123	2.07038	cluster3	+	1	1	1	2.1	2.1	2.1	126.41
112	D6RGG3;Q99715-4;Q99715;A0A087X0A8;Q99715-2;H0Y4P7	D6RGG3;Q99715-4;Q99715;A0A087X0A8;Q99715-2	Collagen alpha-1(XII) chain	COL12A1	2.02395	1.85237	1.1117	0.956597	1.61336	2.44434	1.48078	1.75528	1.73192	2.14709	3.39382	-0.385482	5.05957	2.15654	0.564275	0.991704	1.90872	0.433036	1.14859	1.14737	1.76703	2.1229	0.275308	-0.647691	-0.680324	-0.35893	-0.534676	-0.273873	0.563417	0.800657	1.52422	-1.47952	2.30042	1.07677	-3.28984	0.773302	cluster1	+	57	57	56	23.7	23.7	23.4	333.2
113	D6RHC4;E9PDP5;Q8IWZ3-5;Q8IWZ3-3;Q8IWZ3-2;Q8IWZ3;Q8IWZ3-4;Q8IWZ3-6	D6RHC4;E9PDP5;Q8IWZ3-5;Q8IWZ3-3;Q8IWZ3-2;Q8IWZ3;Q8IWZ3-4;Q8IWZ3-6	Ankyrin repeat and KH domain-containing protein 1	ANKHD1	-6.75447	-4.50455	-8.56248	-9.72245	-8.72192	-5.18575	-3.66867	-6.80702	-5.29577	-4.56819	-2.93224	2.26929	-3.00225	-3.17756	1.38261	-3.19955	-5.83899	-8.15313	-3.17555	-3.35719	-1.58743	-0.195108	-3.56841	-1.09498	1.46459	-4.57046	0.272671	0.357335	1.86103	1.71298	-2.25212	2.03282	1.38087	-1.98222	-0.523992	2.31424	cluster3	+	2	2	2	7.1	7.1	7.1	37.524
114	D6RHI9;O00584;A0A087WZM2;D6REQ6;H0YAE9;A0A087WWI1;O00584-2;J3QQ64	D6RHI9;O00584;A0A087WZM2;D6REQ6;H0YAE9	Ribonuclease T2	RNASET2	6.30616	4.92633	0.793914	2.78621	2.97431	6.42782	2.5114	1.80961	2.22301	2.08211	1.30403	1.85861	1.03953	3.33146	2.01631	0.358468	1.28268	3.26796	0.96134	2.76948	3.87906	3.46129	4.27731	1.51953	2.06314	3.82906	2.46491	1.69076	1.69234	3.96521	2.73242	1.93513	2.4264	2.02841	0.532592	2.04227	cluster1	+	15	15	15	55.1	55.1	55.1	29.215
115	E5RH16;E5RJ14;E5RII0	E5RH16;E5RJ14		PDGFRB	-0.397174	-1.19853	-0.151533	-1.99841	0.040375	0.548734	-0.871055	-0.380979	-5.21761	-0.679373	0.116494	-2.70335	-1.34831	0.21553	-2.64759	-2.27648	-5.4915	-2.90876	-4.61523	-5.9844	-2.48826	-1.62034	-1.82456	-4.09167	-3.89893	-4.51752	-5.7846	-3.40931	-2.582	-2.52139	-2.44151	-5.45803	-3.21601	-6.48853	-3.92564	-4.80741	cluster1	+	9	1	1	37.7	7.9	7.9	26.484
116	E5RH28;P55808;P55808-2;P55808-3	E5RH28;P55808;P55808-2;P55808-3	Glycoprotein Xg	XG	-3.69937	-1.00762	-1.06464	-6.15642	-6.26108	-3.921	-3.65625	-4.2163	-7.30401	-5.66847	-0.966484	-0.130684	-0.338221	-6.02803	-3.88508	-4.78551	-6.40107	-1.35852	-1.93092	-4.38088	3.89431	1.84828	-0.641897	1.70795	-3.5351	-4.23805	3.43849	4.72984	-6.17637	4.30114	3.61127	2.87042	4.55487	3.24132	4.07845	3.34119	cluster3	+	1	1	1	14.2	14.2	14.2	16.098
117	E5RHN3;Q8TDQ0-2;Q8TDQ0	E5RHN3;Q8TDQ0-2;Q8TDQ0	Hepatitis A virus cellular receptor 2	HAVCR2	5.72551	5.7097	6.04727	7.24058	4.26683	5.64938	4.77119	4.01797	3.64018	4.26984	4.77636	2.46499	6.27968	5.21397	1.54371	3.65777	2.65427	1.51329	2.72953	3.18571	3.5215	3.95847	2.05184	1.27388	2.24653	2.34102	-1.14559	-0.105	0.128708	1.42585	0.813234	1.08243	2.48076	0.28258	-2.33526	-0.194369	cluster1	+	7	7	7	27.1	27.1	27.1	30.33
118	E5RJB8;E5RHU3;E7ESK6;E9PBI9;P34741	E5RJB8;E5RHU3;E7ESK6;E9PBI9;P34741	Syndecan;Syndecan-2	SDC2	-5.97283	-1.81695	-1.19991	-0.184933	-2.10714	-3.27612	3.77002	3.83756	2.82992	-0.366534	2.97319	3.9267	5.5458	4.99214	1.52581	2.02541	3.27454	1.45094	-3.62086	1.51518	2.55254	1.80154	3.29921	-0.465366	2.2288	1.09685	-5.55389	-8.43362	-1.22304	-1.51503	0.0187471	-0.301927	2.25843	2.7275	-2.55721	0.284162	cluster1	+	4	4	4	21.9	21.9	21.9	14.905
119	E5RIP4;Q15043-2;Q15043-3;Q15043;E5RFZ8;E5RGA7;E5RJ40;E5RJG5	E5RIP4;Q15043-2;Q15043-3;Q15043;E5RFZ8;E5RGA7;E5RJ40;E5RJG5	Zinc transporter ZIP14	SLC39A14	-0.596226	-0.456812	0.724665	1.26798	-0.72607	-0.351905	-3.57554	-0.675355	-4.41539	-1.02496	-1.7888	-1.81545	-1.98814	-2.52264	-4.05862	-5.16569	-2.79901	-3.29392	-4.85462	-1.92792	-1.78167	-1.96712	-2.41466	-4.36673	-2.39715	-5.48585	-1.52489	-0.797226	0.305476	-0.712146	0.793614	-1.91938	-0.957151	0.239325	-3.65557	-4.08098	cluster1	+	3	3	3	29	29	29	17
120	E5RJG0;G5EA13;O60353-2;O60353	E5RJG0;G5EA13;O60353-2;O60353	Frizzled-6	FZD6	-4.95225	-7.79588	-7.50749	-7.51441	-5.54034	-3.78718	-2.78264	-5.88858	-5.1924	-1.17535	-2.83746	-5.75881	-3.4117	-7.57808	-2.77517	-3.83869	-0.279381	2.58074	2.51206	-0.891558	-0.0780002	1.91398	-3.70557	-5.64536	-4.66003	-2.14093	0.20762	1.06305	-2.02641	3.51307	2.14417	-3.98732	1.52475	1.97061	0.37859	2.96395	cluster3	+	2	2	2	25	25	25	11.654
121	E7EPV7;P37840-2;P37840;D6RA31;H6UYS7;P37840-3	E7EPV7;P37840-2;P37840;D6RA31;H6UYS7;P37840-3	Alpha-synuclein	SNCA	-4.13862	-3.23828	-3.60829	-10.2828	-4.24125	-6.01154	-3.88447	-5.58097	-5.10366	-3.04044	-3.8061	0.113289	-2.81866	-2.10585	-4.03762	-2.7213	-5.71451	1.58112	1.60586	-1.69796	-5.39751	-5.71078	-5.69978	-0.000451736	-3.74466	-2.87558	-0.119686	0.467257	-3.62463	2.29794	-0.809473	0.0612942	-3.90857	-0.497424	1.34276	-1.61441	cluster3	+	2	2	2	25.2	25.2	25.2	11.777
122	E7EQR8;Q9GZM5;D6RGY8;D6RFI3	E7EQR8;Q9GZM5	Protein YIPF3;Protein YIPF3, 36 kDa form III	YIPF3	8.79758	8.95225	9.29963	9.96835	9.33787	8.45477	9.36769	8.32248	9.01848	8.0425	9.8766	6.7822	10.4223	9.19661	6.99594	8.9668	8.53938	6.82627	7.41502	7.29233	8.05229	7.86048	6.18828	5.8365	6.83462	6.998	5.002	5.85443	5.43944	6.62998	6.00931	4.08789	7.0248	5.45955	3.43922	5.85493	cluster1	+	3	3	3	8.4	8.4	8.4	38.889
123	E7ER44;P02788;E7EQB2;P02788-2;C9JCF5	E7ER44;P02788;E7EQB2;P02788-2	Lactotransferrin;Lactoferricin-H;Kaliocin-1;Lactoferroxin-A;Lactoferroxin-B;Lactoferroxin-C	LTF	-3.35943	2.06452	-0.456133	0.111202	-3.14749	-2.87795	-3.15677	-1.99537	0.69466	-5.61396	-3.52626	2.5382	-4.00193	-3.93124	-0.866745	2.17519	4.3358	1.27301	4.05875	-5.53953	-1.06137	3.21391	4.16315	3.90191	0.95674	3.48916	1.01032	2.10997	2.51645	5.44634	-0.242796	3.85906	3.39325	4.52777	6.25572	4.47129	cluster3	+	41	41	39	67.5	67.5	64.5	77.969
124	E7ER45;O43451;Q2M2H8;E7EW87;P14410;E9PEQ5;O75373	E7ER45;O43451	Maltase-glucoamylase, intestinal;Maltase;Glucoamylase	MGAM	3.70043	2.79941	2.3497	2.84607	4.60589	3.75627	4.69659	2.80102	2.99273	3.61569	5.04896	2.76202	2.69521	3.49303	2.09438	4.47197	3.81228	3.58136	2.58926	1.60891	1.69972	1.13142	4.38492	0.969122	2.71087	1.1387	-0.193961	0.860064	-0.471158	1.8185	-1.63026	0.726731	1.36359	1.77626	-0.748843	0.013384	cluster1	+	66	66	66	38.1	38.1	38.1	312.02
125	E7ERL8;Q9ULB1;Q9ULB1-2;Q9ULB1-3;H7BYC7;Q08AH0;H0Y568;E7ETA5;P58400;E7EQN4	E7ERL8;Q9ULB1;Q9ULB1-2;Q9ULB1-3;H7BYC7;Q08AH0;H0Y568;E7ETA5;P58400	Neurexin-1;Neurexin-1-beta	NRXN1	2.8616	2.58587	2.6622	2.0408	2.37807	1.53533	1.68781	1.30241	1.73839	1.16905	2.35744	1.51034	2.67036	1.76557	1.49195	2.13297	2.15694	0.816027	1.52869	0.759433	0.39706	1.16336	-5.1183	-0.376405	1.01733	0.361677	-1.24253	-0.141177	-0.700185	0.0610145	-2.31993	-0.454508	0.429807	-3.0059	-2.90386	0.53087	cluster1	+	3	3	3	2.2	2.2	2.2	165.44
126	E7ESM9;P20810-9;P20810-5;P20810-10;P20810-7;P20810-6;E7ES10;E9PCH5;E7EVY3;B7Z574;P20810-3;P20810-4;P20810-8;P20810-2;P20810;H0Y7F0;H0Y9H6;E9PDE4;F8W7E0;H0YA91;E9PSG1;E7EQK6;H0Y944	E7ESM9;P20810-9;P20810-5;P20810-10;P20810-7;P20810-6;E7ES10;E9PCH5;E7EVY3;B7Z574;P20810-3;P20810-4;P20810-8;P20810-2;P20810;H0Y7F0;H0Y9H6;E9PDE4;F8W7E0	Calpastatin	CAST	-3.76715	-1.49523	0.468106	-1.94076	-6.14258	-4.08707	-7.37095	-2.82225	-2.43143	-4.52561	-2.84502	-4.69219	-7.67792	-5.87792	-2.92357	-0.572704	-2.24883	-2.18294	0.554707	-1.27791	-2.86032	-3.19072	-2.0218	-1.47068	-3.13157	0.15082	-0.865022	-1.9641	-2.9411	-5.39989	-0.585142	-2.98491	-1.47969	0.534798	0.647454	-3.37524	cluster3	+	9	9	4	13.7	13.7	4.8	82.436
127	E7ET40;P00749-2;P00749;S4R3G7	E7ET40;P00749-2;P00749	Urokinase-type plasminogen activator;Urokinase-type plasminogen activator long chain A;Urokinase-type plasminogen activator short chain A;Urokinase-type plasminogen activator chain B	PLAU	2.75241	2.90323	2.2643	3.98401	4.89837	1.90812	5.18566	1.89503	2.41658	0.631841	0.488648	3.9488	4.65866	2.12118	2.70719	2.72808	0.670643	0.809881	0.0555943	-0.331814	0.643987	-0.987571	4.06252	0.480077	-0.570062	2.04758	-2.56073	-3.74655	0.655196	-0.0867367	0.920411	0.346438	-1.87803	-1.77442	-0.285572	-0.0238283	cluster1	+	18	18	18	48.1	48.1	48.1	46.924
128	E7ETC6;H0YA72;Q86YL7-5;Q86YL7-6;Q86YL7;Q86YL7-4;Q86YL7-3	E7ETC6;H0YA72;Q86YL7-5;Q86YL7-6;Q86YL7;Q86YL7-4;Q86YL7-3	Podoplanin	PDPN	-5.32076	-8.88259	-6.12272	-6.41266	-6.34557	-5.0835	-4.51697	-0.0233918	-2.12453	-0.819394	0.272515	-4.40199	-1.03837	0.433485	-2.91875	-0.983041	-5.39751	-4.70847	-5.20563	-5.24643	-4.24593	-5.14485	0.754386	-2.53875	-4.08593	-2.16812	-5.52701	-1.22096	-4.70033	-3.54712	-5.94301	-2.15171	-6.5224	-5.18617	-4.70485	-2.78402	cluster1	+	1	1	1	7	7	7	16.078
129	M0QY62;E7ETH6;S4R3T0;M0R066;M0R1N2;A0A087WWD1;Q9H707;B7Z6K7	M0QY62;E7ETH6;S4R3T0;M0R066;M0R1N2;A0A087WWD1;Q9H707;B7Z6K7	Zinc finger protein 587B;Zinc finger protein 552;Putative uncharacterized zinc finger protein 814	ZNF587B;ZNF814;ZNF552	-3.96339	-8.91587	-8.14764	-4.5505	-3.42897	-2.6078	1.19034	1.00863	2.56814	0.0302327	-4.08358	3.15482	-2.63263	-2.72108	3.85903	2.04389	1.24991	3.36447	4.07456	0.813358	-2.32851	-1.0815	-3.09991	3.0835	2.9989	3.0565	1.78128	2.98557	2.12565	4.02785	-1.08427	1.95622	-0.15451	-1.5589	0.207443	1.95543	cluster3	+	2	2	2	2.4	2.4	2.4	72.202
130	E7EVA0;P27816-6;P27816;P27816-2;P27816-5;H7C456;H0Y2V1;H7C4C5;F8W9U4;P27816-4	E7EVA0;P27816-6;P27816;P27816-2	Microtubule-associated protein;Microtubule-associated protein 4	MAP4	-4.84548	-1.82299	-6.97509	-9.09711	-6.35863	-5.02277	-4.26657	-1.17387	-2.09986	-4.08864	-6.48306	-4.51896	-5.06644	-6.40558	-3.41831	-5.73525	-4.82979	-4.96557	-2.32523	-2.28748	-6.29027	-6.06089	-4.91935	-1.60738	-5.6346	-5.46148	-0.0808178	0.644251	-0.352889	0.437418	-5.3042	-1.2911	-5.01188	-2.08827	-0.492474	-0.479591	cluster3	+	8	8	8	4.7	4.7	4.7	245.44
131	E7EX60;Q5T7F0;E9PEP6;O14786-3;O14786-2;O14786;Q5JWQ4;Q5JWQ6	E7EX60;Q5T7F0;E9PEP6;O14786-3;O14786-2;O14786;Q5JWQ4	Neuropilin-1	NRP1	-3.60806	-5.41621	-3.28865	-3.84721	-1.80071	-2.62848	0.597631	1.31519	2.75198	2.32856	-6.65646	-0.654554	-1.7871	-2.22525	2.4598	3.24391	2.1626	2.43164	2.80713	1.22961	-2.51866	-0.723213	-0.7676	0.223038	2.69845	-4.5884	2.68125	-2.09294	1.7778	5.19448	-3.42479	2.78279	1.84513	-1.5893	1.49126	3.44061	cluster3	+	8	8	8	19.2	19.2	19.2	72.093
132	E9PEK4;P07333-2;P07333;D6RGW1	E9PEK4;P07333-2;P07333	Macrophage colony-stimulating factor 1 receptor	CSF1R	-4.02771	-5.74591	-2.45269	-7.86741	-7.15098	-3.08391	-0.464462	-0.771814	1.24186	-0.201442	0.941198	-1.72856	-1.78377	-3.74538	0.857128	2.13514	1.10118	1.27125	0.808951	-0.664748	-6.11868	-1.19152	-4.96429	-0.897731	1.05122	-6.15238	-2.05392	-2.09421	-0.284083	0.562142	-3.92585	-1.73997	-5.0301	-4.45623	-7.69079	-0.869825	cluster3	+	6	6	6	11.9	11.9	11.9	74.268
133	E9PEW8	E9PEW8		HBD	-4.5897	-3.03351	0.32248	-0.893678	1.99551	-8.75053	5.12959	3.57446	6.59159	3.99346	1.36408	3.26094	-0.0825413	2.0751	2.7426	7.28984	-5.52745	4.40315	2.76267	-4.21038	1.60641	1.60347	2.50801	2.29555	2.57081	1.95667	-2.89664	-2.49457	-3.04272	-5.93634	-5.20241	3.19439	1.01885	-6.02026	1.16859	3.85714	cluster1	+	9	1	1	93.3	7.7	7.7	11.346
134	E9PHK0;P05452;CON__Q2KIS7	E9PHK0;P05452	Tetranectin	CLEC3B	7.27695	7.49457	7.43879	8.31161	7.78497	5.05565	6.28115	6.12741	5.7247	6.04233	5.96267	4.32117	7.9326	6.70192	5.75798	5.1199	4.12336	3.14132	4.59684	4.03798	3.69027	4.61818	5.61639	4.80055	3.40742	3.78998	6.08262	5.44864	5.15342	-3.08337	5.4105	2.13472	2.98112	2.53822	4.28739	0.92582	cluster1	+	11	11	11	71.9	71.9	71.9	17.794
135	E9PHK5;P01189	E9PHK5;P01189	Pro-opiomelanocortin;NPP;Melanotropin gamma;Potential peptide;Corticotropin;Melanotropin alpha;Corticotropin-like intermediary peptide;Lipotropin beta;Lipotropin gamma;Melanotropin beta;Beta-endorphin;Met-enkephalin	POMC	-1.2651	-2.45836	-1.28719	-1.33934	-0.897368	-0.79932	-5.62203	-6.52822	-4.18903	-7.68443	-2.47627	-3.15008	-2.39817	-1.17456	-3.48389	-6.38302	-7.09426	-4.05152	-4.41976	-6.4931	-0.746872	-5.01904	-0.890782	-5.30314	-1.41856	-2.01186	-3.75807	-4.36833	-2.34716	-3.98786	-3.08628	-2.9608	-5.02372	-3.38146	-7.64589	-6.87612	cluster1	+	1	1	1	8.1	8.1	8.1	27.065
136	E9PJP6;Q9NY72;E9PQS8	E9PJP6;Q9NY72;E9PQS8	Sodium channel subunit beta-3	SCN3B	0.276187	0.21987	-0.307786	-1.15009	-0.509142	-0.791675	-7.85255	-1.35086	-4.30889	-4.02421	-2.18801	-2.43058	0.350615	0.0801239	-3.45824	-2.02317	-3.64698	-5.74161	-6.6298	-3.87684	-0.716336	-6.89441	-2.3916	-4.7506	-4.78358	-3.32533	-5.36799	-3.86578	-2.96232	0.621195	-5.21294	-1.78556	-3.92067	-1.09546	-4.63441	-5.51164	cluster1	+	3	3	3	23.4	23.4	23.4	16.288
137	E9PKP4	E9PKP4		CSF1	1.30831	-0.96727	1.05626	-0.38898	-1.76144	0.250618	-1.92826	-1.49811	-6.18856	-4.36555	-2.01714	-6.0846	-6.47114	-2.29679	-3.13018	-5.2656	-5.02735	-4.42784	-3.44559	-5.93138	-2.17359	-5.50252	-2.54769	-4.92761	-3.94795	-3.36464	-6.57179	-1.56527	-3.19361	-1.58821	-5.90818	-4.55824	-4.26269	-1.94709	-5.65205	-2.84351	cluster1	+	6	1	1	57.5	10.6	10.6	13.253
138	E9PLK3;P55786;P55786-2;H0YDG0;A6NEC2;E9PJY4;E9PPD4;E9PP11;A6NEC2-3;A6NEC2-2	E9PLK3;P55786;P55786-2	Puromycin-sensitive aminopeptidase	NPEPPS	-5.26509	-5.04866	-2.38085	-3.72573	-4.9897	-4.73672	0.0428898	-1.00099	0.91083	-1.7277	-4.89294	2.51484	-3.58168	-4.47164	2.21834	0.30395	1.15626	2.18229	2.03918	-0.469881	-4.68085	-2.33367	-0.827402	2.16267	3.23671	2.18834	1.26779	1.43252	1.63502	2.63699	-1.99509	2.25622	-0.738208	-3.97124	0.516126	2.67753	cluster3	+	10	10	10	13.2	13.2	13.2	102.99
139	E9PMI0;Q6UX15-2;E9PR90;E9PQU7;Q6UX15;E9PQY8;E9PK64	E9PMI0;Q6UX15-2;E9PR90;E9PQU7;Q6UX15	Layilin	LAYN	2.49804	2.73906	3.73291	1.72722	3.11164	4.32986	0.393096	1.67208	0.401013	2.65169	3.72155	1.72517	2.21884	3.34166	0.998336	0.0228164	0.971599	-4.85077	0.519708	1.90532	2.31085	2.26563	2.41548	1.0769	-0.989056	0.00440607	0.518914	-0.805346	1.24592	0.862626	1.05973	-3.30666	2.11549	0.920311	-3.33803	-0.317988	cluster1	+	7	7	7	26.3	26.3	26.3	29.584
140	E9PNQ6;Q16881-6;E2QRB9;E9PIR7;F8W809;A0A087WSW9;A0A087WSY9;Q16881-7;Q16881-5;Q16881-2;Q16881-4;Q16881-3;Q16881;E9PJU2;E9PKD3	E9PNQ6;Q16881-6;E2QRB9;E9PIR7;F8W809;A0A087WSW9;A0A087WSY9;Q16881-7;Q16881-5;Q16881-2;Q16881-4;Q16881-3;Q16881	Thioredoxin reductase 1, cytoplasmic	TXNRD1	-4.54301	-6.45441	-4.66225	-8.74706	-7.91772	-2.98899	-1.43937	-8.23486	-0.801385	-4.25355	-6.33654	1.46362	-2.4599	-7.22866	-0.551883	-1.05065	-0.657494	1.87789	2.01223	-1.68315	-4.54249	-3.59602	-7.43333	1.29857	0.403146	0.152384	0.260844	-0.290941	-3.35177	-0.960292	2.76763	0.575114	-1.38847	1.6281	-0.267335	-2.64033	cluster3	+	3	3	3	5.6	5.6	5.6	62.035
141	E9PNW4;E9PR17;P13987;H0YET2;E9PI80	E9PNW4;E9PR17;P13987	CD59 glycoprotein	CD59	12.3539	12.0199	12.567	12.6619	12.1841	12.1654	13.5296	12.657	13.405	12.1814	13.5168	11.3424	14.5822	13.0256	11.6656	13.0428	13.0018	10.5356	11.451	12.1612	11.9369	12.6555	12.8963	10.6464	10.5973	11.4135	9.66878	10.2174	9.68558	11.4623	9.98575	9.93872	11.1811	9.81129	8.82155	9.94279	cluster1	+	7	7	7	47.2	47.2	47.2	11.985
142	E9PSF2;Q15468;Q15468-2;H0Y702;Q5T0C7	E9PSF2;Q15468;Q15468-2;H0Y702;Q5T0C7	SCL-interrupting locus protein	STIL	-2.48871	-5.67631	-6.52841	-8.78235	-7.36308	-6.00624	-1.3021	-2.24067	-1.32915	-3.29125	-4.16289	-1.97831	-4.87059	-5.49178	-0.98757	-1.58902	-1.08248	0.870864	1.62979	-2.71216	-4.30855	-5.78781	-4.63538	0.551223	-0.0709283	-0.452833	-0.322241	0.316362	0.472597	2.05918	-2.27	-2.70268	-5.27243	-3.61422	-2.3205	-6.766	cluster3	+	2	2	2	1.8	1.8	1.8	141.07
143	F8VQ14;F5GWF6;P78371-2;P78371	F8VQ14;F5GWF6;P78371-2;P78371	T-complex protein 1 subunit beta	CCT2	-5.90765	-5.90111	-8.55713	-7.08277	-4.8195	-2.13786	-0.723829	0.0453131	1.02816	-1.24952	-8.53998	1.76781	0.424623	-1.14974	-0.814318	-2.41163	-1.27986	-1.9483	-3.11739	-2.24167	-6.76823	-6.73302	-3.64656	0.928969	1.03442	-4.11225	-2.66799	-1.89795	0.551852	-2.77953	-3.63833	0.924536	-2.85853	-3.20277	-2.4764	-1.58636	cluster3	+	3	3	3	7.9	7.9	7.9	44.812
144	F5GY55;Q16531;F5H775;F5H6C5;F5H238;F5H4N9;F5H581;F5H7A0	F5GY55;Q16531;F5H775;F5H6C5;F5H238	DNA damage-binding protein 1	DDB1	-5.01748	-8.28097	-7.34043	-7.86746	-6.93917	-3.09669	-5.6879	-5.15527	-4.46414	-1.39971	-6.90618	-3.74696	-5.81311	-6.06635	-1.88342	-4.88059	-4.33841	-3.82211	-3.93332	-4.85814	-4.88179	-4.83799	-2.07865	-4.60189	-3.07724	-2.89298	-5.18832	-4.96679	-2.2796	-5.34847	-1.98753	-0.388079	-3.74141	-3.41366	-3.69836	-5.98409	cluster3	+	6	6	6	6.3	6.3	6.3	121.71
145	F5GY80;F5H7G1;P07358	F5GY80;F5H7G1;P07358	Complement component C8 beta chain	C8B	-0.747292	-2.41424	-3.80085	-3.70144	-3.00539	-0.57725	-7.75829	-4.35088	-5.01714	-2.64772	-0.79692	2.59553	-0.50618	-5.68563	0.340703	-5.8791	-1.65512	0.415221	-3.11771	-5.89673	-1.10284	-1.40005	-3.72381	5.24847	-6.09484	4.28844	4.77752	3.69181	4.96712	1.8204	-0.836463	4.10449	-1.37637	-3.22145	4.20354	3.62097	cluster3	+	19	19	19	40.5	40.5	40.5	60.04
146	F5H190;F5H3M1;F5H114;F5H1B8;F5H0R6;F5GZH3;F5GY87;F5H866;F5GZ38;Q9UF11-4;Q9UF11-2;Q9UF11-3;Q9UF11	F5H190;F5H3M1;F5H114;F5H1B8;F5H0R6;F5GZH3;F5GY87;F5H866;F5GZ38;Q9UF11-4;Q9UF11-2;Q9UF11-3;Q9UF11	Pleckstrin homology domain-containing family B member 1	PLEKHB1	-0.868936	-0.179882	-1.0424	-0.824266	-1.15756	0.0102821	-5.66617	-4.49243	-4.92337	-5.11668	-0.785447	-1.00641	-2.00463	-0.896341	-3.67294	-3.6207	-5.90504	-2.07553	-2.98767	-8.84754	-4.06878	-5.01682	-6.09487	-3.12233	-1.2812	-4.3148	-3.03196	-6.64934	-6.47972	-1.32572	-3.74653	-2.11726	-4.81253	-6.06229	-3.86386	-5.157	cluster2	+	1	1	1	16.5	16.5	16.5	10.003
147	F5GZ06;Q7Z745-2;Q7Z745	F5GZ06;Q7Z745-2;Q7Z745	Maestro heat-like repeat-containing protein family member 2B	MROH2B	-4.68933	-8.56828	-8.43949	-8.50575	-8.72455	-4.8366	0.838743	0.439061	1.10578	1.01847	-3.98541	1.02005	-6.34803	-6.83774	1.44374	1.03237	2.79166	2.9022	-3.36776	1.3008	-5.77592	-2.57945	-4.5004	3.26024	2.50979	1.95544	3.16925	4.34119	3.46221	6.01134	0.645059	4.26712	1.41636	-4.30883	2.72574	3.46739	cluster3	+	2	2	2	1.5	1.5	1.5	129.39
148	F5GZS6;J3KPF3;P08195-2;P08195-3;P08195;P08195-4;F5GZI0;H0YFS2;F5H0E2;H0YFX4;F5H867	F5GZS6;J3KPF3;P08195-2;P08195-3;P08195;P08195-4	4F2 cell-surface antigen heavy chain	SLC3A2	1.39066	1.34768	1.27084	2.04333	1.9729	2.79123	1.75223	1.75448	2.2795	1.46902	-2.22358	1.74713	1.87221	0.437186	1.86303	1.14082	1.74546	-0.687272	-0.169322	-2.39106	3.70318	-0.928819	0.877349	-0.700168	1.96866	0.775437	0.152718	-0.979485	0.614364	-5.59218	-1.73773	0.358966	-2.17778	-4.53555	-2.06886	-1.06305	cluster1	+	17	17	17	30.7	30.7	30.7	64.872
149	F5H1S8;Q14165;H0YG07;F5GX14	F5H1S8;Q14165;H0YG07	Malectin	MLEC	-2.05664	-7.01203	-2.45367	-3.1639	-2.87758	-5.83929	-1.79196	-4.9232	-2.31942	-7.03181	-1.04811	-1.63671	-3.12645	-3.42248	-6.54773	-2.21635	-6.90353	-4.20976	-3.49182	-0.271035	-0.87524	-1.08174	-3.75608	0.0116005	-2.25657	-1.31486	1.41522	1.85234	0.78568	0.267553	3.63826	-1.68342	2.89669	4.17054	-4.76862	-5.95433	cluster3	+	10	10	10	84.9	84.9	84.9	16.729
150	F5H3G7	F5H3G7		OLR1	3.88826	3.62893	3.73746	4.71793	3.19779	-1.61077	-4.386	-8.71899	-5.4753	-4.47365	-3.33336	-2.25289	-5.52476	-4.97982	-0.70048	-3.16089	-4.17659	-4.65098	-2.36182	-5.69065	-1.94008	-2.92122	-5.07677	-3.68801	-1.25314	-3.38726	-0.380658	-2.41984	-1.357	-4.13919	-2.78214	-1.75483	-3.3183	-4.31111	-5.17679	-3.67234	cluster2	+	4	2	2	34.4	14.8	14.8	14.263
151	F5H442;Q99816;Q99816-2;J3QRU6;J3QKS4	F5H442;Q99816;Q99816-2	Tumor susceptibility gene 101 protein	TSG101	1.64757	1.7101	1.14375	2.48726	2.22312	-0.0721111	1.29195	-0.277147	1.1603	0.304357	0.360493	0.0224894	0.728794	0.735608	-1.75353	-1.56655	-0.428922	-4.52783	-1.04511	-2.41779	-6.00759	-0.763352	-0.241737	-1.99274	0.220119	-2.21397	-4.8235	-0.0448182	-2.01751	-1.65686	-5.95956	-2.14605	-1.8864	-2.39457	-5.93453	-6.46553	cluster1	+	13	13	13	36.7	36.7	36.7	40.917
152	F5H5G1;H3BLU2;Q13449;C9J5G3	F5H5G1;H3BLU2;Q13449	Limbic system-associated membrane protein	LSAMP	-0.083143	-0.436361	-0.699767	-1.16592	-1.52115	2.08783	0.601558	1.65269	0.0748264	1.72273	2.00833	1.6271	1.06523	0.788519	0.239086	0.113279	0.243524	3.07316	-1.20294	1.45679	1.63016	2.89714	1.10814	1.92412	1.73182	1.86105	0.588302	-0.0399624	1.51653	1.07484	1.03645	0.900985	1.69203	0.268084	0.384492	1.70058	cluster3	+	10	10	10	38.5	38.5	38.5	31.741
153	F5H5Q2;P36896-5;P36896-2;P36896-3;P36896;P36896-4	F5H5Q2;P36896-5;P36896-2;P36896-3;P36896;P36896-4	Activin receptor type-1B	ACVR1B	5.57702	5.49193	4.97634	5.968	5.16714	5.12349	5.93056	4.94686	4.93396	4.61707	6.38252	2.95049	6.66019	5.73624	4.02404	4.74651	4.24167	1.90658	3.78028	4.00384	3.55781	4.24283	2.55895	1.21587	2.5379	3.809	1.36837	-3.8665	2.2162	3.58781	1.24339	0.877295	2.88553	1.1713	0.228775	1.83984	cluster1	+	4	4	4	43.7	43.7	43.7	8.1753
154	F5H7N8;P78380;P78380-3;F5H001;F5GZH1;P78380-2;J3QTI8;F5H0N6;B7ZAN8	F5H7N8;P78380;P78380-3;F5H001;F5GZH1;P78380-2	Oxidized low-density lipoprotein receptor 1;Oxidized low-density lipoprotein receptor 1, soluble form	OLR1	4.1534	3.98176	4.28603	5.10659	4.56913	1.42628	4.92906	2.56436	2.64438	1.58918	0.820985	3.13016	2.59036	2.57064	3.24761	1.90759	3.12186	2.60382	2.81584	-0.622656	0.677047	2.12394	1.25755	1.70437	-5.72826	0.152638	-5.04961	1.53438	-6.61989	-1.50574	-1.48928	-3.56301	-1.59496	-3.17958	0.346131	2.27996	cluster1	+	6	6	4	36	36	24.8	24.468
155	F5H8B0;P08709-2;P08709	F5H8B0;P08709-2;P08709	Coagulation factor VII;Factor VII light chain;Factor VII heavy chain	F7	-3.55217	-6.83476	-7.11734	-5.32242	-5.17963	-3.22874	-3.6708	-6.06433	-7.32956	-1.92739	-6.96801	3.12882	-3.21801	-3.36848	2.46914	-3.39598	-4.11535	-6.18937	-0.747946	1.30543	-2.8946	-2.53383	-3.54055	1.03696	-5.17531	0.840022	2.51989	3.40376	3.54818	2.04833	3.64629	1.52412	-1.98521	2.16038	1.40691	0.579433	cluster3	+	8	8	8	31.4	31.4	31.4	41.879
156	F8VNT9;F8VV56;F8W022;F8VWK8;P08962-3;P08962-2;P08962	F8VNT9;F8VV56;F8W022;F8VWK8;P08962-3;P08962-2;P08962	Tetraspanin;CD63 antigen	CD63	4.24127	3.52594	2.24854	4.19262	5.35699	-6.45185	6.82149	5.47729	1.01685	4.74002	5.71425	2.1449	3.96878	1.5086	-3.35912	3.20902	2.34411	2.29164	-0.795539	1.05426	1.62881	2.34581	-0.189461	-3.05168	-5.84502	-4.32794	-4.12723	-2.51398	-4.31841	-0.582158	-0.00760831	-0.758563	1.63136	-2.16689	0.86062	-4.37034	cluster1	+	2	2	2	13.5	13.5	13.5	14.265
157	F8VZY9;P05783;CON__H-INV:HIT000015463	F8VZY9;P05783	Keratin, type I cytoskeletal 18	KRT18	-6.00931	-7.09958	-8.62607	-3.55707	-6.18033	-3.98397	-3.31471	-2.76454	-3.58125	-3.66181	-4.93115	-2.41508	-3.7118	-3.5451	0.756209	-3.76003	3.40479	1.51318	-0.579441	-1.45969	-0.492379	-1.74009	-3.14862	1.88852	1.48997	0.59729	-3.14733	-1.60017	-5.02498	-3.65454	1.11022	2.77882	-0.40973	-2.1976	-1.62751	2.36544	cluster3	+	10	8	5	26.6	22.5	15.1	43.774
158	H0YHS4;F8W1R9;P36897-3;P36897;P36897-2;F8VXZ5;F8VRH6;F8VVC4;F8W0K6;B4DY26	H0YHS4;F8W1R9;P36897-3;P36897;P36897-2;F8VXZ5;F8VRH6;F8VVC4;F8W0K6;B4DY26	Receptor protein serine/threonine kinase;TGF-beta receptor type-1	TGFBR1	2.91704	2.41896	2.59097	2.85935	2.81621	2.16847	1.81674	0.258271	1.46916	1.06707	3.02622	-1.27927	2.44472	1.85795	-2.98765	0.83011	-1.38938	-5.34849	1.04923	-1.69832	-6.10381	0.603927	-2.96212	-1.51099	-1.52012	-6.93126	-4.25657	-4.26963	-3.95077	-0.740456	-1.94862	-3.90492	-1.83244	-3.57894	-3.75467	-4.3931	cluster1	+	3	3	3	23.4	23.4	23.4	20.566
159	J3KQ45;F8W8W7;O43493-2;O43493-5;O43493-3;O43493;O43493-4;O43493-6	J3KQ45;F8W8W7;O43493-2;O43493-5;O43493-3;O43493;O43493-4;O43493-6	Trans-Golgi network integral membrane protein 2	TGOLN2	-0.401514	-1.87518	-0.358169	-0.954284	-1.92769	-0.857391	1.14024	3.62317	3.46326	2.86959	2.91902	2.72081	2.06191	2.3114	4.68005	3.89292	3.34327	5.7291	5.70436	3.63306	0.947607	1.51204	2.70524	4.00504	4.93354	4.5986	3.08727	4.68778	2.07997	5.06939	3.45487	3.88224	0.386017	3.55343	2.17773	4.34999	cluster3	+	10	10	10	26.2	26.2	26.2	47.879
160	J3KS82;F8W9W4;O00182-2;O00182;J3QSH0;J3KT17;J3QR96;J3KSY2;Q3B8N2-2;Q6DKI2;Q3B8N2	J3KS82;F8W9W4;O00182-2;O00182	Galectin;Galectin-9	LGALS9	2.08518	-1.25263	2.94291	4.29831	0.198869	2.62624	3.79465	3.2261	3.30632	2.86803	3.81692	2.50863	0.950237	2.29874	-1.933	1.80521	1.3684	-0.751472	0.27557	1.66953	-4.83146	-6.39302	0.427609	0.336577	-5.8605	2.39367	-6.12995	-1.70902	-3.24871	-2.56461	1.03161	-5.53991	-1.98995	-3.1544	-2.85889	-2.36711	cluster1	+	3	3	3	16.6	16.6	16.6	19.131
161	O00325;F8WAJ7;P43115-3;P43115-4;P43115-2;P43115;P43115-7;P43115-8;P43115-9;P43115-5;P43115-11;P43115-6;P43115-10	O00325;F8WAJ7;P43115-3;P43115-4;P43115-2;P43115;P43115-7;P43115-8;P43115-9;P43115-5;P43115-11;P43115-6;P43115-10	Prostaglandin E2 receptor EP3 subtype	PTGER3	0.950314	0.659272	1.36001	0.319767	0.726526	1.07631	-1.90803	-3.72049	-5.54455	-1.05977	0.926136	-2.92985	-0.79366	-0.185894	-0.997588	-2.48579	-4.24658	-4.36087	-2.44454	-4.1239	-1.41477	-1.66139	-5.45271	-1.19569	-3.67269	-2.8609	-3.64527	-1.40401	-2.67849	-2.39553	-5.53601	-4.08838	-7.23469	-4.83151	-7.91861	-4.53812	cluster1	+	1	1	1	2.7	2.7	2.7	44.937
162	F8WCF6;P59998;P59998-3;F8WDD7;H7C0A3;P59998-2;R4GN08;P59998-4;F8WE39	F8WCF6;P59998;P59998-3;F8WDD7;H7C0A3;P59998-2	Actin-related protein 2/3 complex subunit 4	ARPC4-TTLL3;ARPC4	-5.01357	-5.28878	-3.62883	-6.49533	-5.13902	-7.59277	-1.73841	-2.07814	-2.36955	-2.92484	-4.8591	-5.56327	-4.00518	-5.54481	-1.36444	-1.12436	-0.928139	0.608673	-1.63238	-7.15355	-4.85688	-3.66137	1.82613	0.209233	-1.24638	0.81793	-2.65192	-3.7886	0.216929	-4.5854	-5.70299	0.149865	0.0730371	0.660752	4.12801	-1.65609	cluster3	+	6	6	6	27.6	27.6	27.6	21.058
163	G3V2U4;Q9P2D8-2;Q9P2D8;Q9P2D8-3	G3V2U4;Q9P2D8-2;Q9P2D8;Q9P2D8-3	Protein unc-79 homolog	UNC79	-4.71377	-2.93274	-3.41528	-5.39544	-6.25573	-4.39455	5.51038	5.27578	6.26264	4.2408	-1.77515	5.8546	-1.58759	-4.85343	5.80694	5.15608	5.62009	7.27947	6.58673	4.00415	-2.14322	-6.8144	-4.73728	5.58078	6.00253	5.59301	5.03608	5.40421	5.70049	6.47281	-2.08998	5.67016	-1.35679	-5.07433	2.65289	5.65039	cluster3	+	2	2	2	1.3	1.3	1.3	290.78
164	G3V357	G3V357		RNASE1	10.3623	10.4905	11.4577	12.0684	10.5587	10.86	9.76453	8.94441	9.48889	9.13175	10.3597	7.81341	11.1749	10.1451	8.13196	9.56102	8.39985	7.68836	8.10987	9.64606	9.52095	10.0194	5.64804	7.98422	7.50597	8.11356	8.6244	9.39548	8.13172	8.59746	9.4407	7.97347	8.6196	6.7109	7.27211	7.9024	cluster1	+	9	9	2	81	81	16.4	13.049
165	G3V3A0;A0A087WY93	G3V3A0		SERPINA3	-3.3067	-0.99759	-4.07842	-6.8862	-4.9045	-5.42476	2.27883	3.10607	3.4407	3.46113	-4.68781	2.06495	-3.88759	-4.33259	3.66992	3.06436	2.70497	2.59774	1.95666	2.15194	-1.80353	-0.726367	-5.97136	4.34777	2.98205	2.78212	2.46591	4.64942	3.42145	3.92681	-2.64651	4.43581	1.67161	0.520016	0.578433	2.65924	cluster3	+	14	1	1	68.8	5.4	5.4	23.406
166	G8JLG2;Q15517	G8JLG2;Q15517	Corneodesmosin	CDSN	1.87377	1.65448	3.17146	1.70673	2.50684	2.13342	0.91612	1.6602	2.4985	1.83679	0.0557228	-2.45192	2.06485	1.5579	2.34829	1.21509	2.60145	1.86061	1.39115	2.69989	4.68088	3.58424	2.62039	3.63094	2.00027	1.38796	3.13344	4.01817	3.59998	2.63905	4.56137	2.69319	3.74528	0.334062	1.28233	4.50012	cluster3	+	4	4	4	11	11	11	51.607
167	H0Y3Z8;Q08334;H7C0Z5;F8WDX2	H0Y3Z8;Q08334;H7C0Z5	Interleukin-10 receptor subunit beta	IL10RB	1.68905	-0.0282314	1.638	1.94616	2.18243	0.723194	2.84572	1.07795	-0.148672	1.93227	3.71273	1.69218	2.19716	2.45877	1.10669	1.59205	0.697329	1.82185	2.44913	1.14285	0.205899	0.872582	2.4234	-1.1698	-0.681737	-0.63021	-2.34233	-6.93935	-2.43966	-1.00414	-3.81415	0.11964	-7.38687	-2.69375	-1.80558	-2.39603	cluster1	+	7	7	7	23.1	23.1	23.1	38.32
168	H0Y7A7;P62158;E7ETZ0;E7EMB3;Q96HY3;G3V361;M0QZ52;F8WBR5;G3V226;G3V479	H0Y7A7;P62158;E7ETZ0;E7EMB3;Q96HY3;G3V361	Calmodulin	CALM2;CALM1	3.38906	4.60461	4.33465	5.24386	3.30852	2.58012	4.32585	3.86603	3.97458	3.61475	5.40694	2.3265	3.50789	4.48073	1.55329	4.26613	4.08095	2.4969	3.24258	3.27509	3.21284	3.08728	2.23643	2.03484	3.09175	3.43165	1.69401	0.915265	1.64368	1.87169	3.39568	1.66	2.18466	3.24681	4.14696	1.81617	cluster1	+	11	11	9	48.1	48.1	44.4	20.762
169	H0YAC1;P03952;E9PBC5;C9JCT1;C9J075;C9IYG8;P20718	H0YAC1;P03952;E9PBC5	Plasma kallikrein;Plasma kallikrein heavy chain;Plasma kallikrein light chain	KLKB1	-3.59904	-3.96196	-6.35164	-5.44978	-1.64989	-3.72162	-0.173324	-3.33201	-3.29889	-3.3174	-2.1367	-1.90792	-0.440821	-0.544352	1.90208	-3.9733	0.245683	-0.331423	-7.69181	-1.23969	-2.94744	-3.57545	-0.259772	3.58027	-1.03373	1.22219	3.49384	4.16749	4.30114	3.45839	0.440614	1.882	-3.15711	-0.482465	4.23217	-1.13602	cluster3	+	24	24	23	37.6	37.6	36.6	76.773
170	H0YAH3;Q86SF2;H0YAK0;E9PBY3	H0YAH3;Q86SF2;H0YAK0	Polypeptide N-acetylgalactosaminyltransferase;N-acetylgalactosaminyltransferase 7	GALNT7	-7.0583	-5.52925	-5.33095	-4.67631	-8.00781	-4.0967	-7.58603	-1.77139	-2.34921	-3.92007	-2.1586	-5.14151	-4.80909	-2.49544	-1.27488	-2.93177	-2.3619	-0.437509	0.457539	-2.98582	-3.75266	-4.00737	-5.91131	-1.51035	-4.45831	-2.69332	-0.670409	-1.35202	-0.206058	0.198669	-5.42309	-1.69572	-6.04061	-4.18373	-3.28665	-1.28921	cluster3	+	6	6	6	18.3	18.3	18.3	52.463
171	H0YLF3	H0YLF3		B2M	-4.45062	-6.12676	-6.76804	-8.34436	-7.54346	-3.96443	-3.52442	-0.731552	-5.77267	0.358587	-3.10668	-2.17174	-7.94742	-3.4031	-2.55463	-6.07555	0.0139649	0.274344	2.86766	4.20466	2.42728	-0.420052	1.64104	0.858422	0.722381	-0.196081	2.76736	1.74021	0.479427	0.927765	3.56514	2.28462	2.81282	2.84778	1.37432	-2.12563	cluster3	+	6	1	1	78.9	18.3	18.3	8.4984
172	H0YNA7;Q8TCT8	H0YNA7;Q8TCT8	Signal peptide peptidase-like 2A	SPPL2A	2.50531	0.490932	1.73399	1.2255	2.36136	2.32241	1.90854	0.974944	0.391626	1.66952	2.55892	0.976404	1.42632	2.33522	-0.337178	-0.0995424	-0.861459	-4.9844	1.34787	-0.314511	0.441962	-0.288587	-3.88436	-4.4312	1.42681	-2.64129	-3.16725	-6.15267	-4.24781	-0.370476	-1.96975	-1.34835	-5.51674	-0.210839	-5.86645	-3.20237	cluster1	+	2	2	2	14	14	14	16.545
173	H3BS10;H3BP20;P06865;H3BU85;H3BTD4;P06865-2;A0A087WUJ7;H3BRP6;A0A087WTY2;H3BVH8;H3BT62;H3BQ04	H3BS10;H3BP20;P06865;H3BU85;H3BTD4	Beta-hexosaminidase;Beta-hexosaminidase subunit alpha	HEXA	5.21017	4.00253	2.60814	3.00205	3.36376	3.83083	4.23251	3.77775	3.94489	4.1406	4.3962	3.05358	3.20565	4.22751	3.75321	3.68327	3.45994	4.28815	4.41691	4.10213	4.43837	3.43269	3.83711	2.75917	4.30689	2.57637	1.96085	2.26636	2.38689	3.60884	2.08529	3.34481	3.11282	0.683937	0.45884	2.53727	cluster1	+	19	19	19	33.2	33.2	33.2	58.44
174	H7BXI7;Q8NI32;Q8NI32-2	H7BXI7;Q8NI32;Q8NI32-2	Ly6/PLAUR domain-containing protein 6B	LYPD6B	-0.619748	-1.65465	-2.97328	-0.147423	-1.71865	-1.01771	-5.57199	-5.008	-3.68193	-3.6525	-4.90274	-4.9599	-5.12441	-7.25475	-1.0033	-6.66856	-4.45165	-2.48036	-2.74071	-3.33088	-6.28821	-2.77573	-8.02081	-4.10931	0.301954	-4.90871	-3.83842	-2.52103	-6.03807	-4.27448	-7.6972	-3.65508	-1.6457	-4.40126	-5.49974	-0.717518	cluster2	+	2	2	2	14.8	14.8	14.8	20.698
175	H7BY64;Q96NZ9;Q96NZ9-2;Q96NZ9-4	H7BY64;Q96NZ9;Q96NZ9-2;Q96NZ9-4	Proline-rich acidic protein 1	PRAP1	-0.29996	-0.36363	-3.99078	-8.4276	-0.73266	2.05795	-4.22253	-5.2098	-4.20075	-3.69162	-1.01617	-5.14066	-1.85204	-2.17326	-4.18088	-1.90832	-2.07398	-4.2222	-0.403847	3.7974	1.23165	0.0734539	-3.09259	-1.45006	-3.87486	0.0318623	3.62704	4.7557	3.00459	0.759279	5.52465	-0.00336395	3.93766	5.62539	4.25643	0.799776	cluster3	+	7	7	1	15.5	15.5	3.2	35.167
176	H7BZU0;H7C3P2;Q2UY09	H7BZU0;H7C3P2;Q2UY09	Collagen alpha-1(XXVIII) chain	COL28A1	2.4758	1.6186	1.1635	1.82971	1.61404	-4.88256	1.65294	-5.04504	1.38433	-0.789991	0.0899261	-0.00835519	2.29741	1.83958	-3.82194	1.59779	-3.53784	-2.77774	-4.75879	-1.82348	-4.44743	-6.6184	-0.289063	-3.15657	-3.5401	-4.00362	-1.62774	-3.3107	-4.71408	-2.30716	-4.9371	-3.86431	-10.899	0.749309	-1.48264	-3.93075	cluster1	+	3	3	3	37.5	37.5	37.5	8.8296
177	H9KV31;O15394;O15394-2	H9KV31;O15394;O15394-2	Neural cell adhesion molecule 2	NCAM2	-4.95786	-7.33132	-6.1262	-7.61958	-5.90798	-1.71989	-5.81367	-4.48525	-3.10892	-1.87319	-1.9954	-2.35598	-3.76078	-1.61183	-3.25859	-3.48256	-0.461216	-2.53196	-2.32422	-1.31175	-1.68425	-1.52027	-1.1059	-4.18852	-1.92475	-2.66235	0.285158	-7.30375	-1.17879	-2.63282	-1.35748	-6.00734	0.719289	-1.20626	0.526331	-2.90337	cluster3	+	11	11	10	13.7	13.7	12.8	91.122
178	I3L462;I3L0L6;Q9H6Y7;K7EN24;I3L2Y3;I3L1K4;I3L0V7;I3L2D4	I3L462;I3L0L6;Q9H6Y7;K7EN24;I3L2Y3	E3 ubiquitin-protein ligase RNF167	RNF167	3.00258	2.21107	-0.221417	1.92385	2.4637	1.69246	0.501155	0.447304	-4.32949	-0.441845	2.85236	-1.23141	2.19697	2.09008	-2.51393	0.590606	-1.05331	-4.88697	-2.74016	0.59072	-1.6078	-7.48236	2.81825	-3.42315	-5.28576	-4.11593	0.887135	-1.84527	-1.64907	-2.19481	1.24283	-3.72702	-4.47288	-1.07272	-5.16139	-3.74392	cluster1	+	3	3	3	16.5	16.5	16.5	14.518
179	I3L145;P04278;B4DYU0;P04278-2;P04278-3;I3L1J1;P04278-4;P04278-5;I3L2X4;I3L2F1;B0FWH5;I3L1C1;I3L4B9;B0FWH6;I3L1G4;B0FWH7;I3L0M1;CON__Q6T181	I3L145;P04278;B4DYU0;P04278-2;P04278-3;I3L1J1;P04278-4;P04278-5;I3L2X4;I3L2F1;B0FWH5	Sex hormone-binding globulin	SHBG	-7.3111	-2.47729	-0.348242	-3.29641	-3.3538	-0.298722	-1.77256	-1.02564	0.658227	1.43053	-1.33818	2.48701	-4.69738	-3.25741	1.92013	0.628432	-0.817832	3.22392	2.76211	1.70839	-2.28917	-1.31516	-0.0398976	4.70284	4.00581	2.77486	2.59672	2.0204	4.88365	-0.456915	-0.468497	3.70887	0.808727	-0.909859	2.11359	2.98018	cluster3	+	10	10	10	33.4	33.4	33.4	37.487
180	I3NI28;P40313;I3L162	I3NI28;P40313;I3L162	Chymotrypsin-like protease CTRL-1	CTRL	-5.57857	-2.20653	-4.69761	-5.25861	-7.05831	-2.26925	-5.19705	-8.68772	-4.23639	-5.50701	-1.46428	-5.24429	-5.9107	0.182785	-4.71636	-4.13494	-4.78634	-1.85207	-0.139299	1.64106	-3.70508	-4.465	-1.99624	2.45754	-1.77181	-4.09102	1.61952	1.41794	-4.18434	-5.92004	3.42222	0.21909	0.25384	2.51269	0.341232	-1.4399	cluster3	+	2	2	2	12.6	12.6	12.6	20.086
181	J3KS22;J3QS36;Q7Z4W1;J3QS45;J3KSZ5;J3QL34;J3KRZ4	J3KS22;J3QS36;Q7Z4W1;J3QS45;J3KSZ5;J3QL34;J3KRZ4	L-xylulose reductase	DCXR	-0.277738	0.746104	-0.217874	-0.821838	2.12686	-3.38357	0.986109	-0.756229	-2.48865	-1.26868	-2.36499	0.644846	-1.36929	-0.941689	0.597896	-2.26601	-2.87512	-3.07291	-1.10031	-4.272	-1.19697	-2.84184	-2.62808	-3.57206	-1.3269	-5.61308	-3.24121	-4.10396	-4.62933	1.50946	-3.35716	0.761412	1.26028	-0.17274	-0.762741	-2.28602	cluster2	+	6	6	6	30.4	30.4	30.4	23.96
182	J3QR84;J3QRJ1;J3QL71;Q96FV2-2;Q96FV2;J3KT79;J3KS57;J3QQM9	J3QR84;J3QRJ1;J3QL71;Q96FV2-2;Q96FV2;J3KT79	Secernin-2	SCRN2	-2.23872	-1.93534	-0.203259	-1.42337	0.182919	0.317325	-1.73281	-0.506183	-7.19177	-0.486795	-0.533089	0.42207	-3.26403	-1.04658	0.381443	-1.55307	-5.96242	-4.63677	-6.8593	0.334393	1.6724	-7.16043	-5.49203	-4.52731	-4.0927	0.320967	-2.32403	-4.7179	-6.62993	-3.28604	-4.15671	-4.83318	-4.86691	-4.02017	-3.88037	-4.6395	cluster1	+	4	4	4	28.3	28.3	28.3	19.381
183	J3QLM0;P09564	J3QLM0;P09564	T-cell antigen CD7	CD7	3.25544	0.601143	-1.47789	-0.521175	-0.504686	1.36966	4.03384	4.58354	4.91432	4.4563	5.59598	4.20179	6.50489	5.49812	3.60807	5.27834	4.29699	-2.66391	2.87328	2.32956	2.16945	2.2636	4.9832	2.14626	1.81358	2.08439	1.0602	-3.47204	1.80559	-0.8908	0.21359	-0.274738	1.91426	2.04293	-5.74473	-3.5371	cluster1	+	3	3	3	17.6	17.6	17.6	23.041
184	J3QQU6;J3KSN0;J3QKK2;J3KTR4;Q8WVN6	J3QQU6;J3KSN0;J3QKK2;J3KTR4;Q8WVN6	Secreted and transmembrane protein 1	SECTM1	10.1506	9.60755	9.95309	10.4071	9.63023	10.4202	8.91428	9.22228	10.2	8.27261	9.26803	8.7434	11.4633	9.94378	9.6378	9.53568	7.50884	6.08694	6.80876	8.2688	7.6531	6.76923	7.58132	8.16241	7.03777	8.08973	7.38029	6.54484	7.16293	6.43074	6.97372	6.33328	7.44868	5.95261	4.89053	6.1476	cluster1	+	4	4	4	46.3	46.3	46.3	15.921
185	J3QQX6;J3QRQ1;P13598;J3QQR8;J3QRT5;J3QKR4	J3QQX6;J3QRQ1;P13598;J3QQR8;J3QRT5;J3QKR4	Intercellular adhesion molecule 2	ICAM2	5.13601	4.68819	5.70341	5.04507	3.42763	4.9384	2.69272	4.14642	3.03916	4.23495	4.51797	3.78875	4.07649	5.9196	3.70618	2.80928	2.59602	-0.712164	1.13816	1.55804	2.68763	4.1414	3.3899	2.33773	2.19097	1.46256	1.33581	1.31658	0.00230983	0.161835	1.71906	2.19596	2.59876	-1.629	1.36111	0.00111454	cluster1	+	8	8	8	32.7	32.7	32.7	23.677
186	J3QRN6;O94832;K7EIG7;J3KRL0	J3QRN6;O94832;K7EIG7;J3KRL0	Unconventional myosin-Id	MYO1D	-3.78158	-3.6142	-2.60213	-2.16176	-4.59482	-0.724578	-6.72748	-4.39168	-5.31201	-4.49427	-8.622	-2.93866	-6.98446	-11.2571	-4.02089	-4.42158	-5.47518	-1.91729	-5.03499	-4.23736	-6.71228	-5.31319	-4.86011	-4.24031	-2.09735	-2.31054	-4.53273	-2.69342	-7.49122	-2.35767	-6.2916	-4.71828	-5.05475	-5.4406	-3.26553	-4.4048	cluster2	+	7	7	7	8.5	8.5	8.5	111.29
187	K3W4U1;P06734;M0R1R5	K3W4U1;P06734	Low affinity immunoglobulin epsilon Fc receptor;Low affinity immunoglobulin epsilon Fc receptor membrane-bound form;Low affinity immunoglobulin epsilon Fc receptor soluble form	FCER2	-0.721149	-4.1191	-2.85179	-0.16923	-1.10819	-0.287192	-5.66349	-3.13401	-4.62082	-3.71722	-3.45931	-5.77083	-3.41993	-0.860285	-7.72742	-4.69539	-6.63604	-1.23248	-1.65479	-0.952666	-2.17706	-1.83192	-1.95618	-3.63172	-1.35477	-2.54881	-1.84065	-6.82361	-5.18323	-6.73094	-3.14293	-3.72793	-4.07041	-5.4644	-6.71613	-2.96821	cluster1	+	8	8	8	34.1	34.1	34.1	36.298
188	K4DIA0;O75144;O75144-2;A0A087X1L8;O75144-3	K4DIA0;O75144;O75144-2	ICOS ligand	ICOSLG	6.46303	4.59034	4.42406	5.96164	4.58131	4.45758	4.34863	3.23185	3.11027	3.54313	3.79602	2.97949	4.49314	4.11435	3.09263	3.16298	2.69617	1.56055	2.53801	1.58822	1.0395	1.63664	2.40833	2.04531	3.2436	1.29762	2.08596	2.09083	2.45293	2.67201	-0.257054	1.73701	0.571809	3.76752	0.298054	1.32268	cluster1	+	8	7	7	21.4	20.1	20.1	51.925
189	K7EK42;Q99426;K7EP07;Q99426-2;K7EL99;K7EQH0;K7ER04	K7EK42;Q99426;K7EP07;Q99426-2;K7EL99	Tubulin-folding cofactor B	TBCB	-1.41917	-2.20475	-5.39645	-3.68439	-1.82534	-4.18934	0.567214	-0.102344	0.676961	-2.44579	-2.85256	0.25041	-4.43166	-4.02137	0.874378	0.919867	-0.837795	3.5702	3.06704	-0.842263	-1.50467	-0.522861	-2.81508	1.5077	2.98021	1.8319	1.54659	1.66567	3.62547	3.41634	0.75198	0.522326	1.05553	0.328786	0.572991	1.05981	cluster3	+	5	5	5	29.3	29.3	29.3	21.296
190	K7EKI0;Q92817	K7EKI0;Q92817	Envoplakin	EVPL	-6.17619	-6.57367	-2.52296	-11.7169	-5.8879	-6.6526	-6.30012	-2.76654	-4.83659	-2.64792	-9.3719	-2.812	-4.39435	-6.71652	-5.65648	-7.5665	-2.33704	-1.53162	-1.94471	-6.74914	-4.11405	-3.25514	-5.16822	-3.62588	-0.839716	-3.5902	-4.52332	-2.19563	-2.77498	1.74567	-4.30426	-3.05672	-0.56766	-5.06083	-4.42876	-1.74822	cluster3	+	15	15	15	9.2	9.2	9.2	233.83
191	K7EKV4;Q9BRG1;K7EP45	K7EKV4;Q9BRG1;K7EP45	Vacuolar protein-sorting-associated protein 25	VPS25	-2.75178	-0.944121	-1.38537	-0.622125	-1.09365	-3.00662	-8.51938	-5.21008	-1.25143	-5.15837	-5.6742	-1.5176	-2.90674	-3.99853	0.677668	-1.17974	-5.58654	-4.10214	-0.933116	2.77906	-4.5136	-0.666521	-3.92673	1.63847	-3.63383	1.33184	0.561875	1.67709	-1.67829	-4.49529	3.23295	0.881859	0.970604	3.1186	0.982084	1.80848	cluster3	+	2	2	2	21.6	21.6	21.6	12.724
192	K7EPJ4;Q8IUL8	K7EPJ4;Q8IUL8	Cartilage intermediate layer protein 2;Cartilage intermediate layer protein 2 C1;Cartilage intermediate layer protein 2 C2	CILP2	2.08435	2.29558	3.2065	1.4684	1.74838	2.5193	0.063915	-0.0559663	2.02302	1.21893	1.94826	0.842538	4.43961	3.6424	0.642093	-1.20858	-1.0189	-4.08729	-0.0688189	-0.206608	0.568491	-0.954696	-0.95615	-0.299384	-2.00916	0.202506	-2.13074	-5.01006	-0.311262	-1.03463	-1.31735	0.128507	-0.367132	-1.7055	-0.227579	-1.1806	cluster1	+	30	30	30	25.9	25.9	25.9	126.86
193	K7ER74;P02655;Q6P163;K7EMC3	K7ER74;P02655;Q6P163	Apolipoprotein C-II;Proapolipoprotein C-II	APOC4-APOC2;APOC2	-3.99468	-3.21829	-1.44927	-2.77306	-0.797685	-0.426808	0.72022	2.74441	4.08659	-3.93989	-1.04994	-5.39117	2.3278	1.33385	1.92258	2.46852	1.71042	-6.34967	-6.79066	4.60018	2.7693	1.05175	5.31825	4.70867	-1.23809	-3.04713	6.28695	5.99134	4.96816	0.0694455	3.16824	4.5378	5.61843	8.60394	7.72515	4.90348	cluster3	+	5	5	2	33.1	33.1	10.1	20.049
194	K7ERG9;P00746	K7ERG9;P00746	Complement factor D	CFD	-0.834797	0.729472	-3.23519	-1.16957	-0.303511	1.43628	-5.48564	-0.109739	-6.08567	-8.6599	1.74342	0.212718	1.57589	0.248669	4.60677	2.02184	-1.56484	4.10376	-5.59249	5.77715	1.55605	2.45209	3.04406	5.45949	-5.77104	4.92854	9.17179	6.58274	7.69454	7.60334	8.29217	6.70887	7.78544	9.54885	7.72802	5.7927	cluster3	+	19	18	18	62.7	62.7	62.7	27.862
195	K7ERI9;P02654;K7EKP1;K7EJI9;K7ELM9;K7EPF9	K7ERI9;P02654;K7EKP1;K7EJI9;K7ELM9;K7EPF9	Apolipoprotein C-I;Truncated apolipoprotein C-I	APOC1	1.3723	-0.537272	-6.4619	-3.3018	3.78399	-3.09579	1.89166	0.884495	2.01181	0.0688782	-3.12961	2.74578	2.61311	-7.18521	4.64133	0.293271	4.45562	-3.38904	2.23354	0.966507	0.903279	1.07288	1.63397	6.2817	2.46146	3.69371	5.5012	6.07615	6.57083	2.99811	-2.61543	4.47997	2.76273	4.93684	8.18507	4.70384	cluster3	+	4	4	4	28.6	28.6	28.6	8.647
196	K7ES54;O95633-2;O95633;A0A087X1Q2;K7EM71;A0A087WTD3	K7ES54;O95633-2;O95633;A0A087X1Q2	Follistatin-related protein 3	FSTL3	0.191508	0.994846	-0.615936	1.83951	-0.163382	-0.855574	-3.16373	-6.07946	-6.54954	-0.215669	-2.77066	-0.830442	-1.92452	0.0342557	-3.62594	-1.50407	-3.83715	-5.99209	-4.33695	1.77095	0.34925	-0.347377	-0.386549	-2.7128	-3.43173	-1.72443	0.211675	1.83071	-1.43671	1.72083	3.39801	-2.45648	0.0359527	-2.22899	-0.681475	-2.61494	cluster3	+	8	8	8	49.2	49.2	49.2	18.833
197	K7ES70;P55083;P55083-2;REV__Q9P2D8-2;REV__G3V2U4;REV__Q9P2D8;REV__Q9P2D8-3	K7ES70;P55083;P55083-2	Microfibril-associated glycoprotein 4	MFAP4	2.62849	1.49942	1.65897	2.19276	0.689898	3.64299	0.603254	-0.551522	-0.0608473	0.872518	2.37153	-5.27671	1.75604	1.41111	-4.85328	-4.3202	-6.23502	0.747206	-5.65172	-4.08111	-0.351569	-1.17044	-0.60655	-2.67279	-4.90096	-6.18589	-4.54506	-0.125876	-3.18116	-1.24821	-2.46373	-4.23066	-3.4155	-1.54833	-4.79651	-4.84548	cluster1	+	3	3	3	10.7	10.7	10.7	31.326
198	K7ESC2;Q9H665;K7ES44;S4R3Z9;K7EL86;Q9H665-2	K7ESC2;Q9H665;K7ES44	IGF-like family receptor 1	IGFLR1	4.87333	4.49743	5.41443	5.21783	5.20192	4.69646	4.1681	4.22235	1.79046	3.75407	4.98063	1.05322	5.6912	4.39367	-2.63729	5.03939	2.95099	1.60347	3.03196	2.88351	3.28995	3.54999	-0.0173274	-4.48587	1.14776	1.64476	-2.56528	-1.13698	-6.88915	2.87324	-4.27372	1.61417	0.692098	-5.47364	-6.52992	-1.84015	cluster1	+	5	5	5	46.4	46.4	46.4	14.613
199	K7N7A8;P29972;P29972-4;P29972-2;P29972-3	K7N7A8;P29972;P29972-4;P29972-2;P29972-3	Aquaporin-1	AQP1	-2.16745	-0.736452	-1.47939	-1.53087	0.933736	-4.47407	0.811714	-4.49253	0.634952	0.59493	-1.65313	0.298105	-2.44423	-2.87927	1.24041	-1.04783	-4.42126	-0.493242	-3.016	-4.25933	-5.62764	-0.666552	0.201089	-3.1641	-1.78259	-3.29331	-3.47952	-6.55564	-3.5843	-3.37865	-6.94643	-4.10091	-5.0878	-4.93964	-6.12914	-5.18335	cluster1	+	4	4	4	11.1	11.1	11.1	48.685
200	M0R248;Q13011;M0QZW4;M0QXS7;M0R1A2;M0QYT0	M0R248;Q13011;M0QZW4	Delta(3,5)-Delta(2,4)-dienoyl-CoA isomerase, mitochondrial	ECH1	-3.88286	-6.24011	-6.02541	-3.72114	-5.37582	-3.77371	0.394724	1.38486	2.32494	2.18406	-5.17455	2.9428	-7.08993	-6.825	2.35402	1.57163	2.05652	-1.06876	1.27774	1.50272	-2.03197	-1.07181	-2.80256	1.562	3.29487	0.391377	0.661696	0.907336	2.52875	-3.75128	-3.06977	2.18432	-0.859635	-0.185433	0.496228	0.923035	cluster3	+	3	3	3	10.5	10.5	10.5	29.139
201	M0R2A0;Q5UCC4-2;Q5UCC4	M0R2A0;Q5UCC4-2;Q5UCC4	ER membrane protein complex subunit 10	EMC10	-1.4777	-1.49404	-0.816879	-0.677476	-1.84848	-0.106416	-4.35894	-3.69015	-5.45244	-0.823371	-3.74674	-4.10225	-4.30988	-7.85869	-3.31865	-6.03817	-5.45528	-3.09594	-2.38707	-7.47647	-3.88862	-4.78113	-7.12495	-3.76437	-1.38433	-0.793368	-1.12585	-3.62834	-4.9761	-5.01371	-6.87192	-1.08098	-4.66171	-6.23859	-0.712723	-1.75051	cluster2	+	3	3	3	9.4	9.4	9.4	38.975
202	M9MML0;P08637;H0Y755;C9JC71	M9MML0;P08637;H0Y755	Low affinity immunoglobulin gamma Fc region receptor III-A	FCGR3A	5.22453	4.77834	3.03885	6.70553	4.22529	4.71206	4.54252	4.62716	4.90521	3.98929	3.95644	3.26342	6.30632	5.62307	4.95117	5.24894	3.81848	3.57678	3.71445	3.52753	-3.32138	0.975157	4.36246	2.23413	4.2411	1.96993	1.53394	1.49697	2.62794	3.21512	1.79215	2.42908	2.17212	1.69059	0.947867	2.876	cluster1	+	9	3	3	24.5	11.4	11.4	32.69
203	O00115-2;O00115;K7ENE5	O00115-2;O00115;K7ENE5	Deoxyribonuclease-2-alpha	DNASE2	3.75102	3.92683	2.51437	1.70459	3.11891	3.50441	1.49468	1.66069	1.23784	2.73629	0.28784	0.599133	1.77287	1.8848	0.713807	-1.24194	0.0672604	-6.44849	-3.33855	0.486506	3.65206	2.20478	4.21873	-2.84562	0.875009	1.01813	-5.25658	-3.70679	-1.71373	-4.15293	0.293349	-0.979131	2.05211	1.14239	-3.45135	-1.28006	cluster1	+	7	7	7	21	21	21	33.615
204	O00160;Q12965	O00160	Unconventional myosin-If	MYO1F	-7.12731	-6.10529	-4.07752	-6.3668	-6.91757	-5.12618	-0.538822	-1.44926	-1.0949	-2.60014	-4.37735	-0.784707	-2.42866	-1.59521	-0.641416	-1.6912	-2.50304	-1.27777	-4.8634	-4.77895	-4.23676	-4.50656	-3.88211	-2.02233	-2.15166	-3.12568	-4.48305	-4.31457	-1.52462	-3.47651	-4.87046	-3.42217	-2.12702	-3.97465	-1.91617	-3.99737	cluster3	+	3	3	3	3.6	3.6	3.6	124.84
205	O00187-2;O00187	O00187-2;O00187	Mannan-binding lectin serine protease 2;Mannan-binding lectin serine protease 2 A chain;Mannan-binding lectin serine protease 2 B chain	MASP2	9.08613	8.3424	9.78681	11.1353	9.58327	10.7705	7.85751	10.4716	9.98136	5.50144	11.2564	9.18316	11.2052	11.1655	9.07434	5.3308	7.47663	5.12858	6.19052	6.73593	8.56959	7.8187	9.16998	6.36429	7.33532	8.86727	6.254	3.29585	6.05766	5.64921	6.84393	6.22581	7.45694	6.87828	3.85949	6.25183	cluster1	+	13	13	13	56.2	56.2	56.2	20.629
206	O00241;H3BRP9;H3BV43;H3BML4;H9KV29;O00241-2;H3BUW0	O00241;H3BRP9;H3BV43;H3BML4;H9KV29;O00241-2	Signal-regulatory protein beta-1	SIRPB1	3.58037	3.48352	3.51583	3.1173	3.00282	4.15906	1.08692	3.19241	2.3589	3.48175	4.04008	1.7951	3.67398	3.02169	0.600929	2.56426	2.53679	1.18941	1.41403	3.07286	2.99705	3.35079	2.75633	0.099433	2.34406	1.44046	-0.853034	-4.15801	-0.361362	-0.263506	1.34346	-0.941445	1.33851	1.03514	-5.14594	-3.24607	cluster1	+	15	10	9	37.2	30.7	27.4	43.211
207	O00264;O00264-2;U3KQM0;O15173;O15173-2	O00264;O00264-2	Membrane-associated progesterone receptor component 1	PGRMC1	-5.69956	-4.58725	-0.187953	-1.43169	-1.44674	-0.887887	-6.25408	-3.52739	-5.42985	-1.90689	-1.3016	-3.24354	-2.56728	-1.87088	-0.585975	-5.75295	-6.42877	-4.51982	-3.04374	-1.7411	0.138785	-5.58917	-1.9304	-3.70381	-3.36935	-5.38624	1.88874	-2.31514	1.16044	-0.444062	2.45519	-3.83134	2.44007	4.30902	1.33524	0.892831	cluster3	+	7	7	7	34.9	34.9	34.9	21.671
208	O00391;O00391-2;A8MXT8;H0Y5Z8	O00391;O00391-2	Sulfhydryl oxidase 1	QSOX1	3.28567	3.48122	3.25877	4.18921	4.59805	2.98615	2.75	2.08196	1.7694	2.02841	4.64215	1.77292	4.78436	4.03575	1.41525	2.82662	2.89852	1.40966	0.96871	1.34871	2.09302	2.98509	2.82646	1.65034	-0.571907	1.98696	2.01346	2.85165	1.60182	1.90167	2.10229	1.32206	2.16017	2.24413	2.0329	1.94858	cluster1	+	35	35	34	50.2	50.2	49.4	82.577
209	O00462;E9PFW2;Q5T6H3;Q5T6H2	O00462;E9PFW2	Beta-mannosidase	MANBA	1.24103	0.529871	-0.464791	1.30365	-0.315564	0.153118	1.73954	0.602058	0.547382	1.25141	1.68384	-0.557137	1.10709	1.53436	-1.9626	-0.516603	-0.160792	-0.718495	-2.0326	-1.12142	-0.0787195	0.0854247	-0.0279249	0.6388	0.957383	-0.392039	-1.46915	-2.10118	-2.73966	-0.84505	-1.26517	-4.12634	-0.717624	-2.88037	-1.45689	1.05262	cluster1	+	28	28	27	36.3	36.3	35.5	100.89
210	O00533-2;A0A087X0M8;O00533;C9J905;H7C0J0;C9JH37;C9JW79;C9JEY3	O00533-2;A0A087X0M8;O00533	Neural cell adhesion molecule L1-like protein;Processed neural cell adhesion molecule L1-like protein	CHL1	1.07958	2.78856	1.77156	1.01751	0.386027	1.58608	1.00003	0.799085	0.6067	-0.382215	3.4211	-2.91364	-0.945263	3.09259	0.991204	-0.201786	-0.259033	-2.19425	-2.35151	-0.918358	-1.16748	-0.774767	1.27025	1.10247	-0.651253	-3.30812	-4.14816	-0.334053	-0.914128	1.79633	-0.937243	-0.907976	-1.84923	-0.612284	-4.16547	-2.30308	cluster1	+	28	28	28	29.2	29.2	29.2	136.7
211	O00560;O00560-3;B4DHN5;E9PBU7	O00560;O00560-3;B4DHN5;E9PBU7	Syntenin-1	SDCBP	4.7025	4.90068	5.17675	5.93862	5.32216	2.66693	5.14083	3.43394	4.05547	3.27634	4.98968	3.35465	5.32783	4.40621	3.52861	3.48945	3.25483	2.42615	3.09686	1.84021	3.16522	3.21968	4.73256	-0.61391	2.62752	1.65111	0.278413	0.728694	0.381089	-0.995997	1.26621	0.849989	0.925499	0.866923	0.988403	1.47704	cluster1	+	14	14	1	69.5	69.5	6	32.444
212	O00560-2;G5EA09	O00560-2;G5EA09	Syntenin-1	SDCBP	0.00700847	-0.362366	0.447501	0.644521	-0.0669981	-1.05018	0.328191	-0.702206	-0.708	-0.441845	-0.306877	-4.41601	0.0979385	-0.763342	-6.55679	-0.985675	-4.16968	-0.657194	-1.79132	-2.40922	-0.693222	-1.43723	-2.34505	-2.83286	-1.12676	-3.51446	-5.73907	-6.42071	-2.57755	-5.08404	-7.14215	-5.25432	-3.0269	-4.61728	-5.60918	-2.63267	cluster1	+	14	1	1	69.4	5.7	5.7	32.316
213	O00592-2;O00592;G3V0E6	O00592-2;O00592	Podocalyxin	PODXL	2.05675	2.71025	1.97334	2.62736	2.13214	1.69727	2.04924	1.88465	1.91011	2.85141	1.77002	1.03224	3.05139	1.01063	0.888413	0.110971	-0.554515	-1.49625	-1.67888	0.150995	1.71371	1.38463	2.62687	-5.35652	-4.36111	-0.0107171	-0.930449	-3.80506	-0.873707	-2.22244	-0.206604	-5.59524	-1.29629	-4.26605	-3.9586	-2.42387	cluster1	+	8	8	8	15.4	15.4	15.4	55.385
214	O14498;H0YL90;H0YN67	O14498;H0YL90;H0YN67	Immunoglobulin superfamily containing leucine-rich repeat protein	ISLR	3.43373	4.07725	4.04152	4.28724	5.21582	4.05052	3.021	2.74219	2.8031	3.70861	1.99318	2.6735	4.64124	3.06633	2.68814	2.80414	2.6953	0.0422373	2.78506	3.8625	4.51629	5.35021	3.16792	2.33537	2.46171	3.41346	1.31513	-3.31043	-0.991249	0.246396	3.78822	2.66045	3.52116	3.94435	0.949372	2.66812	cluster1	+	8	8	8	25.2	25.2	25.2	45.997
215	O14745;J3QRP6;O14745-2;J3QRA3	O14745;J3QRP6;O14745-2	Na(+)/H(+) exchange regulatory cofactor NHE-RF1	SLC9A3R1	-0.802729	0.292423	-1.97043	-1.75283	-0.453494	-1.74034	2.15585	0.611985	1.6219	0.0837475	-0.238883	0.441315	0.158639	0.710525	-3.24028	1.18916	0.656666	1.73355	2.44172	0.909351	2.15114	0.816685	3.22753	0.566058	1.24329	1.51328	-0.810822	-0.805388	-1.81777	1.1543	1.12639	-3.27645	-0.0473955	0.323191	1.07933	-1.10228	cluster3	+	17	17	17	54.7	54.7	54.7	38.868
216	O14773;E7EV34;O14773-2	O14773	Tripeptidyl-peptidase 1	TPP1	4.07533	3.84094	2.37008	1.77328	4.22063	2.96359	4.53891	4.7974	4.93498	3.63306	0.0277227	3.76849	4.09284	2.77949	3.64506	4.82603	3.29973	3.48191	3.34154	4.17728	4.66347	3.47882	2.90249	2.3192	3.58715	4.55798	2.04112	1.61091	2.35768	-0.810674	1.95888	3.01854	4.89035	2.33658	0.171663	2.86174	cluster1	+	14	14	14	32.5	32.5	32.5	61.247
217	O14791;O14791-2;O14791-3;B1AH96;B1AH94;B1AH95;F8WCH3	O14791;O14791-2;O14791-3	Apolipoprotein L1	APOL1	-3.60326	-1.34997	-4.01857	-6.44352	-5.00565	-3.28871	-4.25001	-1.67553	-2.16824	-3.14389	-2.80897	-1.32658	-4.18195	-4.84808	-3.61199	-0.551872	-3.0442	1.03953	-4.1714	-4.13654	0.593815	-1.24528	-0.493179	-0.294332	-5.4863	-3.75944	0.00731864	1.06619	1.79062	-3.3779	-0.0885036	-0.623446	-2.94603	0.840762	2.72132	-0.0419297	cluster3	+	9	9	9	24.4	24.4	24.4	43.974
218	O14793	O14793	Growth/differentiation factor 8	MSTN	-3.38676	-3.89911	-1.74748	-2.1863	-5.47783	0.0444662	-4.72131	-3.40281	-6.02297	-6.10077	-7.33162	-6.37978	-7.84095	-6.9473	-5.52737	-3.37816	-3.57328	-5.9417	-0.317606	-4.2587	0.825968	0.773662	-0.745604	-6.276	-3.03166	-1.88457	-0.321806	-1.26192	-5.00307	-3.11055	0.168261	-4.38039	-1.21622	-1.07796	-7.53273	-1.86408	cluster3	+	2	2	2	6.4	6.4	6.4	42.75
219	O15031;E2PU09;A6QRH1;A6QRG9	O15031	Plexin-B2	PLXNB2	-7.10729	-7.48975	-5.41937	-5.61433	-7.92508	-1.98916	5.10663	-3.64279	0.249118	-3.07125	-5.20283	-4.43345	-0.343089	-0.492236	1.28342	-5.11228	-0.0696693	-2.56231	2.61656	-0.933125	-2.62432	-4.29887	-4.46115	0.349719	1.42119	-1.15012	0.479657	0.961123	1.15652	-3.69972	-4.62764	1.91314	1.49859	-2.56634	2.80353	1.28664	cluster3	+	14	14	14	9.2	9.2	9.2	205.12
220	O15195-2;O15195;C9JUR8;E9PFV5	O15195-2;O15195	Villin-like protein	VILL	1.63131	-2.8456	-1.63378	-2.79194	-2.45234	-9.40366	5.79197	0.675539	1.38548	5.32766	2.90189	8.13133	-2.52218	-4.49237	3.34573	0.825263	7.26862	8.0363	7.82303	4.82702	-1.50062	-1.09733	1.74485	6.76905	5.04669	6.74457	0.639136	1.33621	1.31018	7.04169	-0.414077	7.39646	1.72867	-2.09757	5.6472	6.60743	cluster3	+	3	3	3	3.4	3.4	3.4	94.416
221	O15197-3;O15197;F8WCM8;A0A087WTE3;O15197-2;J3KQU5	O15197-3;O15197;F8WCM8	Ephrin type-B receptor 6	EPHB6	0.967346	0.466191	1.19571	1.4266	0.704844	1.67501	2.10606	0.435236	0.497047	1.43173	1.80647	1.10226	2.34592	1.32643	-0.109854	1.44515	1.00273	-4.58047	0.935001	0.203934	-0.622588	0.401661	-2.42473	0.157576	1.01349	-1.33049	-4.35056	-0.685196	-0.4618	-1.84692	-0.142288	-4.04715	-3.30349	-5.28874	-1.31406	-5.3969	cluster1	+	13	13	13	34.8	34.8	34.8	57.497
222	O15240;Q05BJ3	O15240;Q05BJ3	Neurosecretory protein VGF;Neuroendocrine regulatory peptide-1;Neuroendocrine regulatory peptide-2;Antimicrobial peptide VGF[554-577]	VGF	3.51312	4.08518	4.02177	4.07294	3.89085	2.85531	2.57924	3.61447	3.71948	2.10647	5.1366	3.54566	5.90265	4.92551	2.84797	3.71755	3.34131	1.58458	2.75337	2.65482	4.3144	3.81281	3.81636	1.9924	2.79718	1.80084	1.14664	0.374761	0.775563	-3.54237	1.53426	1.82813	2.08058	1.75827	-1.40232	2.07531	cluster1	+	17	17	17	33	33	33	67.257
223	O43278;H3BVD9;H3BTQ8;H3BMB6;H3BNW5;H3BSM2	O43278;H3BVD9;H3BTQ8;H3BMB6	Kunitz-type protease inhibitor 1	SPINT1	3.03695	2.77722	3.14799	3.30575	2.53404	2.36765	3.43133	3.09106	3.88781	2.97765	3.38734	0.927411	3.46881	3.01979	0.667565	2.93737	3.3275	2.69281	2.67979	2.15762	1.84008	1.72163	1.51895	-1.15491	1.0635	1.03553	-0.069259	1.28898	2.00455	3.99785	0.884386	0.835576	1.84728	0.216669	0.319106	2.51912	cluster1	+	21	21	1	36.9	36.9	1.5	58.397
224	O43291;K7EM91;K7EKQ0;O43291-2;K7EKC8;K7ESI5;K7EQZ3	O43291;K7EM91;K7EKQ0;O43291-2	Kunitz-type protease inhibitor 2	SPINT2	4.39277	4.1671	4.41513	4.35012	3.92964	4.65955	4.30025	3.76055	4.16725	3.20619	3.93568	3.4587	4.90548	3.62512	3.63851	4.86005	3.93288	2.36409	3.3893	2.82249	2.31434	3.275	0.910081	3.16141	3.37566	3.25485	1.7862	2.4744	1.55414	2.94772	2.07684	2.70533	2.11088	-3.51748	-0.388163	3.38052	cluster1	+	4	4	4	18.3	18.3	18.3	28.228
225	O43361	O43361	Zinc finger protein 749	ZNF749	-0.935906	-8.73883	-2.41246	-5.56179	-0.650903	-4.2681	5.80082	4.10293	4.71716	3.35164	-0.561565	5.65323	2.37703	-1.1294	5.57006	5.30084	5.21163	5.5093	6.53163	3.99844	-4.26091	-0.540304	-4.69786	5.42006	6.08714	5.64271	4.07082	3.32959	4.71114	5.58104	-0.59704	4.8797	2.37278	-3.09953	1.53824	5.28678	cluster3	+	1	1	1	1.3	1.3	1.3	90.363
226	O43405-2;O43405;G3V5V4;G3V4C4;H0YJW4	O43405-2;O43405;G3V5V4;G3V4C4	Cochlin	COCH	2.19224	2.2514	3.57164	1.65341	1.76227	3.60318	0.960446	0.933026	1.71623	0.741833	2.09554	-0.719337	2.60968	3.13343	0.553662	0.699912	-1.82816	-3.69888	0.654638	1.94406	3.50402	3.29337	-0.486927	1.26823	1.61211	0.170876	1.37117	2.47012	2.43483	3.8098	2.36993	1.90061	3.0232	3.24173	0.555124	3.23245	cluster3	+	4	4	4	7.5	7.5	7.5	53.229
227	O43490-2;O43490;O43490-5;O43490-3;O43490-4;O43490-6;O43490-7;D6RIF3	O43490-2;O43490;O43490-5;O43490-3;O43490-4;O43490-6;O43490-7	Prominin-1	PROM1	2.00454	1.21784	2.03566	2.33818	3.37066	-1.59762	1.3651	-0.957008	1.70148	0.40533	0.929548	0.671105	2.14903	0.947128	-0.363204	0.900881	0.758349	1.14588	-3.17247	-1.95959	-1.60031	-1.19053	1.63809	-2.74103	0.145371	-2.48945	-1.58881	-0.758497	-0.695905	-3.01232	-4.01416	0.270488	-4.15682	-2.10317	-1.38281	0.867263	cluster1	+	19	19	19	32.1	32.1	32.1	96.25
228	O43505	O43505	Beta-1,4-glucuronyltransferase 1	B4GAT1	2.30028	4.14044	1.6664	2.32829	2.88448	4.02541	2.93531	-1.06751	1.69239	2.30683	-3.79667	2.82029	-0.321402	-2.20607	1.9191	-0.0102427	1.91521	-0.653192	-0.617491	-0.367688	0.0755662	-2.93497	-1.80312	-1.08683	0.590405	0.485511	0.536097	-0.59714	1.85474	-5.26035	0.898465	-0.313536	-0.623086	0.512316	-2.80147	0.423299	cluster1	+	9	9	9	21	21	21	47.119
229	O43570-2;O43570;B3KUB4	O43570-2;O43570;B3KUB4	Carbonic anhydrase 12	CA12	-0.346492	-0.894002	-1.12767	-0.133952	0.263669	-1.01174	-1.64916	-5.84367	-1.19826	-4.71086	0.684371	-3.15312	-0.948146	-0.115329	-3.25352	-4.41645	-2.64381	-3.19052	-2.94937	-7.11165	-6.35567	-1.23845	-1.583	-4.02984	-1.8366	-4.20797	-4.17429	-2.1535	-4.24804	-2.74557	-4.42154	-3.98404	-5.86051	-3.52652	-3.49582	-1.49824	cluster1	+	6	6	6	23.6	23.6	23.6	38.407
230	O43633;M0R1L7;M0R1T5;M0QXX8	O43633;M0R1L7;M0R1T5	Charged multivesicular body protein 2a	CHMP2A	2.52837	2.98445	2.54595	3.04108	3.78486	1.83483	4.04203	1.04461	3.53994	2.90574	2.52248	4.71621	3.21663	2.70255	3.72221	2.08874	2.16892	6.13302	-2.19846	1.07548	-0.431393	1.21535	4.27974	-3.51781	4.25874	3.86184	-2.04545	1.8545	0.0627059	0.262212	-4.32001	4.58982	-5.73918	-1.17617	-0.388452	3.99763	cluster1	+	11	11	11	32.9	32.9	32.9	25.104
231	O43852-9;O43852-5;O43852-2;O43852;O43852-4;O43852-3;H0Y875;O43852-15;O43852-8;O43852-6;O43852-12;O43852-13;O43852-14;O43852-7;O43852-11;O43852-10	O43852-9;O43852-5;O43852-2;O43852;O43852-4;O43852-3;H0Y875;O43852-15;O43852-8;O43852-6	Calumenin	CALU	-2.71435	-3.28212	0.914618	0.793324	0.255737	1.27175	-0.732866	-1.34896	-0.110031	1.47117	1.51801	-0.502184	1.28	1.14817	-0.165157	-0.221093	0.856866	-3.74905	-4.00862	-5.45086	-3.98169	-2.64269	-1.27955	-1.73212	-0.937351	-3.77281	-3.53099	-3.94588	-3.79185	-1.34637	-0.569182	-4.12658	-2.54022	-0.0189463	-3.5505	0.817538	cluster1	+	6	6	6	45.5	45.5	45.5	17.639
232	O43895;Q5JZ40	O43895	Xaa-Pro aminopeptidase 2	XPNPEP2	-2.12055	0.186592	-4.14527	1.1718	2.06762	-1.31776	2.82006	0.0869851	-0.307196	1.03719	-0.580672	0.643962	-0.441055	-1.33988	-2.5694	-1.18691	-0.409071	-3.60227	-2.5573	-2.64307	-5.12925	-4.16526	-0.972631	-0.588134	-0.891977	-2.46539	-2.47682	-3.33099	-4.21874	-7.16597	-3.25871	-2.27176	-0.963082	-2.77824	-2.59892	-1.71389	cluster1	+	15	15	15	27.7	27.7	27.7	75.624
233	O60262;K7ESC6	O60262;K7ESC6	Guanine nucleotide-binding protein G(I)/G(S)/G(O) subunit gamma-7;Guanine nucleotide-binding protein subunit gamma	GNG7	-7.07416	-2.41866	-5.7224	-4.90179	-2.57353	-2.94494	-2.65696	1.82551	-4.54999	-1.56593	3.30611	3.2652	3.91014	3.12229	2.93644	-4.2291	-4.27623	4.49843	0.298894	0.790365	2.21559	4.56	2.68269	3.35507	3.37737	3.37521	3.15495	2.7065	-6.8043	2.47925	1.45104	2.6192	5.43192	-8.05859	3.71218	4.88535	cluster3	+	4	4	4	63.2	63.2	63.2	7.5217
234	O60449-3;O60449-2;Q8IX05;A0A087WT00;O60449;Q8IX05-2	O60449-3;O60449-2;Q8IX05;A0A087WT00	Lymphocyte antigen 75;CD302 antigen	LY75;CD302	-2.69226	-5.31047	-3.79998	-6.66	-3.93343	-3.31184	-7.54194	-2.92133	-3.81573	-6.90191	-3.76588	-4.49434	-4.09647	-5.15402	-2.01962	-3.7483	-2.95646	-0.896348	-2.85166	-3.4589	-2.65878	-3.41401	-1.53328	-2.57747	-3.40829	0.308794	-2.23372	-0.60466	-0.356554	-5.22541	-1.61125	-4.36343	-0.664127	0.221038	-6.12758	-0.973337	cluster3	+	6	6	6	4	4	4	209.44
235	O60494;B0YIZ6;H7C480;J3KST3;Q5TA50	O60494	Cubilin	CUBN	5.14804	4.84926	3.72178	4.82912	6.17145	3.53562	6.01152	4.10926	5.84759	3.92553	5.49381	3.82467	5.44673	5.42542	3.43777	4.87772	3.83262	2.74965	3.00286	2.10857	2.55252	2.92487	2.86119	0.429752	2.72149	2.82315	0.651326	0.936861	0.467858	2.46037	2.13031	1.44136	2.50065	-0.661609	0.412691	1.10769	cluster1	+	92	92	90	32.9	32.9	32.4	398.73
236	O60664-4;O60664-3;O60664;K7ERZ3;K7EL96;K7ER39;O60664-2;K7EJD0	O60664-4;O60664-3;O60664;K7ERZ3;K7EL96	Perilipin-3	PLIN3	-8.14875	-6.79999	-10.3645	-5.61901	-4.29353	-2.86068	-5.00105	-7.21782	-0.547184	-2.88006	-5.48273	0.451085	-7.95501	-4.48099	-0.204655	-2.81622	-4.22063	0.5997	-0.36834	-3.53582	-5.48943	-6.0487	-1.41934	3.19068	-4.43277	2.02794	0.836793	-6.955	1.19328	0.898634	-0.978736	-4.39368	-2.7985	1.2318	0.385027	-1.57526	cluster3	+	11	11	11	42.4	42.4	42.4	45.803
237	O60888-3;O60888;O60888-2;C9IZG4	O60888-3;O60888;O60888-2;C9IZG4	Protein CutA	CUTA	5.54537	3.72068	3.8312	5.85295	5.26193	3.33828	4.67881	3.86297	5.04844	3.98166	6.06884	3.07167	4.94207	4.71333	3.66502	3.27782	3.70209	-2.51584	2.82387	3.24737	1.45089	2.4401	4.71441	0.678052	3.13562	0.377689	0.0686599	-4.49383	-1.32991	-2.29346	-1.23097	-0.0461982	-5.99794	0.370045	-0.523301	-2.14177	cluster1	+	3	3	3	34	34	34	16.832
238	V9GYG8;O75074	V9GYG8;O75074	Low-density lipoprotein receptor-related protein 3	LRP3	0.150423	0.950494	0.204803	0.698976	0.293789	-5.5909	-8.58041	-3.93829	-7.31995	-4.45727	-1.58758	-3.85901	-0.994256	-3.76485	-4.44924	-2.75641	-4.41884	-0.774616	-4.17706	-5.05891	-2.69085	-5.6781	-4.4381	-4.93998	-5.43977	0.423859	-5.42238	-0.390776	-5.99302	-2.65622	-4.51041	-2.03972	-3.79345	-2.75177	-5.48771	-1.98468	cluster2	+	1	1	1	13.2	13.2	13.2	10.149
239	O75083;D6RD66;O75083-3	O75083;D6RD66;O75083-3	WD repeat-containing protein 1	WDR1	-5.17605	-4.06305	-5.32048	-4.99535	-3.054	-2.74163	-4.98404	-2.06897	-5.50086	-4.65721	-5.31917	-4.11237	-3.88384	-5.13467	-3.69296	-4.86442	-3.88174	-2.73261	-0.24052	-3.47387	-1.45526	-0.724027	-1.72506	-2.98366	-1.69373	-2.58585	-3.3507	-4.82275	-1.54726	-5.04329	-3.5737	-3.18125	0.180007	0.337837	3.03159	0.82292	cluster3	+	15	15	15	33.2	33.2	33.2	66.193
240	Q14332;O75084	Q14332;O75084	Frizzled-2;Frizzled-7	FZD2;FZD7	-7.29793	-1.70235	-0.397669	-0.377473	-0.705215	0.157345	0.0864215	-0.244698	0.152506	-0.308377	0.186585	0.753492	1.29299	1.01916	-0.523224	-0.567563	-0.718845	-0.981331	-1.62184	-0.875098	-0.628446	-0.333538	-0.884404	-1.83185	-0.487984	-0.177883	-2.32988	-2.61138	-2.16711	-0.836706	-2.13446	-1.41977	-1.12589	-2.64891	-6.98846	-1.31502	cluster1	+	3	3	2	4.4	4.4	2.8	63.553
241	Q5T0V3;Q5T0V2;Q5T0V4;Q5T0V0;O75093-2;O75093	Q5T0V3;Q5T0V2;Q5T0V4;Q5T0V0;O75093-2;O75093	Slit homolog 1 protein	SLIT1	-3.77454	-6.62213	-0.832408	-1.24195	-1.67444	0.770458	-0.506961	-0.547714	1.23057	-0.160339	-0.698023	-0.394338	-1.45335	-0.571806	-5.05764	-0.163317	-0.00534508	-7.35635	-3.78081	3.17964	2.41467	1.63943	-0.13724	1.96513	0.906965	0.00062147	3.69902	2.41524	2.38749	3.61022	4.419	2.71151	3.87183	4.42707	1.79742	1.57901	cluster3	+	1	1	1	2.4	2.4	2.4	41.633
242	O75340;A0A024QZ42;O75340-2;H0Y9X3;A0A087WZ38	O75340;A0A024QZ42;O75340-2	Programmed cell death protein 6	PDCD6	1.98122	0.0921611	1.71464	3.39736	2.57551	-0.0774509	2.09436	1.22462	1.93	1.17531	1.87695	0.942185	2.61778	1.22131	2.47781	1.02454	1.09768	-0.51888	0.910063	-0.766529	-4.69508	-0.924154	1.50044	-1.71543	-3.24645	-0.690319	-4.25579	-2.46157	-0.709596	-2.71072	-0.18968	-3.61285	-1.86415	-3.36463	-1.78675	-4.66784	cluster1	+	6	6	6	27.2	27.2	27.2	21.868
243	O75351;K7EL71;K7EKZ3	O75351	Vacuolar protein sorting-associated protein 4B	VPS4B	0.193459	0.941901	0.135188	1.78035	2.5824	-1.34249	2.69142	1.19549	2.18829	1.31982	0.877296	1.00243	2.37241	0.837358	1.59127	1.61659	1.24467	-3.41182	0.0681854	-0.920163	-4.90859	-1.16391	2.37014	-4.87056	-0.169272	-0.994675	-1.54875	-7.14581	-2.83556	-4.69693	-2.92367	-4.43667	-0.96956	-4.98042	-1.35375	-4.87287	cluster1	+	17	17	13	44.8	44.8	36.9	49.301
244	O75368	O75368	SH3 domain-binding glutamic acid-rich-like protein	SH3BGRL	-0.433949	0.163083	-0.525428	0.807481	-0.403907	0.566501	-1.88717	-4.81395	-2.64401	-0.134634	0.648995	-1.63526	-3.00566	-3.38116	-1.21946	0.498312	0.882209	0.696362	-3.48958	3.85287	5.95187	4.96113	3.64772	2.04371	-7.07779	1.57773	5.18566	5.80406	3.64521	4.48432	5.98248	3.87377	5.87563	7.48106	4.62449	4.77071	cluster3	+	8	8	8	78.9	78.9	78.9	12.774
245	O75385	O75385	Serine/threonine-protein kinase ULK1	ULK1	-5.4675	-4.19586	-6.70794	-7.58675	-6.1362	-7.21922	-3.9022	-3.13325	-3.00497	-5.01443	-6.31007	4.31475	-7.59945	-8.94254	5.56688	-6.11943	-3.8732	-2.20173	-1.72394	-4.22945	-1.55306	-2.88738	0.697825	-1.43847	-2.40542	-2.73983	-2.36876	0.213925	-1.62855	-1.88419	-4.25475	0.127087	1.23671	1.79715	-5.06051	-0.902169	cluster3	+	1	1	1	1.8	1.8	1.8	112.63
246	O75503;A0A087WZY0	O75503	Ceroid-lipofuscinosis neuronal protein 5	CLN5	1.49287	2.04886	0.744598	2.01666	0.736697	1.31935	1.76092	1.43595	1.1544	1.24134	1.2342	0.796267	1.33159	-1.5995	-0.49584	0.88257	2.04132	1.88308	1.61742	0.0356343	-0.582245	0.998202	0.711081	-0.203529	1.60416	-2.06188	-0.982619	-1.51415	-1.49961	1.27234	-0.874633	0.10691	-0.327025	-1.01005	-2.18402	0.37552	cluster1	+	9	9	9	24	24	24	41.496
247	O75594	O75594	Peptidoglycan recognition protein 1	PGLYRP1	7.9312	8.63395	9.10969	9.41799	8.14334	8.67791	7.76639	7.573	8.69903	7.7606	8.98782	6.65026	10.1008	9.26903	6.86774	7.55587	5.7589	4.77232	5.5763	7.1254	7.41644	7.19345	7.46729	6.68768	6.8188	6.76931	5.78665	5.85577	6.33786	5.97637	6.64781	5.7074	6.78238	4.25459	4.19189	4.8773	cluster1	+	7	7	7	50.5	50.5	50.5	21.731
248	O75882-3;O75882-2;O75882	O75882-3;O75882-2;O75882	Attractin	ATRN	4.43306	4.28109	4.04236	4.85453	4.0491	4.00667	5.53446	4.88062	6.42162	4.9669	5.51886	5.51872	5.12228	4.92789	5.53051	5.5828	5.03957	5.54157	4.93526	3.8405	2.87236	3.54393	2.99133	5.02975	5.58047	4.99352	4.98212	5.06572	4.1101	3.54935	-0.227514	4.6218	2.42748	-0.936555	3.89743	4.78629	cluster1	+	33	33	33	33.2	33.2	33.2	133.7
249	O76070;F8W754	O76070	Gamma-synuclein	SNCG	-0.342843	0.580329	0.9231	-0.0663869	-0.710636	-0.257215	-3.01918	-4.40363	-2.43289	-2.79478	-1.09752	-3.04288	-3.89258	-2.96772	-3.7341	-6.10223	-5.81999	-5.3481	-0.578135	-6.73638	-1.67971	-0.720415	0.577019	-4.67999	-2.46141	-1.76854	-5.47193	-4.14933	-2.90034	-4.16529	-1.07462	-2.65565	-5.37833	-5.11666	-3.51662	-4.85967	cluster1	+	6	6	6	57.5	57.5	57.5	13.331
250	O94910;O94910-2	O94910;O94910-2	Latrophilin-1	LPHN1	-0.388976	-0.485628	-0.715786	-0.0997503	-1.1696	-0.277563	-2.07403	-1.60762	-1.68116	-1.63113	-0.00454273	-2.17013	-0.201723	-0.536088	-2.91532	-2.8496	-2.17387	-1.84477	-5.65445	-3.4806	-2.36501	-2.46771	-3.73237	-3.4999	-0.0233375	-5.35785	-2.99773	-3.67233	-5.69052	-1.97107	-1.02204	-2.46407	-0.246783	-0.780377	-3.12986	-1.2883	cluster1	+	18	18	18	16.9	16.9	16.9	162.71
251	O94919	O94919	Endonuclease domain-containing 1 protein	ENDOD1	4.00295	3.84718	2.9373	2.66047	3.00552	5.41964	2.50848	4.48766	3.77472	4.05938	2.95749	4.04494	3.30191	4.75182	3.92573	3.83247	5.089	3.36819	4.08656	4.28371	5.25332	5.02813	5.78142	4.03087	4.54577	4.3119	3.22827	2.67347	2.6897	3.38883	3.83579	2.91622	4.09645	3.7728	-0.178228	3.4102	cluster1	+	15	15	15	35	35	35	55.016
252	O95180-2;O95180;H3BPX6;H3BMW6;H3BUA8;H3BNT0	O95180-2;O95180;H3BPX6;H3BMW6;H3BUA8;H3BNT0	Voltage-dependent T-type calcium channel subunit alpha-1H	CACNA1H	-7.72553	-5.61365	-4.29121	-6.61501	-3.48649	-3.14004	-2.28239	0.274265	-6.46035	-5.5078	-2.29604	-4.09976	-4.68156	1.09458	0.904539	-0.0271622	1.05821	-1.04739	-4.11759	-1.44477	2.71461	1.71843	-6.77149	1.98931	1.39054	-1.21406	-3.61037	1.48319	2.08855	-0.891154	2.16858	1.60092	2.53773	0.926907	0.689375	0.414555	cluster3	+	4	4	4	2	2	2	258.54
253	O95274	O95274	Ly6/PLAUR domain-containing protein 3	LYPD3	1.38979	1.00025	2.12086	3.07802	-1.28372	-1.16739	0.691453	-0.0817651	-0.744501	0.255233	1.92957	-2.17638	1.24702	1.45241	-0.739064	0.628432	-1.48691	-1.42272	0.253126	-0.189562	-5.49584	-4.18017	-4.57962	1.28409	-1.83133	0.0832482	-2.26995	-3.49958	1.04973	-2.37179	-4.82573	1.28175	-5.43219	-3.20048	-2.72482	-3.87546	cluster1	+	5	5	5	22.8	22.8	22.8	35.97
254	Q9UEL6;O95297-3;O95297-2;O95297;O95297-4	Q9UEL6;O95297-3;O95297-2;O95297	Myelin protein zero-like protein 1	MPZL1	0.505462	0.478905	1.77516	-0.00955983	-3.37359	1.74496	0.656486	-0.550706	0.58838	-0.929212	1.57638	-4.30384	1.58954	1.53462	-2.40078	0.0217677	0.399588	2.49874	1.87213	-0.404247	-1.04596	0.259753	-1.71371	1.17491	3.29738	-0.0346057	0.729327	-4.28385	-1.40453	-2.64055	-5.04774	-3.40076	0.25868	-1.93681	-0.190811	-3.48647	cluster1	+	3	3	3	12.6	12.6	12.6	20.23
255	O95336;M0R261;M0R1L2;M0R0U3	O95336;M0R261;M0R1L2;M0R0U3	6-phosphogluconolactonase	PGLS	4.7699	4.59455	5.01736	3.32833	5.43653	4.85667	4.33492	4.09604	4.04237	4.41391	1.95399	4.33837	5.78058	5.38443	3.98189	4.05941	4.65767	1.74285	1.82465	3.80015	4.12883	3.69027	4.28113	3.54853	3.61234	4.23009	2.66553	0.733271	2.37972	-1.49881	3.40427	1.95532	4.60421	4.50003	2.82162	-1.71996	cluster1	+	14	14	14	75.6	75.6	75.6	27.547
256	O95388-4;O95388-2;O95388	O95388-4;O95388-2;O95388	WNT1-inducible-signaling pathway protein 1	WISP1	0.355301	0.612948	0.0597112	2.18884	-0.668886	-3.71794	-1.63	-5.96791	-4.85283	-4.20248	-0.0119951	-3.40937	0.421595	-1.88347	-1.74186	-2.22445	-2.89166	-3.42061	-7.77938	-6.97847	-0.64785	-6.41081	-2.87015	-4.89956	-4.78134	-2.84014	-3.30269	-7.32282	-2.16808	-2.93152	-3.48764	-3.20628	-4.27968	-4.67271	-3.31227	-3.01895	cluster1	+	3	3	3	25.2	25.2	25.2	16.802
257	O95428-6;O95428;O95428-5;O95428-4;O95428-2;G3V5P6;B5MDP7;H0YMM2;O95428-3;H0YJA1	O95428-6;O95428;O95428-5;O95428-4;O95428-2;G3V5P6	Papilin	PAPLN	-6.32422	-8.77206	-6.81673	-6.47075	-6.75335	-4.45037	-3.7605	-3.44983	-4.75801	-6.33007	-3.43503	-2.99683	-3.06944	-3.66102	-4.81103	-8.48327	-5.84676	-2.74573	-4.94521	-4.31663	-6.8675	-6.101	-5.00283	-3.5472	-3.94648	-2.30031	-4.90145	-5.26299	0.331227	-6.34144	-2.94867	-3.87264	-4.59574	0.256576	-3.93209	-3.62181	cluster3	+	12	12	12	12.5	12.5	12.5	134.84
258	O95497;F5GYM6;Q9NY84-5;Q9NY84-2;Q9NY84	O95497	Pantetheinase	VNN1	1.34045	-0.0264987	0.669087	-0.442182	2.16171	2.58092	1.26815	1.54121	2.6171	2.64929	-0.440655	0.870179	-0.611729	0.15188	0.230046	1.95897	1.9549	2.5447	2.30892	0.964504	-1.14674	-2.04945	-1.74663	0.498999	1.97824	1.35804	-4.51225	-1.50455	0.260147	-0.807156	-4.20964	-0.0399863	-4.001	-3.21063	-3.86726	-0.144905	cluster1	+	10	10	10	25.1	25.1	25.1	57.011
259	O95502	O95502	Neuronal pentraxin receptor	NPTXR	-0.378735	0.486698	0.984362	-0.857592	-0.522938	0.159595	-3.67016	-2.80512	-3.79307	-3.74774	-0.188834	-4.22695	1.77508	1.32345	-1.23291	-1.40883	-1.7426	-2.19043	-5.71179	-5.50742	0.334869	-1.02906	-6.62967	-3.11612	-5.49047	-4.31009	-5.38021	0.027152	-1.38553	0.504498	0.144962	-1.19956	-1.78098	-1.11839	-3.7753	0.0171359	cluster1	+	5	5	5	9.4	9.4	9.4	52.846
260	O95861-4;O95861;O95861-2;A6NF51;F8W1J0;F8VZG4;O95861-3;F8VVW8;F8VRY7	O95861-4;O95861;O95861-2;A6NF51;F8W1J0;F8VZG4;O95861-3	3(2),5-bisphosphate nucleotidase 1	BPNT1	-4.76863	-5.78712	-5.33854	-6.89211	-6.59838	-5.42947	2.75931	0.405485	2.07662	-7.83021	-3.12002	2.14232	-5.17224	-2.56654	3.89244	1.63392	-5.54527	4.06009	3.36744	0.707155	-0.792183	-1.39921	-1.13204	2.54771	2.51204	2.80104	2.47315	2.36759	3.04467	3.11535	-4.73565	-3.40364	-0.061152	0.823319	1.38298	-2.30095	cluster3	+	9	9	9	40.8	40.8	40.8	29.188
261	O95967;E9PRU1;H0YET5;H0YEU0;E9PI47;E9PRQ8;E9PKA3;H0YCR9	O95967;E9PRU1	EGF-containing fibulin-like extracellular matrix protein 2	EFEMP2	2.26535	3.16896	3.87941	3.91795	2.17393	2.26504	0.985733	0.722317	0.600307	0.15128	-0.698141	0.678883	2.27356	1.71617	0.273491	0.179167	-0.731165	-0.0475366	1.52592	1.76483	1.36107	1.37229	-0.294537	-4.44485	1.28037	-1.80062	-1.35175	0.0712509	-2.05927	1.151	2.4047	-1.33215	1.79801	0.716694	-1.99403	-2.74035	cluster1	+	14	14	14	42.7	42.7	42.7	49.405
262	O95971	O95971	CD160 antigen	CD160	0.714595	0.565142	0.453125	2.73809	0.566053	2.02411	-0.222426	1.71014	0.690666	0.268203	0.384199	-0.337853	1.25553	1.64661	0.927959	1.69184	-0.716649	-3.32729	-6.57248	-0.0734457	-5.88024	-0.659186	-5.06836	0.0502653	0.202907	0.245803	-1.1661	-1.59769	-0.414272	-2.01193	-4.25717	-0.188387	-2.65607	2.61074	-0.632371	-2.32183	cluster1	+	4	4	4	18.8	18.8	18.8	19.81
263	O95998;G3V1C5;O95998-4;O95998-3	O95998;G3V1C5;O95998-4	Interleukin-18-binding protein	IL18BP	6.47959	6.62853	7.29042	7.35164	6.96853	6.65064	6.00267	6.41725	5.75315	6.24376	8.21012	5.46574	7.3285	7.3564	4.90033	6.61122	5.5854	1.59692	4.28487	4.98177	5.37611	5.53844	5.51818	2.93849	4.2959	3.88865	1.15573	-0.382982	1.42957	-6.25251	2.14671	1.66657	0.546821	0.77015	-4.11502	0.566547	cluster1	+	6	6	6	24.7	24.7	24.7	21.099
264	O96009;M0QXC5	O96009;M0QXC5	Napsin-A	NAPSA	6.13103	5.67963	1.08337	0.585059	4.37979	1.1387	5.39561	3.89124	4.92735	3.6005	-0.146857	4.57809	3.05164	0.112595	2.39408	2.82619	1.14899	1.57737	3.09735	3.27312	3.07245	1.93076	5.11055	1.96086	4.74947	3.89647	0.0643415	1.84681	-4.43473	-5.60236	0.886435	1.9098	1.44307	0.96975	-2.38529	-1.77451	cluster1	+	7	7	7	17.9	17.9	17.9	45.386
265	O96033;E9PKT9	O96033;E9PKT9	Molybdopterin synthase sulfur carrier subunit	MOCS2	3.95037	3.09694	2.96257	2.58317	3.20201	2.9403	2.6225	2.10231	1.88722	0.329599	2.13899	2.07656	4.2099	1.99235	1.7584	2.3513	1.7659	-3.25178	1.47805	2.39939	-2.23977	0.541643	3.26769	-0.650908	1.32247	0.331541	-5.31599	-2.71519	-3.09115	-5.87621	-4.67163	0.19282	1.77842	0.757996	2.25069	2.99187	cluster1	+	8	8	8	61.4	61.4	61.4	9.7552
266	P00352;Q5SYQ7;Q5SYQ9;Q5SYQ8;O94788-2;P30837	P00352	Retinal dehydrogenase 1	ALDH1A1	1.48812	3.18417	1.77351	2.23746	3.73255	-2.23591	2.82192	2.48735	2.5089	1.86718	-1.81882	1.00737	0.937073	-1.30812	0.548032	2.35499	0.600169	0.433529	-2.34391	2.00775	-3.74905	-3.0525	1.16234	-1.02418	0.774173	0.178608	-2.19894	-4.56148	-2.36691	1.97957	-0.823904	0.672649	-2.52613	-2.93003	-0.608959	1.36383	cluster1	+	17	17	14	41.9	41.9	38.7	54.861
267	P00441;H7BYH4	P00441;H7BYH4	Superoxide dismutase [Cu-Zn]	SOD1	3.78652	3.84028	4.35709	4.88073	2.90773	4.10912	5.63662	5.04842	5.26336	5.5491	6.45054	4.58804	3.90111	4.18563	5.19102	5.66658	6.52704	6.40894	5.69067	7.17398	6.63759	6.34032	4.6845	6.06538	6.41427	5.87533	7.04889	7.54577	6.04979	6.45287	7.18626	6.21945	7.57279	6.81609	6.1522	6.63795	cluster3	+	8	8	8	50	50	50	15.936
268	P00738;J3QR68;H0Y300;P00738-2;J3QLC9;A0A087WU08;H3BS21;J3KTC3;J3KRH2;J3KSV1;J3QQI8;H3BMJ7	P00738;J3QR68;H0Y300;P00738-2;J3QLC9;A0A087WU08	Haptoglobin;Haptoglobin alpha chain;Haptoglobin beta chain	HP	6.34913	7.18703	0.614804	4.82488	7.15767	1.66851	6.92217	11.7238	8.74013	6.17282	3.25289	6.2389	6.4417	0.872693	12.6235	10.6206	10.2091	10.7739	5.90506	6.95733	8.47573	4.12325	6.64503	7.65701	10.7809	7.22818	7.95923	10.7697	10.1007	10.5169	9.02034	10.931	8.39256	6.21371	8.09756	9.37893	cluster3	+	32	32	15	58.4	58.4	36.5	45.205
269	P00740;P00740-2	P00740;P00740-2	Coagulation factor IX;Coagulation factor IXa light chain;Coagulation factor IXa heavy chain	F9	-5.56665	-5.44607	-1.23602	-7.85321	-6.46675	-5.13077	-1.96089	-8.79124	-3.39481	-8.36652	-6.33689	0.514117	-4.75844	-3.79846	0.544047	-2.58933	-0.153975	2.36246	-2.94697	3.02351	-0.230983	1.23497	-4.24046	4.18291	-1.81497	3.25325	3.84894	4.96237	4.51905	2.13301	4.5603	3.60125	1.60798	0.894033	3.36467	2.98885	cluster3	+	14	14	14	35.1	35.1	35.1	51.778
270	P00742;Q5JVE8;B7ZBK1;F8WBM7	P00742	Coagulation factor X;Factor X light chain;Factor X heavy chain;Activated factor Xa heavy chain	F10	-8.32021	-4.6193	-10.6252	-8.07547	-4.81442	-5.05349	-1.48613	-2.05288	-4.18134	-4.27413	-4.42207	-2.38433	-2.55106	-5.09633	-2.25506	-4.18742	-3.26556	-1.59732	-3.47246	-0.0274613	0.580742	-0.194994	-2.81254	3.2658	-0.120859	1.52471	3.36462	3.01309	3.11315	0.7584	2.76415	1.62541	0.655967	-0.86513	3.1173	1.35436	cluster3	+	14	14	14	28.1	28.1	28.1	54.731
271	P00747;Q5TEH5;A6PVI2;CON__P06868;Q02325;Q15195;REV__A9UJQ1;REV__A0A087X191;REV__Q8NES3-2;REV__O00587-2;REV__Q8NES3-4;REV__O00587;REV__Q8NES3-3;REV__Q8NES3	P00747	Plasminogen;Plasmin heavy chain A;Activation peptide;Angiostatin;Plasmin heavy chain A, short form;Plasmin light chain B	PLG	4.81315	4.16705	4.55807	3.65114	3.39493	5.17452	4.87661	4.5838	5.26942	3.85248	4.54441	7.05768	6.21832	4.90159	7.56229	4.86787	4.03945	7.66082	5.54212	5.04785	5.56508	5.48786	3.38105	7.86534	6.07307	7.57845	7.57404	8.05433	8.12657	8.24899	5.59664	7.51195	5.73012	3.75345	6.76292	7.31686	cluster3	+	50	50	49	65.8	65.8	64	90.568
272	P00748	P00748	Coagulation factor XII;Coagulation factor XIIa heavy chain;Beta-factor XIIa part 1;Coagulation factor XIIa light chain	F12	-1.70481	-0.665133	0.259522	-1.34376	-2.20888	1.1545	-3.32621	-4.20889	-2.14942	-1.86135	0.179141	-0.833947	2.28375	-0.293344	0.577008	-5.91806	-1.85377	-4.15506	-1.13994	0.742381	-0.0825946	-1.1892	-3.02498	3.11409	1.20097	2.39743	3.94878	2.8612	3.93469	4.2827	0.849795	3.10457	1.15927	1.14077	2.62253	0.807299	cluster3	+	11	11	11	25.7	25.7	25.7	67.791
273	P00915;E5RHP7;E5RH81;E5RIF9;E5RG43;E5RFE7;E5RGU8;E5RFL2;E5RII2;H0YBE2;E5RG81;E5RJI8;E5RHS7;E5RJF6	P00915;E5RHP7;E5RH81;E5RIF9;E5RG43;E5RFE7;E5RGU8;E5RFL2	Carbonic anhydrase 1	CA1	0.979021	0.98294	0.453125	1.06036	-1.09708	5.82728	3.72759	5.76907	6.5574	4.86451	2.25337	4.81474	-2.92451	1.21063	5.15045	7.09223	6.46139	4.95343	4.83096	5.61776	5.99836	6.50801	4.07009	5.81907	6.71726	6.10546	6.93834	5.6899	5.38118	5.96643	7.30009	6.73736	7.02494	6.83864	7.11382	6.72087	cluster3	+	13	13	13	62.8	62.8	62.8	28.87
274	P00918;E5RID5;E5RK37	P00918	Carbonic anhydrase 2	CA2	0.989346	2.73059	-0.851264	-0.944593	3.10256	1.73639	1.43986	1.33137	2.99075	2.88345	2.92783	1.50541	1.84068	1.25866	1.50724	1.62456	0.583037	-1.80148	1.63361	-2.19557	-0.740264	-1.5268	3.46739	-1.3744	2.4083	0.546802	-1.54552	-2.33839	-2.18454	-4.05712	-1.64958	1.18119	-0.199405	-1.93266	3.59177	1.0101	cluster1	+	11	11	11	49.6	49.6	49.6	29.246
275	P01008;Q8TCE1;CON__P41361	P01008	Antithrombin-III	SERPINC1	5.24782	3.72606	2.73001	2.09996	4.10655	3.72281	6.25051	6.194	7.19605	6.68098	2.2189	8.85619	5.40607	2.37137	9.18997	7.76916	6.74801	9.08437	7.68581	7.70619	5.67712	6.95848	5.75873	9.61505	7.30953	8.56888	9.02587	9.29597	9.31766	9.14299	8.33799	8.53258	6.51599	6.32286	7.76989	8.23046	cluster3	+	36	36	36	69.2	69.2	69.2	52.602
276	P01009;P01009-2;P01009-3;G3V544;G3V5R8;G3V387	P01009;P01009-2;P01009-3	Alpha-1-antitrypsin;Short peptide from AAT	SERPINA1	9.90117	9.29157	9.54043	9.2788	9.10133	7.43526	11.8748	12.4147	13.7126	11.7559	7.77789	12.6336	10.7731	8.52731	13.2488	12.6939	12.7648	11.5384	12.058	11.206	9.24274	9.82782	10.2081	12.8074	12.1612	12.2678	11.5974	11.8909	11.982	10.1354	9.53454	12.1172	11.3513	8.6365	10.8791	10.9152	cluster3	+	42	42	31	75.6	75.6	61.2	46.736
277	P01019	P01019	Angiotensinogen;Angiotensin-1;Angiotensin-2;Angiotensin-3;Angiotensin-4;Angiotensin 1-9;Angiotensin 1-7;Angiotensin 1-5;Angiotensin 1-4	AGT	5.11547	3.08828	5.64423	3.44197	2.75777	7.10108	4.68279	4.31086	4.56612	5.4555	1.66172	7.00465	3.91782	3.06146	7.55308	5.37509	5.31937	5.62834	5.38251	7.27725	6.31143	7.47454	4.1214	7.92967	6.25197	7.1226	7.94414	7.20654	8.78973	4.92898	8.44858	7.44507	6.77391	7.48483	7.14504	6.81414	cluster3	+	16	16	16	39.8	39.8	39.8	53.154
278	P01023;CON__ENSEMBL:ENSBTAP00000024146;F8W7L3;H0YFH1;F5H1E8	P01023	Alpha-2-macroglobulin	A2M	-0.549396	1.48645	-2.49867	-1.30169	3.09754	-1.14365	4.82492	4.57696	6.30704	1.64078	0.210553	3.04742	3.01492	0.494656	6.77538	3.78895	6.65653	7.52772	7.14073	1.27728	2.47966	1.49109	3.87528	4.40191	7.28309	4.71812	5.77495	5.24155	4.38077	6.0377	1.8393	7.36876	5.16927	3.71222	8.91542	6.64067	cluster3	+	74	74	63	62.8	62.8	55.3	163.29
279	P01024;M0QYC8;M0QXZ3;M0R0Q9;Q9BU76-4;REV__A0A087X0M8;REV__O00533;REV__O00533-2;O95568	P01024	Complement C3;Complement C3 beta chain;C3-beta-c;Complement C3 alpha chain;C3a anaphylatoxin;Acylation stimulating protein;Complement C3b alpha chain;Complement C3c alpha chain fragment 1;Complement C3dg fragment;Complement C3g fragment;Complement C3d fragment;Complement C3f fragment;Complement C3c alpha chain fragment 2	C3	0.908358	0.527289	-0.61067	-0.231507	2.1009	0.0789097	4.14615	1.66673	1.6748	0.336126	-0.795491	8.08832	2.68166	-1.31204	7.47285	5.4505	6.21115	7.97983	5.17202	5.04229	3.02588	2.85063	4.42609	8.6166	4.77385	8.53168	8.22762	8.76965	9.00742	7.76377	5.80217	8.09809	6.03733	6.05788	8.32053	7.67767	cluster3	+	114	114	100	74.3	74.3	67.7	187.15
280	P01031;CON__Q1A7A4	P01031	Complement C5;Complement C5 beta chain;Complement C5 alpha chain;C5a anaphylatoxin;Complement C5 alpha chain	C5	-5.99837	-5.4	-6.19028	-5.34505	-4.89823	-5.56492	-2.24741	-1.43498	-3.35666	-4.39425	-4.49841	-0.734652	-2.93996	-4.46829	-0.120467	-4.67317	-0.687693	1.72618	-0.460245	-3.52176	-1.40008	-3.95282	-2.19332	3.37621	-2.17441	2.3007	3.84601	4.16536	4.73463	2.87098	-1.09706	1.98926	-0.279705	0.81603	4.62567	1.45127	cluster3	+	54	54	54	37.4	37.4	37.4	188.3
281	Q5H9A7;P01033;H0Y789;Q5H9B5;Q5H9B4	Q5H9A7;P01033;H0Y789	Metalloproteinase inhibitor 1	TIMP1	2.54288	0.852334	0.29252	-3.87224	-1.12505	2.60696	4.55563	4.44374	4.37371	0.646777	-0.409349	3.08283	2.18461	1.99541	3.33942	3.57143	4.35218	4.21148	0.744901	4.23217	2.15591	4.53853	-0.0340647	3.74031	3.48439	3.5747	4.59177	4.97993	4.24544	4.8096	5.53923	4.64412	3.04733	4.65243	3.87073	4.31644	cluster3	+	7	7	7	65.7	65.7	65.7	16.057
282	P01034	P01034	Cystatin-C	CST3	6.77999	7.80221	7.08939	7.59642	7.97862	4.87255	8.80834	8.00594	8.70002	7.67174	8.57619	6.2966	9.66764	8.55098	6.45	7.96339	7.17003	7.60051	5.95455	9.62209	8.08118	7.57221	6.8248	7.52161	5.85237	5.96348	10.7386	11.1796	9.23414	9.03098	11.8408	8.29628	9.50845	10.7936	9.18028	7.80556	cluster3	+	9	9	8	52.7	52.7	48.6	15.799
283	P01036	P01036	Cystatin-S	CST4	3.21771	2.84398	5.96149	1.812	4.00365	5.54059	0.821176	0.112028	0.184606	0.816058	1.62506	0.191608	4.05342	2.57977	2.83364	0.530863	-0.924561	2.31484	2.92855	2.24754	3.75261	4.19317	0.989506	-0.0136578	2.18313	0.633853	4.66357	4.26616	1.43574	2.16919	6.07527	2.65159	3.36696	1.87474	1.92724	3.97703	cluster3	+	7	7	2	56.7	56.7	24.8	16.214
284	P01037	P01037	Cystatin-SN	CST1	-4.60765	-2.79409	-5.64525	-5.0639	-6.54288	-6.88902	-5.46289	-4.91287	-6.70627	-4.89072	-8.73833	-6.60667	0.375617	3.40152	-2.29046	-0.256374	-5.27761	-1.98961	-4.59531	0.210568	0.123145	-0.673877	-3.11095	-4.67445	-3.94548	-4.08001	2.50253	3.7923	0.464986	2.94708	3.55139	2.68545	2.30986	2.19774	0.985719	3.93935	cluster3	+	6	4	4	56.7	36.2	36.2	16.387
285	P01042-2;P01042-3	P01042-2;P01042-3	Kininogen-1;Kininogen-1 heavy chain;T-kinin;Bradykinin;Lysyl-bradykinin;Kininogen-1 light chain;Low molecular weight growth-promoting factor	KNG1	10.5209	10.0434	10.4702	11.2874	10.19	8.22974	10.846	9.64526	10.9269	10.2026	9.77431	9.3102	11.9573	10.7612	9.07679	9.96045	9.5967	8.50293	8.36798	9.2368	9.15559	9.5295	10.1777	9.00438	7.42784	7.95642	8.50245	8.71928	8.6759	8.54393	9.21637	7.94046	7.66695	7.47694	7.55704	8.01466	cluster1	+	35	35	5	64.2	64.2	7.7	47.883
286	P01133-3;P01133;P01133-2	P01133-3;P01133;P01133-2	Pro-epidermal growth factor;Epidermal growth factor	EGF	7.40455	7.67975	6.41734	7.22379	8.18997	3.48318	7.79007	6.7097	7.20566	4.7737	1.90001	6.78139	9.26601	7.00907	6.26801	5.04188	5.16671	2.93399	3.93727	3.89127	1.61469	2.32185	5.26184	0.684731	3.24231	3.99092	0.17409	1.35069	0.750727	0.326791	0.167721	-1.25895	1.07612	-0.31878	-0.693897	-0.462623	cluster1	+	50	50	50	48.6	48.6	48.6	129.75
287	P01225	P01225	Follitropin subunit beta	FSHB	-1.95373	-0.986197	-0.883118	-0.99156	6.07861	-0.688809	-0.3319	-1.80951	-4.33708	4.68793	3.30961	0.283405	-0.0404348	-2.16494	-4.78558	3.35707	4.2167	0.411308	0.49804	3.35162	-1.9185	0.673622	0.935692	-1.02294	-1.9195	-1.90273	-0.695336	-5.59958	-3.24952	-4.45837	-6.43596	-4.12591	-3.03176	-5.27135	-5.87236	-1.83121	cluster1	+	4	4	4	25.6	25.6	25.6	14.7
288	P01344;P01344-2;P01344-3;J3KTG7;H7BYL6;Q96QE5-4;P30533;Q99996-5;Q99996-3;Q99996-2;Q99996;Q99996-6	P01344;P01344-2;P01344-3	Insulin-like growth factor II;Insulin-like growth factor II;Insulin-like growth factor II Ala-25 Del;Preptin	IGF2	-1.66126	-0.799006	1.48322	-1.87132	-0.0360612	-0.594468	-6.61325	-5.89755	-2.18695	-2.54893	-0.64943	-1.45731	-0.767476	-1.63244	-2.80742	-8.45286	-6.13233	0.489764	0.243797	-1.84988	5.95154	4.08005	2.94668	2.37513	-2.13672	-4.61444	0.997806	3.67251	-0.0908232	2.03251	4.53314	3.45193	7.52898	7.80154	4.65962	4.90954	cluster3	+	7	7	6	35	35	35	20.14
289	Q5W006;P01589;H0Y5Z0;Q5W005	Q5W006;P01589;H0Y5Z0;Q5W005	Interleukin-2 receptor subunit alpha	IL2RA	-0.329297	-0.0505047	-0.354326	-1.05037	-1.46966	0.3311	-3.52865	-1.80571	-4.82429	0.862114	0.352085	-2.51075	-0.630173	-2.23703	-0.773339	-0.844896	-4.18739	2.25313	-2.64808	-3.55048	-1.61446	-4.15211	-5.3858	-5.64454	-6.76978	-3.34199	-1.78134	-3.96038	-4.94952	-2.90951	-5.10185	-5.49659	-0.89534	-2.43261	-6.91563	-1.88225	cluster1	+	2	2	2	8.4	8.4	8.4	29.812
290	P01591;D6RD17;D6RHJ6;C9JA05	P01591;D6RD17;D6RHJ6;C9JA05	Immunoglobulin J chain	IGJ;JCHAIN	4.28011	6.48189	6.5194	7.66865	7.03722	7.39914	7.82837	6.63065	8.5667	6.46436	9.70858	4.77148	7.82124	6.9556	5.65335	7.38263	7.61224	6.9223	6.18538	3.97516	5.8675	6.58913	6.80193	5.93197	6.7827	5.4146	5.13312	5.38622	3.81175	5.46642	3.25771	5.31176	5.93296	5.99154	6.30165	4.27658	cluster1	+	10	10	10	45.9	45.9	45.9	18.098
291	P01596	P01596	Ig kappa chain V-I region CAR		-1.50547	-2.86264	-2.25694	-7.19192	-3.31603	1.34193	-2.34073	3.45606	-4.04604	0.111603	0.0535883	1.77588	1.5566	2.22366	-1.64779	1.78616	-0.236703	-1.50496	0.782636	-6.96717	4.88957	5.30411	-2.799	4.52829	3.31117	3.14965	3.5687	4.1167	1.39241	3.54932	4.73637	4.35452	3.12511	-4.39678	2.83435	1.24239	cluster3	+	4	3	3	46.7	29.9	29.9	11.346
292	P01598	P01598	Ig kappa chain V-I region EU		5.01114	4.23254	6.88459	4.80991	5.69139	6.77755	6.62104	8.02581	6.73078	5.7729	6.20244	6.57991	4.42346	6.59048	7.92892	6.92615	7.94494	7.80842	7.83913	6.26508	7.06606	7.7187	3.69233	7.78981	7.34655	6.46672	7.82067	6.84226	7.72289	8.32859	7.41387	6.96059	6.87147	7.27135	6.64552	7.32406	cluster3	+	4	3	1	37	31.5	14.8	11.788
293	P01604	P01604	Ig kappa chain V-I region Kue		-0.475038	-0.798737	2.90442	-0.618488	0.583362	2.07291	2.35934	2.63315	2.06626	1.26445	4.63625	3.6726	0.176714	-0.336786	4.19268	2.60307	2.93067	4.87491	4.62756	2.38921	3.62498	4.29088	-0.489502	4.10558	5.44513	3.06511	4.92138	4.25822	5.49988	5.16024	3.91051	4.77838	4.10941	4.10549	3.84173	4.03917	cluster3	+	4	3	3	41.7	36.1	36.1	12.126
294	P01605	P01605	Ig kappa chain V-I region Lay		-2.91558	-1.84375	-0.411161	-6.38915	-2.09995	-5.9781	-4.80304	1.92717	-1.33948	-3.11988	-6.58394	-6.57476	-2.34007	-3.91357	-5.18517	-0.545937	0.0269798	-5.39527	-5.4948	0.488048	1.77152	1.78348	-7.44531	-3.26872	2.15746	1.76949	2.9849	2.06505	3.94836	3.68259	1.53933	1.79688	4.08482	2.17659	-5.45442	1.07129	cluster3	+	2	1	1	25	16.7	16.7	11.834
295	P01608	P01608	Ig kappa chain V-I region Roy		-0.813099	-0.98152	3.25354	5.27566	-0.575501	6.24729	5.0978	5.20743	4.21626	3.65571	4.17781	5.35322	1.92929	4.80745	7.34783	6.00768	1.75084	5.86811	2.4563	4.88453	7.70831	7.59426	6.54742	3.33332	5.25532	4.8027	5.80826	5.22402	5.45094	5.21897	6.38292	6.09676	7.72522	6.74818	5.02792	6.61352	cluster3	+	4	3	3	31.5	14.8	14.8	11.782
296	P01612	P01612	Ig kappa chain V-I region Mev		1.7994	0.651739	1.32457	3.74222	2.23867	2.39319	3.23748	5.12205	5.65287	3.27097	4.33061	3.77611	4.7465	5.61236	5.19439	4.14581	4.38698	4.55777	3.93342	3.04352	5.69192	7.2491	1.74156	3.00079	3.55254	5.60977	4.96975	4.78702	5.16332	6.37778	5.17246	4.36214	6.54266	4.32436	4.19149	3.94383	cluster3	+	4	4	4	50.5	50.5	50.5	11.87
297	P01621	P01621	Ig kappa chain V-III region NG9		6.70633	6.15563	7.70654	7.47435	6.40677	7.81108	6.03546	7.22753	6.5864	5.5559	7.08457	7.85024	7.84714	7.89329	8.871	7.6219	7.789	7.42989	8.15352	7.86749	9.14079	9.37886	6.9895	7.60892	8.15549	7.37589	8.42437	7.9973	8.13995	9.01908	8.21337	7.8953	7.77656	7.97489	7.22637	8.03862	cluster3	+	5	2	2	54	25	25	10.729
298	P01622	P01622	Ig kappa chain V-III region Ti		0.629951	0.990886	1.76972	0.00596425	2.18566	2.57981	-0.317509	2.35235	0.0259522	-1.05721	1.01676	2.64174	0.270411	0.434925	3.78788	1.35364	3.48481	3.3272	3.92472	3.75062	3.94663	5.72804	3.19314	2.52249	2.17827	-2.68762	4.6268	1.74089	4.62984	3.39562	4.33118	3.52536	3.28327	6.94788	2.60252	3.73029	cluster3	+	7	2	2	66.1	22.9	22.9	11.788
299	P01624	P01624	Ig kappa chain V-III region POM		0.735992	-0.802126	1.60667	-8.17194	-2.4967	0.589368	-7.5628	1.02418	2.80612	0.266981	-1.68284	-3.69679	-1.66987	0.666482	1.57291	1.39558	1.01869	1.87945	2.714	2.67361	3.39396	3.735	-5.47617	2.94208	-1.01126	0.0450936	3.25468	2.32688	3.74192	3.57955	3.18916	-0.337643	3.27961	2.25702	1.11373	2.9757	cluster3	+	4	2	2	45.9	31.2	31.2	11.922
300	P01701	P01701	Ig lambda chain V-I region NEW		0.451151	1.66838	-2.19698	0.982807	1.32335	2.59629	4.62635	4.92035	5.02164	3.3121	-0.679485	-3.89683	2.39923	2.28126	5.97369	4.15487	4.39637	6.21447	5.61522	4.2631	5.72903	4.48178	3.95293	6.36561	5.03777	5.31673	5.52581	5.32495	5.01344	4.61268	5.82291	6.46205	3.26611	4.8532	4.4011	6.69945	cluster3	+	6	5	4	41.4	41.4	41.4	11.453
301	P01708	P01708	Ig lambda chain V-II region BUR		0.0342135	-0.200756	1.76146	1.08101	1.41381	5.29464	3.29833	4.82044	5.87752	3.50184	2.5744	5.24619	3.6872	3.77788	6.70671	5.56491	4.52222	6.2548	6.01287	5.44609	5.66563	7.03551	0.833075	6.80362	5.23939	5.30962	6.16657	5.54523	5.814	7.97677	6.46146	6.0708	8.61038	4.71119	5.1916	6.04066	cluster3	+	5	4	3	32.1	32.1	24.8	11.506
302	P01714	P01714	Ig lambda chain V-III region SH		0.286878	-0.347583	0.709358	2.16046	0.65956	3.5995	1.34233	2.49487	4.27601	1.23249	0.828388	3.17725	0.182836	-0.530839	5.17053	2.46138	3.78767	5.47749	4.58413	4.11795	3.50981	3.98332	3.65146	5.17432	5.15647	4.011	4.86832	4.31148	4.59552	5.23742	4.96191	5.00766	4.57666	5.69913	3.7359	5.22617	cluster3	+	6	3	3	53.7	36.1	36.1	11.392
303	P01717	P01717	Ig lambda chain V-IV region Hil		4.12928	1.44011	2.2902	2.37674	3.91574	6.52535	5.92535	5.71908	6.56392	4.01184	5.07494	6.6978	2.19031	2.40029	8.26289	5.38719	5.6071	7.16135	7.73666	5.60948	5.6824	6.76375	5.80484	7.44869	7.54288	7.07967	7.02275	6.50166	5.55645	7.71273	7.74911	7.5074	7.29014	7.72727	6.33332	6.59138	cluster3	+	1	1	1	17.8	17.8	17.8	11.517
304	P01742;P01761;P06326	P01742;P01761;P06326	Ig heavy chain V-I region EU;Ig heavy chain V-I region SIE;Ig heavy chain V-I region Mot		1.63134	0.278882	0.723754	1.16474	0.676456	-3.00737	2.70322	3.13257	2.02742	1.41232	1.36282	3.79417	0.62328	0.932146	4.52629	2.35789	2.35799	4.56708	4.41373	2.40099	2.05452	2.93813	2.99673	4.76844	4.33339	4.02282	3.67236	2.53679	4.07973	4.06644	2.47639	4.69043	4.64896	3.59401	-1.59421	5.24825	cluster3	+	1	1	1	10.3	10.3	10.3	12.472
305	P01743	P01743	Ig heavy chain V-I region HG3		-3.11347	-4.21101	-8.46727	-4.88745	-2.37492	-4.37209	-0.954044	3.20935	5.18281	-0.934386	-2.90646	-3.14309	-2.20009	-1.63482	0.752486	4.93817	2.33008	5.69978	5.13002	-0.529188	-6.55313	-1.74788	-7.47537	1.35442	3.3388	1.73022	4.44652	2.4191	3.09104	2.88759	-1.34973	2.50053	4.36423	-0.284278	0.436163	3.7078	cluster3	+	2	1	1	22.2	12.8	12.8	12.946
306	P01763	P01763	Ig heavy chain V-III region WEA		-0.903976	-3.60806	-0.356134	-1.71358	-8.16432	1.35247	0.994019	2.18273	2.71372	0.896213	0.547876	3.28832	-1.38599	0.27364	1.86672	2.41779	2.83154	2.69753	3.91182	0.892138	-2.71139	0.994223	-1.11514	1.76656	3.16832	2.53897	3.81926	1.40045	4.32674	4.30932	-1.03286	3.33908	1.46899	-5.95442	2.07369	3.31506	cluster3	+	3	2	2	36	26.3	26.3	12.141
307	P01770	P01770	Ig heavy chain V-III region NIE		0.846176	-3.43845	0.443079	0.176056	-3.7004	0.906732	1.53095	2.63298	2.06055	-0.159717	0.744713	-4.52346	0.0284971	1.96953	-4.14678	2.43756	3.34468	3.07115	2.79629	2.27884	0.680123	1.16643	3.53637	2.0971	3.88396	2.35827	2.42304	2.06091	2.16777	3.21718	0.699921	4.11387	-2.91272	-2.87799	1.63571	3.32723	cluster3	+	4	4	1	40.3	40.3	13.4	12.898
308	P01772	P01772	Ig heavy chain V-III region KOL		0.102198	0.754006	3.29703	3.85323	2.07065	2.57693	5.61988	5.70588	5.65423	3.92047	3.35849	2.62949	3.42077	3.92913	4.11861	6.00459	6.15137	6.26042	7.26812	4.67715	2.39432	3.04012	0.913728	5.63589	5.32753	5.57589	6.003	5.52429	5.82627	6.25668	3.08764	5.27871	5.81711	2.59841	4.39271	5.24773	cluster3	+	3	2	2	28.6	21.4	21.4	13.718
309	P01778	P01778	Ig heavy chain V-III region ZAP		-4.70874	-6.01838	-7.15671	-3.81007	-7.33179	-5.80407	1.29881	3.37407	0.0132078	-5.93481	-3.03727	-2.36006	-5.58204	-6.18848	1.20476	0.0274365	-0.206187	4.03832	4.43352	0.747257	-5.06666	-3.56847	-3.42697	2.60515	2.10924	1.70362	3.0016	-5.42333	3.15841	2.6158	-3.90106	2.92659	1.13925	0.661793	-0.619404	2.15409	cluster3	+	2	1	1	24.1	16.4	16.4	12.339
310	P01781;P01782	P01781	Ig heavy chain V-III region GAL		-1.38811	1.26664	0.0433083	2.45534	-6.25834	2.83123	5.63895	4.45402	4.93646	2.97958	2.58547	6.5686	1.10762	0.464408	6.74752	4.45096	6.12333	6.46642	6.42317	3.65768	3.15293	3.46587	-0.228447	6.95765	6.65964	5.8685	5.90453	5.90506	6.45598	7.02442	2.51377	6.33808	4.83051	2.24254	4.50986	6.12148	cluster3	+	4	2	2	40.5	23.3	23.3	11.771
311	P01824	P01824	Ig heavy chain V-II region WAH		-6.04414	-7.21168	-1.84881	-2.18044	-1.4258	-4.8502	1.37398	0.031311	1.14475	0.387918	-0.873855	2.56534	-0.384874	0.18797	3.3476	1.58195	1.42452	3.91838	3.48373	0.117896	-6.09534	-1.0292	-2.16512	1.99776	3.50034	1.63645	3.26763	2.50938	3.80845	3.26883	-4.71674	2.93543	4.1163	0.999022	2.56803	3.62162	cluster3	+	3	3	3	22.5	22.5	22.5	14.117
312	P01825	P01825	Ig heavy chain V-II region NEWM		-5.51575	-8.29601	-3.93131	-5.2449	-7.36082	-5.46699	4.22557	4.5067	5.10025	2.79145	4.99274	4.25307	-2.70185	2.33121	5.3017	5.40434	4.50301	5.76952	4.50575	2.44315	3.18351	4.36858	1.87743	5.34587	5.97443	5.60598	5.55961	5.31415	4.88509	5.92081	3.13081	5.3382	5.43796	4.75725	3.84433	4.08363	cluster3	+	3	2	2	29.9	16.2	16.2	12.79
313	P01833	P01833	Polymeric immunoglobulin receptor;Secretory component	PIGR	7.50886	6.86154	6.85057	8.00438	7.53939	6.63112	8.20715	6.70404	8.28837	7.13801	8.73332	6.29461	8.82373	7.85473	6.38336	7.8928	7.98665	6.35533	6.04807	6.52543	7.57604	7.69943	9.04361	6.7577	6.24347	5.80978	5.50166	6.67171	5.54098	5.72066	6.78025	6.58498	6.95846	6.58752	4.45048	6.63896	cluster1	+	44	44	44	54.5	54.5	54.5	83.283
314	P01876	P01876	Ig alpha-1 chain C region	IGHA1	6.71685	8.18249	8.77454	9.84555	9.15583	9.11476	12.0995	11.2124	13.4941	9.97882	11.7474	10.3001	11.2704	9.7311	12.2736	11.5883	11.3946	12.4969	11.281	9.75382	7.7826	9.46143	10.372	10.5515	11.6722	10.0316	10.25	9.74506	9.80736	11.5281	6.30644	10.5015	9.84146	8.26174	9.83081	9.65077	cluster3	+	19	19	9	62.3	62.3	32.6	37.654
315	P02144;B0QYF8;Q8WVH6;F2Z2F1;B0QYF7	P02144;B0QYF8;Q8WVH6;F2Z2F1	Myoglobin	MB	-1.45733	-4.62943	-3.91311	-4.60306	-5.4002	-6.73435	-6.11168	-6.50238	-0.367853	-5.85748	-6.77368	1.17898	-4.65781	-5.00567	1.43861	0.351059	-2.2708	-0.713519	-0.64867	3.75588	-0.159958	3.44387	-0.908291	3.02763	0.0501961	2.83725	6.44944	2.87622	1.22649	-2.14228	5.54634	3.09707	5.22492	5.62104	4.22061	4.31417	cluster3	+	8	8	5	63.6	63.6	38.3	17.184
316	P02461;P02461-2	P02461;P02461-2	Collagen alpha-1(III) chain	COL3A1	-1.2549	-1.73078	0.206672	-0.688415	-1.38087	0.967062	-1.62744	1.73631	1.36635	1.62577	1.69937	0.0705443	1.52714	2.16706	-1.69295	1.84772	0.436398	0.103427	-0.534258	1.21029	2.86025	1.27816	-1.20394	0.391733	0.19271	-0.291093	0.783891	1.53907	1.36263	1.80102	2.60477	0.284533	3.83871	3.18884	1.05368	1.76494	cluster3	+	10	10	6	9.1	9.1	6.3	138.56
317	P02462-2;P02462;P29400;P29400-2	P02462-2;P02462;P29400;P29400-2	Collagen alpha-1(IV) chain;Arresten;Collagen alpha-5(IV) chain	COL4A1;COL4A5	-1.50552	-0.839596	-0.972329	-1.39019	-0.964006	-5.12647	-0.84553	-4.48771	-2.23748	-2.18344	-4.20354	-2.8483	-2.0543	-1.63427	-6.48776	-2.1181	-4.28858	-2.66117	-5.00121	-3.87091	-5.30246	-3.05083	-3.81833	-4.07637	-2.30279	-3.73699	-5.3327	-1.05881	-5.77139	-4.23026	-5.78588	-3.91513	-4.86858	-3.82056	-2.42549	-4.97066	cluster1	+	4	4	4	4.2	4.2	4.2	127.98
318	P02647;F8W696;CON__P15497;B2ZWH1;Q9HB71-2	P02647;F8W696	Apolipoprotein A-I;Proapolipoprotein A-I;Truncated apolipoprotein A-I	APOA1	5.6449	4.95586	5.34843	3.70598	8.19277	2.48611	8.76605	5.90963	7.30585	7.24519	4.89723	10.2976	10.2124	6.57852	11.139	8.14872	10.5565	8.77372	9.41655	9.78998	4.88657	4.79815	8.05853	11.4165	8.76707	10.7761	10.9349	9.47112	10.9875	7.96268	10.5859	9.65444	9.23294	10.0093	10.9814	9.36989	cluster3	+	38	38	37	86.5	86.5	86.5	30.777
319	P02671;A0A087WUA0;CON__P02672	P02671	Fibrinogen alpha chain;Fibrinopeptide A;Fibrinogen alpha chain	FGA	5.16991	4.90418	6.22709	5.81173	5.61296	5.66137	4.30306	4.89746	4.81408	4.93697	6.1248	3.80726	7.03643	5.86348	4.16856	5.12144	6.04606	4.84474	3.86006	5.14155	6.30859	5.64975	6.23454	6.01443	3.44207	5.32127	7.31624	8.72054	6.59015	6.7952	6.66118	6.1744	7.28475	7.38368	8.90718	5.0528	cluster3	+	51	51	8	68.7	68.7	14.3	94.972
320	P02675;D6REL8;CON__P02676	P02675;D6REL8	Fibrinogen beta chain;Fibrinopeptide B;Fibrinogen beta chain	FGB	-0.766208	-0.265727	-0.195127	-1.09054	0.479698	-0.922837	2.25712	3.12001	-0.704044	1.58655	1.4063	2.12219	0.493838	0.29541	3.90647	3.0281	5.83777	4.77429	4.55896	1.9396	1.80549	0.705284	4.80316	6.13206	3.99551	5.2411	7.17357	8.22253	6.6262	8.40324	2.14113	5.93287	2.91295	4.3062	9.30029	4.86582	cluster3	+	38	38	38	72.9	72.9	72.9	55.928
321	P02679-2;P02679;C9JEU5;C9JC84	P02679-2;P02679;C9JEU5;C9JC84	Fibrinogen gamma chain	FGG	-0.413259	-1.91649	-2.83316	-0.838402	0.710956	-1.46676	2.3625	2.62876	3.69723	2.53004	1.11265	4.03119	0.75826	1.49564	4.6402	2.98654	6.11679	5.33838	3.93519	1.90033	-0.343168	1.53505	4.76395	6.75847	3.42818	5.65359	7.3521	8.47036	7.27321	8.25319	4.24523	6.44961	3.57429	5.37177	9.47757	4.69591	cluster3	+	30	30	19	76	76	51.9	49.496
322	P02743	P02743	Serum amyloid P-component;Serum amyloid P-component(1-203)	APCS	-5.77835	-3.45761	-5.64762	-7.10731	-6.12049	-4.66208	-5.30504	-2.35853	-7.18794	-3.52793	-3.77265	2.72724	-3.95125	-3.40033	1.26882	-4.33748	1.07128	3.87408	-5.01848	-1.13674	-3.61468	-0.49152	3.12936	3.73075	-2.96933	4.23093	5.71009	4.58756	5.76766	1.99391	0.438853	6.1495	3.71671	1.37317	5.29064	4.80896	cluster3	+	10	10	10	42.6	42.6	42.6	25.387
323	P02748;CON__Q3MHN2	P02748	Complement component C9;Complement component C9a;Complement component C9b	C9	0.187127	-0.0947565	-1.90616	-0.262213	-0.814699	-1.50893	1.79145	1.27279	0.958519	0.0602049	-2.1447	6.40202	2.03167	-2.16948	5.64562	3.09211	3.35337	6.0352	3.74171	4.06027	2.07073	2.67446	2.19918	7.37715	3.30519	7.02566	7.12948	7.57219	7.5596	6.22325	4.95908	7.3124	5.28208	4.01144	6.32425	6.37436	cluster3	+	24	24	24	44.2	44.2	44.2	63.173
324	P02749;J3QRN2;J3QLI0;J3KS17;CON__P17690	P02749	Beta-2-glycoprotein 1	APOH	6.71343	5.77933	5.55151	5.82808	5.25703	3.75662	6.75553	5.51763	4.8083	5.55478	7.04936	4.22709	6.74635	6.65374	5.14901	5.9389	6.70533	7.06569	4.34073	7.78337	6.90834	6.89272	6.53606	8.3562	5.03026	7.40033	8.66747	9.13596	8.95516	8.75412	9.20052	7.5578	5.14045	6.00021	7.82032	6.20439	cluster3	+	20	20	20	66.1	66.1	66.1	38.298
325	Q5VY30;P02753	Q5VY30;P02753	Retinol-binding protein 4;Plasma retinol-binding protein(1-182);Plasma retinol-binding protein(1-181);Plasma retinol-binding protein(1-179);Plasma retinol-binding protein(1-176)	RBP4	7.29574	7.67539	6.94929	7.28001	6.25249	8.03571	7.58295	7.48437	7.04498	5.8932	7.49232	7.16113	8.83375	8.82928	8.00619	7.4881	6.56991	9.279	6.29471	10.4624	10.8969	10.4031	7.82943	9.78113	6.88757	7.9139	10.6777	11.3678	10.2	11.3284	11.6917	9.93072	10.67	9.60131	10.0979	9.56658	cluster3	+	13	13	13	78.4	78.4	78.4	22.974
326	P02766;A0A087WT59;A0A087WV45	P02766;A0A087WT59;A0A087WV45	Transthyretin	TTR	6.29492	6.23635	6.16312	6.16217	6.63369	5.93322	9.21082	7.40128	8.94784	8.09303	6.62207	9.8081	8.21339	7.22354	10.3951	9.12589	9.2506	9.62044	9.7966	9.10762	7.44561	7.1393	7.56117	10.1488	8.48407	9.77696	9.56777	9.74159	9.78977	9.01962	9.10329	9.83477	8.19237	8.37868	8.4932	9.84874	cluster3	+	11	11	10	80.3	80.3	76.2	15.887
327	P02774;P02774-3;P02774-2	P02774;P02774-3;P02774-2	Vitamin D-binding protein	GC	5.27153	4.59713	6.01546	5.17	5.9236	4.46962	8.59551	7.14937	6.54537	7.13088	7.0306	9.96745	7.39259	6.04311	10.2151	8.74108	8.24745	10.4242	9.63002	9.00711	3.98595	5.60407	5.64011	10.3899	8.43718	9.57413	9.52517	10.376	10.1475	10.3069	7.98268	9.76127	7.28767	6.86398	8.28845	9.46894	cluster3	+	36	36	4	70.3	70.3	7.6	52.963
328	P02787;H7C5E8;F8WCI6;F8WEK9;CON__Q2HJF0;F8WC57	P02787	Serotransferrin	TF	10.6194	8.32889	8.55823	8.20986	8.36368	8.68753	13.5367	12.1399	14.0213	12.2593	9.70355	12.9747	10.0615	8.33511	13.256	13.1932	13.414	13.1638	13.1163	11.997	9.70207	10.6644	8.81133	12.6867	12.1702	12.4582	11.5628	11.928	11.8985	13.1475	9.13715	11.8656	10.8472	6.65453	10.3866	11.4151	cluster3	+	76	76	58	78.4	78.4	60.2	77.063
329	P02790;Q9BS19	P02790;Q9BS19	Hemopexin	HPX	7.26125	6.40302	7.52268	7.6829	6.67236	7.89639	9.44938	7.70887	8.20644	8.14503	8.26842	10.1013	8.38124	7.40953	10.2296	9.46009	8.67124	10.0126	9.14386	10.0518	8.80054	9.16862	8.3005	10.9206	8.50699	10.6501	10.3555	10.4731	10.801	10.4567	10.0651	10.0147	8.7767	7.80911	8.91669	9.37437	cluster3	+	27	27	27	70.3	70.3	70.3	51.676
330	P02795;P13640;H3BSF1;CON__P67983;H3BSP9;P04731;Q8N339;P04732	P02795;P13640	Metallothionein-2;Metallothionein-1G	MT2A;MT1G	-7.37086	-0.989824	-0.244738	-0.323439	0.624891	-1.03762	4.88612	5.51086	1.95447	4.84462	6.70159	2.8991	1.66354	3.00572	1.67095	4.67004	3.51183	-3.50528	3.03539	5.4012	5.09373	3.41271	-8.38247	3.73782	5.02337	2.83627	2.69515	5.89929	4.26418	-2.22059	6.0462	4.75734	5.16535	-3.36919	5.48982	4.87715	cluster3	+	3	3	1	65.6	65.6	32.8	6.0422
331	P03951-2;P03951;D6RB32;X6R3B1;H0Y596	P03951-2;P03951	Coagulation factor XI;Coagulation factor XIa heavy chain;Coagulation factor XIa light chain	F11	1.27079	-0.820692	-0.893663	-0.761775	-0.244235	-0.0633458	-5.92198	-1.80246	-4.8131	-5.09311	-4.49598	-2.821	-4.54153	-8.14116	-1.61084	-4.59286	-4.41247	-2.85495	-1.07437	-5.34026	-4.50719	-6.07696	-3.36518	-0.422581	-3.58885	-3.02345	-6.15424	-2.65283	-2.35557	-3.66848	0.664301	-2.12071	-2.15741	-4.26926	0.29189	0.35428	cluster2	+	5	4	4	9.6	8.4	8.4	63.84
332	P04003;A6PVY5;F2Z2V7	P04003	C4b-binding protein alpha chain	C4BPA	-6.40176	-4.14012	-4.99309	-3.75087	-8.18187	-9.37498	-4.01667	-3.43362	-4.37114	-3.55957	-4.88646	-4.58851	-4.51495	-6.62516	-0.834332	-3.58556	-3.90569	-3.41591	-2.73383	-2.62278	-3.46094	-2.31593	-2.03342	-0.19145	-3.48697	-4.31108	1.19108	0.405044	-0.39089	-1.73181	1.24921	-1.39399	-1.31812	0.676463	5.67065	-3.22926	cluster3	+	19	19	19	43.7	43.7	43.7	67.033
333	P04040	P04040	Catalase	CAT	-2.25816	2.66848	-1.55343	-1.66751	-1.52381	-1.8437	0.905317	1.94946	3.63696	2.00577	0.100635	1.25336	0.102281	-1.76211	2.08915	3.7884	1.70634	2.76796	3.95491	3.39402	-0.502706	-2.04002	1.34821	1.93128	2.88558	-0.430806	2.27806	2.29788	3.07971	2.38346	1.88653	3.0969	0.184771	1.94353	5.20252	4.23984	cluster3	+	24	24	24	50.5	50.5	50.5	59.755
334	P04080	P04080	Cystatin-B	CSTB	4.10781	6.12752	4.22048	8.39363	4.33541	2.49152	2.55583	2.58596	0.45438	3.71785	5.45244	4.75341	0.271862	3.39228	-3.62368	7.38122	5.13419	2.92463	2.69831	6.06781	3.01275	2.63338	5.05575	5.02364	3.96684	7.08855	6.48381	6.53742	5.88698	6.15082	6.51001	4.20506	7.21859	8.05172	4.88668	3.88736	cluster3	+	8	8	8	77.6	77.6	77.6	11.139
335	P04083;Q5T3N1;Q5T3N0	P04083;Q5T3N1	Annexin A1;Annexin	ANXA1	1.42324	6.53771	5.96443	5.39522	2.85258	-1.42276	-1.47315	-3.01108	-0.321088	0.137987	3.95694	3.84257	-1.89298	-3.75292	1.0798	6.42809	3.80299	-0.259189	6.3338	5.44364	4.48963	4.13675	6.19447	5.27391	1.79443	5.69279	1.59183	4.14586	5.52877	0.779512	4.899	1.19659	3.10264	3.25942	4.87697	1.58958	cluster3	+	23	23	23	63	63	63	38.714
336	P04114	P04114	Apolipoprotein B-100;Apolipoprotein B-48	APOB	-4.3392	-4.01503	-4.90656	-6.69434	-5.51155	-3.18419	0.844361	-3.68485	-1.23529	-2.21399	-5.64774	-0.893784	-5.06584	-6.71855	-0.0725408	-4.16987	-0.398696	0.365911	1.41143	-2.01791	-1.71703	-2.36129	-1.29553	1.30781	0.252945	-0.865446	0.622798	-0.971084	0.266901	0.891269	1.83656	0.880439	0.468647	3.45994	5.99389	0.94882	cluster3	+	186	186	5	46.6	46.6	1.4	515.6
337	P04180;J3QSE5;J3QKT0;I3L1Q6;I3L0J6	P04180;J3QSE5	Phosphatidylcholine-sterol acyltransferase	LCAT	4.36166	4.84863	4.97822	4.37097	3.63524	3.90807	4.7646	4.46423	5.07912	4.811	3.94883	3.82803	3.55794	4.13697	4.1377	3.40653	3.53676	4.7252	4.3367	2.93333	1.87883	2.57381	0.00735514	2.44526	4.15784	1.6022	1.87223	2.24773	3.22633	2.33372	0.0419609	3.06478	1.00271	-1.08858	1.92277	2.68976	cluster1	+	11	11	11	31.4	31.4	31.4	49.577
338	P04196	P04196	Histidine-rich glycoprotein	HRG	0.638766	0.560763	-1.73058	-1.31637	-2.10143	1.90023	-2.44199	-0.891831	-1.74156	1.87871	1.0098	4.23581	1.90401	-1.144	2.42962	-0.356379	3.4973	4.22933	2.39213	2.24165	3.19198	3.60593	1.81679	7.75936	0.872691	7.67503	7.30884	5.73605	7.75557	8.34709	3.68619	7.68362	2.87201	3.31342	6.61127	4.09891	cluster3	+	20	20	20	36.2	36.2	36.2	59.578
339	P04206	P04206	Ig kappa chain V-III region GOL		-0.273742	-5.24213	-0.48334	-1.22555	-6.39213	1.66915	0.614074	-0.479854	-6.29243	-0.0046793	-0.695463	-1.99189	-4.19816	0.420954	-4.15698	-1.97315	-0.0689673	-1.71402	-2.16518	0.871474	0.180223	0.953523	-0.886806	1.19197	-1.66235	-0.904362	1.43275	-0.848218	1.3795	1.7205	1.79867	0.876725	1.73865	-2.78176	1.78745	1.38736	cluster3	+	8	3	3	77.1	33.9	33.9	11.83
340	P04208	P04208	Ig lambda chain V-I region WAH		3.00732	3.26672	3.36004	3.97314	2.32658	4.68416	4.81238	5.07563	5.57999	4.74818	4.70452	5.57916	2.42359	2.90895	5.3726	5.87211	3.97213	7.31185	5.09778	5.24568	5.54064	6.82527	3.29121	6.55241	6.76451	5.39525	5.87486	4.10934	5.53924	6.34741	6.10352	5.74711	7.28233	5.96383	4.74222	5.99709	cluster3	+	4	2	1	37.6	25.7	10.1	11.725
341	P04211	P04211	Ig lambda chain V region 4A		3.3476	2.49528	3.69817	5.36708	3.1285	6.94222	7.24493	6.67623	8.32625	5.7063	6.02967	8.79944	5.26362	5.23102	7.95674	7.93434	7.41453	8.69936	9.13312	7.23971	7.25647	8.01061	6.43358	7.22348	8.19478	7.04531	8.20691	6.02783	7.23564	7.71971	6.86153	7.63917	8.54323	7.12709	6.17143	7.3516	cluster3	+	3	3	1	21.4	21.4	7.7	12.38
342	P04217;REV__E9PJW4;REV__E9PM62;CON__Q2KJF1	P04217	Alpha-1B-glycoprotein	A1BG	7.55043	7.19882	6.79632	6.65872	5.81479	8.80496	10.3104	10.487	11.5672	8.85828	6.78149	10.651	6.65595	7.46503	10.825	10.7354	11.1131	10.7136	10.4004	8.51043	7.91557	8.59783	8.56257	9.93772	10.4013	9.72329	8.66638	9.00155	9.70118	9.54308	6.28137	9.29062	8.31717	5.8484	7.90227	8.6555	cluster3	+	19	19	0	60	60	0	54.253
343	P04217-2	P04217-2	Alpha-1B-glycoprotein	A1BG	-3.28508	-6.39997	-4.7092	-2.21962	-5.56784	-1.02598	0.274647	2.10687	2.81009	0.590118	-4.24384	3.23959	-5.11143	-1.90734	3.55488	2.32874	2.90301	1.16005	2.82362	-1.13059	0.126084	1.81926	0.748089	3.10019	3.62272	2.21275	2.12493	1.535	3.24125	-3.54351	-1.90442	2.93523	1.10535	-2.81877	0.729579	2.59875	cluster3	+	16	2	2	64.6	3.2	3.2	40.717
344	P04424-3;P04424-2;P04424;F8W943	P04424-3;P04424-2;P04424;F8W943	Argininosuccinate lyase	ASL	-6.01772	-3.93997	-4.66244	-5.22081	-1.10799	-3.99682	-3.74937	-1.97458	-5.55929	-8.35612	-8.65107	-3.1607	-6.33263	-8.76655	-3.32539	-1.01041	-1.33636	-4.58148	0.7502	-5.18589	1.27543	0.784178	-3.32314	-3.07075	-0.0519921	-3.35775	-6.77095	-1.82674	-2.92533	-5.84411	0.514906	-3.53044	1.63666	-5.269	-0.931217	-4.07922	cluster3	+	2	2	2	5.7	5.7	5.7	48.732
345	P04431	P04431	Ig kappa chain V-I region Walker		0.391305	-0.773311	2.79473	0.185403	-0.368833	3.2022	-2.20745	2.0832	2.60009	0.165177	-0.920159	2.72594	-1.70477	1.05226	1.65732	2.01235	2.05398	4.04953	3.33832	1.09617	2.17538	2.37988	0.591202	3.07839	3.17692	0.763077	4.25266	3.12399	3.64776	3.63103	2.66908	3.98373	3.16018	1.16637	2.3755	3.36087	cluster3	+	4	3	3	31	26.4	26.4	14.069
346	P04745;Q5T085;Q5T084;C9J2Z5;C9JWK7	P04745	Alpha-amylase 1	AMY1A	6.16716	3.88162	3.84011	4.36877	6.16989	5.24404	2.60307	1.87306	2.18241	1.47989	2.82756	1.27667	4.78849	3.80365	2.74752	1.16843	2.27071	2.1764	1.27244	0.767166	0.111835	2.71919	3.08457	1.21786	1.31113	2.00317	-0.546166	-1.52019	-0.0642845	1.81639	-0.0194905	-0.245961	-0.579994	-2.20054	-0.306935	1.23118	cluster1	+	35	6	6	76.9	13.1	13.1	57.767
347	P04746;P04746-2;H7BZQ8	P04746;P04746-2	Pancreatic alpha-amylase	AMY2A	9.25734	9.57179	10.5981	9.71388	9.71412	9.14595	8.10972	8.68668	7.6058	7.17838	9.49035	7.23822	9.96053	10.0085	7.33451	7.96458	7.83244	5.85299	6.10342	6.5129	6.32365	7.61302	8.24528	4.91491	4.92205	6.54692	3.4909	4.51865	4.37251	5.30161	6.06043	2.97389	4.16256	3.93482	-0.722626	4.1511	cluster1	+	35	35	3	77.9	77.9	7.6	57.706
348	P05026-2;P05026	P05026-2;P05026	Sodium/potassium-transporting ATPase subunit beta-1	ATP1B1	-0.522104	-0.843765	-1.16755	-0.898432	-0.513752	-4.28526	1.35807	-1.24994	-0.168113	0.444201	-2.67615	-0.463835	-0.263887	-0.282568	-0.243329	-2.00742	-0.599514	-4.50571	0.319361	-2.06452	-2.05853	-1.79285	1.02419	-4.1724	-4.72191	-0.712088	-2.08427	-3.7042	-2.76587	-0.992584	-2.92281	-2.85519	-2.31608	-5.68245	-5.52999	-3.57032	cluster1	+	5	5	2	19.9	19.9	8	34.893
349	P05062;A0A087WXX2;Q5T7D5	P05062;A0A087WXX2;Q5T7D5	Fructose-bisphosphate aldolase B;Fructose-bisphosphate aldolase	ALDOB	2.65343	3.57544	1.35403	5.34434	5.79692	3.98661	4.80052	4.00898	2.96333	3.95111	6.92578	5.57577	2.83	3.7796	4.24635	4.78473	3.52381	2.99251	2.45496	3.55249	3.99623	1.79813	4.26861	0.485826	4.98064	2.95333	0.154611	-0.916631	1.89611	1.95604	-2.25804	1.24297	1.73959	-1.77417	2.23028	-1.73646	cluster1	+	17	16	15	52.2	50.3	48.4	39.473
350	P05067-11;P05067-8;P05067;E9PG40;P05067-7;P05067-9;P05067-4;P05067-6;P05067-10;P05067-3;P05067-5;H7C0V9;P05067-2;H7C2L2	P05067-11;P05067-8;P05067;E9PG40;P05067-7;P05067-9;P05067-4;P05067-6;P05067-10;P05067-3;P05067-5;H7C0V9	Amyloid beta A4 protein;N-APP;Soluble APP-alpha;Soluble APP-beta;C99;Beta-amyloid protein 42;Beta-amyloid protein 40;C83;P3(42);P3(40);C80;Gamma-secretase C-terminal fragment 59;Gamma-secretase C-terminal fragment 57;Gamma-secretase C-terminal fragment 50;C31	APP	2.85949	3.22004	3.24477	3.63106	3.73497	3.74551	3.69991	2.62979	2.94973	2.64189	3.09273	2.46361	3.48383	2.62758	2.46754	3.40132	3.1081	2.16312	2.58241	1.9906	2.58266	2.47196	3.15537	1.77601	1.72846	1.55352	0.988413	1.72538	0.784733	1.21878	1.88819	1.38863	2.57016	1.80216	-3.1535	1.43562	cluster1	+	21	21	20	34.3	34.3	33.2	84.52
351	P05090;C9JF17;C9JX71;F8WBT9;REV__Q8N1C3	P05090;C9JF17;C9JX71	Apolipoprotein D	APOD	12.1022	12.5016	12.2296	12.1718	12.287	12.2251	12.0967	11.8962	12.4237	11.1658	11.3507	10.3344	13.1135	12.5171	10.9045	10.8546	11.2463	9.86782	9.23529	10.5829	11.8563	12.0526	11.5507	8.86477	9.44807	10.2259	8.60107	9.56179	8.41284	10.4319	9.36987	8.72305	9.47403	8.10951	8.18531	8.42047	cluster1	+	15	15	15	48.1	48.1	48.1	21.275
352	P05107;D3DSM0;A0A087WX36;J3KNI6;E7EVZ9;E5RHT0;E5RFI0;E5RIE4;A8MVG7;E5RIG7;E5RK25	P05107;D3DSM0;A0A087WX36;J3KNI6	Integrin beta-2;Integrin beta	ITGB2	-5.39775	-6.1036	-5.03034	-4.63897	-4.9372	-5.31103	-2.3608	-0.197566	0.686955	-1.3964	-2.93478	0.983303	-6.29601	-5.77768	1.87141	-5.48139	-2.45445	1.84661	-3.77904	-0.500172	-2.54936	-0.918834	-6.20798	1.62381	1.19802	0.506296	-3.70813	-1.77702	1.72045	-5.86287	-1.59472	2.15706	-0.431521	-0.819525	1.4268	-0.778668	cluster3	+	10	10	10	15.1	15.1	15.1	84.781
353	P05154;G3V5Q9;G3V2M1;G3V264;G3V482;G3V265;G3V5I3;G3V4B4;G3V3F5	P05154;G3V5Q9	Plasma serine protease inhibitor	SERPINA5	7.41962	7.16114	5.43949	7.23814	7.4529	4.23656	7.46407	4.91912	7.00266	5.17808	2.18904	7.03394	7.84393	4.1596	5.72686	6.26223	7.85686	5.26711	4.81349	3.88768	3.9649	4.08795	7.33941	4.59241	2.95125	6.31413	4.51417	4.17218	4.57538	5.44884	3.94019	4.90158	3.87448	3.70293	3.31746	3.75428	cluster1	+	19	19	19	43.8	43.8	43.8	45.674
354	P05160;CON__Q2TBQ1	P05160	Coagulation factor XIII B chain	F13B	-3.67693	-6.0415	-2.8251	-6.96274	-3.68655	-4.32474	-5.19037	-4.03517	-2.76786	-4.53645	-7.65861	-4.8003	-5.56178	-5.74544	-2.93947	-4.19531	-7.32672	-1.58593	-4.78089	0.691551	-3.78129	-5.86358	-5.5854	0.583231	-1.37166	-1.24901	1.99051	2.05268	2.58278	2.79249	3.38761	1.30943	-0.5858	1.97956	2.6733	0.547845	cluster3	+	20	20	20	39.8	39.8	39.8	75.51
355	P05164-2;P05164;P05164-3;J3QSF7;P11678	P05164-2;P05164;P05164-3	Myeloperoxidase;Myeloperoxidase;89 kDa myeloperoxidase;84 kDa myeloperoxidase;Myeloperoxidase light chain;Myeloperoxidase heavy chain	MPO	-2.7758	2.79097	-1.66467	-1.39032	-3.73625	-2.56996	-3.77355	-2.77773	-4.26386	-3.43734	-9.20653	1.57912	-3.922	-5.07165	-2.55043	0.819718	1.64943	0.0403951	4.23689	-3.68749	1.3259	1.03734	2.24291	2.91271	-1.64025	-1.15544	-0.169783	-2.9541	-0.264365	1.04201	-1.1032	-2.12895	-0.32721	4.04093	6.41212	-0.946408	cluster3	+	29	29	29	49.2	49.2	49.2	73.853
356	P05362;K7EKL8;E7ESS4	P05362;K7EKL8	Intercellular adhesion molecule 1	ICAM1	1.52807	1.48404	1.2536	1.15393	1.99551	1.23058	1.17727	1.08107	-0.308098	1.59779	1.65577	0.513338	0.233997	1.19328	0.870044	0.169265	-0.0625847	0.349994	0.953618	-0.185526	0.42632	0.696033	-0.0490315	-1.80419	-1.32804	-1.57713	-1.20099	-0.881936	-3.61516	-3.71831	-0.814501	-0.897169	-0.773379	-1.94279	-3.4517	-1.45754	cluster1	+	14	14	14	30.3	30.3	30.3	57.825
357	P05408-2;C9J650	P05408-2;C9J650	Neuroendocrine protein 7B2;N-terminal peptide;C-terminal peptide	SCG5	-1.54201	-1.03895	-1.0795	-1.07525	-1.52305	0.515485	-4.61711	-2.40631	-4.08647	-6.08104	-5.92966	-2.6741	-5.13797	-7.1825	-3.10129	-6.58953	-3.6744	-3.47657	-3.75342	-2.93034	-4.7849	-6.97396	-3.20829	-0.5346	-1.03438	-3.43629	-2.43826	-2.35361	0.0687861	-1.86967	-7.87681	-4.39948	-0.913284	1.44983	-5.07166	-3.23786	cluster2	+	3	3	1	21.8	21.8	8.1	23.658
358	S4R371;P05413;S4R3A2;Q8TBY9-2;Q8TBY9	S4R371;P05413;S4R3A2	Fatty acid-binding protein, heart	FABP3	2.36357	3.15472	4.18141	3.95516	3.34395	3.04288	3.7122	2.87907	0.32825	3.03338	5.80187	1.69531	3.3942	3.91839	3.05943	3.53761	3.38466	2.58944	2.92816	4.52005	4.98186	5.13769	3.63273	4.70609	2.87134	2.6664	5.14224	5.82317	3.38022	4.4794	5.746	4.53862	6.51078	6.59706	4.04145	5.47787	cluster3	+	14	14	13	85.6	85.6	80.3	14.787
359	P05546;CON__ENSEMBL:ENSBTAP00000018574	P05546	Heparin cofactor 2	SERPIND1	1.15072	0.817935	2.26498	0.388487	0.850571	1.30433	2.3715	0.891892	0.734076	1.1915	0.896602	3.06463	1.67084	1.59404	3.4854	0.883575	3.23334	3.58476	1.17042	3.17948	4.51616	2.87372	3.10014	6.19556	0.919525	4.65869	6.28423	5.94579	6.67361	3.44961	4.17848	5.20551	4.00595	5.0514	5.61332	4.97424	cluster3	+	17	17	17	39.5	39.5	39.5	57.07
360	P05556;P05556-2;P05556-5;P05556-4;P05556-3;C9JPK5;Q5T3E6;E9PLR6;E7EUI6;E7EQW5;C9JJP8;Q5T3E5;E9PQJ2;H7C4N8;E7ERX5	P05556;P05556-2;P05556-5;P05556-4;P05556-3	Integrin beta-1	ITGB1	0.479452	0.728054	2.08339	0.477076	0.573198	1.36772	-0.292371	0.0172695	-1.4703	-0.0951765	0.988437	-2.8729	-0.45905	-0.559848	0.245933	-0.49056	-0.529863	-1.90583	-0.662781	-0.955971	0.161657	-0.295633	-0.451527	-3.31052	-1.73106	-0.954279	0.0514943	-3.72831	-2.93973	0.276606	-0.523052	0.215274	-0.445284	0.0807419	-0.77736	-3.79523	cluster1	+	11	11	11	14.2	14.2	14.2	88.414
361	P05937;P05937-2;E5RIZ8;E5RG14;H3BN14;P22676	P05937;P05937-2;E5RIZ8	Calbindin	CALB1	4.26548	4.58316	3.09407	3.26392	2.84548	1.2119	2.90334	2.21949	5.81696	4.97894	2.77048	0.695768	4.07579	3.63107	2.58211	1.66883	0.190329	-1.34436	-0.291187	0.925335	0.306575	-1.48665	5.00017	-5.64369	-2.05893	0.0832482	-3.98297	-4.23272	0.0462982	1.895	-4.56297	-0.606597	-2.01627	-1.34674	1.38571	-2.17656	cluster1	+	16	16	16	58.6	58.6	58.6	30.025
362	P05976-2;P05976;I3L4B1;I3L1K6;P12829	P05976-2;P05976	Myosin light chain 1/3, skeletal muscle isoform	MYL1	4.24479	3.67542	4.698	2.37137	1.46169	4.50765	-2.87925	-0.601361	-6.16768	-7.07871	-3.25543	-3.97517	-8.30547	-5.94849	-4.2071	-4.38439	-6.15691	-3.0288	-2.22688	-6.22887	-0.860142	-5.83097	0.567128	-1.47912	-4.17568	-5.49676	3.06878	0.668857	-2.85865	-1.61403	-0.0518918	-3.51625	-1.6983	-0.588199	3.34097	-1.20512	cluster2	+	4	4	4	30	30	30	16.684
363	P05981;M0QZ63	P05981	Serine protease hepsin;Serine protease hepsin non-catalytic chain;Serine protease hepsin catalytic chain	HPN	-0.760253	-0.683671	-0.539738	-1.0937	-0.384428	-0.194488	-2.69323	-3.49583	-2.94177	-5.14367	-9.92187	-4.99511	-5.17725	-3.79519	-3.36926	-8.61909	-5.41804	-1.86264	-3.55475	-2.16629	-4.12818	-3.90575	-2.90933	-3.75882	-3.23111	-5.36552	-5.54867	-4.83755	-5.41747	-2.65544	-1.43428	-2.7381	-4.36241	-6.10103	0.52189	-1.5336	cluster2	+	5	5	5	13.9	13.9	13.9	45.011
364	P06280;V9GYN5	P06280	Alpha-galactosidase A	GLA	3.78497	2.25182	1.22331	1.15961	1.37631	1.12237	2.37678	2.49388	1.49028	2.28171	-0.0387658	0.357484	1.52826	2.24329	-0.0191363	1.20095	-1.10439	-1.89778	0.144888	0.508925	0.6946	-1.02229	2.62369	-1.68498	-1.45146	1.07989	-2.59375	-1.75912	-3.20037	-1.55432	-0.424715	0.183933	-0.0746921	-1.57684	-1.36409	-0.827082	cluster1	+	16	16	16	40.6	40.6	40.6	48.766
365	P06396-2;Q5T0I0	P06396-2	Gelsolin	GSN	-4.51289	-2.27871	-2.84906	-2.95285	-3.0618	-4.2634	-2.2342	-4.97356	-2.41779	-3.93569	-2.7368	-4.35154	-6.52949	-4.70054	-2.8585	-2.24641	-0.879736	-2.60954	-2.94901	-2.99216	-2.66238	-2.32807	0.399993	-1.09195	-4.88981	0.01068	0.303766	-1.68068	-0.143156	-2.17633	0.0645858	-1.08837	-1.62631	1.42702	3.56935	-1.65293	cluster3	+	51	2	2	69.1	1.4	1.4	80.64
366	P06681;P06681-3;H0Y3H6;P06681-2;B4DQI1;E9PDZ0;H0Y868;Q8N6L6	P06681;P06681-3;H0Y3H6;P06681-2;B4DQI1;E9PDZ0	Complement C2;Complement C2b fragment;Complement C2a fragment	C2	-5.34212	-5.16	-7.74987	-4.1827	-5.45089	-4.10677	-3.60394	-3.04294	-5.00548	-3.83686	-5.29786	0.532283	-5.1973	-4.18821	0.226623	-5.42019	-5.12591	0.158789	-4.0657	-4.33309	-4.2177	-5.4509	-5.39933	3.02719	-3.27699	1.13735	2.37129	3.04739	3.22113	-1.77299	-3.37983	2.29184	-1.52352	-1.80652	1.93739	1.42227	cluster3	+	31	5	5	51.2	7.6	7.6	83.267
367	P06727;CON__Q32PJ2;REV__K7EJH0;REV__K7EMX1;REV__K7EJV2;F5GWH6;REV__Q8NBT2;REV__K7ESQ2;F5H6Y5;REV__Q569K6;F5H4J1;O94964-2;A0A087WY61;Q9BT92;Q14980-5;Q14980-4;Q14980-3;Q14980-2;Q14980	P06727	Apolipoprotein A-IV	APOA4	3.14547	1.71593	2.11164	1.29646	4.2731	2.75599	4.17661	3.98281	3.54578	1.47371	2.20759	6.05934	4.82915	3.49205	8.12267	5.29582	6.09053	6.18267	3.92439	10.4547	6.71019	8.01732	5.06566	9.60639	5.03663	8.80046	9.86943	8.20901	8.77975	3.88643	11.1989	7.7692	9.15448	10.5896	9.08888	7.99502	cluster3	+	39	39	38	75	75	75	45.398
368	P06744;K7EQ48;P06744-2;K7EPY4;K7EP41;K7ELR7;K7ENA0;K7ERC6;CON__Q3ZBD7;K7ERK8;K7EIL4;K7ESF4;Q8N196	P06744;K7EQ48;P06744-2;K7EPY4	Glucose-6-phosphate isomerase	GPI	-4.10326	-3.09316	-4.09121	-6.73066	-1.1696	-0.768215	-0.575091	0.0998636	-0.141058	-1.28107	0.67159	0.285416	-1.83202	0.538147	0.811857	-0.958344	0.522947	-4.21616	-3.38998	-0.431945	0.140448	0.233553	2.87612	-0.0634904	1.41772	0.127928	0.132581	-0.248493	-1.5535	-0.0261139	1.0589	0.156439	0.519643	2.41209	4.99273	-6.18246	cluster3	+	21	21	21	38.5	38.5	38.5	63.146
369	Q5VU59;P06753-2;A0A087WWU8;P06753-5;P06753-3;P06753-6;Q5VU61;P06753-4;D6R904;P06753-7;D6RFM2	Q5VU59;P06753-2;A0A087WWU8;P06753-5;P06753-3;P06753-6;Q5VU61;P06753-4	Tropomyosin alpha-3 chain	DKFZp686J1372;TPM3	-3.24556	0.214162	0.116084	-4.41154	-4.88453	-1.64985	-3.1358	-2.81813	-1.35508	-4.55962	-7.23569	-1.46988	-3.56756	-5.23654	1.18851	-1.53339	1.68951	2.62487	0.648469	-1.15091	-2.65221	-2.14616	0.863442	1.13831	-3.737	-0.532285	2.37026	1.79188	-1.37307	2.24596	2.53299	2.4987	-0.170019	4.04986	4.5305	0.227468	cluster3	+	17	17	5	56	56	17.2	27.174
370	P06870;P06870-2	P06870;P06870-2	Kallikrein-1	KLK1	8.8923	9.71225	8.93719	10.4506	8.43007	7.1045	8.14881	7.71903	6.73274	7.00191	9.02775	6.95883	9.47589	8.80566	7.11046	2.16396	8.69116	5.86738	5.75302	6.2992	6.18019	5.48776	5.25861	2.44085	4.04081	4.76275	5.61234	0.846866	2.47442	7.18264	2.82877	3.2522	1.99894	0.999604	3.61243	4.67678	cluster1	+	11	11	11	48.1	48.1	48.1	28.889
371	P06889	P06889	Ig lambda chain V-IV region MOL		-8.57732	-0.418108	-0.0321755	-4.51388	-4.50813	1.60618	-5.2803	-4.63539	-4.55411	-4.54182	-5.27506	-4.26454	-4.29163	-5.28115	-3.76146	-6.37521	1.44242	-3.2934	-6.44349	-3.58332	2.74439	-8.02022	1.41246	4.25281	2.6774	3.73243	-2.91536	2.87985	1.55602	3.10555	4.10189	4.17969	3.60396	-6.64753	1.68545	3.26264	cluster3	+	1	1	1	23.6	23.6	23.6	11.143
372	P07108;P07108-3;P07108-2;P07108-4;P07108-5;P07108-6	P07108;P07108-3;P07108-2;P07108-4;P07108-5;P07108-6	Acyl-CoA-binding protein	DBI	2.11607	3.96434	3.29652	3.0213	3.57667	2.40232	4.23876	3.77243	3.10275	3.85851	5.68947	1.26235	3.37437	4.39626	1.6419	4.12153	3.42591	2.15947	1.8555	5.27775	3.5539	2.93174	5.94825	2.70725	1.58759	3.39514	5.50517	6.16967	4.22901	4.50731	6.4889	4.37784	6.05493	5.55617	5.26255	4.6793	cluster3	+	6	6	6	69	69	69	10.044
373	P07148;A8MW49;Q9NQV6-6	P07148;A8MW49	Fatty acid-binding protein, liver	FABP1	3.84283	3.29752	3.09159	0.0824564	3.95865	2.70088	4.14843	4.56524	4.26106	4.42388	5.51751	1.36561	5.09539	4.59281	4.25344	4.95442	2.52069	5.15592	4.09744	6.22937	7.71894	6.68249	3.96144	5.29247	2.88951	4.16897	6.4318	5.62227	5.47321	1.5078	7.86731	5.41867	7.61831	7.38564	3.98524	5.58274	cluster3	+	7	7	7	75.6	75.6	75.6	14.208
374	P07195;A8MW50;C9J7H8;F5H793;F5H5G7;F5H155;A0A087WUM2;G3XAP5;F5H245;Q6ZMR3;P07864	P07195;A8MW50;C9J7H8	L-lactate dehydrogenase B chain;L-lactate dehydrogenase	LDHB	3.89818	5.43686	4.8599	3.79104	5.94141	2.29916	4.82912	4.73662	4.36871	4.1008	-0.665486	2.33752	4.56674	4.1432	3.98911	4.9072	4.17533	1.5209	2.5869	3.24565	3.27742	2.38678	4.57703	2.11737	4.1152	2.20968	0.972235	1.03592	0.659993	3.03414	2.04118	2.06149	0.764341	2.23748	4.74006	3.19786	cluster1	+	17	17	15	44.6	44.6	39.2	36.638
375	P07204	P07204	Thrombomodulin	THBD	2.80206	3.53272	4.09366	4.31485	2.76979	3.40408	2.19394	0.755648	-2.23011	1.32649	2.44839	0.139634	-0.0626931	0.830897	-3.94579	0.487524	-1.44284	-2.21374	0.500384	0.340184	-2.03248	-1.36417	-7.49266	-0.333323	-6.04509	3.54091	-4.43164	-2.78039	-1.17099	-2.99216	2.62959	-3.14147	-4.84387	-2.79471	-3.17392	-0.564526	cluster1	+	9	9	9	30.6	30.6	30.6	60.329
376	P07225;G5E9F8;H7BXT0;C9K0R0;CON__P07224	P07225;G5E9F8	Vitamin K-dependent protein S	PROS1	-4.24752	-5.70951	-5.31944	-7.62547	-5.49356	-4.16028	-1.04016	-3.91117	-2.99291	-3.18978	-4.86107	-2.48037	-3.69647	-7.5747	1.06622	-2.45986	-0.556383	1.57794	-0.209675	-0.308762	-3.87135	-2.43569	-1.81015	1.45326	-3.12316	1.14145	2.96925	2.32124	3.16591	1.53864	0.332787	2.62844	-0.85767	-1.12692	3.26814	3.07245	cluster3	+	16	16	16	29.3	29.3	29.3	75.122
377	P07237;F5H8J2;H7BZ94;I3L398;I3L312;H0Y3Z3;I3NI03;I3L4M2;I3L3U6;I3L0S0;I3L3P5;I3L514;I3L1Y5	P07237;F5H8J2;H7BZ94	Protein disulfide-isomerase	P4HB	-0.504103	-0.0345792	-0.127883	1.22719	-0.329616	-1.57949	-1.88682	-2.99921	-0.641295	-1.86679	-1.06076	-6.43181	-1.73924	-2.8461	1.24434	1.04653	-0.0819963	-2.56349	-0.294071	1.20835	0.789942	0.32583	2.42287	0.580166	-1.12805	1.94185	1.31936	0.803541	-0.484859	-0.575227	2.4361	-0.789626	2.22509	2.94894	2.71968	-1.65865	cluster3	+	21	21	21	44.7	44.7	44.7	57.116
378	P07339;C9JH19;F8WD96;H7C469;F8W787;H7C1V0	P07339;C9JH19;F8WD96	Cathepsin D;Cathepsin D light chain;Cathepsin D heavy chain	CTSD	7.45271	6.884	5.824	6.43603	6.62575	5.24283	7.3201	6.0684	7.33438	6.01092	5.1881	5.38806	6.27149	4.73878	4.79757	7.15546	7.93405	6.45282	5.4427	6.18618	6.80621	6.84879	7.62287	4.62178	6.33839	5.85262	5.11053	5.64656	5.18458	4.23477	3.40034	6.22643	6.15101	4.72618	4.09627	5.28001	cluster1	+	22	22	22	54.9	54.9	54.9	44.552
379	P07357	P07357	Complement component C8 alpha chain	C8A	-3.85266	-0.961007	-3.45778	-2.68864	-2.92682	-0.97842	-0.137763	-5.09301	-5.15795	-5.11483	-5.21332	2.72274	-2.5547	-8.00966	1.02612	-1.54722	0.127429	4.11236	-2.95619	-1.84049	-1.90155	-5.24654	-2.40026	4.65684	-3.31598	3.23071	4.83784	4.91343	4.96451	3.57905	-1.66994	4.28272	-0.566515	0.828734	4.18673	4.1328	cluster3	+	16	16	16	38.2	38.2	38.2	65.163
380	P07360;Q5SQ08	P07360;Q5SQ08	Complement component C8 gamma chain	C8G	-0.574815	-0.341331	0.311067	-0.383595	-0.377628	2.46909	2.93283	1.35865	-0.025682	0.0719495	-0.854063	4.89362	0.323211	-2.24863	4.49341	1.70678	2.33207	6.10091	1.83012	2.70617	1.06862	-0.101806	-2.94835	6.24076	0.382191	5.33103	6.14116	6.68918	6.28695	7.00964	2.7978	6.04401	4.15495	1.97687	5.39312	5.97511	cluster3	+	9	9	9	56.9	56.9	56.9	22.277
381	P07451;E5RHI4	P07451	Carbonic anhydrase 3	CA3	-7.26594	-6.90325	-6.89509	-3.50425	-7.22633	-5.03368	-3.86361	-4.42701	-2.79418	-4.24017	-6.75793	-2.19159	-6.73477	-6.91895	-3.43026	-7.3849	-4.37269	-0.506081	-5.7192	-1.10608	-4.87286	-5.97846	-1.88879	-3.4887	-5.18624	-3.87275	3.94072	0.600589	-4.43951	-0.97902	3.44032	-1.10225	-0.224666	2.82829	-0.630337	-3.05884	cluster3	+	8	8	8	42.7	42.7	42.7	29.557
382	P07686;Q5URX0;H0YA83;H0Y9B6;D6REQ8;REV__E5RI09;REV__E5RG95;REV__K7EM90;REV__K7EPM1;REV__K7EKN2;REV__E5RGZ4;REV__P06733-2;REV__P13929-3;REV__P13929-2;REV__P13929;REV__P06733	P07686;Q5URX0	Beta-hexosaminidase subunit beta;Beta-hexosaminidase subunit beta chain B;Beta-hexosaminidase subunit beta chain A	HEXB	5.00485	4.13014	1.63333	1.82189	2.37819	3.16587	3.70437	3.75741	3.57524	3.48622	3.75499	2.83666	2.40264	2.98422	3.19691	3.76927	2.73672	3.55951	3.61653	4.12867	4.38056	3.11057	5.20109	1.88411	4.19842	2.93467	1.1732	0.951415	1.38997	2.54619	0.999701	2.8657	3.15641	1.29436	0.93286	2.68408	cluster1	+	23	23	23	39	39	39	63.111
383	P07737;K7EJ44;CON__P02584;I3L3D5	P07737;K7EJ44	Profilin-1	PFN1	2.6054	3.70698	2.68906	4.67531	3.75546	3.09977	3.46088	4.02217	4.56398	4.27287	5.34917	2.89598	3.99745	1.71722	2.74461	4.7244	5.80225	2.80025	2.23542	6.55133	7.27273	5.31462	5.62637	5.02174	3.73653	4.39525	7.0529	6.56281	5.7208	3.23341	4.31027	6.25096	6.96117	7.9357	8.01185	5.90642	cluster3	+	11	11	11	89.3	89.3	89.3	15.054
384	P07858;E9PKQ7;E9PNL5;E9PHZ5;E9PLY3;E9PSG5;E9PQM1;E9PR54;E9PJ67;E9PCB3;E9PS78;R4GMQ5;E9PIS1;E9PL32;E9PKX0	P07858	Cathepsin B;Cathepsin B light chain;Cathepsin B heavy chain	CTSB	7.89323	7.27189	4.7685	3.86115	6.53159	5.03608	5.67159	3.97992	5.19945	4.53807	2.70393	3.93059	5.05497	5.10213	3.33364	4.92291	4.18722	3.45709	3.77593	4.97425	6.51259	3.93386	5.43303	2.41524	4.60482	4.93138	3.55937	4.662	0.531547	0.885061	4.68292	3.70112	4.86647	3.15371	1.85916	4.54426	cluster1	+	15	15	15	50.7	50.7	50.7	37.821
385	X6RBG4;P07911-4;P07911;P07911-5;P07911-3;P07911-2	X6RBG4;P07911-4;P07911;P07911-5;P07911-3;P07911-2	Uromodulin;Uromodulin, secreted form	UMOD	10.1087	9.46641	10.5684	11.7617	9.67574	9.28627	9.29601	10.4736	9.37561	8.69199	11.9586	10.662	12.7954	12.3575	9.16779	9.06924	7.45533	6.15348	6.6958	6.89929	8.88016	9.57962	9.98377	6.29747	7.64522	10.3701	3.34894	3.88286	5.96031	5.96236	6.56869	5.70838	5.65713	2.58307	0.615996	5.81307	cluster1	+	31	31	31	36.9	36.9	36.9	75.662
386	P08138	P08138	Tumor necrosis factor receptor superfamily member 16	NGFR	4.02571	3.88557	4.374	2.8815	3.5968	3.91819	2.64257	1.3285	1.37808	2.59984	3.42056	-2.03915	1.47605	1.92416	-0.799506	2.37489	1.39963	-3.76072	0.414948	1.06656	-6.7985	-6.20803	-6.44448	-2.09163	-0.674506	-2.22644	-2.88765	-5.92916	-2.78736	-6.57681	-2.08524	-5.67915	-4.39822	-7.55276	-5.14219	0.283385	cluster1	+	4	1	1	13.1	3.7	3.7	45.183
387	P08138-2	P08138-2	Tumor necrosis factor receptor superfamily member 16	NGFR	5.14649	5.09494	5.76651	6.05273	4.66524	4.85629	5.76629	4.18162	3.84973	4.77332	5.77455	3.01192	5.41764	4.40504	2.80072	3.81679	4.05069	2.57466	2.57656	3.67908	4.00764	3.82721	-0.0139038	1.28618	3.0108	2.17009	-3.01006	1.53376	-1.67492	3.04957	1.73333	-2.04532	2.34222	-6.68619	-4.04438	-3.67135	cluster1	+	5	5	2	16.2	16.2	4.2	35.766
388	P08218;P08217	P08218;P08217	Chymotrypsin-like elastase family member 2B;Chymotrypsin-like elastase family member 2A	CELA2B;CELA2A	-5.60161	-8.89902	-6.66866	-4.74324	-7.10151	-7.85414	-5.29499	-3.37863	-1.68229	-5.03812	-4.64313	-2.30336	-8.48922	-1.21406	-3.1476	-2.30132	-3.54656	-4.81006	-1.83137	-0.149399	0.570676	0.500995	-0.317138	-6.05368	-6.98015	-3.16492	1.10916	2.40395	1.56892	2.13013	2.70688	0.473683	1.26163	2.29021	-0.593195	2.0975	cluster3	+	4	4	4	14.5	14.5	14.5	28.809
389	P08236;P08236-3;P08236-2;F8WBK6;F2Z3L6	P08236;P08236-3;P08236-2	Beta-glucuronidase	GUSB	5.60618	4.49429	1.60132	3.29032	3.31938	0.790401	4.11177	3.75157	3.90743	2.96804	0.77585	4.08309	2.72229	2.08373	2.01985	2.90904	1.05357	2.77317	3.02886	2.17307	2.19656	1.60397	4.89005	-0.269148	1.57758	2.99667	0.108038	-1.43512	-0.0584545	1.90747	0.35634	0.0367816	0.195402	0.677036	-0.00763103	0.084688	cluster1	+	22	22	22	36.1	36.1	36.1	74.731
390	P08254;H7C139;F5GYX7;P09238	P08254	Stromelysin-1	MMP3	-5.91714	-4.35566	-5.76003	-5.99285	-5.61636	-2.82427	-6.1804	-1.76464	-8.7804	-4.69571	-4.47154	-2.74037	-5.94295	-8.38252	-0.432145	-6.49389	-3.68881	-0.944696	-6.18131	-6.37048	-1.39431	-3.21703	-3.51932	-2.55657	0.623172	-2.08882	-0.193295	-1.95731	-1.47401	-0.588992	3.72292	-2.72826	-1.77592	-1.7044	-0.633441	-5.25245	cluster3	+	10	10	10	21.2	21.2	21.2	53.977
391	P08294;M0R1V4	P08294	Extracellular superoxide dismutase [Cu-Zn]	SOD3	5.31506	5.47564	6.97224	6.55254	7.32785	4.67326	6.16664	5.05506	5.81905	3.20205	5.2876	4.58838	6.80122	7.15105	3.87138	5.62605	5.27079	2.7149	1.84915	2.31944	2.40902	5.43125	4.18688	0.0948183	2.79737	4.15397	1.619	1.83825	2.74533	1.21438	2.88168	2.06912	2.5184	-0.00860383	-3.46475	-5.2974	cluster1	+	7	7	6	39.6	39.6	37.1	25.851
392	P08571;D6RFL4;E7EVL5	P08571;D6RFL4	Monocyte differentiation antigen CD14;Monocyte differentiation antigen CD14, urinary form;Monocyte differentiation antigen CD14, membrane-bound form	CD14	8.44662	8.72202	8.63476	8.14262	7.46648	8.57204	6.11194	8.56722	6.82144	8.70731	3.90601	7.45153	8.53843	8.83301	7.02688	6.31992	5.56519	5.61696	6.00465	7.86913	9.11178	9.28111	7.8099	6.71707	6.49961	6.42848	6.09949	6.27267	5.73577	3.64944	7.59994	6.13045	5.77572	6.16644	4.05655	5.35439	cluster1	+	18	18	18	51.2	51.2	51.2	40.076
393	P08572;A2A352	P08572	Collagen alpha-2(IV) chain;Canstatin	COL4A2	0.832266	0.7982	0.72225	0.598076	0.740567	0.369585	0.701747	-1.08001	-0.807734	-0.439126	-1.14114	-4.27491	1.78391	0.63992	-0.895111	-0.528026	-1.38587	-1.58925	-3.43287	-1.16449	1.13119	0.405028	-1.83626	-4.45717	-3.68254	-2.67012	-1.73636	0.00469556	-0.751373	-1.6526	0.0864521	-1.81165	0.733527	1.96182	-1.94011	-1.42072	cluster1	+	13	13	13	11	11	11	167.55
394	P08582;P08582-2;C9JVN1	P08582	Melanotransferrin	MFI2	3.34153	2.82268	3.67223	4.17296	3.56878	1.94841	2.37652	1.45647	1.54806	1.99147	4.15734	2.14478	2.91343	3.15001	-0.2951	-0.407105	-3.7121	-1.25575	-4.30744	-0.644812	-0.729476	-2.03617	-0.788153	-1.68092	-1.20023	-0.450811	-2.179	-2.11084	-2.19504	-0.565401	0.405853	-3.27874	-3.72011	-0.281992	-2.39796	-1.20222	cluster1	+	35	35	35	65.7	65.7	65.7	80.214
395	P08603;P08603-2;Q5TFM2	P08603	Complement factor H	CFH	-0.871844	-0.740246	-1.9589	-0.0673359	-2.15683	-1.31662	-1.06204	-3.987	-2.38498	-3.8907	-2.07231	0.912268	-1.59674	-2.42239	1.14907	-1.0692	1.09962	3.36886	0.963587	-0.199904	0.327404	-0.372768	0.62067	5.63948	-1.10966	4.6508	5.67405	6.54916	5.8719	6.4241	3.95563	5.1462	1.36302	2.1002	6.03885	3.36028	cluster3	+	60	60	52	52	52	47.1	139.09
396	P08670;B0YJC4;B0YJC5;Q5JVS8;H7C5W5;P41219;P41219-2;P14136-3;P14136;P14136-2;K7EKH6;F8W835;E7EMV2;E7ESP9;Q16352;P07197-2;P07196;P07197	P08670;B0YJC4;B0YJC5	Vimentin	VIM	-4.84929	-4.29472	-0.614617	-1.74383	-4.46972	-0.472109	-2.76565	-1.33988	-4.93616	-2.12239	-4.98491	2.05871	-3.60096	-2.29298	-2.20846	-3.89854	-0.494638	-3.05204	-6.25856	-0.886512	-0.747307	1.0249	-1.55216	1.69632	-0.829703	0.748887	0.984543	0.845367	0.46667	1.55646	1.34741	1.75647	-1.9701	4.06253	5.28541	1.70194	cluster3	+	26	25	22	50	48.5	42.9	53.651
397	P09210	P09210	Glutathione S-transferase A2	GSTA2	3.7461	5.41225	4.86902	5.75656	6.37993	4.43907	3.64074	5.02708	3.31329	3.01951	7.86679	4.93298	4.12274	5.53435	4.48384	4.15883	4.2229	1.36862	6.24623	2.65034	3.96186	2.01174	5.51216	2.71385	4.60448	2.60849	2.14436	1.42363	-4.65536	2.43866	3.39101	1.54587	1.67333	1.56051	2.15773	-3.46268	cluster1	+	10	10	2	44.1	44.1	6.3	25.664
398	P09228	P09228	Cystatin-SA	CST2	-0.57519	-3.34692	0.592612	-3.06025	0.327263	1.87632	-0.576981	-2.65076	-4.12978	-3.11198	-4.76461	-2.48029	-1.13762	-4.31409	-3.15195	-3.90339	-6.02624	-2.52674	-5.46929	-5.31995	-0.769617	-0.560475	-3.6865	-4.05232	-2.26352	-5.2744	2.36189	2.10574	-3.10652	-1.49004	3.18021	-4.36519	0.536783	-0.333057	-0.376503	1.04932	cluster3	+	7	3	3	54.6	30.5	30.5	16.445
399	P09237	P09237	Matrilysin	MMP7	-0.365189	-2.41565	-4.06692	0.900247	0.973241	-5.71096	1.5161	2.38382	4.25258	3.98159	-1.39578	-1.28627	2.17286	-0.536041	1.85398	4.92216	5.76049	1.30582	3.08774	1.63865	0.693279	1.16043	3.71437	2.91512	3.38004	1.43901	-1.34183	0.735963	2.09431	-5.5141	2.43642	3.60945	1.41094	3.42648	2.15652	3.04193	cluster1	+	9	9	8	25.1	25.1	25.1	29.676
400	P09327;P09327-2;B4DV78;C9J2B5;H7C0B6	P09327;P09327-2	Villin-1	VIL1	-5.02626	-7.8236	-6.37184	-6.65562	-6.85519	-9.00322	-1.63454	-2.34145	-0.966152	-1.14072	-0.17724	-1.8495	-4.93844	-5.28315	-1.55352	-1.11608	-1.35429	-2.13697	-1.56022	-1.72552	-5.63279	-4.15774	-1.10247	-1.75086	-2.55583	-2.95799	-0.517409	-1.48576	-3.18684	-4.54353	-2.01462	-1.09563	-6.07096	-5.3131	-3.01122	-0.333846	cluster3	+	7	7	7	10.5	10.5	10.5	92.694
401	P09382;F8WEI7	P09382	Galectin-1	LGALS1	-2.17339	-4.03799	-3.24751	-4.5416	-4.99538	-1.40895	-0.363407	-3.34875	0.534411	-5.43258	-3.67644	-2.73866	-8.28216	-3.14106	0.344404	-2.49281	-0.061714	1.49906	-4.61407	2.04573	0.885548	0.318716	-0.216819	-1.31898	-3.86199	0.111675	2.67652	1.81077	1.49042	-3.6054	4.2841	1.45414	0.629025	4.22877	3.57371	-4.70807	cluster3	+	8	8	8	71.9	71.9	71.9	14.716
402	P09417;P09417-2;B7Z415;D6RGG7;D6RHJ7;H0Y8F7	P09417;P09417-2;B7Z415;D6RGG7	Dihydropteridine reductase	QDPR	1.03848	1.37731	3.02335	0.657145	3.13502	2.00819	-1.44149	-0.51307	-6.84716	-2.36194	1.29434	-1.02331	-2.89126	-0.2675	-1.24559	-1.63422	-2.14498	1.4985	-2.19613	-0.794773	-3.59662	-6.93953	-2.27562	0.35503	0.126595	-0.347891	-5.0507	-0.663147	-0.487866	1.7324	-2.0714	-0.531075	-2.11309	-2.51158	-0.950736	-1.32163	cluster2	+	9	9	9	44.3	44.3	44.3	25.789
403	P09467;Q5VZC3	P09467	Fructose-1,6-bisphosphatase 1	FBP1	3.43887	4.57884	3.81352	3.16636	6.57081	0.451971	3.73772	3.41741	2.34221	2.98604	0.204995	3.6314	3.24692	0.479765	2.89035	4.02844	1.99871	-0.131584	0.932451	2.18556	0.931131	-0.729229	3.2644	-0.905569	3.04382	0.808987	-1.05805	-1.02611	-1.54735	-3.02953	-1.14758	-0.738468	1.13731	-2.96234	0.218855	-3.47014	cluster1	+	15	15	14	55	55	51.8	36.842
404	P09619;P09619-2	P09619;P09619-2	Platelet-derived growth factor receptor beta	PDGFRB	1.46538	1.16925	2.06257	1.69404	1.92641	2.25287	-0.23158	0.316639	-0.567895	1.41379	1.75732	-1.4573	0.663659	1.05501	-2.43768	-1.91566	-0.711388	-0.0151529	-2.31589	0.352133	-0.614768	-1.07234	-0.640849	-4.2704	-3.33969	-2.66797	-3.55375	-4.87615	-4.91149	-0.943286	-1.78461	-5.7019	-3.04672	-3.39815	-2.30461	-0.705255	cluster1	+	13	13	5	13	13	6.6	123.97
405	P09681	P09681	Gastric inhibitory polypeptide	GIP	-7.45733	-7.13899	-1.98373	-5.8458	-7.69653	-2.35014	-5.15689	-4.77379	-3.54921	-6.43096	-5.15964	-1.03795	-7.06256	-4.10647	-3.47448	-5.7803	-7.6395	-3.66669	-3.05479	-0.0333834	0.98064	-3.95671	-0.518315	-1.90234	-4.12705	-5.98378	3.1649	3.40534	1.77404	-2.82553	4.35904	-4.57897	2.42349	3.07837	0.175469	2.08715	cluster3	+	6	6	6	33.3	33.3	33.3	17.107
406	P09758	P09758	Tumor-associated calcium signal transducer 2	TACSTD2	2.04438	1.9064	2.71307	2.81205	1.65296	1.88008	0.506338	-1.39359	-0.376864	0.750666	1.89973	-2.54303	1.8339	1.59442	-1.78435	0.905451	0.847893	3.49528	-1.68951	-7.11951	-0.626846	-1.15568	-2.01316	-2.98565	-1.46461	2.64783	-5.55741	-4.73623	-3.54085	-3.65551	-0.678948	-3.00491	-2.87458	-3.7015	0.334233	-2.87853	cluster1	+	4	4	4	13.9	13.9	13.9	35.709
407	P09874	P09874	Poly [ADP-ribose] polymerase 1	PARP1	-7.12162	-6.68454	-8.15382	-7.9281	-3.35823	-5.22683	-3.44683	-1.42921	1.56848	-4.02182	-6.92429	-0.959801	-3.61318	-7.08218	-2.34593	-2.04374	-0.407503	0.999619	-1.02844	-1.17599	-2.60475	-2.68273	-3.90739	-1.55125	-0.267657	-1.88346	1.93222	2.56891	1.40134	5.38563	-0.542604	0.794303	-4.24696	-1.63488	-0.803037	0.730738	cluster3	+	2	2	2	2.1	2.1	2.1	113.08
408	P0C0L4;P0C0L4-2	P0C0L4;P0C0L4-2	Complement C4-A;Complement C4 beta chain;Complement C4-A alpha chain;C4a anaphylatoxin;C4b-A;C4d-A;Complement C4 gamma chain	C4A	3.15864	3.60748	4.79771	3.72147	2.90469	4.72424	3.61264	3.5059	2.36402	3.12725	3.72277	5.59774	2.89011	4.81263	4.62906	3.65343	5.36979	7.24706	3.23824	5.17439	3.78982	3.41766	3.94548	7.59458	4.53252	6.15766	6.20247	7.44021	7.37792	6.45796	4.89745	7.31615	4.62707	5.15058	7.64424	6.27598	cluster3	+	80	80	4	54	54	3.7	192.78
409	P0C0L5;F5GXS0	P0C0L5;F5GXS0	Complement C4-B;Complement C4 beta chain;Complement C4-B alpha chain;C4a anaphylatoxin;C4b-B;C4d-B;Complement C4 gamma chain	C4B	-1.2792	-1.99951	0.508769	0.163441	-1.13194	0.664277	-1.6136	-1.12608	-1.31304	0.0987535	1.04188	1.41871	-0.853257	1.26238	0.941401	-1.1908	-0.237196	2.47705	-1.65124	0.678134	1.74813	1.36653	0.624509	2.66799	2.20406	1.6039	2.5431	2.50924	3.76581	1.15893	1.76845	3.04757	0.920556	1.10358	3.34295	1.98816	cluster3	+	80	5	5	54	4.4	4.4	192.75
410	P0DJD8;P0DJD9;P0DJD7;F5H0H6;F5GWT0;F5GXL4;C9JM59	P0DJD8;P0DJD9;P0DJD7	Pepsin A-3;Pepsin A-5;Pepsin A-4	PGA3;PGA5;PGA4	10.2227	9.43529	9.32788	9.43525	8.67673	11.1964	9.97048	8.17115	10.4883	11.1761	10.5107	8.64463	11.6439	10.1738	9.04517	9.60979	10.9578	7.57797	7.45127	8.80738	10.6625	10.1401	8.8406	7.89659	7.88704	6.24715	0.82082	6.52384	7.45593	6.12824	7.75262	6.85583	6.9466	5.36342	3.78742	6.80837	cluster1	+	8	8	8	11.9	11.9	11.9	41.976
411	P0DJI8;E9PQD6	P0DJI8;E9PQD6	Serum amyloid A-1 protein;Amyloid protein A;Serum amyloid protein A(2-104);Serum amyloid protein A(3-104);Serum amyloid protein A(2-103);Serum amyloid protein A(2-102);Serum amyloid protein A(4-101);Serum amyloid A protein	SAA1	-2.97035	-5.82319	-3.59427	-2.2484	-9.99001	-0.676317	-3.93262	-6.08752	-1.53247	-2.10428	-4.58687	-3.87548	-7.42859	-5.56512	-5.6318	-3.17225	-3.21959	-3.24044	-0.888951	-6.14113	-3.4502	-6.25153	-6.01432	-6.7492	-3.20377	-3.18403	-0.0966418	7.75261	0.171358	-3.66975	-0.292226	-4.23229	0.48987	2.38769	-4.80994	0.542754	cluster3	+	7	7	3	52.5	52.5	29.5	13.532
412	P0DMQ5	P0DMQ5	Putative transmembrane protein INAFM2	INAFM2	6.57292	6.94783	7.3093	7.5945	7.35348	6.56713	7.64048	6.04511	6.73036	6.63673	8.69106	5.94391	8.10969	7.49147	5.91536	7.09185	6.68271	4.55407	6.06438	5.49609	6.23651	5.99139	-6.35574	4.18536	5.03521	5.48438	3.60052	4.86915	3.50315	5.56783	4.05955	2.58996	5.25912	3.85997	-2.55262	-0.970951	cluster1	+	4	4	4	21.6	21.6	21.6	15.439
413	P10153	P10153	Non-secretory ribonuclease	RNASE2	10.7088	9.50833	9.30295	10.6942	9.74375	10.0452	11.272	10.9664	11.2222	10.1347	10.6776	9.01143	12.8788	10.0939	9.36501	10.7072	8.62951	7.8501	8.55184	9.08501	8.89137	7.88531	5.58862	7.55772	7.84955	8.45915	5.98047	6.52303	4.90902	6.71602	4.70215	6.75624	6.77374	4.3838	4.94506	6.829	cluster1	+	6	6	6	23	23	23	18.354
414	P10253;I3L3L3;I3L0S5;I3L2V9	P10253	Lysosomal alpha-glucosidase;76 kDa lysosomal alpha-glucosidase;70 kDa lysosomal alpha-glucosidase	GAA	8.6399	6.53812	7.47355	8.08632	7.99869	6.98655	7.91793	6.39671	7.46553	6.94212	7.07395	6.51798	8.29971	8.10852	6.02454	5.87441	5.65194	4.25118	5.32458	5.3088	4.64812	5.27732	6.02837	2.5361	4.78075	4.57491	1.67416	-0.0246485	1.49774	1.72884	1.94904	3.42984	3.33994	0.899166	0.884471	3.50416	cluster1	+	42	42	41	44.9	44.9	44.2	105.32
415	P10451-4;P10451;D6R9C5;CON__P31096	P10451-4;P10451;D6R9C5	Osteopontin	SPP1	10.9781	10.83	11.049	11.3913	10.8344	8.59608	8.8318	9.6444	11.9663	10.1318	11.3503	9.50562	11.7959	10.1868	9.28883	10.8347	10.5092	6.27798	8.42395	9.03095	8.71359	9.04914	10.0716	6.21241	8.7019	7.84167	5.13363	5.91068	4.63951	2.41427	5.95319	6.4985	7.30961	8.24839	4.24451	6.68825	cluster1	+	18	18	2	63.4	63.4	8.9	33.016
416	P10451-5	P10451-5	Osteopontin	SPP1	8.76771	6.59726	3.88048	5.44806	3.40685	4.11037	7.65425	7.02205	8.53187	7.06481	7.01963	7.46672	8.0548	6.21021	6.82411	7.30399	6.93292	2.94857	6.27936	6.26171	5.55734	5.56852	6.69425	3.90079	6.08037	5.36849	1.86241	-2.09984	-1.14152	-3.56822	4.25208	4.67098	4.8336	3.58303	1.65624	4.27616	cluster1	+	16	1	1	57	4	4	33.843
417	X6R5C5;X6R8A1;P10619-2;P10619;Q5JZG9;Q5JZH0;U3KQ41;U3KQU6;U3KQF1	X6R5C5;X6R8A1;P10619-2;P10619	Carboxypeptidase;Lysosomal protective protein;Lysosomal protective protein 32 kDa chain;Lysosomal protective protein 20 kDa chain	CTSA	5.71137	4.29286	2.2191	2.48121	3.1021	4.31681	4.82296	4.57204	4.60396	4.14797	3.85974	3.6433	3.04721	3.03124	3.75406	4.51512	2.90344	4.43102	4.40195	4.59713	4.81406	3.43767	5.29478	2.72402	4.92294	3.48814	1.95692	1.35512	2.61884	2.13781	2.24471	3.41824	4.21419	2.80863	-2.90627	2.09667	cluster1	+	12	12	12	28.3	28.3	28.3	54.255
418	P10643;B4DLR2;Q12884	P10643	Complement component C7	C7	2.36701	2.6464	2.62277	2.2343	2.92645	2.58514	2.9404	1.6937	1.98493	1.71159	3.08895	2.40246	3.43672	2.57998	2.92321	2.55889	3.39913	3.56128	2.91604	1.85189	2.5228	2.95256	-0.344958	5.1683	2.89026	4.50634	5.8116	5.84143	6.26825	5.08343	3.14389	5.13881	3.20082	1.13529	4.54509	4.48266	cluster3	+	33	33	28	50.1	50.1	45.9	93.517
419	P10645;G5E968	P10645;G5E968	Chromogranin-A;Vasostatin-1;Vasostatin-2;EA-92;ES-43;Pancreastatin;SS-18;WA-8;WE-14;LF-19;Catestatin;AL-11;GV-19;GR-44;ER-37;GE-25;Serpinin-RRG;Serpinin;p-Glu serpinin precursor	CHGA	3.84088	3.07899	3.34741	2.36506	1.95245	2.09832	-5.52221	-0.212822	0.473535	-0.36621	2.44571	0.16828	3.51411	3.15249	1.09456	1.46403	-0.598229	-4.63438	-2.05894	2.86145	4.23411	4.14088	4.19626	2.26919	0.723217	1.02912	4.42422	5.23419	3.40195	-1.44183	7.03219	2.98055	4.58624	5.88794	3.95296	2.71216	cluster3	+	17	17	17	49.2	49.2	49.2	50.688
420	P11047;R4GNC7;Q5JTC4;Q9Y6N6	P11047	Laminin subunit gamma-1	LAMC1	-0.820296	0.45025	0.231631	-0.366188	-0.176305	0.131651	-0.705907	-2.45736	-2.00705	-1.37216	-0.101686	-2.60791	-1.24644	0.111528	0.192788	-2.98993	-2.59301	-0.0606479	-2.73178	-2.59765	-2.91442	-1.53768	-1.46496	-0.219103	-0.569943	-3.76675	-4.25467	-5.13543	-2.37715	-2.52162	-3.79705	-2.93246	-3.61726	-1.96048	-4.12584	-2.89326	cluster1	+	24	24	24	19	19	19	177.6
421	P11117;E9PQY3;E9PHY0;B7Z7D2;E9PP23;E9PKW9;E9PQW9;B7Z6U3;P11117-2;G5EA28	P11117;E9PQY3;E9PHY0;B7Z7D2;E9PP23	Lysosomal acid phosphatase	ACP2	6.05787	5.28112	3.76721	5.84131	6.49112	4.93295	7.00759	4.91983	5.72582	4.82479	5.58281	4.38965	5.77682	4.23577	3.86784	4.95646	3.64463	2.74153	2.96806	2.72047	2.90091	2.74415	3.2872	0.905926	3.03299	2.68674	0.486709	0.18214	0.321243	-1.15799	0.439661	1.31252	1.69421	0.719853	-7.2526	-1.41881	cluster1	+	15	15	15	40.4	40.4	40.4	48.344
422	P11168;C9J0E8;H0Y4A8;P11168-2;Q9P2M7-2;Q9P2M7	P11168	Solute carrier family 2, facilitated glucose transporter member 2	SLC2A2	-4.6184	-5.70845	-7.63863	-4.97008	-4.61123	-6.15623	-7.38417	-2.0451	-5.73992	-5.72856	-1.85416	-1.19898	-10.159	-3.01831	-1.95609	-4.63573	-4.65615	-4.98483	-2.84556	3.65706	-7.08963	-4.05835	-3.72122	1.56959	-4.83341	0.303235	1.10663	0.800103	1.58444	1.24246	1.22891	-2.91492	-2.0987	0.690746	2.35407	-1.40108	cluster3	+	3	3	3	3.2	3.2	3.2	57.489
423	P11226	P11226	Mannose-binding protein C	MBL2	0.550516	-0.391778	-0.842186	0.0224937	-1.11729	0.0502705	0.207043	-0.933277	-3.58017	-2.90657	-3.85419	-4.06865	-2.61789	-2.58075	-5.18199	-2.15281	0.344448	-6.34795	-1.36963	-5.02886	-1.82706	-2.0666	-1.54778	-3.92002	-1.73496	-5.56066	-1.03108	-1.06481	-4.21195	2.15692	2.82199	2.31029	-0.129544	-0.485395	0.628687	-4.68963	cluster2	+	6	6	6	28.6	28.6	28.6	26.143
424	P11234;P11234-3;P11234-2;C9J6B1;C9JQB3	P11234;P11234-3;P11234-2;C9J6B1;C9JQB3	Ras-related protein Ral-B	RALB	-1.8778	0.0370804	-2.24437	-2.20847	-0.284334	-2.57764	-0.390668	-6.38706	-1.50427	-0.186889	-1.72066	-3.57931	-3.05215	-0.613804	-2.06121	-3.39226	-1.43329	-3.37281	-2.19031	-3.16417	-5.53844	-3.14681	-1.79282	-0.550564	-8.1967	-4.52247	-4.23601	-4.75189	-3.2875	-3.69666	-3.66612	-4.59473	-2.97525	-4.18016	-5.89594	-4.05516	cluster1	+	4	4	2	19.9	19.9	11.2	23.408
425	P11279;P11279-2	P11279;P11279-2	Lysosome-associated membrane glycoprotein 1	LAMP1	4.46635	3.64538	3.47456	3.44496	4.60167	1.33329	5.19308	4.00157	3.52983	3.95972	5.42996	3.4283	3.8607	3.65641	3.49113	3.56323	3.42395	3.50846	3.1011	2.96024	3.35164	3.51434	4.32364	2.48679	4.0779	3.06541	2.39924	1.59563	1.65649	3.35181	2.17027	2.30084	3.7994	-4.41413	1.25902	0.188276	cluster1	+	8	8	8	15.6	15.6	15.6	44.882
426	P12104	P12104	Fatty acid-binding protein, intestinal	FABP2	-1.89507	-2.58201	-6.35836	-3.973	-3.3525	-4.25522	-6.06071	-3.21582	-4.60927	-1.52556	0.077099	-5.28172	0.5323	-1.04864	-1.52194	-1.48924	-3.2916	-2.15511	-4.88844	2.94923	5.39209	4.31822	1.77906	4.02925	2.95403	2.70851	4.68969	3.28776	2.36479	3.78712	4.21063	3.3376	3.81755	1.96093	-0.935242	1.85074	cluster3	+	7	7	7	53.8	53.8	53.8	15.207
427	P12110-2;P12110-3;H7C0M5;C9JH44	P12110-2;P12110-3	Collagen alpha-2(VI) chain	COL6A2	0.809538	0.940925	1.41792	0.833344	1.08936	1.90717	-0.72517	0.975865	-0.682479	0.918013	1.41697	0.650768	1.46938	2.51796	0.18798	-0.7049	-0.0815546	-4.67982	-1.70113	0.772162	1.17335	1.23428	1.15629	0.907938	0.138187	0.160068	-0.144658	-3.69788	0.749127	-3.07345	0.507046	0.803022	0.822841	-0.661434	-2.268	-6.13044	cluster1	+	13	13	5	17	17	5.1	97.418
428	P12111;P12111-2;P12111-5;P12111-3;I3L392	P12111;P12111-2	Collagen alpha-3(VI) chain	COL6A3	1.81637	1.291	2.32046	0.54817	2.14926	2.32259	-0.339574	0.680921	-0.0130301	1.00526	1.54455	-0.425476	3.58493	1.91226	0.369619	0.0451756	0.724563	0.841314	-2.32081	2.77619	4.28745	3.25722	1.22337	2.44338	1.46097	0.46361	4.2769	4.0677	2.72863	4.13774	4.55756	2.84689	5.58363	4.60379	3.11967	3.55358	cluster3	+	93	93	5	32.4	32.4	2	343.67
429	P12273	P12273	Prolactin-inducible protein	PIP	6.12178	2.77608	4.90642	3.24849	1.47435	3.45756	2.36094	1.77009	3.35689	0.71573	0.347741	1.79731	5.21546	5.56815	2.90425	-2.12779	0.920189	0.732646	0.941742	-0.223239	2.21136	1.44861	-0.347983	-4.78011	-0.215538	-0.865663	0.350161	-2.11495	-1.99621	-0.527126	0.822909	-5.97241	-4.4455	-1.18791	-1.54329	-3.43401	cluster1	+	7	7	7	59.6	59.6	59.6	16.572
430	P12318-2;P12318;F5GXY9;F5GX41;V9GY83;V9GY55;H0YGT0;P31995	P12318-2;P12318;F5GXY9;F5GX41;V9GY83	Low affinity immunoglobulin gamma Fc region receptor II-a	FCGR2A	-0.287	-1.64559	-0.911336	-1.64886	-0.474615	-0.675437	-6.08924	-5.47081	-4.05551	-7.08215	-8.92092	-6.68745	-6.02647	-7.72629	-5.70788	-5.82326	-3.06217	0.836305	-3.51939	-5.45675	-3.88746	-4.60008	-7.47462	-3.26	-1.82523	-3.17378	-4.09563	-3.32466	-5.18531	-3.14078	-2.62951	-3.83562	-3.42935	-5.99049	1.17662	-0.818164	cluster2	+	3	3	3	17.7	17.7	17.7	34.929
431	P12830;A0A087WXI5;A0A087WX17;A0A087WU43;P12830-2;H3BNC6;H3BVI7;J3QKP1	P12830;A0A087WXI5;A0A087WX17;A0A087WU43;P12830-2;H3BNC6	Cadherin-1;E-Cad/CTF1;E-Cad/CTF2;E-Cad/CTF3	CDH1	7.84533	6.95489	6.50994	5.781	5.88569	7.81926	5.6601	6.45968	5.04161	7.92378	6.25082	4.31157	5.99433	6.89363	4.94525	5.86579	5.74944	4.24961	5.11723	6.86629	7.44801	7.23901	7.55471	5.16154	4.90448	5.13127	4.2829	3.29852	4.17418	4.99503	5.65971	3.96787	4.71763	4.0855	1.80036	4.09328	cluster1	+	23	23	22	28.9	28.9	28.1	97.455
432	P12883;Q9UKX3;P13533	P12883	Myosin-7	MYH7	-3.65232	-5.65628	-6.64614	-9.60464	-7.78539	-5.40781	-5.0925	-5.96906	-3.31492	-4.03707	-5.24072	-2.86735	-7.5212	-6.53139	-2.48907	-7.35857	-6.47581	-4.47986	-3.03091	-3.03573	-3.93884	-2.49456	-4.42584	-6.3316	-2.41216	-1.78081	-0.0645227	1.27423	-2.53401	-4.16901	0.577568	-1.97849	-1.14949	-0.261954	-0.937781	-2.69904	cluster3	+	12	12	8	6.3	6.3	5.1	223.09
433	P13284;M0QZG3	P13284	Gamma-interferon-inducible lysosomal thiol reductase	IFI30	3.76255	3.28977	1.50843	2.16928	2.2747	3.58826	2.42757	1.1595	1.81525	1.66661	2.50393	-1.69848	-0.190601	2.01924	-3.31349	2.51524	0.32355	0.777691	1.25029	0.247757	-8.27983	-4.44217	-5.31803	-3.6776	2.98726	1.96936	-4.15598	0.19154	-1.92142	-3.09614	-1.02914	-4.53329	-0.256346	-1.28281	-2.00044	-0.715083	cluster1	+	4	4	4	20	20	20	27.963
434	P13473-2;P13473;P13473-3;H0YCG2	P13473-2;P13473;P13473-3;H0YCG2	Lysosome-associated membrane glycoprotein 2	LAMP2	8.23965	6.77682	4.29116	8.17634	7.67049	5.44912	6.82558	5.30956	5.01373	4.80511	6.79643	5.38523	5.99061	5.68516	4.88013	5.45468	4.35457	4.84601	4.72528	3.84756	4.08015	4.05842	1.15145	3.27726	4.93926	4.19932	2.3316	2.7648	2.62887	3.73195	1.79217	3.62646	4.03971	-0.49662	0.27972	2.70107	cluster1	+	6	6	6	15.4	15.4	15.4	44.955
435	P13521	P13521	Secretogranin-2;Secretoneurin;Manserin	SCG2	-3.73349	-6.68254	-3.88999	-6.37414	-6.62019	-2.36922	-2.10166	-2.60273	-2.23691	-1.32886	0.78855	-2.70967	2.39089	2.24065	-3.39092	-2.06631	-4.94937	-0.635789	-2.99257	1.29975	0.793222	2.05838	2.62098	-0.858761	-5.13693	-2.60576	-3.34957	0.389024	0.832182	-3.98238	1.94958	-2.16171	0.29389	1.64815	0.0716369	0.61751	cluster3	+	4	4	4	5.7	5.7	5.7	70.94
436	P13591-4;P13591-1;H7BYX6;A0A087WTE4;A0A087WTF6;P13591-3;A0A087WVD0	P13591-4;P13591-1;H7BYX6;A0A087WTE4;A0A087WTF6;P13591-3	Neural cell adhesion molecule 1	NCAM1	2.9853	2.9349	3.35704	3.22295	3.03318	3.01323	1.17081	0.862345	0.31227	2.56267	2.69355	0.792762	3.06595	2.58741	-0.554523	0.143382	0.40089	1.63682	-0.132862	0.643396	1.90318	1.98842	2.30247	-2.26107	1.84259	-0.114418	-0.623239	-1.19629	0.293728	-0.351506	1.49695	-2.0203	0.932747	0.38625	-0.993505	0.416525	cluster1	+	23	23	1	36.6	36.6	1.2	80.311
437	P13671;C9JC72	P13671	Complement component C6	C6	0.716101	-2.49983	-4.35257	-3.66581	-1.44795	-1.18309	-0.935496	-6.43256	-1.0573	-0.971009	0.420817	-3.32867	1.68239	-1.61173	-3.84004	-2.2432	0.498909	-2.07381	-0.706957	-3.46363	0.404115	0.485982	-1.43577	3.3671	-2.91402	2.30919	4.07141	4.33298	4.32414	3.93029	0.464591	2.82821	-1.19993	-0.877892	4.02633	-2.43731	cluster3	+	21	21	21	26.6	26.6	26.6	104.79
438	P13727;P13727-2;H0YCG3	P13727;P13727-2	Bone marrow proteoglycan;Eosinophil granule major basic protein	PRG2	3.52453	4.24799	4.30819	4.11494	3.01433	1.99195	1.93422	1.85023	0.544939	3.32363	0.527155	-0.474849	4.43478	3.01779	-0.270207	-1.76425	-2.16968	-0.552094	-0.848835	2.76284	3.35437	3.57001	-4.5453	-0.909464	1.98725	0.859095	-7.25473	0.0349647	-0.212566	-1.54059	0.423495	1.8425	1.73723	-0.00400145	-0.865399	1.75015	cluster1	+	7	7	7	29.3	29.3	29.3	25.205
439	P13942-9	P13942-9	Collagen alpha-2(XI) chain	COL11A2	-1.2229	-1.85153	1.30447	-2.73071	-0.483383	1.31309	-2.23969	-1.62546	-1.88313	-0.569325	0.597644	-3.96688	2.10516	0.770262	-1.50314	-0.902487	-1.34229	-1.78512	-1.65357	-0.886764	0.702157	0.0585569	-0.121462	-1.54301	-2.43551	-1.56614	-3.89351	-4.51409	-6.02275	-5.023	-2.34097	-4.76735	-1.92533	-6.00409	-6.768	-8.38327	cluster1	+	2	2	2	9	9	9	31.959
440	P14384;F8W111;H0YHN7;F8VVI6;F8VR29;F8VU13	P14384;F8W111	Carboxypeptidase M	CPM	4.78914	4.07979	5.4618	5.43191	4.70922	4.88204	3.84357	3.42266	3.73519	3.91329	5.47048	2.09236	5.151	4.20461	2.15834	2.00803	2.12614	1.37913	0.511014	0.706256	0.669944	1.62258	3.48377	0.415718	1.14264	0.746267	1.45751	-0.824363	2.00658	0.986662	0.84536	0.413066	0.916065	0.46778	-2.7077	-0.465764	cluster1	+	20	20	20	43.6	43.6	43.6	50.513
441	P14543;P14543-2	P14543;P14543-2	Nidogen-1	NID1	4.21484	4.5104	5.23898	4.63071	5.60394	6.19101	2.40453	3.32673	2.59092	3.57902	4.32076	2.26461	5.34432	5.56627	2.28235	1.53677	1.55233	-1.50023	0.840438	2.69227	3.95413	3.14553	4.71683	1.64472	3.5442	3.69941	2.9816	-2.63259	0.963877	-2.10804	2.5779	2.41236	3.56663	2.89566	-0.204524	0.971109	cluster1	+	32	32	32	36.2	36.2	36.2	136.38
442	P14625;Q96GW1;H0YIV0;Q58FF3;F8VPC7	P14625	Endoplasmin	HSP90B1	-4.01529	-2.84467	-7.02427	-5.98892	-2.43394	-2.31774	-4.92608	-1.96028	-4.0794	-3.12596	-2.80498	-0.678635	-5.83629	-4.79614	0.159949	-4.82722	-2.52605	2.78155	1.01845	-1.04949	-1.00598	0.268998	-1.72941	0.233489	0.827948	-3.41154	0.750336	0.803984	0.839232	2.01109	0.554067	0.397415	0.0608748	0.851779	-0.131817	-0.138532	cluster3	+	12	10	10	15.4	13.7	13.7	92.468
443	P15085;C9JUF9;C9JUZ4;S4R433;C9JQ63	P15085;C9JUF9;C9JUZ4	Carboxypeptidase A1	CPA1	-4.10689	-8.45725	-4.88895	-11.3576	-6.50725	-6.83398	-1.07544	-5.93617	-0.989974	-1.40203	-8.20012	-3.66045	-3.51957	-5.25016	-1.77184	-1.29316	-1.23007	1.8934	1.88182	-0.724649	-3.09152	-0.0933584	-2.51127	-1.50872	-4.42283	-0.0263245	0.49154	1.33701	-0.598797	1.95774	3.87127	-1.42072	1.02722	3.04032	0.00745025	-1.56117	cluster3	+	12	12	12	34.1	34.1	34.1	47.14
444	P15086;C9J5C4;C9JUX7;C9JXS3	P15086	Carboxypeptidase B	CPB1	-5.61841	-6.5273	-4.06508	-9.19295	-5.92295	-3.0412	-4.2516	-2.9497	-1.69981	-5.0191	-5.08777	-4.00573	-4.22802	-3.11059	-3.6741	-2.0539	-5.1881	0.252972	-2.01401	-3.77371	-3.52383	-4.58613	-3.57966	-1.92934	-4.14231	-2.22896	-3.0669	-0.703892	-3.06418	-1.41256	0.966223	-1.45198	-1.08068	3.08956	-2.98077	-2.05291	cluster3	+	10	10	10	32.1	32.1	32.1	47.367
445	P15090;E5RIR0;E5RH45	P15090	Fatty acid-binding protein, adipocyte	FABP4	-4.89042	-0.513554	-6.23256	0.701341	2.32176	-1.36855	-5.85336	2.51312	-2.62685	-7.52781	-1.41132	-3.31025	-8.05979	-1.70855	3.96931	-7.26965	-7.20392	2.01258	-1.65014	4.16368	2.10195	0.989372	-1.88637	3.46163	-3.30612	-1.74116	5.09219	5.67585	4.73765	-0.00372623	7.28769	3.66609	8.25442	8.1681	4.96119	5.32084	cluster3	+	9	9	8	67.4	67.4	67.4	14.719
446	P15121;E9PCX2;E9PEF9;C9JRZ8-2;C9JRZ8	P15121;E9PCX2	Aldose reductase	AKR1B1	-2.41027	2.52758	0.305261	1.16447	0.461185	0.235777	0.664508	-0.0460037	2.27974	1.0913	2.40936	-0.738499	-1.03577	3.19543	-3.14943	-4.0488	0.604739	-3.93092	-2.94578	-2.89766	-6.03687	-2.53749	-2.78176	-1.206	-6.30873	-0.771506	-6.14872	-4.26183	-0.16623	0.588464	-6.19275	-1.71694	-5.17287	-7.94453	-3.05425	-0.171915	cluster1	+	10	10	10	32.3	32.3	32.3	35.853
447	P15144;H0YKT6;H0YMC1;H0YLZ8	P15144	Aminopeptidase N	ANPEP	6.1607	5.49328	4.56525	6.48711	6.46735	6.03138	7.29203	6.23613	6.39838	6.27114	6.29208	5.60725	4.78737	5.24683	5.11105	5.47724	5.52118	5.30938	4.60049	4.90867	5.42386	5.51832	5.6884	2.9512	5.64635	4.93044	4.0661	1.57879	2.642	5.14713	2.46103	3.96677	6.01962	2.9472	1.87976	3.07524	cluster1	+	44	44	44	44.6	44.6	44.6	109.54
448	P15151-3;P15151-2;P15151-4;P15151	P15151-3;P15151-2;P15151-4;P15151	Poliovirus receptor	PVR	5.3781	5.85575	6.98215	5.93785	5.9882	5.22432	6.93954	5.74177	6.38195	6.2184	7.07773	4.9948	6.62967	6.84986	4.64464	5.39205	5.32077	2.43258	3.09426	3.39671	4.34504	4.93851	3.04514	0.911473	4.35141	3.19617	2.17688	1.57903	2.69928	-0.451109	2.65504	1.3353	3.36406	2.69278	1.59517	-1.06016	cluster1	+	8	8	8	21.2	21.2	21.2	39.304
449	P15289;P15289-2;V9GYR0;REV__Q9H0I3-2;REV__Q9H0I3;REV__Q86Z20-2;REV__Q86Z20	P15289;P15289-2	Arylsulfatase A;Arylsulfatase A component B;Arylsulfatase A component C	ARSA	7.25451	5.61634	4.01252	5.01704	6.93899	5.379	5.76519	5.49467	3.99281	6.20974	7.46148	4.57499	4.49159	5.23725	3.09799	4.07987	4.06027	4.63944	4.4204	4.26336	2.58484	3.21547	3.81183	1.99486	3.81208	3.93353	0.695626	0.560057	-0.794179	2.41508	0.375181	2.53348	0.470615	-0.467986	-0.870485	1.63127	cluster1	+	16	15	15	43	41.6	41.6	53.588
450	P15309;P15309-2;P15309-3;E9PFE6;H0Y8T3	P15309;P15309-2;P15309-3	Prostatic acid phosphatase;PAPf39	ACPP	8.64445	6.55926	6.11534	8.75385	6.2891	8.38927	9.08455	9.03876	6.95725	5.42314	6.87612	5.82783	8.40819	7.24937	6.67796	4.98379	6.15176	5.75154	3.28657	4.31074	5.0135	7.22958	5.0524	0.386432	4.48054	7.33696	4.25724	2.10299	1.41283	1.46803	2.3859	5.57592	7.33551	0.712136	0.925066	6.05174	cluster1	+	15	15	15	44.6	44.6	44.6	44.566
451	P15328	P15328	Folate receptor alpha	FOLR1	5.40801	6.38519	4.8767	6.73752	6.47998	4.28988	5.92521	4.15766	4.455	4.17123	4.47946	2.56656	4.51648	4.11246	4.1411	4.40761	4.23916	5.24225	4.58799	2.01002	3.12805	3.51542	2.62251	0.862818	2.68877	2.13758	-0.0224844	-0.206338	0.43781	-2.95637	1.10112	1.33735	1.15073	-0.532414	-1.10109	1.95021	cluster1	+	7	7	7	30.7	30.7	30.7	29.819
452	P15586;H7C3P4;F6S8M0;P15586-2;H0YFA9;F5H4C6	P15586;H7C3P4;F6S8M0;P15586-2;H0YFA9	N-acetylglucosamine-6-sulfatase	GNS	6.80167	5.64892	4.94709	4.62217	4.39637	6.24486	5.91426	5.91756	6.40741	6.14273	4.67894	5.30642	5.20292	6.04814	5.70076	5.06714	5.44619	4.74602	5.2222	5.65294	7.2245	6.29651	6.86276	4.0008	5.75884	5.19607	2.53794	2.66127	2.85134	-0.529513	3.173	3.76647	5.15207	2.34292	1.25808	3.53874	cluster1	+	20	20	20	40.4	40.4	40.4	62.081
453	P15814;C9JEE0	P15814	Immunoglobulin lambda-like polypeptide 1	IGLL1	1.62049	1.53535	0.0860564	0.738648	1.67932	2.50939	2.21382	2.27992	3.94497	3.49566	0.312913	3.51194	3.83566	0.563532	1.51508	2.51565	3.90982	5.08578	4.96604	1.99795	2.19729	3.77874	4.50444	3.52737	4.52561	2.30925	3.49363	2.88719	3.29503	5.02113	1.13427	3.90966	1.58346	2.47777	0.866237	3.29015	cluster3	+	3	2	2	19.7	16	16	22.963
454	P16070-8;P16070-9;P16070-4;P16070-3;P16070-7;P16070-5;P16070;H0YDW7;H0YCV9;H0Y5E4;P16070-15;P16070-18;P16070-12;P16070-14;P16070-13;P16070-11;P16070-10;P16070-16;P16070-17;P16070-6;H0Y2P0;H0YDX6;H0YD13;E9PKC6;H0YD17;Q86UZ1;H0YEU1;P16070-19;H0YD90;H0YEV3;H0YF08;H0YDV8;H0YCL4	P16070-8;P16070-9;P16070-4;P16070-3;P16070-7;P16070-5;P16070;H0YDW7;H0YCV9;H0Y5E4;P16070-15;P16070-18;P16070-12;P16070-14;P16070-13;P16070-11;P16070-10;P16070-16;P16070-17;P16070-6;H0Y2P0;H0YDX6;H0YD13;E9PKC6;H0YD17	CD44 antigen	CD44	6.10274	5.80352	6.5367	7.19841	6.12507	5.99208	8.5015	7.01746	7.05233	7.15463	7.77704	7.23263	7.66639	7.41416	6.65107	7.39449	7.2865	6.56086	6.6591	6.37761	5.42421	5.72987	5.91023	4.01779	5.74941	5.63667	3.02242	3.81146	3.93276	4.93105	3.51207	3.75901	3.47667	2.70613	1.23581	3.89583	cluster1	+	8	8	8	12.2	12.2	12.2	74.387
455	P16233	P16233	Pancreatic triacylglycerol lipase	PNLIP	-7.5163	-3.38006	-5.97529	-6.77244	-5.65431	-3.7941	-0.1921	1.07519	2.43084	1.40535	1.32879	-3.254	-1.45976	3.73468	-1.42611	-2.33437	1.91608	-0.739249	-5.37451	0.610458	3.22825	4.1694	3.89192	0.938413	1.05524	0.509223	-0.280447	-4.02775	1.46204	-2.45209	0.711107	-1.21594	3.5719	1.12331	1.00726	1.0479	cluster3	+	4	4	4	9.2	9.2	9.2	51.156
456	P16234-2;P16234-3;P16234	P16234-2;P16234-3;P16234	Platelet-derived growth factor receptor alpha	PDGFRA	0.152828	0.743343	0.987268	0.29439	1.18616	0.858226	-0.328458	-1.63625	-4.87588	0.858488	1.3642	-6.37651	0.517148	1.77746	-5.62338	-2.20748	-4.48111	-2.58729	1.46037	-6.59914	-2.75133	-2.8724	-5.3901	-2.14605	-1.57157	-3.11548	-4.55571	-4.38636	-3.86938	-5.69134	-4.08231	-5.06919	-7.175	-4.77494	-2.85506	-3.56554	cluster1	+	2	2	2	16.5	16.5	16.5	24.023
457	P16278-3;P16278;E7EQ29;P16278-2;F8WF40;C9JF15;C9J539;C9JWX1;C9J4G9;Q6UWU2-2;Q6UWU2	P16278-3;P16278;E7EQ29;P16278-2	Beta-galactosidase	GLB1	7.80037	5.14789	3.24905	3.84639	4.69592	4.61935	5.82459	4.87019	5.17407	5.22555	4.48698	4.2604	4.51412	4.31568	3.55354	4.3955	2.81739	3.51993	4.50326	4.32418	2.5547	3.14843	5.10944	1.14021	4.37123	3.58356	0.411658	1.43017	1.73917	-2.17514	0.791135	3.01599	2.15039	0.343518	-0.814055	2.20934	cluster1	+	20	20	20	36.5	36.5	36.5	72.75
458	P16444;H3BQS5;H3BP43	P16444	Dipeptidase 1	DPEP1	2.85075	3.70306	2.30108	3.15641	4.4792	3.20191	4.25997	2.8184	3.21466	2.3903	3.08927	2.50652	3.92283	3.04234	1.88339	2.80488	2.26712	-1.62201	-7.92739	-2.58056	0.850219	0.854655	0.520725	-3.40406	0.852643	0.478768	-3.4811	-1.20229	1.67327	-0.0798475	-2.49496	-3.69062	-1.38138	-3.95193	-3.24273	-1.02587	cluster1	+	15	15	15	47.2	47.2	47.2	45.673
459	P16870-2;P16870;D6RF88;C9JE88;D6R930;H0YAM0	P16870-2;P16870	Carboxypeptidase E	CPE	4.7156	3.71034	4.28221	4.32773	4.1522	4.04959	4.64818	3.59785	3.5705	2.76738	2.40241	2.3331	4.79626	3.95967	3.1528	1.60288	-3.38786	1.34801	1.94239	1.13876	1.77796	2.62569	3.36032	2.65759	2.49536	2.5489	-0.360888	-0.601288	2.82485	1.24501	0.294577	2.86697	1.49707	-2.97025	4.00879	3.06128	cluster1	+	19	19	19	50.9	50.9	50.9	49.885
460	P17050	P17050	Alpha-N-acetylgalactosaminidase	NAGA	3.93875	3.21006	1.48962	0.822797	1.54716	3.31849	2.43225	3.62243	3.62916	3.6459	-0.0530292	2.41165	-0.493883	1.75404	0.279709	1.97867	1.61955	2.41731	2.49875	3.09345	3.61096	0.766085	3.7343	0.85117	3.39814	3.04265	-0.930269	0.223885	1.13479	0.111654	-0.055084	1.26344	1.17292	-0.845406	-4.58965	1.49058	cluster1	+	12	12	12	29	29	29	46.564
461	P17813-2;P17813;F5GX88	P17813-2;P17813;F5GX88	Endoglin	ENG	1.68998	1.56332	2.01868	1.57208	1.27648	1.87415	1.37096	0.697711	0.0126697	2.34516	2.20898	1.3352	1.45216	1.80244	1.54166	-0.29668	0.167406	-3.76358	-2.31864	0.234027	0.526829	0.662288	-0.116103	-1.87071	0.968963	0.937685	-0.918197	-2.70368	0.229311	1.27544	-1.20673	-1.21682	-1.80233	-0.324845	-1.61644	-0.162484	cluster1	+	8	8	8	14.2	14.2	14.2	67.541
462	P18065;C9JMY1;C9JW52;H7C1H0	P18065;C9JMY1	Insulin-like growth factor-binding protein 2	IGFBP2	1.19708	2.44597	-0.372717	3.3742	3.45003	-2.97096	5.85278	1.0392	2.39159	0.539221	-1.24268	3.53135	2.60318	2.67909	3.72854	4.11735	3.56649	4.16548	2.85597	1.85843	1.37195	2.49234	3.64674	2.813	2.05644	2.42674	3.47959	5.49829	3.0838	4.75473	5.74464	3.0072	2.9097	3.98852	5.353	2.06322	cluster3	+	13	13	13	51.7	51.7	51.7	34.814
463	P18136	P18136	Ig kappa chain V-III region HIC		1.2254	0.614091	1.88317	-2.80821	-0.525711	1.11828	-8.11991	-5.38999	-4.09424	-5.00186	-8.04464	1.4357	-4.0246	-0.142084	1.65058	-6.14852	-4.77451	-3.61633	-4.93335	-5.88538	-9.00499	0.435465	-3.78851	-3.8347	-1.10967	-1.02031	-5.58245	-2.42331	-0.101013	-4.33347	-1.8904	-1.23531	1.33692	-4.129	-0.477716	-2.28221	cluster2	+	7	1	1	62	20.2	20.2	14.089
464	P18428	P18428	Lipopolysaccharide-binding protein	LBP	-3.478	-1.82704	-3.52267	-3.87892	-3.02442	-0.863138	-0.18973	-1.20261	-2.51261	-1.64433	-1.68113	1.84351	-0.827182	-3.75677	2.42023	0.132273	0.349537	1.32895	1.60158	0.879395	0.345414	0.512437	-1.14612	4.55794	-1.61622	3.35847	3.71487	5.98824	4.30695	0.843684	3.83908	5.13538	1.4183	2.72677	3.0803	3.46469	cluster3	+	11	11	11	28.7	28.7	28.7	53.383
465	P18510-4;P18510-2;P18510;P18510-3	P18510-4;P18510-2;P18510;P18510-3	Interleukin-1 receptor antagonist protein	IL1RN	1.63019	2.97088	1.19194	6.45411	1.29273	-1.08503	-0.153043	-1.23847	0.92849	-1.74127	-0.00580289	2.35066	-0.193444	-0.209017	-4.19836	4.27263	1.18481	-1.84891	2.6555	2.58771	-0.939548	0.721933	2.87169	2.63881	1.16593	3.83307	-2.249	-5.06896	3.20021	-4.35075	-3.92584	-2.90547	-5.74057	1.14972	-2.65203	0.49814	cluster1	+	6	6	6	46.9	46.9	46.9	16.142
466	P18827;E9PHH3;H7C1K4	P18827	Syndecan-1	SDC1	4.72868	4.348	4.67481	4.09643	4.77118	3.20827	4.85302	2.50678	3.23427	2.8202	3.16996	0.910713	4.85048	5.17243	3.14669	2.05062	2.35577	-0.381555	-1.88604	1.49915	4.26303	2.66508	1.10262	-3.27737	-4.07054	2.19279	2.17697	2.1389	-3.29643	-2.46798	0.13468	-4.78513	2.77032	2.82807	-0.0452234	-4.26029	cluster1	+	3	3	3	11.9	11.9	11.9	32.461
467	P19021-2;P19021-6;P19021;P19021-5;P19021-4;P19021-3;H7BYD9;H0Y9I4	P19021-2;P19021-6;P19021;P19021-5;P19021-4;P19021-3;H7BYD9	Peptidyl-glycine alpha-amidating monooxygenase;Peptidylglycine alpha-hydroxylating monooxygenase;Peptidyl-alpha-hydroxyglycine alpha-amidating lyase	PAM	-3.27349	-2.78727	-4.80074	-2.28357	-0.864857	-3.04552	-1.53166	-4.74573	-3.50848	-6.43929	-5.01063	-2.78931	-3.60633	-4.74523	-4.26498	-3.06344	-0.848577	3.21108	-2.8878	-4.27514	-1.34342	-2.09584	-0.681687	-2.28415	0.363174	-1.43403	-3.45726	-0.136509	-5.53171	-0.632913	1.10938	-3.99551	-1.68821	0.409212	-1.00949	-3.67222	cluster3	+	10	10	10	12.9	12.9	12.9	96.257
468	P19022;P19022-2;C9J8J8;C9J126;C9JMH2	P19022;P19022-2	Cadherin-2	CDH2	4.72724	4.18753	4.73713	4.33462	4.81433	4.34756	4.01708	3.16329	1.88379	4.60375	5.14039	1.48772	4.01292	4.79012	0.314564	2.65094	1.62518	0.565881	0.433296	1.67114	2.34166	1.99389	2.19221	-2.09793	-0.53265	-1.27422	2.06238	2.75334	0.864478	-0.773417	3.39044	-2.11379	0.103954	3.02755	2.49986	-0.543537	cluster1	+	25	25	25	36.4	36.4	36.4	99.808
469	P19438-5;F5H6V7;F5H8A6;P19438-4;P19438;F5H6Z2;F5H061;P19438-2	P19438-5;F5H6V7;F5H8A6;P19438-4;P19438	Tumor necrosis factor receptor superfamily member 1A;Tumor necrosis factor receptor superfamily member 1A, membrane form;Tumor necrosis factor-binding protein 1	TNFRSF1A	1.10671	1.30134	2.2651	1.52032	0.594415	2.76304	2.40834	3.02716	1.73387	1.67828	2.05012	2.37191	1.09128	2.1087	4.91818	2.39153	4.38804	4.44318	4.6299	3.11456	2.82068	2.38693	1.38824	3.30332	3.57963	2.53102	4.17577	3.53492	5.17039	4.19042	3.64282	4.14045	3.09516	1.83954	3.05186	4.1444	cluster3	+	5	5	5	34.9	34.9	34.9	24.194
470	P19440;E7ET76;B5MCK8;A6NGU5;P19440-2;P36268-2;P36268;P36268-3;E7ETR7;E7EVF8;E7ENJ5;E7EM62;E7ETJ6;B5MC36;B5MC34;Q14390;P19440-3;B5MD39;E7ESL5;E7ETU4;E9PHP2;E7ERN9;E7ETN1	P19440;E7ET76;B5MCK8;A6NGU5;P19440-2;P36268-2;P36268;P36268-3	Gamma-glutamyltranspeptidase 1;Gamma-glutamyltranspeptidase 1 heavy chain;Gamma-glutamyltranspeptidase 1 light chain;Putative gamma-glutamyltranspeptidase 3;Putative gamma-glutamyltranspeptidase 3 heavy chain;Putative gamma-glutamyltranspeptidase 3 light chain;Inactive gamma-glutamyltranspeptidase 2	GGT1;GGT2;GGT3P	2.52388	3.75643	2.77789	4.16178	4.6903	1.95813	4.85246	3.12081	4.6304	3.15529	3.30595	3.44749	3.8851	2.50349	2.06669	3.04394	2.01405	0.288996	1.82989	1.93306	2.18523	1.66819	3.98271	-1.12555	2.36774	1.65156	0.632277	-3.99224	-1.82234	-0.348805	0.18957	-0.901219	-0.129528	0.513093	-0.577491	0.0355895	cluster1	+	16	16	16	26.2	26.2	26.2	61.409
471	Q5T985;P19823;A0A087WTE1;Q5T987;CON__Q9TRI1	Q5T985;P19823;A0A087WTE1	Inter-alpha-trypsin inhibitor heavy chain H2	ITIH2	-1.40397	-1.53815	-1.51502	-2.99574	0.70728	0.20154	4.14159	3.16718	3.0467	3.02085	-2.50118	6.64864	2.63064	-0.583266	5.96111	2.71334	4.16412	5.39407	4.55188	4.28659	1.98645	1.48419	1.65115	6.65416	5.38631	5.88986	6.15839	5.44404	6.96154	0.7011	1.43552	6.5031	4.78239	4.92646	6.59119	5.21556	cluster3	+	34	34	34	37.4	37.4	37.4	105.21
472	P19827;P19827-2;P19827-3;F8WAS2;H7C0N0;B5MCP1;CON__Q0VCM5;H7C5I0	P19827;P19827-2	Inter-alpha-trypsin inhibitor heavy chain H1	ITIH1	1.83177	-0.892571	-0.71285	0.228884	0.821381	1.54727	-0.551917	-0.69395	0.0294971	0.442854	-0.13261	4.03839	1.10461	-0.413691	2.61315	-0.443928	2.32925	4.5398	-2.25787	0.464997	-1.46099	0.150539	0.259011	4.93521	-1.47282	4.51752	5.39369	4.85048	6.21186	4.80062	1.88234	4.58982	1.54025	2.18275	5.784	3.96263	cluster3	+	29	29	29	40.5	40.5	40.5	101.39
473	X6R868;P19835;P19835-2	X6R868;P19835;P19835-2	Carboxylic ester hydrolase;Bile salt-activated lipase	CEL	4.29549	5.2343	4.81877	5.11275	5.28145	3.44074	4.70862	3.50944	3.80066	4.02183	3.60995	3.39517	5.24969	3.32824	2.56984	1.70318	3.4669	-0.166422	2.60205	1.00237	2.55601	1.41005	4.25162	0.603059	0.264603	1.83214	0.775219	-3.88913	-0.236443	-2.9054	-1.2212	-3.71277	-5.14539	-0.580066	-0.252023	-2.02429	cluster1	+	23	23	23	36.5	36.5	36.5	79.666
474	P19957	P19957	Elafin	PI3	0.985411	2.30867	3.91656	5.91807	0.724316	0.394361	-0.599275	-5.97635	1.14083	-1.62145	-0.440188	-0.5726	1.58573	1.34139	-1.3717	1.82076	0.677855	-2.25317	1.71556	1.90054	-0.746437	-0.603679	-3.0493	1.59203	0.0704518	2.43053	-0.763196	-0.692981	-6.01085	2.06617	1.22549	-3.91428	-2.06882	-4.71991	-1.58925	-1.08177	cluster1	+	7	7	7	53	53	53	12.269
475	P19961;P19961-2	P19961;P19961-2	Alpha-amylase 2B	AMY2B	5.53365	4.97145	5.45843	5.15639	5.28845	5.09224	4.01233	3.74609	3.58173	3.0181	5.65613	2.37152	7.11894	6.86099	3.22567	3.18202	3.36319	2.36529	2.6099	2.17634	1.42888	4.30438	3.49842	0.956838	0.620701	1.78846	-1.91786	0.29727	-0.139282	1.99721	1.90498	-0.817615	0.174874	-3.9621	-6.01966	0.149782	cluster1	+	35	7	3	77.9	18	9.2	57.709
476	P20138-2;P20138;B4DF51;P20138-3	P20138-2;P20138;B4DF51;P20138-3	Myeloid cell surface antigen CD33	CD33	0.266465	1.95024	3.63123	3.00205	2.91388	3.88574	0.490114	0.618525	-3.42178	1.5445	2.88323	2.21506	2.48361	2.34394	-1.06351	0.978272	-0.796757	-4.32362	-1.35106	0.622744	1.06531	0.174963	1.38352	-2.72219	-5.02168	-3.85554	-2.49878	-2.48946	-3.11821	-5.07572	-0.0752414	-3.77922	-6.86891	-6.12651	1.14335	-4.26711	cluster1	+	6	6	6	20.6	20.6	20.6	33.889
477	P20774;Q5TBF5	P20774;Q5TBF5	Mimecan	OGN	-2.22039	-2.48781	-1.41736	-3.13537	-9.01127	1.73747	-5.09833	-3.81027	-4.29319	-0.060629	-8.76248	-2.0781	-2.60479	-3.37273	-3.54586	-6.25134	-2.60197	-1.21148	-2.74795	4.57012	5.33188	4.50217	1.08056	2.87265	1.85365	-3.72933	4.79214	3.9957	2.54581	1.08245	5.21137	4.00695	6.51467	6.8523	4.09881	4.12849	cluster3	+	11	11	11	38.6	38.6	38.6	33.922
478	P20933;H0Y9C7;H0Y8L9	P20933;H0Y9C7;H0Y8L9	N(4)-(beta-N-acetylglucosaminyl)-L-asparaginase;Glycosylasparaginase alpha chain;Glycosylasparaginase beta chain	AGA	1.83425	0.785137	0.585888	1.52225	-0.486834	-0.10484	2.25699	1.66858	2.21424	1.60365	2.77537	0.830154	1.40208	1.32672	3.016	0.323081	0.973501	2.20421	1.5844	1.66563	1.24009	1.16302	2.64291	0.62213	2.93378	2.08763	0.836443	-1.28961	1.92138	2.30464	0.216713	2.485	-0.188211	-0.103722	0.379051	-3.33699	cluster1	+	9	9	9	28.9	28.9	28.9	37.208
479	P21266	P21266	Glutathione S-transferase Mu 3	GSTM3	0.0848924	0.500945	2.00304	3.51797	1.86216	1.07668	2.0802	0.815517	1.94213	1.47142	1.60884	-0.0795153	0.829113	2.44908	-0.440667	-0.207009	0.089756	-1.45037	0.565274	-0.196526	-3.09723	-1.83587	0.893304	-4.65046	-0.492436	-1.52051	-0.174113	-0.396135	-0.52345	1.74054	-2.5029	0.0363349	0.237881	-3.75267	-0.0275419	-0.920832	cluster1	+	13	13	11	63.1	63.1	56	26.559
480	P21802-14;P21802-19;P21802-15;P21802-23;P21802-8;P21802-2;P21802-13;P21802-17;P21802-12;P21802-6;P21802-7;P21802-9;P21802-5;P21802-10;P21802-18;P21802;P21802-3;P21802-16;P21802-11;A0A087WY21;S4R3B2;H7BXU9;E7EVR7;D2CGD1;P21802-22;P21802-4;P21802-20;P21802-21	P21802-14;P21802-19;P21802-15;P21802-23;P21802-8;P21802-2;P21802-13;P21802-17;P21802-12;P21802-6;P21802-7;P21802-9;P21802-5;P21802-10;P21802-18;P21802;P21802-3;P21802-16;P21802-11;A0A087WY21	Fibroblast growth factor receptor 2	FGFR2	2.28404	0.630928	0.944924	0.980009	1.21148	0.992025	-0.173585	-2.86735	-2.31187	-3.55045	-0.304795	-6.97872	-0.145012	-0.272992	-0.162609	-5.59867	-1.83886	-1.75254	-1.83546	-5.60774	-0.20385	-1.49397	1.60773	-2.6589	-4.42046	0.744727	-5.0464	-3.57764	-1.28674	-4.27884	-6.61656	-4.97262	-3.97142	-2.89906	-1.20978	0.931877	cluster1	+	5	5	5	24.4	24.4	24.4	28.299
481	P21810;C9JKG1;H0YIH3	P21810	Biglycan	BGN	3.22283	3.14149	0.369337	1.52268	2.19143	-0.82404	0.462664	1.03236	2.07042	-0.481059	-0.275672	1.45539	2.56701	-0.0474539	1.20115	0.40446	-0.0257484	-3.08188	0.218205	0.407718	1.04073	1.78831	2.93473	-3.20049	2.67692	-0.0615239	-2.66251	-2.96394	-3.63487	-2.68569	-0.608804	-1.70655	-0.63914	-0.895692	0.438801	-2.49579	cluster1	+	12	12	11	34.8	34.8	32.6	41.654
482	P22105;A0A087WWA5	P22105	Tenascin-X	TNXB	1.43772	1.28095	2.46708	2.23746	1.85545	2.56068	1.2551	1.02788	0.833076	1.18316	2.46409	0.11108	2.33941	1.79442	-0.245789	0.723774	0.946768	-0.769646	0.577939	0.925593	1.29858	0.992986	0.393609	-0.298671	-1.13214	0.749248	1.03223	1.37346	1.41571	1.38753	-0.416758	0.235641	1.1327	1.14676	0.861454	1.5529	cluster1	+	102	102	5	34.5	34.5	1.7	464.32
483	P22692;P22692-2	P22692;P22692-2	Insulin-like growth factor-binding protein 4	IGFBP4	-0.152685	-0.41702	0.309321	-1.22714	-0.832892	0.080455	-1.56589	0.230725	-0.125328	0.13808	0.182853	-0.284452	0.741159	0.488944	1.80637	-2.1221	0.0362342	2.77917	-4.87011	2.51291	-3.30459	-0.914582	-1.15856	2.34914	-6.72829	-2.2728	5.42655	7.01063	5.39072	3.75346	6.52358	3.23146	3.92943	6.00275	5.72348	-3.12834	cluster3	+	9	9	9	38.8	38.8	38.8	27.934
484	P22748;K7EKY5;K7EIH9;P22748-2;K7ENI8	P22748;K7EKY5	Carbonic anhydrase 4	CA4	-2.36621	-3.15817	-4.32588	-8.20505	-4.05016	-1.76699	2.88437	1.2718	2.54154	0.36112	0.643635	1.4345	-0.870677	-3.97149	1.3408	2.03662	2.80881	3.40718	3.36494	0.484863	-1.46685	-2.95299	0.325103	2.52565	2.20098	1.92656	2.30427	2.50471	2.83933	3.65622	0.367924	2.22251	-2.17423	-0.543528	0.628059	2.2694	cluster3	+	9	9	9	29.8	29.8	29.8	35.032
485	P22792	P22792	Carboxypeptidase N subunit 2	CPN2	4.75068	5.32539	4.75423	4.75573	4.57743	2.68745	4.88538	2.59661	5.29584	2.83414	2.74458	3.15837	2.72156	4.23465	4.21722	3.86366	2.63065	-2.72179	2.89687	-0.0670712	1.81261	2.08169	3.34215	1.57468	4.30733	2.52249	2.02183	0.72032	2.95981	-4.35566	1.5063	2.11268	0.738443	-0.609661	2.94859	1.68516	cluster1	+	14	14	14	30.5	30.5	30.5	60.556
486	P23083	P23083	Ig heavy chain V-I region V35		-0.0107401	-6.49552	-2.97071	-5.08881	-7.40962	-5.97084	2.86943	4.2843	3.28037	2.91165	1.7963	3.38475	0.56746	2.94658	6.63673	2.58678	5.11317	3.03406	3.777	3.27385	1.54672	2.70225	-0.0693764	6.10696	2.43564	4.95647	5.85388	3.01235	6.00161	4.84	2.99091	5.86583	3.41706	3.89635	4.92946	5.13402	cluster3	+	4	3	2	41.9	30.8	19.7	13.009
487	P23142;P23142-2;P23142-3;CON__ENSEMBL:ENSBTAP00000016046;B1AHM7;H7C1M6;B1AHM9;B1AHM8;B1AHN3;B1AHM6;B1AHM5;B1AHM4	P23142;P23142-2;P23142-3	Fibulin-1	FBLN1	2.99512	3.12253	3.29953	2.79044	1.86771	3.26963	-0.726632	0.999216	1.79112	1.3668	0.885811	1.23847	2.42445	2.82364	1.56514	2.47859	2.66194	2.72558	0.786403	3.41904	3.55781	3.82999	1.68235	3.76856	2.03277	2.04549	3.86895	3.85808	3.49173	4.29546	4.31615	2.66924	2.9706	2.86557	3.17072	2.77155	cluster3	+	25	25	7	45.4	45.4	11	77.213
488	P24387;D6RHH7	P24387;D6RHH7	Corticotropin-releasing factor-binding protein	CRHBP	-7.26661	-9.04182	-6.53691	-3.92927	-5.16861	-5.01717	-7.13946	-2.9195	-5.60697	-5.48337	-3.27933	-3.45483	-5.49453	-6.19801	-5.22956	-8.67557	-5.97797	-2.4443	1.97288	1.87592	-3.54569	-4.62383	-2.32193	-1.52339	-3.84722	-2.42815	0.841058	0.104294	-0.755384	-2.1181	3.30762	-2.0531	-4.39165	1.10271	-1.94419	-1.711	cluster3	+	10	10	10	32	32	32	36.144
489	P24592;F8VYK9;F8VVA5;REV__Q9H239-2;REV__C0H5X0;REV__B3KV06;REV__Q9H239;Q96JC1-2;Q96JC1	P24592;F8VYK9	Insulin-like growth factor-binding protein 6	IGFBP6	-0.714823	0.49703	-2.18853	1.30691	-0.604931	-4.0192	1.08072	-0.506844	-0.39527	-1.8706	-3.54798	-0.783469	0.337757	0.814111	0.759605	2.05507	1.77088	4.13787	-3.38052	5.10934	5.08151	4.62447	1.72748	4.37697	0.745945	1.86202	7.42952	7.72005	5.92518	5.49905	8.60573	5.35124	6.77634	8.31815	6.2899	5.24022	cluster3	+	13	13	13	46.2	46.2	46.2	25.322
490	P24855;I3L0Z9;I3L298;P24855-2;I3L4B8;I3L530;I3L4C7	P24855	Deoxyribonuclease-1	DNASE1	7.5034	7.59104	7.88001	9.20781	7.39303	6.48318	8.45295	7.0183	7.55843	7.50758	7.98584	6.37761	9.1319	8.35119	6.48091	5.72019	5.82355	3.66194	5.66364	5.59641	3.6403	3.68406	6.21935	2.08387	3.93999	4.40341	0.533101	-3.45829	2.14088	0.349476	0.92046	-1.0186	1.80439	-4.6437	-0.480553	0.740939	cluster1	+	10	10	10	53.5	53.5	53.5	31.433
491	P25311;C9JEV0;H7BZJ8	P25311;C9JEV0	Zinc-alpha-2-glycoprotein	AZGP1	11.5358	10.3874	9.9455	9.16158	8.56848	12.4496	13.0192	12.2382	13.3308	12.4449	10.0189	11.8924	9.92584	10.2374	11.7343	12.1144	13.4524	12.0902	11.9081	12.1306	13.056	13.0808	11.6974	11.226	11.6442	11.1967	10.3021	10.9236	10.5555	11.652	11.5285	10.8366	10.6325	9.78776	8.37769	10.3639	cluster1	+	29	29	29	71.5	71.5	71.5	34.258
492	P25940	P25940	Collagen alpha-3(V) chain	COL5A3	-0.261105	-0.308465	-1.20034	-1.59465	-0.506466	-0.892529	-1.88518	-4.22124	-3.397	-2.47866	-2.67219	-6.5338	-1.55167	-1.32506	-3.34144	-4.45574	-4.6434	-3.11542	-1.88759	-4.67763	-3.40446	-5.09573	-5.94486	-0.879113	-2.36627	-1.83295	-4.29834	-3.29702	-3.51093	-3.27443	-4.2551	-4.75178	-4.21608	-5.41353	-4.55114	-2.17347	cluster1	+	6	6	6	5.7	5.7	5.7	172.12
493	P26447	P26447	Protein S100-A4	S100A4	-4.25147	-5.98532	-5.58543	-3.3934	-3.62944	-2.39059	-0.115402	-0.411815	1.47746	0.364161	-0.0737368	-6.35941	-3.27243	-1.32719	-2.12254	2.2399	1.45894	0.922915	-2.04455	-1.03116	0.466427	-5.45897	3.1024	-3.83298	0.981905	-1.66414	-4.24976	-0.790828	-2.52699	-3.50153	1.32073	1.69145	-1.23612	2.96846	4.94747	-2.5154	cluster1	+	5	5	5	36.6	36.6	36.6	11.728
494	P26641;P26641-2	P26641;P26641-2	Elongation factor 1-gamma	EEF1G	-6.13034	-8.41575	-1.53978	-6.56203	-8.99578	-3.85244	-5.33928	-3.67419	-3.47314	-7.09121	-2.59562	-5.06451	-7.55278	-6.0855	-0.232971	-4.12953	-7.69872	-6.01487	-2.62363	-1.31614	-0.557804	-2.61749	-1.53269	-3.58222	-3.17624	-2.92741	-1.38536	-5.93491	-1.567	-4.76311	-0.472744	-2.05068	-0.324937	0.990163	1.48629	-2.42431	cluster3	+	11	11	11	22.7	22.7	22.7	50.118
495	P26842	P26842	CD27 antigen	CD27	4.86634	5.53658	5.64704	6.09429	4.80472	6.09163	5.59085	5.35665	5.68411	5.1345	6.07089	3.73231	5.5863	5.42723	3.2543	6.77314	5.99326	5.33772	5.34059	5.08329	4.68088	5.10369	3.07893	4.17223	4.9574	4.57043	2.92782	2.75226	3.38484	4.99224	2.57566	3.4044	4.08626	3.21102	0.18843	3.48805	cluster1	+	5	5	5	26.2	26.2	26.2	29.137
496	P26992;Q5T8H6	P26992;Q5T8H6	Ciliary neurotrophic factor receptor subunit alpha	CNTFR	5.69641	5.05086	5.3977	4.31213	4.55517	5.66511	3.6652	3.98973	3.19044	4.4446	4.88198	3.53257	5.31067	5.86495	3.12345	2.61347	2.80943	3.06248	3.22233	3.11219	2.58836	4.45461	1.84233	1.4283	2.00336	2.26633	-1.62914	0.438619	0.537151	1.43056	-0.906982	-0.404568	-3.73237	-0.845169	-1.08087	0.482534	cluster1	+	12	12	12	43.5	43.5	43.5	40.633
497	P27169;F8WF42	P27169	Serum paraoxonase/arylesterase 1	PON1	-3.88021	-7.6298	-0.919215	-6.62085	-0.296792	-3.49535	1.98155	-1.72507	-1.92429	-1.7138	-2.63076	2.51842	0.83663	-0.519778	4.60686	-0.340883	2.04652	4.11939	3.08963	0.991999	-2.40878	-2.20845	-0.301734	4.72986	2.5391	2.4395	4.66266	3.90631	4.37324	0.94059	-1.28556	3.97946	0.634839	-0.146185	5.31447	4.73143	cluster3	+	9	9	9	35.5	35.5	35.5	39.731
498	P27487;F8WE17;H7C1N5;F8WBB6	P27487	Dipeptidyl peptidase 4;Dipeptidyl peptidase 4 membrane form;Dipeptidyl peptidase 4 soluble form	DPP4	3.96183	3.60858	2.88833	2.55436	4.15538	3.31369	5.67349	5.12548	4.95998	4.55998	2.48892	4.16081	3.24609	2.46204	3.84997	3.8266	4.44878	4.05741	3.79234	4.58816	5.37606	4.56934	4.88663	3.1321	5.29743	4.19714	2.88545	2.7377	2.66902	4.36612	3.38963	3.47315	5.01379	1.44703	2.55846	2.41151	cluster1	+	43	43	43	50.5	50.5	50.5	88.278
499	P27797;K7EJB9;K7EL50	P27797;K7EJB9	Calreticulin	CALR	0.162488	-0.194342	1.09023	0.790583	0.689267	0.33707	-0.0471279	2.09646	1.22585	2.30931	2.57646	1.40317	-0.968577	0.328655	0.321934	1.05602	1.69261	1.88194	0.246428	3.85243	1.4745	3.07504	0.801169	2.94197	3.46179	1.92093	3.93105	0.160725	2.79206	2.07214	4.93573	0.655235	4.12108	4.68637	2.36289	1.09134	cluster3	+	16	16	16	44.6	44.6	44.6	48.141
500	P27824;P27824-2;P27824-3;D6RGY2;H0Y9Q7;D6RAQ8;D6RAU8;D6RB85;D6RDP7;D6RHJ3;D6RD16;D6RFL1;H0Y9H1	P27824;P27824-2;P27824-3	Calnexin	CANX	-0.399733	-2.06002	-1.81479	-2.13717	-4.4519	0.830882	-5.00398	-2.37228	-4.31266	-1.93877	-2.95877	-4.53718	-6.07234	-4.46584	-3.4534	-5.54144	-1.70945	-7.30996	-1.27133	-0.584431	-0.296112	-0.654744	-2.24603	-2.52959	-3.55987	-2.90705	-1.49151	-0.188734	-4.14792	-0.0366062	-0.322153	-2.25019	0.149865	-0.0853179	-2.25249	-1.46201	cluster3	+	14	14	14	25.8	25.8	25.8	67.567
501	P28300	P28300	Protein-lysine 6-oxidase	LOX	-0.601434	0.129925	0.775226	0.131386	0.406934	0.730097	-0.101799	-1.02726	-0.414126	-3.32215	0.742886	-0.274883	2.23154	1.42055	-1.24321	0.705447	-4.10107	-1.25906	-4.02487	0.0947518	2.71312	-1.16612	-4.63218	1.84145	-2.09718	0.100738	3.18895	3.93572	2.51817	3.00664	2.2105	2.40756	4.38948	4.58774	1.45199	2.85362	cluster3	+	5	5	5	11.8	11.8	11.8	46.944
502	P28799;P28799-2;K7EKL3;K7EQ05;P28799-3;K7EMR1;K7EPL0;K7EQI0;K7ENI2;K7ENN1;K7EK92;K7EQK6;K7EM89;K7EJY4;K7ERM2;K7ELY1	P28799;P28799-2;K7EKL3;K7EQ05;P28799-3	Granulins;Acrogranin;Paragranulin;Granulin-1;Granulin-2;Granulin-3;Granulin-4;Granulin-5;Granulin-6;Granulin-7	GRN	3.66607	2.75082	2.50651	5.24692	2.89483	3.21102	1.30111	1.02174	0.0481674	0.924349	2.56922	-3.13424	2.9307	1.82879	-1.15094	0.546796	0.475665	1.28198	0.292774	1.39063	1.95715	1.80565	-0.204466	-0.92849	-3.35841	0.980792	0.500922	1.62732	-2.14017	0.20982	0.910694	-0.00149409	3.41021	1.31812	1.35006	-0.393382	cluster1	+	19	19	19	33.1	33.1	33.1	63.544
503	P29279-2;P29279	P29279-2;P29279	Connective tissue growth factor	CTGF	0.343797	-2.75568	1.41785	1.0097	-1.9962	2.24392	0.164333	-0.250707	-1.31218	-0.560468	1.55315	-4.62981	1.85945	1.2741	-2.87203	-3.1417	-4.8777	0.49559	-2.61066	2.00867	3.32106	2.1215	-1.00165	-0.740504	-2.2126	-5.69394	3.34209	3.34142	1.00885	2.73606	4.94597	-0.530688	2.9916	2.55612	1.44771	0.75342	cluster3	+	10	10	10	34.8	34.8	34.8	35.205
504	P29401;P29401-2;E9PFF2;F8W888;F8WAX4	P29401;P29401-2	Transketolase	TKT	-6.04563	-3.2161	-2.55148	-2.90377	-2.41125	-4.39273	-0.46052	0.506284	-0.76564	-2.86089	-2.52048	0.509297	-1.0858	-1.47305	1.05822	0.126811	0.225023	1.43273	-0.723081	-5.17211	-1.25605	1.05118	2.40982	1.10074	2.09636	0.957796	-1.37813	-0.00411663	0.806246	-2.59207	1.81383	2.21222	-0.487936	4.18853	6.14355	1.70245	cluster3	+	24	24	24	43.2	43.2	43.2	67.877
505	P29622	P29622	Kallistatin	SERPINA4	1.88972	3.0804	0.131903	3.06022	2.68908	1.91721	2.77118	0.803007	1.74735	1.08014	0.45239	4.46294	4.02036	0.673807	4.20885	1.66035	0.884168	3.3959	1.98264	2.34501	-0.755659	0.432245	1.37179	5.65773	1.71902	4.80674	6.27305	5.35907	6.73755	3.73171	4.98248	3.61851	1.52351	3.44722	4.2544	3.79593	cluster3	+	19	19	19	49.9	49.9	49.9	48.541
506	P30046;J3KQ18;B5MC82;P30046-2;A6NHG4;H7C342	P30046;J3KQ18;B5MC82;P30046-2;A6NHG4	D-dopachrome decarboxylase;D-dopachrome decarboxylase-like protein	DDT;DDTL	2.57387	0.547262	0.732209	0.61639	1.94408	1.5454	2.90941	2.58394	2.10595	2.32132	2.01715	0.00893644	1.62244	2.90991	1.48371	1.69516	-1.65091	-1.59959	-4.72606	2.44922	0.554375	1.40198	0.014397	0.188806	1.76116	-4.51758	-0.11287	0.662305	-3.87452	-2.08544	1.77417	-1.09511	-2.08021	1.68939	2.64882	-5.48876	cluster1	+	8	8	8	62.7	62.7	62.7	12.712
507	P30047;H0YNX7;P30047-2;H0YNM1	P30047;H0YNX7;P30047-2	GTP cyclohydrolase 1 feedback regulatory protein	GCHFR	1.82076	-1.11828	-0.103002	-0.13843	2.1792	1.37772	2.01983	0.699579	0.867815	1.14083	0.925322	-3.96308	0.597858	2.7945	-4.08686	0.804396	-5.10966	-2.55345	-4.40299	0.642412	-0.398867	1.44115	-5.35048	-4.41763	-0.472987	-2.75977	-4.38334	-2.82458	-6.89334	-2.43419	-2.86259	-4.00193	-6.06703	-2.55846	-5.29697	-3.79034	cluster1	+	3	3	3	70.2	70.2	70.2	9.6981
508	P30086	P30086	Phosphatidylethanolamine-binding protein 1;Hippocampal cholinergic neurostimulating peptide	PEBP1	5.54732	6.27838	6.37918	7.71778	6.97794	6.13977	7.32018	6.56494	6.31121	6.46751	8.4712	5.41412	7.42484	7.29789	5.73408	6.69507	5.15591	4.84474	5.19307	5.75226	5.37251	4.75135	7.00063	2.93711	4.78943	4.59772	4.18118	4.02752	3.47774	2.89488	4.35739	4.85518	4.24525	6.32747	4.21143	3.35648	cluster1	+	15	15	14	86.6	86.6	83.4	21.057
509	P30101	P30101	Protein disulfide-isomerase A3	PDIA3	-0.943064	-0.907081	-2.89828	-2.06172	-1.95957	-3.75024	-4.82323	-5.11784	-5.48717	-4.62773	-6.6397	-5.1723	-5.80807	-7.10089	-4.37192	-2.34503	-7.30176	0.397388	-3.24199	-2.39772	-2.39309	-2.10036	0.533104	-3.1365	-4.5399	-2.7582	-0.508616	1.33932	0.617651	3.22045	-0.876924	-0.882438	-2.51142	1.17401	1.38356	-2.26479	cluster3	+	14	14	11	30.3	30.3	25.9	56.782
510	P30530;P30530-2;M0R0W6	P30530;P30530-2;M0R0W6	Tyrosine-protein kinase receptor UFO;Receptor protein-tyrosine kinase	AXL	6.15192	5.63003	6.28583	6.34869	6.15998	6.03837	6.25193	4.91026	5.39126	5.82177	6.79547	4.72981	6.65094	6.80711	4.18477	5.35119	4.31261	2.37897	3.46743	4.22128	3.51915	4.02897	4.70389	0.609192	1.92763	2.43227	0.333367	-1.60143	-1.19509	2.4038	1.64503	-0.0086553	1.14322	0.36636	-3.29959	0.269119	cluster1	+	9	9	9	13.2	13.2	13.2	98.335
511	P30531	P30531	Sodium- and chloride-dependent GABA transporter 1	SLC6A1	-5.48434	-6.76198	-4.26982	-3.11685	-8.90569	-5.09427	-2.077	0.722376	-1.27528	-2.29672	-1.52456	-0.882227	-2.60452	-1.99733	-3.72981	-1.80869	-0.64456	-3.78567	-2.74879	-5.60412	0.272875	2.1159	-5.32662	0.401989	1.58914	-2.12971	0.375242	1.1496	0.732967	1.50552	-0.523732	0.962832	2.11461	2.49068	-0.852363	-1.03037	cluster3	+	2	2	2	2.8	2.8	2.8	67.073
512	P31025;Q5VSP4	P31025	Lipocalin-1	LCN1	4.08508	5.57711	4.85414	0.636761	2.76061	5.90889	1.68314	3.52585	2.97094	3.65816	1.51339	4.18882	3.20328	3.77337	4.56956	3.06461	6.19305	4.47596	4.67952	4.76981	5.68869	5.4875	4.16897	6.63903	6.17873	3.30057	4.20689	4.98417	3.69661	4.88146	5.02875	4.23087	5.16353	5.82087	4.65881	4.11545	cluster3	+	8	8	8	48.9	48.9	48.9	19.25
513	P31371;H0YAT9;O43320;Q9NP95	P31371	Fibroblast growth factor 9	FGF9	-3.21054	-5.11	-5.7986	-5.28812	-3.27231	-2.80108	-0.0130909	1.83255	3.92532	3.36915	-0.658859	4.86197	-1.16068	-3.26807	4.22103	0.0420749	2.93535	-1.42126	4.45769	0.595946	-6.13839	-2.8632	-2.86953	3.54865	3.3299	1.6692	1.67331	2.4546	4.45934	4.45436	-5.57594	3.69234	-0.584141	-3.29267	1.20131	-3.66774	cluster3	+	5	5	5	24.5	24.5	24.5	23.44
514	P31431-2;P31431	P31431-2;P31431	Syndecan-4	SDC4	4.49266	4.75455	4.81293	4.63143	4.37251	2.40179	3.75332	4.45818	3.64463	4.84458	3.94454	3.03795	6.45727	6.11256	0.939811	2.36554	2.55031	-3.0595	-4.3008	2.52997	3.84606	4.34872	4.40179	-3.68524	1.73531	1.31971	-2.45053	-5.1678	-1.49031	2.51349	1.66607	3.11476	-3.11826	-3.42664	-5.15441	1.2731	cluster1	+	8	8	8	42.5	42.5	42.5	16.545
515	P32004-3;P32004-2;P32004;E7EVM4;E7EPI4;E9PHJ4;E7EMY4;H0Y5C3	P32004-3;P32004-2;P32004	Neural cell adhesion molecule L1	L1CAM	-1.76982	-1.20263	-2.48764	-0.637612	-0.764813	-2.8201	-0.635779	-1.65486	-1.33459	-0.799181	-0.387705	-2.42684	-0.216	-1.90056	-3.64489	-2.20689	-1.97928	-4.71693	-6.76521	-4.99486	-4.95357	-3.81593	-3.25626	-2.43513	-1.73729	-2.95905	-2.23974	-4.51362	-1.68093	0.36554	-2.58121	-1.70066	-2.44628	-3.53158	-1.45438	-2.68555	cluster1	+	20	20	20	17.6	17.6	17.6	138.91
516	P32754-2;P32754	P32754-2;P32754	4-hydroxyphenylpyruvate dioxygenase	HPD	-5.30004	-1.90967	-5.66574	-3.02108	-0.112406	-3.44459	0.879527	-1.12387	1.06263	-3.47231	0.493906	2.53851	-4.76927	-2.01287	-0.711333	1.64964	-1.04212	4.50735	3.43232	-1.04129	1.4332	1.35851	-0.0939427	-0.610727	-0.140904	1.22867	1.39185	1.38988	-1.39147	-6.75195	-0.29669	-0.201535	-3.47402	-1.04631	-3.51729	-4.48615	cluster3	+	9	9	9	33.3	33.3	33.3	40.497
517	P33908;P33908-2	P33908;P33908-2	Mannosyl-oligosaccharide 1,2-alpha-mannosidase IA	MAN1A1	1.58099	3.61613	3.15869	2.91251	4.17085	2.96587	2.82897	1.51464	2.60888	-0.250274	-1.74845	2.8987	3.41639	1.42532	2.67849	-1.42484	1.60403	-1.89741	-1.15201	-1.78705	0.521102	-0.169183	3.43244	-0.630289	1.30264	0.979277	3.74306	0.0874118	3.2306	1.35585	0.353134	-1.04694	0.376603	2.16417	0.693138	-1.41189	cluster1	+	24	24	24	36.8	36.8	36.8	72.968
518	P34059;H3BP66	P34059	N-acetylgalactosamine-6-sulfatase	GALNS	2.16279	1.42983	-0.503819	-0.346204	1.63643	2.20211	3.23624	3.09806	3.28451	4.12201	4.50623	2.54245	1.99243	3.035	1.55767	1.84465	1.55461	1.72758	2.10599	2.4377	1.95175	1.59614	2.07075	0.451158	1.97246	1.78493	-1.60681	0.725398	-0.104234	0.947462	-0.659429	0.35035	0.652619	-2.01957	-3.25389	2.07336	cluster1	+	18	18	17	36.6	36.6	35.2	58.025
519	P34096	P34096	Ribonuclease 4	RNASE4	-0.759121	-7.878	-5.65294	-8.21498	-2.2443	-5.07603	0.022804	-2.53214	-3.91847	-3.3737	-2.37018	-4.21333	-3.90336	-4.52228	-4.76026	-5.7687	-3.50246	2.05745	-0.993044	-0.68945	-1.00854	-2.77933	-4.69483	0.240711	-6.05311	-0.592381	2.5734	3.71082	3.74315	3.12179	4.46479	1.24344	-3.91648	0.201265	1.75925	0.513952	cluster3	+	7	7	7	53.7	53.7	53.7	16.84
520	P36222;H0Y3U8	P36222	Chitinase-3-like protein 1	CHI3L1	-4.17126	-4.57261	-3.23563	-2.53147	-5.28373	-2.80308	-4.54044	-1.59152	-5.134	-5.3673	-1.40124	-3.82269	-6.42945	-9.17719	-2.94728	-5.80065	-2.02831	-3.20931	-4.40372	-2.71103	-3.57291	-1.328	-1.72881	-1.47423	-4.81083	0.29994	2.53794	2.23828	2.91523	-3.04285	4.84362	3.06302	0.0122754	-2.13203	2.47361	-2.61758	cluster3	+	14	14	14	44.6	44.6	44.6	42.625
521	P36639-4;P36639-3;P36639-2;P36639	P36639-4;P36639-3;P36639-2;P36639	7,8-dihydro-8-oxoguanine triphosphatase	NUDT1	0.399119	-6.97605	-1.97622	-0.795371	-0.629787	0.557593	0.217444	-0.913858	-0.398787	0.985066	-0.516203	-2.29906	0.208452	-0.614997	0.793215	0.740731	-0.247125	0.649985	1.65122	0.445165	-1.53202	0.374932	1.25476	-4.93246	-4.06011	1.15876	-2.51372	-3.25658	-2.49619	-3.93159	-3.22047	-3.98349	-1.75003	-2.73738	-4.99486	-4.64962	cluster1	+	5	5	5	39.1	39.1	39.1	17.951
522	P36941-2;P36941;F5H6F8	P36941-2;P36941;F5H6F8	Tumor necrosis factor receptor superfamily member 3	LTBR	-0.231964	-0.0927747	1.62975	1.32619	0.608607	1.50863	-2.35204	-2.61699	-1.97798	-1.8823	0.753244	-2.1067	-0.143895	-1.03786	-3.9482	-1.4052	-2.09729	-2.7639	-3.67256	-1.94277	-0.00510619	-0.450904	-1.42716	-2.77534	-1.61206	-1.8343	-2.66243	-3.56649	-1.50498	-0.662322	-2.11407	-3.07966	-2.99291	-0.103406	2.8724	0.888816	cluster1	+	2	2	2	4.3	4.3	4.3	44.809
523	P36955;I3L4N7;I3L4Z0;I3L4F9;I3L107;I3L2R7;CON__Q95121;I3L3Z3;I3L1U4	P36955	Pigment epithelium-derived factor	SERPINF1	2.53443	-0.241014	1.62057	0.830926	1.14095	2.06677	2.30274	3.4145	3.0408	1.44615	-0.960681	5.16379	2.44173	-0.116767	5.66401	2.8596	3.60527	3.89768	2.94114	8.25735	4.48607	4.1412	3.72527	7.59346	3.44088	6.60552	9.02889	7.01916	8.60706	4.53251	8.93407	6.78562	6.72428	8.96263	7.52567	6.63694	cluster3	+	19	19	18	51	51	47.6	46.312
524	P36957;Q86SW4;P36957-2;H0YJF9;G3V3F0;G3V5M3	P36957;Q86SW4;P36957-2	Dihydrolipoyllysine-residue succinyltransferase component of 2-oxoglutarate dehydrogenase complex, mitochondrial	DLST	2.96204	2.47683	2.78583	3.05815	3.49643	2.84978	4.27461	1.97574	2.07095	2.32377	3.82532	1.69415	4.31186	3.04582	2.292	3.35315	2.23299	1.52465	2.48129	1.97656	2.3251	2.95199	3.25466	0.150714	0.697286	1.05622	-0.47667	0.254336	-0.191796	-5.66832	-1.14672	0.223167	1.28231	2.85231	-2.34123	0.355363	cluster1	+	8	8	8	17.7	17.7	17.7	48.755
525	V9GYE7;P36980-2;P36980	V9GYE7;P36980-2;P36980	Complement factor H-related protein 2	CFHR2	-1.02435	-1.69121	-5.9439	-3.25536	-3.23809	0.122858	-0.146966	-1.03689	-6.04631	-4.49528	-1.37496	-0.598103	-1.53676	-1.89777	0.806516	-5.30935	-1.69698	-4.00183	-1.98035	2.07089	3.54854	3.27869	-1.06291	1.95834	2.16817	1.91214	3.55358	4.18979	3.66693	4.52324	5.09155	3.3551	4.20129	-2.56822	3.16503	3.82992	cluster3	+	8	4	4	41.3	18.1	18.1	28.912
526	P37173-2;P37173	P37173-2;P37173	TGF-beta receptor type-2	TGFBR2	-0.62698	-1.73439	-0.698104	-2.57576	-1.98077	1.48338	-1.51279	-0.278396	-0.317351	-0.0685282	-1.16121	-1.01371	-2.9255	-0.603069	-0.919475	0.0373248	0.317693	0.64569	0.659838	1.02518	0.507442	1.35767	-5.58775	0.112323	0.899064	0.680126	1.43183	1.71551	0.659664	2.18276	1.21863	0.716133	1.04605	1.20765	-1.44824	0.904649	cluster3	+	3	3	3	5.4	5.4	5.4	67.456
527	P37837;F2Z393	P37837;F2Z393	Transaldolase	TALDO1	-3.36255	1.6744	-0.353875	2.87484	-0.157263	-1.36516	-0.612299	0.758116	1.45493	0.834298	0.165318	2.22232	-0.480592	-0.261541	3.57209	1.5227	2.90792	2.45675	1.53764	0.819109	-1.35818	-0.411947	2.74076	2.40097	1.70134	2.32317	1.33868	1.91866	2.26279	3.92596	-0.0295606	2.55972	0.976586	2.89213	5.21372	3.34459	cluster3	+	13	13	13	35.3	35.3	35.3	37.54
528	P38606-2;P38606;C9JA17;C9JVW8	P38606-2;P38606	V-type proton ATPase catalytic subunit A	ATP6V1A	-2.66033	0.101536	-2.69635	-3.13059	-1.74672	-3.69766	-0.658665	-0.774623	-0.776257	-0.185166	-2.82287	-1.84163	-1.10587	-1.18173	1.49671	-3.68791	-2.04166	-1.60709	-3.86782	-3.66478	-8.12268	-4.95066	0.0289392	-0.794702	-3.49004	-2.57582	-1.82657	-1.04109	-0.277898	-1.80526	-1.89729	-3.31418	-2.90973	-1.68777	0.17845	0.966382	cluster2	+	13	13	13	25.7	25.7	25.7	64.735
529	P39060-2;P39060-1;P39060;H7BXV5;H7C457	P39060-2;P39060-1;P39060;H7BXV5;H7C457	Collagen alpha-1(XVIII) chain;Endostatin	COL18A1	2.11709	1.59943	2.34022	2.44771	2.6169	1.93017	2.68722	1.77918	0.684715	1.93366	3.07725	1.35722	2.90899	2.57022	0.900312	1.40317	1.38477	2.66684	0.421054	2.33165	2.83353	2.2584	-0.0305454	2.51481	-0.839385	0.235621	5.06263	5.00408	4.22392	4.99593	5.37646	3.61434	4.0995	5.81023	4.14911	3.75342	cluster3	+	24	24	24	20.3	20.3	20.3	135.76
530	P40189;P40189-3;D6RH03;P40189-2;Q5FC05	P40189;P40189-3	Interleukin-6 receptor subunit beta	IL6ST	2.34956	1.85128	2.77992	2.24111	1.64444	1.93151	1.97329	1.2863	0.633492	1.89413	2.46429	-0.231566	1.36248	1.89387	0.491447	0.72589	0.935124	-0.843164	1.05306	0.0171914	0.565428	1.5406	2.3081	-0.457791	0.895578	-0.342899	-2.48429	-1.57396	-2.52489	-1.39991	-0.738964	-1.64407	-1.55082	-2.05382	-2.04202	-7.03238	cluster1	+	17	17	17	23.9	23.9	23.9	103.54
531	P40925;P40925-3;B9A041;P40925-2;B8ZZ51;C9JF79;C9JRL4;C9JLV6	P40925;P40925-3;B9A041;P40925-2;B8ZZ51;C9JF79	Malate dehydrogenase, cytoplasmic;Malate dehydrogenase	MDH1	0.0163051	1.51344	0.882602	-1.13383	1.67287	-0.316964	1.41038	1.77531	1.19507	1.57661	0.543796	1.39543	1.38801	0.211229	1.31155	1.97957	1.84865	2.52609	1.05278	3.3323	2.79831	2.10978	2.30262	1.80144	-1.40283	1.08487	3.226	2.24043	3.14504	3.67634	6.00348	0.432375	1.60325	4.39303	2.64845	2.27454	cluster3	+	9	9	9	31.7	31.7	31.7	36.426
532	P40926;P40926-2;G3XAL0	P40926;P40926-2;G3XAL0	Malate dehydrogenase, mitochondrial;Malate dehydrogenase	MDH2	-3.17014	-3.37808	-2.70177	-3.99724	-5.23658	0.111166	-3.92909	-4.6878	-5.11673	-4.96034	-3.14689	-2.44145	-1.68301	0.0388516	-4.08735	-1.3283	-0.969356	-4.10205	1.0562	-2.04837	-1.13746	-2.53234	-0.900987	-0.797297	0.779661	0.691115	-1.47897	-0.424212	0.415076	-2.60164	0.559176	-2.80762	-3.82734	-1.51043	-0.447726	-1.51643	cluster3	+	14	14	14	54.7	54.7	54.7	35.503
533	P41159	P41159	Leptin	LEP	-4.63664	-4.62112	-4.43442	-10.088	-4.08513	-3.04055	-4.92195	-4.98817	-5.26811	-3.03671	-6.07879	-3.22082	-7.01916	-5.2129	-1.50978	-6.21517	-4.68399	-5.10691	-2.40489	2.83282	-5.64762	-4.1719	-3.70382	-3.22256	-4.92287	-5.63231	-1.36771	2.65756	4.14863	-1.14096	3.95303	-1.42594	-1.63594	3.16192	-0.510739	-6.32675	cluster3	+	4	4	4	32.3	32.3	32.3	18.64
534	U3KQG5;P41217-2;P41217;P41217-3;F8WC99;U3KQQ2;F8W7G1	U3KQG5;P41217-2;P41217;P41217-3;F8WC99	OX-2 membrane glycoprotein	CD200	2.02691	1.76806	2.3821	3.07782	2.48838	2.49329	1.02833	5.39876	-1.1335	0.885609	2.16071	-1.41893	0.864248	0.838823	0.203743	0.352331	-0.448369	-2.38278	-1.59156	-1.65153	-3.03969	-0.294414	-7.52818	0.623237	-5.96557	-0.197377	-4.18021	1.26053	-2.3742	2.24758	-1.5384	-4.05068	-0.790568	-0.658205	-1.12285	-2.61008	cluster1	+	5	5	5	36.1	36.1	36.1	22.522
535	P42785;P42785-2;E9PIG4;E9PQB5;E9PL85;E9PQN3;E9PKN6;E9PNF7;E9PLY4;E9PNJ1;E9PL49;E9PR42	P42785;P42785-2;E9PIG4	Lysosomal Pro-X carboxypeptidase	PRCP	5.59866	5.06177	3.2797	5.06259	4.44009	5.40622	4.73404	3.24835	4.06277	4.28667	4.15771	2.89409	5.03172	3.99478	1.87488	3.41341	3.96075	1.51253	3.0339	3.68421	3.48313	3.60371	5.71106	3.50417	1.96315	3.48054	-0.082326	0.0914623	4.01316	0.425461	2.20009	0.979252	2.74562	0.0571796	1.76769	0.94842	cluster1	+	16	16	16	35.3	35.3	35.3	55.799
536	P43121;P43121-2	P43121;P43121-2	Cell surface glycoprotein MUC18	MCAM	2.9146	2.77836	3.46274	2.58982	2.39354	3.94173	2.11457	1.8501	1.78844	3.59831	3.87609	1.78813	1.35523	2.95679	1.82309	1.45254	1.33678	1.76432	1.50437	2.26986	2.16576	2.67927	1.1234	-0.229272	1.70944	1.20486	-0.392977	-1.10613	0.0302643	-1.97531	1.5282	-0.0122296	0.327362	0.999022	-1.27321	1.32956	cluster1	+	21	21	21	33.6	33.6	33.6	71.607
537	P43234	P43234	Cathepsin O	CTSO	-3.67506	-4.56847	-6.8061	-8.5966	-5.22217	-5.85267	-1.90194	-3.24125	-4.85635	-2.40862	-2.40337	2.16055	-2.44611	-2.17871	-6.29686	-3.34968	-1.95264	-2.9279	-2.18182	-1.85159	-6.12566	-2.64216	0.798192	-2.7845	-3.37414	-2.44786	-1.18688	-3.66308	-3.96812	-3.67486	-3.29034	-5.47172	-2.45074	-1.79364	-0.320469	-5.36943	cluster3	+	4	4	4	13.1	13.1	13.1	35.957
538	P43251-4;P43251;P43251-3;P43251-2;C9JSN9	P43251-4;P43251;P43251-3;P43251-2;C9JSN9	Biotinidase	BTD	6.22057	4.74139	5.59736	5.64399	5.21793	6.47551	6.19113	6.07534	7.00195	5.95657	5.2048	5.62513	5.3575	5.36754	5.60394	5.26802	6.63437	4.87739	4.18985	4.83378	3.58112	3.67509	2.61684	4.84426	5.96572	4.77542	3.42835	3.97361	4.51163	1.86794	1.36919	4.83306	3.11373	0.666759	2.11646	4.59577	cluster1	+	11	11	11	29.8	29.8	29.8	58.913
539	P43652;CON__REFSEQ:XP_585019	P43652	Afamin	AFM	5.38216	2.19161	2.58287	1.36196	2.29821	2.41261	8.60218	6.57217	8.69647	6.60379	3.3765	7.56946	3.7404	1.59518	7.57002	7.72645	8.07885	7.86546	8.02934	6.29664	4.10059	4.51338	3.18334	6.91837	7.85845	6.47566	5.6987	6.74784	7.06603	6.9133	3.09994	7.12232	4.79803	2.13333	5.27	6.43782	cluster3	+	31	31	31	51.8	51.8	51.8	69.068
540	P45877	P45877	Peptidyl-prolyl cis-trans isomerase C	PPIC	-1.18053	0.575988	1.70689	2.65564	2.37795	1.78391	-6.11549	0.165815	0.767568	-0.235008	0.938779	0.829604	1.40358	1.49202	-5.41887	-1.93411	-1.55988	-1.43591	-5.6255	-1.79538	-1.2689	-4.92404	-1.88565	-2.41691	0.64477	-5.16437	2.18784	-2.10882	-1.29977	-2.40121	2.57621	-1.97953	-0.160882	3.59564	0.0611666	-2.11201	cluster1	+	4	3	3	17.5	14.6	14.6	22.763
541	P46108-2;P46108;I3L297	P46108-2;P46108;I3L297	Adapter molecule crk	CRK	-6.58997	-2.24685	-2.32202	-2.66352	-2.03205	-0.968942	-0.855007	-5.34983	-2.3518	-2.7573	-1.09961	-4.38407	-0.993771	-2.35749	-1.99208	-1.33093	-2.64264	-2.17492	-0.781357	0.633535	0.203829	-0.428738	-4.10912	0.193468	-3.68047	-2.30907	1.65373	1.57998	0.562362	1.58983	1.08097	-4.29529	2.63641	2.9434	0.388156	-0.301006	cluster3	+	8	8	8	59.8	59.8	59.8	22.905
542	P48061-2;P48061-5;P48061;P48061-6;P48061-3;P48061-4	P48061-2;P48061-5;P48061;P48061-6;P48061-3;P48061-4	Stromal cell-derived factor 1;SDF-1-beta(3-72);SDF-1-alpha(3-67)	CXCL12	1.31758	1.30251	-1.07516	1.37877	2.8339	-8.60165	3.78626	-3.99687	1.8381	0.416344	-3.98047	4.31917	3.48004	-0.474201	3.11214	3.88448	1.3479	-3.89334	1.26068	0.76774	-0.126035	3.04282	4.15903	0.848813	-4.64396	2.67015	-0.570111	-3.33595	-3.88578	-3.12075	-3.93169	-2.85021	0.996147	-4.62445	-4.79468	-4.0192	cluster1	+	3	3	3	33.7	33.7	33.7	10.103
543	P48304;H7BZ24	P48304;H7BZ24	Lithostathine-1-beta	REG1B	1.56007	-0.424534	-0.702681	-0.785558	1.12344	1.0441	-1.94609	-0.251153	-6.44307	-1.1748	-0.866892	-3.93321	-3.0182	-0.626309	-1.65665	-0.79407	0.300751	1.40132	-2.09456	3.96951	2.23664	0.0145069	0.549411	1.71138	-1.33005	2.92911	5.40843	2.2223	2.53999	-1.4221	7.39458	-1.41128	1.78489	4.01683	2.6733	-2.54148	cluster3	+	4	2	2	24.7	10.8	10.8	18.665
544	P49006	P49006	MARCKS-related protein	MARCKSL1	-4.93755	-7.24473	-6.22646	-8.58488	-6.76936	-4.40246	-3.07292	-0.837947	-2.03916	-1.69916	0.630008	-2.95222	-0.471618	-0.248295	-3.87638	-1.03833	-1.36075	-2.63176	-4.67373	-1.22129	-4.74516	-4.5177	0.822338	-3.21889	-2.08092	-6.39914	-1.24481	-3.45796	-4.09565	-3.10269	-4.388	-2.13312	-2.93055	-1.21116	-2.13172	-2.26272	cluster1	+	1	1	1	6.7	6.7	6.7	19.529
545	P49454	P49454	Centromere protein F	CENPF	-7.58586	-10.6504	-5.26219	-5.19598	-2.80835	-6.82961	-4.87499	-3.89647	-7.24284	-5.60888	-8.40216	-2.7817	-3.66427	-7.14734	-5.999	-6.86819	-5.2826	-5.77557	-4.28162	-8.10188	-5.48886	-5.59511	-5.03697	-3.92975	-2.36367	-2.42371	-0.464898	-4.96696	-1.79248	-0.44885	-1.74397	-4.13256	-2.41472	-2.06558	-4.03272	-5.87603	cluster3	+	3	2	2	1	0.7	0.7	367.76
546	P49643;P49643-2	P49643;P49643-2	DNA primase large subunit	PRIM2	-1.61703	-3.41688	-0.50963	-4.05832	-4.87642	0.587287	-2.72508	0.488116	-1.25392	-3.32723	-4.3861	-0.141344	-2.34243	-1.58798	-1.25229	-1.66441	-0.0584054	0.845178	0.53212	-0.316766	-1.07661	-1.93977	-0.761294	-3.15092	0.242876	-0.299177	1.01759	0.612847	1.05941	2.05596	1.05904	0.967582	0.739976	1.97209	0.42363	0.857255	cluster3	+	2	2	2	5.1	5.1	5.1	58.805
547	P49908;D6REX5;D6RIS9;R4GMT5	P49908;D6REX5	Selenoprotein P	SEPP1	-6.76467	-3.59771	-4.18498	-5.89932	-4.43906	-4.43945	-5.85614	-3.80902	-2.91506	-1.82092	-6.82161	-2.93695	-1.39992	-2.99635	-5.14322	-3.34132	-2.70991	-2.00157	-1.5293	-6.47917	-0.621789	-0.22453	-1.27165	3.04073	-0.94506	2.97178	3.89178	4.11108	4.02938	4.08101	1.5491	3.75926	0.631603	1.23903	2.39795	-1.25396	cluster3	+	7	7	7	16	16	16	43.173
548	P50897;E9PIA8;E9PMG2;P50897-2;Q5T0S4;E9PSE5;E9PP28;E9PK48	P50897;E9PIA8;E9PMG2;P50897-2;Q5T0S4	Palmitoyl-protein thioesterase 1	PPT1	2.37783	1.49703	0.389462	0.353609	-2.04224	-0.474302	1.79001	0.478272	0.429267	-0.454414	-0.508927	0.272656	-1.26672	-2.45919	1.2127	1.6289	1.65189	0.444848	-0.196341	-0.576042	-0.147047	0.0206433	2.57958	-5.50739	0.210971	-0.443815	-1.18984	-6.42697	-0.981632	-1.68763	-0.757918	-3.48594	-0.645728	-6.38	-2.79931	-0.484101	cluster1	+	8	8	8	32.7	32.7	32.7	34.193
549	P50995-2;P50995;H0Y6E1;E5RIN3;Q5T0G9	P50995-2;P50995	Annexin A11	ANXA11	3.12747	0.673653	2.46259	4.89139	3.53517	1.33835	1.27398	-0.438992	2.61001	1.88515	2.84486	0.922691	4.16072	2.04655	3.64791	2.11634	0.172688	0.713385	0.942946	0.266348	-1.33554	-1.49085	1.77172	-2.32579	-1.33362	-0.233469	-1.56046	-1.57482	-0.910672	1.13567	-0.76469	-0.0906541	-4.1588	-1.49032	0.0413694	-1.75382	cluster1	+	20	20	19	43	43	41.1	51.242
550	P51161;P51161-2	P51161;P51161-2	Gastrotropin	FABP6	-0.131594	-3.19337	-4.21856	-4.76414	-0.984843	-1.47313	-1.25616	-0.0609735	-0.498031	-0.391595	-4.54082	-0.709583	-7.65215	-1.97496	-5.10601	-1.05557	-3.7166	4.80779	0.779124	3.8106	2.17493	2.56449	-5.12061	2.31264	1.49286	-1.43291	6.80979	5.64503	4.98997	-0.0733185	7.21675	2.64889	4.35297	5.28873	1.66982	5.35251	cluster3	+	8	8	8	80.5	80.5	80.5	14.371
551	P51170	P51170	Amiloride-sensitive sodium channel subunit gamma	SCNN1G	0.678458	-1.10902	0.361646	-1.13869	-0.5668	-3.12016	-4.42209	-2.86186	-6.61241	-6.56981	-2.91005	-3.59781	0.702619	-0.687521	-2.62842	-5.18613	-4.5477	-6.29092	-5.84037	-3.48337	-3.09668	-2.74791	-4.22672	-3.60615	-2.43568	-3.14515	-3.39221	-7.71086	-4.5764	-6.27515	-5.14235	-2.29678	-4.16299	-3.72468	-4.88533	-0.741339	cluster1	+	3	3	3	3.9	3.9	3.9	74.269
552	P51654;P51654-3;P51654-2;H0Y3U6;REV__Q96HE7	P51654;P51654-3;P51654-2;H0Y3U6	Glypican-3;Secreted glypican-3	GPC3	4.10611	3.28842	3.77909	1.6374	4.08524	-1.80613	2.6674	1.72482	2.14625	2.02841	0.0996618	0.998551	3.86201	0.653154	2.71631	-1.55238	-1.18786	2.97232	1.40948	-0.912315	1.21094	1.08811	3.64778	-4.78758	1.42553	0.689227	0.592652	-1.80656	-0.0342684	-1.34512	1.05	-0.468668	-1.91474	-1.91379	-0.549556	0.248143	cluster1	+	14	14	14	23.8	23.8	23.8	65.562
553	P51688;I3NI22;I3L4B7;I3L2L4;I3L3T3;I3L2I6	P51688	N-sulphoglucosamine sulphohydrolase	SGSH	4.03346	3.60518	1.09197	2.63332	2.85079	4.02957	3.7313	4.52108	3.85985	4.70577	4.84525	2.45155	1.12872	2.14541	1.11732	1.35323	2.406	3.13101	3.09441	3.29417	1.24725	1.70639	2.87521	0.288671	2.44852	1.25058	-1.36761	1.11405	2.31547	0.362061	1.18316	-0.0149463	0.00512801	-3.47567	2.03097	-2.41032	cluster1	+	15	15	15	37.8	37.8	37.8	56.695
554	P52209-2;P52209;K7EM49;K7EPF6;K7EMN2;K7ELN9	P52209-2;P52209	6-phosphogluconate dehydrogenase, decarboxylating	PGD	-5.10891	-3.79339	-5.98294	-5.28883	-3.46742	-2.46959	-3.34079	-4.49234	-2.34443	-3.78606	-0.242406	-1.67506	-8.66871	-4.76928	-2.20779	-3.85736	-0.107078	0.278739	-5.2791	-3.51084	-5.35862	-0.398108	-0.911267	-1.72137	0.253999	2.55304	-1.73616	-1.79829	-0.602067	0.415119	-2.32052	-0.748858	-2.18988	2.10466	5.2851	0.550765	cluster3	+	18	18	18	49.6	49.6	49.6	51.872
555	P52790;H0Y9N6;E9PB90;P52789;H0Y8U9	P52790	Hexokinase-3	HK3	-5.3753	-3.84706	-5.52532	-3.98125	-5.19065	-5.11517	-4.20932	-2.70729	-3.13955	-4.14541	-5.17892	-4.02435	-6.05229	-7.09939	-5.71366	-4.12675	-4.47999	-2.23988	-3.99799	-4.14635	-2.01525	-7.39061	-3.71544	-4.7972	-2.05035	-1.70955	-1.96982	-4.12358	-7.1634	-1.13533	-1.93185	-0.544649	-2.80222	-1.34852	2.47714	-2.14474	cluster3	+	17	17	16	22.2	22.2	21.5	99.024
556	P52798-2;P52798;P52798-3	P52798-2;P52798;P52798-3	Ephrin-A4	EFNA4	-2.26883	-1.93869	-2.73649	-0.808026	-3.21575	-3.39845	-2.75725	-6.40963	-1.19126	-8.09181	-6.34312	-7.59725	-8.18495	-6.70133	-3.58764	-3.63407	-4.26541	-2.38815	-2.72555	-6.64044	-1.81839	-1.50547	-3.89222	-1.64857	-2.88044	-5.81966	-3.36529	-1.1465	-4.84755	-3.01021	-6.46355	-3.87646	-5.71978	-2.57195	-4.2296	-0.924618	cluster2	+	2	2	2	11.9	11.9	11.9	21.698
557	P52799	P52799	Ephrin-B2	EFNB2	-3.33665	-2.56715	-2.10259	-9.40948	-4.7964	-4.88416	-7.36614	-7.33358	-5.09919	-5.53875	-3.31062	-2.58777	-8.71299	-3.37866	-2.07985	-4.24378	-4.29543	-5.03642	-2.52141	1.04198	0.201038	0.768719	-1.90977	0.316767	-2.85884	-3.02278	0.646769	0.31574	-0.43951	1.87754	1.46914	-0.46693	0.625025	2.30385	-0.407596	0.54739	cluster3	+	5	5	5	21.3	21.3	21.3	36.923
558	P52907	P52907	F-actin-capping protein subunit alpha-1	CAPZA1	-6.37866	-4.08322	-3.6629	1.29387	-5.11965	-3.06682	-1.23066	-6.27474	-4.23066	-5.12609	-3.4632	-1.81545	-4.15994	-6.71983	-2.23541	1.55654	-0.49428	-1.60966	-4.17247	-7.01384	-2.61384	-5.37033	-0.562339	-3.13526	0.849291	1.04429	-0.788941	0.80343	-0.378569	-0.575254	-3.60234	1.03562	-1.09842	1.25991	3.32055	0.0575845	cluster3	+	10	10	8	56.6	56.6	47.2	32.922
559	P53634;H0YCY8;P53634-2;P53634-3	P53634;H0YCY8	Dipeptidyl peptidase 1;Dipeptidyl peptidase 1 exclusion domain chain;Dipeptidyl peptidase 1 heavy chain;Dipeptidyl peptidase 1 light chain	CTSC	6.15588	5.50341	3.86184	4.50746	4.42235	4.83663	5.87271	4.62795	5.43104	4.85683	4.17405	4.19668	4.06499	4.49416	4.48766	4.6847	4.37356	4.90035	4.80603	5.08856	5.17863	4.61173	5.23145	3.32167	5.49399	4.40742	1.88432	2.96327	2.99087	1.86253	2.51656	4.18731	3.68049	1.41762	0.857333	4.10638	cluster1	+	18	18	18	42.1	42.1	42.1	51.853
560	P53990-2;P53990;P53990-4;P53990-5;H3BMU1;H3BUI0;P53990-3;H3BQF7;F5GXM3;J3KR23;H3BRE2;H3BPP6;P53990-6;H3BQ38;E9PF00	P53990-2;P53990;P53990-4;P53990-5;H3BMU1;H3BUI0;P53990-3;H3BQF7;F5GXM3;J3KR23	IST1 homolog	IST1	4.54611	5.76404	5.27277	5.98392	6.54883	2.84976	5.64614	4.2384	5.09821	4.87736	4.80669	2.91728	5.94372	4.28343	1.81406	3.64152	3.96163	2.36832	2.76851	2.03865	2.27468	5.40556	5.24853	-4.38794	2.60224	1.16101	0.42238	0.0854105	-2.11676	0.994184	-1.02304	1.28063	0.0955473	0.192876	0.87188	0.507039	cluster1	+	18	18	18	41.8	41.8	41.8	36.622
561	P54710;A0A087WZ82	P54710;A0A087WZ82	Sodium/potassium-transporting ATPase subunit gamma	FXYD2;FXYD6	1.807	0.882561	2.96103	-0.0521971	5.12679	0.698817	3.63303	0.907692	3.78358	0.433203	4.31327	2.82523	4.01666	3.7291	3.31362	-0.83546	-6.70737	-3.26606	-3.10166	0.307397	2.13618	0.778773	0.588013	-2.58684	2.28458	0.170163	-3.79785	-5.06856	-5.26483	-5.44838	0.635715	1.04753	-2.87587	-2.39608	-2.69211	-4.00552	cluster1	+	2	2	1	39.4	39.4	18.2	7.2832
562	P54753;REV__Q9BQY9;A0A087WVA5;P54762	P54753	Ephrin type-B receptor 3	EPHB3	0.0509762	0.10318	0.173475	0.545015	-0.174903	0.322851	-1.4234	-2.27939	-2.41073	-0.467228	0.338194	-3.89455	-0.814753	-0.811751	-3.14491	-2.42153	-3.30595	-2.80074	-1.64376	-2.6153	-2.23254	-2.89475	-2.02235	-2.29251	0.379519	-8.29956	-2.08964	-3.08591	0.275554	0.56203	-2.55118	-2.21873	-1.06934	-0.936418	-2.11959	-4.13106	cluster1	+	15	15	15	18.5	18.5	18.5	110.33
563	Q96L35;P54760-2;P54760;P54760-4;P54760-3	Q96L35;P54760-2;P54760;P54760-4;P54760-3	Receptor protein-tyrosine kinase;Ephrin type-B receptor 4	EPHB4	2.02498	2.30418	2.51569	1.74073	1.77958	2.88	0.685829	1.46322	1.06085	2.43194	2.36252	-0.12131	2.53987	2.29159	-0.361951	0.358821	-0.100787	-4.7121	0.685728	1.2353	2.23422	2.3542	1.11913	-0.704762	0.840014	0.490244	-1.12959	-2.65067	-2.94517	0.939165	0.2528	-3.74292	-0.157959	-0.5635	-2.98052	-1.69843	cluster1	+	19	19	19	24.3	24.3	24.3	102.56
564	P54802;K7ENX5;K7EQH9	P54802	Alpha-N-acetylglucosaminidase;Alpha-N-acetylglucosaminidase 82 kDa form;Alpha-N-acetylglucosaminidase 77 kDa form	NAGLU	5.94176	5.70385	4.53741	6.27071	5.99477	6.87672	6.37149	6.32619	5.93761	6.02972	6.22974	5.83418	6.01674	6.01876	5.76063	4.53189	4.56686	4.12975	4.44882	4.65404	3.30157	3.1542	4.15898	2.64112	4.88927	4.69474	-0.235834	0.477382	2.72024	1.90868	0.652526	2.66309	2.94081	-0.0279745	1.55972	1.41206	cluster1	+	31	31	31	50.6	50.6	50.6	82.265
565	P54826	P54826	Growth arrest-specific protein 1	GAS1	1.16181	1.13001	2.66733	1.96156	1.66115	2.49826	-1.27246	-0.353746	1.17135	-0.304333	2.80846	-1.15031	3.33579	2.60266	0.379903	-0.0817134	-0.670144	-0.696999	-0.571479	-0.469322	3.06752	2.0231	-1.06863	-2.79886	-2.20179	-1.91384	-0.359243	-4.45987	-4.57701	2.71696	-0.872113	-4.78944	1.2056	0.444937	0.897188	-1.65664	cluster1	+	8	8	8	28.1	28.1	28.1	35.693
566	P55072;C9IZA5;C9JUP7	P55072	Transitional endoplasmic reticulum ATPase	VCP	-5.36993	-7.11566	-4.26047	-5.11341	-6.13173	-4.99572	-1.52493	-2.99066	-2.10046	-2.28337	-4.59969	-2.08523	-5.11499	-4.08151	0.0372993	0.421458	0.917495	1.06206	2.53921	-0.14777	-0.257941	0.901966	-1.66012	-0.186597	-0.874851	-2.02868	-4.39881	2.35589	-2.70801	-0.745217	-3.57074	2.98506	-4.10054	-2.09581	0.172208	0.714849	cluster3	+	11	11	11	18.1	18.1	18.1	89.321
567	P55287-2;P55287;H3BUU9;H3BQH2;F5H5X9;P55289-2;Q9ULB5;P55289	P55287-2;P55287;H3BUU9	Cadherin-11	CDH11	4.56567	3.22899	3.96008	2.75617	2.86001	6.15673	1.65905	3.87019	3.44583	4.80761	4.44059	2.21328	4.29486	5.31643	2.20082	2.03662	0.722859	2.33941	2.95389	4.25188	5.01568	4.9718	4.6884	2.13696	2.84777	3.63524	1.00187	1.33744	1.33714	1.85292	3.7816	0.0242386	2.3945	3.08301	-0.694007	2.67476	cluster1	+	25	25	24	44.9	44.9	43.7	76.456
568	P55290;P55290-4;A0A087X0X6;P55290-5;P55290-3;P55290-2;A0A087WZG7	P55290;P55290-4;A0A087X0X6;P55290-5	Cadherin-13	CDH13	7.16626	6.74177	7.28627	6.6985	6.7131	7.60841	4.92902	5.88285	5.51155	6.12808	6.57651	4.33483	7.27152	7.1623	5.13918	4.9938	5.44903	4.60355	5.04954	6.57745	7.53153	7.38918	6.79987	5.22417	5.19026	5.48338	5.13843	5.05975	4.75501	4.18842	5.55215	4.13868	5.87263	5.64102	3.47603	4.81266	cluster1	+	19	19	19	30.2	30.2	30.2	78.286
569	P55957;P55957-2;P55957-4	P55957;P55957-2;P55957-4	BH3-interacting domain death agonist;BH3-interacting domain death agonist p15;BH3-interacting domain death agonist p13;BH3-interacting domain death agonist p11	BID	1.48374	1.37072	2.09558	2.10005	3.72309	2.29521	-6.80029	-5.24747	-6.41223	0.0287535	2.05595	-0.637818	1.79709	2.18254	-1.44014	-1.55471	-4.4978	-1.66275	-2.27592	-3.03168	-0.923644	0.380561	-2.2212	-3.76	-4.93488	-3.48809	-1.0808	-3.16272	-4.09229	2.66936	0.596688	-1.75845	1.35215	2.48553	0.39143	-2.46149	cluster1	+	6	6	6	40.5	40.5	40.5	21.994
570	P56537;B7ZBH1;P56537-2;F8WD20;F8WDS6	P56537	Eukaryotic translation initiation factor 6	EIF6	4.13536	4.88288	4.01094	4.15396	4.48969	3.01407	2.91357	2.9212	2.39169	3.36872	2.50808	3.35036	3.26133	3.45374	1.11032	2.64927	2.97133	-4.99871	-5.7191	1.68104	4.60993	2.08309	-0.396145	-0.80478	-3.94463	0.570892	1.818	2.97683	1.72732	1.74108	2.57051	-3.82745	2.17553	1.46645	-0.33276	1.23717	cluster1	+	7	7	7	46.9	46.9	46.9	26.599
571	P60022	P60022	Beta-defensin 1	DEFB1	4.5579	7.70756	3.55058	7.26767	4.43176	-0.522054	9.8474	10.1811	9.56499	9.59851	4.10501	8.79528	11.4487	9.72387	7.86564	9.12963	9.85445	7.60573	7.34982	8.2402	8.57715	8.9384	7.04318	6.8476	6.99012	7.69011	5.96053	6.35997	6.61166	5.39421	5.36114	6.04123	5.08522	1.49514	3.83213	6.09859	cluster1	+	3	3	3	47.1	47.1	47.1	7.4197
572	P60174-1;P60174;P60174-4;U3KPZ0;U3KQF3;U3KPS5	P60174-1;P60174;P60174-4;U3KPZ0	Triosephosphate isomerase	TPI1	3.06468	4.40988	4.11265	5.57275	4.5871	3.77181	3.72805	5.13901	4.52628	3.0898	7.40106	3.16147	3.00505	5.50983	2.68898	4.17852	3.47613	-1.57847	1.05963	2.82727	1.54028	2.16493	6.01756	1.94084	2.84307	4.12666	0.381436	-0.0742146	1.49543	-1.23961	0.105424	-1.07415	-0.550675	2.49515	5.67261	-1.35372	cluster1	+	19	19	19	90.8	90.8	90.8	26.669
573	P60953;P60953-1;Q5JYX0	P60953;P60953-1;Q5JYX0	Cell division control protein 42 homolog	CDC42	2.60549	3.2664	2.61929	2.74703	4.07948	1.49835	3.22446	2.61182	2.26427	2.67936	1.80783	-4.36641	1.83783	1.2084	2.34767	0.448274	2.55141	1.86629	-0.453553	-0.449404	0.765123	0.121445	3.20025	-2.48616	1.21163	1.74825	-5.70137	-0.22578	-4.21432	-8.34663	-5.01538	-4.382	-0.0845521	0.154537	3.92654	-4.41683	cluster1	+	8	8	7	42.9	42.9	37.2	21.258
574	P61586	P61586	Transforming protein RhoA	RHOA	1.22744	0.690036	-0.122465	0.148973	0.797527	-0.523059	0.902505	-0.91133	-1.78039	0.350248	-0.604428	0.737907	-0.227803	0.159935	1.70552	-1.80275	-1.19749	-1.986	-1.17464	-3.97223	-6.5392	0.0738556	-0.510838	-1.29545	-0.306885	-0.142461	-0.609347	-4.83946	-2.73842	-2.91269	-5.24712	-4.43202	-1.11132	-8.44731	3.16462	-1.36424	cluster1	+	5	5	1	32.1	32.1	6.2	21.768
575	P61626;F8VV32	P61626;F8VV32	Lysozyme C;Lysozyme	LYZ	2.45979	5.59146	4.26142	5.54073	3.37419	0.848445	1.89335	1.97443	1.32105	2.62838	2.38238	3.36924	2.61327	0.611465	2.51272	5.16887	3.70131	5.29825	6.04011	5.92826	3.71384	2.24827	4.35896	5.83583	3.65838	3.21851	9.24297	8.5014	7.27282	7.14009	10.0619	6.07709	5.97271	8.9769	7.92666	6.12798	cluster3	+	12	12	12	72.3	72.3	72.3	16.537
576	P61970;H3BRV9	P61970;H3BRV9	Nuclear transport factor 2	NUTF2	6.42328	7.45225	7.07091	8.58826	8.40848	7.31427	7.37483	5.83604	6.33375	6.61938	7.59986	6.38871	7.38418	6.59613	4.1118	5.62277	6.98135	3.00631	4.5168	5.79737	4.85177	4.60524	7.48138	3.38602	4.95267	4.49369	3.13484	1.66238	2.46113	3.08367	2.75301	2.1723	3.20919	3.55976	2.2958	2.8684	cluster1	+	6	6	6	74.8	74.8	74.8	14.478
577	P62258;P62258-2;B4DJF2;I3L3T1;K7EIT4;K7EM20;I3L0W5	P62258;P62258-2	14-3-3 protein epsilon	YWHAE	3.35569	4.52081	3.41878	4.92075	4.53879	2.57165	2.2372	3.4176	2.71994	2.73637	4.74445	2.1754	2.55361	3.2358	1.35777	2.81965	2.71411	-1.06648	-1.16211	2.39725	1.1359	1.14641	2.82324	1.1179	1.53395	3.53699	0.350328	2.20413	0.724157	-0.204131	-0.250205	3.33892	1.37608	3.53529	4.15981	3.31613	cluster1	+	15	15	13	60.8	60.8	53.7	29.174
578	P62328;Q5T4B6;CON__P21752	P62328;Q5T4B6	Thymosin beta-4;Hematopoietic system regulatory peptide	TMSB4X	-3.65601	6.14611	6.17946	4.30773	3.95621	-0.426564	0.215153	2.92944	5.23968	5.58976	5.38907	3.57401	3.99131	3.5855	3.43644	4.48334	6.90471	7.57274	7.30777	8.38059	9.35915	7.71668	8.17039	4.27829	6.2473	-5.57223	7.62441	7.92001	5.16746	6.60579	9.48671	7.00144	10.5274	10.9768	9.47163	7.42376	cluster3	+	7	7	6	75	75	75	5.0526
579	P62805	P62805	Histone H4	HIST1H4A	-2.06044	1.15958	-2.6188	-0.637788	-1.88737	0.290911	1.24355	-0.890142	1.49268	-3.69113	-7.54651	5.24266	-2.27092	-5.02675	1.71455	-1.95828	-0.0228632	3.80531	3.43462	-0.240546	3.222	1.78626	5.49765	6.77565	-1.32221	5.05301	2.09742	4.12126	1.29286	2.50303	-0.281991	4.9275	2.97934	5.89467	9.6672	4.54986	cluster3	+	11	11	11	63.1	63.1	63.1	11.367
580	P62873-2;P62873;F6UT28;B1AKQ8;F6X3N5;B3KVK2	P62873-2;P62873;F6UT28;B1AKQ8;F6X3N5	Guanine nucleotide-binding protein G(I)/G(S)/G(T) subunit beta-1	GNB1	-1.28929	-0.251351	-2.11446	-2.32292	-0.47805	-2.37812	-2.92631	-5.83835	-1.46231	-2.43627	-7.45761	-5.07999	-3.81747	-4.24176	-5.31398	-7.07312	-5.9285	-0.952481	-4.23348	-4.41245	-3.64563	-2.21123	-1.162	-3.4324	-3.87592	-2.43123	-3.10942	-5.48387	-4.9258	-4.44576	-2.16406	-3.82921	-3.48446	-0.631908	-4.56118	-6.03583	cluster1	+	9	4	4	32.2	17.5	17.5	36.297
581	P62879;C9JIS1;C9JXA5;C9JZN1;E7EP32;Q9HAV0;C9JD14;P62879-2;H7C5J5	P62879;C9JIS1;C9JXA5;C9JZN1;E7EP32;Q9HAV0	Guanine nucleotide-binding protein G(I)/G(S)/G(T) subunit beta-2;Guanine nucleotide-binding protein subunit beta-4	GNB2;GNB4	1.61781	2.18924	2.25077	1.61573	2.6507	0.664969	3.70422	2.73523	3.46506	3.63096	3.06609	0.0273419	3.3771	2.61803	2.23077	4.18795	4.0538	2.97987	2.34513	1.47956	-1.91652	0.854418	2.09419	0.706979	2.47231	1.34999	-0.239075	-1.69025	3.59466	-1.87768	-4.80544	0.991872	-2.38678	0.581659	3.49124	1.21248	cluster1	+	10	10	5	31.5	31.5	17.1	37.331
582	P62937;F8WE65;C9J5S7;P62937-2;A0A075B767;A0A075B759;Q9Y536;F5H284;A2BFH1;E5RIZ5	P62937;F8WE65;C9J5S7;P62937-2	Peptidyl-prolyl cis-trans isomerase A;Peptidyl-prolyl cis-trans isomerase A, N-terminally processed;Peptidyl-prolyl cis-trans isomerase	PPIA	1.37485	3.59672	2.18714	3.33824	3.28037	1.70732	3.05316	2.79633	3.91288	2.29002	0.949083	3.79564	2.34348	2.49304	1.60898	2.27407	2.9637	1.29224	3.12386	1.31255	-0.02047	1.47297	3.09569	1.84531	3.29103	3.62611	4.40584	2.79129	3.25854	3.30396	4.5958	2.96732	2.77423	5.33276	5.33281	2.54099	cluster3	+	12	11	11	80.6	77	77	18.012
583	P62942;Q1JUQ3;Q1JUQ5;A0A087WTS4;Q5W0X3;A0A087WV48;A0A087WZM5	P62942;Q1JUQ3;Q1JUQ5;A0A087WTS4;Q5W0X3;A0A087WV48;A0A087WZM5	Peptidyl-prolyl cis-trans isomerase FKBP1A;Peptidyl-prolyl cis-trans isomerase	FKBP1A;FKBP12-Exin;FKBP12-Exip2	1.00725	1.5738	1.3212	2.21559	1.45079	-5.29935	-6.28359	-8.0515	-3.98787	-5.54681	-4.84304	-0.648583	-1.19638	1.52463	-1.40593	-4.85483	-5.57636	-6.54117	-3.82791	-0.134943	-4.25169	-4.73155	-0.183393	-6.66911	-3.70508	-4.06483	2.39517	-5.01053	3.0823	-4.37328	0.177219	2.9082	5.02024	5.24519	4.59877	-5.27714	cluster2	+	2	2	2	25	25	25	11.951
584	P63000;P63000-2;P60763	P63000;P63000-2;P60763	Ras-related C3 botulinum toxin substrate 1;Ras-related C3 botulinum toxin substrate 3	RAC1;RAC3	1.74812	2.19974	1.91221	1.86671	1.498	0.918936	1.40354	0.320706	1.15122	1.11086	0.00905149	-4.4229	-0.0503441	0.350031	1.13133	4.43839e-05	0.459535	-1.96327	-3.20195	-0.462248	-5.7687	-1.27133	3.19633	-1.21189	-5.97528	-3.79902	-4.80457	-4.19649	-2.06619	-4.80913	-2.03957	-1.0547	-4.0836	-2.30629	4.00003	-3.64024	cluster1	+	7	6	3	45.3	39.6	19.3	21.45
585	P63261;I3L3I0;I3L1U9;I3L4N8;K7EM38;I3L3R2;J3KT65	P63261;I3L3I0;I3L1U9;I3L4N8	Actin, cytoplasmic 2;Actin, cytoplasmic 2, N-terminally processed	ACTG1	-0.589518	0.517381	0.0171558	-1.01531	0.7682	0.354094	-2.3067	-5.28947	-4.70718	-4.69082	-2.31385	-2.75929	-1.79858	-3.07408	-3.50938	-5.57715	-4.84404	-2.14215	-4.29861	-5.33847	-4.22189	-5.82327	-3.68773	-4.00266	-2.31229	-4.35396	-3.61527	-3.77376	-3.95714	-3.92575	-4.95388	-3.16611	-5.70487	-4.28713	2.13833	-3.8674	cluster2	+	28	1	1	73.9	4.5	4.5	41.792
586	P63313	P63313	Thymosin beta-10	TMSB10	-3.89973	-6.28619	-6.27379	-5.0041	-4.84092	-5.8462	-2.97506	-6.21496	-3.81051	-1.38696	0.447778	-5.36576	-2.85291	0.0300414	-4.35159	-5.56197	0.363294	-5.48147	-1.16075	2.136	1.25725	-3.94044	1.31211	2.24805	-4.8449	1.56849	1.82186	2.78863	-2.05364	-4.57718	1.77135	2.34641	3.76641	6.32055	4.29448	-0.145718	cluster3	+	2	1	1	47.7	31.8	31.8	5.0256
587	P78310-5;P78310-7;P78310-2;P78310-6;P78310;P78310-4;P78310-3	P78310-5;P78310-7;P78310-2;P78310-6;P78310;P78310-4	Coxsackievirus and adenovirus receptor	CXADR	-2.66223	-5.3895	-4.06856	-6.38465	-5.77686	-0.432542	-2.96587	-3.87871	-1.82359	-2.21232	-4.62147	-6.38816	-9.39149	-3.30522	-1.72269	-0.0469327	0.649107	-3.09785	-2.75579	-1.84698	0.631826	0.13918	-0.567208	-1.88123	-6.24011	-6.36052	-1.19496	-0.0203581	-0.186101	-0.555109	0.589362	-0.757957	1.55973	-0.290793	-2.3264	-1.08998	cluster3	+	5	5	5	20.6	20.6	20.6	28.201
588	P78324;P78324-2;P78324-4;Q9P1W8-3;Q9P1W8-4;H3BU43	P78324;P78324-2;P78324-4	Tyrosine-protein phosphatase non-receptor type substrate 1	SIRPA	3.67517	3.65069	4.99422	4.3154	3.69305	5.12142	3.46481	4.30115	3.00049	4.51296	4.3904	2.72157	3.34822	4.49687	2.25876	3.4922	2.58926	2.68513	2.86663	3.57197	4.6103	4.76963	4.97138	-1.08554	2.97105	2.51093	-0.0264675	1.09584	-0.270394	2.44041	2.20153	-0.262757	2.20216	2.57454	0.636828	0.433145	cluster1	+	21	21	4	43.3	43.3	13.5	54.966
589	P80108	P80108	Phosphatidylinositol-glycan-specific phospholipase D	GPLD1	-4.23721	-4.59457	-7.03893	-5.67693	-5.88356	-3.39292	-1.53282	-0.257975	0.4405	-2.56069	-6.13007	-1.45993	-6.76931	-7.79439	1.93489	-1.49096	-0.399585	0.608508	-1.53979	-2.76217	-2.1152	-2.42625	-2.59851	-1.84682	1.24294	0.190341	-1.29306	-1.31655	-4.59982	-1.67623	-3.09059	0.300748	-4.46285	-0.644683	0.444424	0.148581	cluster3	+	11	11	11	16.7	16.7	16.7	92.335
590	X6R8F3;P80188;P80188-2	X6R8F3;P80188;P80188-2	Neutrophil gelatinase-associated lipocalin	LCN2	6.72109	6.91218	6.45612	7.16079	3.64037	4.863	3.43051	2.8862	3.68953	3.9306	9.96724	2.41748	2.84504	4.03295	-2.64394	6.58742	6.2023	3.65107	4.88808	5.46161	4.64237	4.57551	6.74164	5.91193	3.26694	4.36698	7.33477	7.52849	6.01698	5.94913	8.80556	5.04428	6.11366	8.78629	7.56122	5.78681	cluster3	+	17	17	17	76	76	76	22.788
591	P80370;P80370-2	P80370	Protein delta homolog 1;Fetal antigen 1	DLK1	4.73711	3.9534	5.12688	5.58233	4.60828	4.40417	5.17195	4.2946	3.76273	3.84095	5.48832	3.28791	6.07906	4.64147	3.15311	4.22383	4.80146	3.93891	3.38884	4.54924	4.40426	4.34743	0.7353	2.99944	2.74647	3.18197	1.01661	2.67145	1.76612	3.20207	2.43702	2.00295	1.74416	-1.67007	-2.85597	2.48139	cluster1	+	4	4	4	9.7	9.7	9.7	41.3
592	P80748	P80748	Ig lambda chain V-III region LOI		7.33407	7.23877	7.43302	7.71156	7.09246	8.39223	8.3181	8.90677	9.1443	8.68116	8.20307	8.99259	7.49849	8.05191	9.79474	8.81131	8.97248	9.17943	8.90343	8.76976	10.2613	9.86678	9.96558	9.19856	8.83572	7.52193	9.01995	8.53835	8.70578	9.06769	8.4994	8.19461	9.70903	9.57978	8.14103	8.17587	cluster3	+	5	3	3	45.9	31.5	31.5	11.935
593	P81605;P81605-2	P81605;P81605-2	Dermcidin;Survival-promoting peptide;DCD-1	DCD	-2.72185	-5.55831	-5.77396	-7.01749	-7.26866	-6.5612	0.382801	1.52569	0.470236	1.85118	1.39036	3.12122	0.936023	1.2186	2.2561	-10.1651	2.6787	-1.95679	-5.37134	5.31371	7.1456	4.77397	7.93692	3.28947	3.69117	2.50059	5.07379	6.35222	3.83508	2.24113	6.1161	4.11949	6.92085	7.40921	4.82666	5.52116	cluster3	+	5	5	5	42.7	42.7	42.7	11.284
594	P82980;F5H2Q2	P82980	Retinol-binding protein 5	RBP5	0.909	1.62481	0.607482	1.19178	2.43391	-1.12655	2.91394	2.90553	1.65355	0.550201	0.708653	2.16046	-0.191345	0.633104	2.303	1.46617	0.00177645	-2.45433	-2.37462	0.609453	-0.627112	1.4934	-0.700337	-3.6139	2.55828	-3.89437	-1.60457	-4.92423	-3.44928	-3.97139	-1.5988	-3.68165	-5.35242	0.432058	-2.5375	-6.21724	cluster1	+	6	6	6	52.6	52.6	52.6	15.931
595	P83593	P83593	Ig kappa chain V-IV region STH		-2.53155	-1.78379	1.1971	1.00264	-4.03933	5.29378	1.67994	4.52381	4.48504	4.25667	0.113548	3.17463	2.82806	5.40542	4.88349	4.73131	3.39702	4.55936	5.12903	4.04436	4.69563	5.02721	-0.861133	4.89128	5.2626	3.62977	4.68479	3.05447	4.55548	4.5775	3.24237	4.857	5.66032	5.86596	3.15017	4.51031	cluster3	+	6	4	3	56	49.5	38.5	12.06
596	P98161-2;P98161-3;P98161;H3BTE0;H3BSE8	P98161-2;P98161-3;P98161;H3BTE0	Polycystin-1	PKD1	-5.48184	-8.46804	-6.14424	-5.92123	-8.57518	-5.51053	-6.72979	-6.19855	-5.28125	-7.26883	-5.29894	-0.0567002	-5.80921	-5.73579	-4.05211	-4.25514	-6.01746	-2.91873	-2.19637	-4.87308	-3.93397	-5.89192	-4.8976	-3.73073	-3.98192	-3.90945	-2.00097	0.0274787	-4.35225	-1.66685	-5.64059	-2.25183	-7.79358	-4.68411	-5.1631	0.407567	cluster3	+	4	4	4	1.2	1.2	1.2	461.36
597	P98164;E9PC35;Q5TA12;Q5JWR5	P98164	Low-density lipoprotein receptor-related protein 2	LRP2	4.18178	3.85573	3.68322	3.26144	4.71498	1.73063	5.18808	3.92647	5.35595	3.64405	4.12788	3.78752	4.70503	4.40475	3.15652	4.30597	4.38615	2.12373	3.00742	1.42213	2.01072	1.94811	2.36681	0.870171	2.46965	1.81769	0.34773	-0.257655	0.0280911	1.4926	0.37441	0.84853	0.232071	0.87969	-0.557834	0.620611	cluster1	+	124	124	124	30.2	30.2	30.2	521.95
598	Q01459	Q01459	Di-N-acetylchitobiase	CTBS	6.30048	4.96652	5.01285	4.71405	3.8502	5.97974	5.02788	5.69523	5.63654	6.8579	5.71606	5.59618	4.66955	6.45491	4.79211	4.66755	4.47057	5.10915	5.22427	4.95767	5.8168	5.4199	5.5647	3.23923	4.57695	4.55904	1.98511	2.50163	3.46226	4.10052	2.6537	2.98797	2.81819	2.15275	-2.04117	2.8851	cluster1	+	17	17	17	48.6	48.6	48.6	43.759
599	Q01469;I6L8B7;A8MUU1	Q01469;I6L8B7	Fatty acid-binding protein, epidermal	FABP5	3.3514	6.64322	6.78381	5.59908	3.42459	0.898536	-2.71166	-0.0730174	-3.49464	3.04502	0.401436	3.94298	-1.40772	2.30422	-2.57483	6.21066	4.77078	1.59371	6.06861	5.94487	0.635354	1.24291	5.8166	6.38385	4.23349	6.57421	3.467	4.25278	6.03088	-1.25017	4.86015	3.11457	3.77926	6.9445	3.54748	4.17548	cluster3	+	11	11	11	76.3	76.3	76.3	15.164
600	Q01974;B1APY4	Q01974	Tyrosine-protein kinase transmembrane receptor ROR2	ROR2	-4.52244	-8.17411	-5.56579	-4.62359	-5.79816	-4.4376	-2.11835	-2.03889	-2.55124	-1.01171	-1.70987	-1.51852	-0.529187	-1.17797	-0.709281	-1.69038	-1.60413	-3.91195	-2.14089	-2.00981	-1.65679	-1.84333	-0.485057	-4.38526	-6.16189	-4.89056	-4.76254	-0.54218	-0.662974	-1.95393	-6.3214	-5.9093	-5.73692	-1.00448	-5.13061	-6.06648	cluster1	+	4	2	2	3.4	2.2	2.2	104.76
601	Q01995;H0YCU9;E9PJ32;C9J5W6	Q01995;H0YCU9	Transgelin	TAGLN	-3.72804	-5.55368	-4.52749	-1.70734	-7.19555	-4.64342	-2.73754	-2.04919	-0.167658	-6.22522	-4.15692	-7.31538	-2.0539	-1.46841	-3.50842	-2.86078	-5.5545	-0.998422	-5.21877	-1.12981	-4.75397	-1.9018	-3.80068	-4.54667	-5.06668	-3.41759	2.28885	2.30716	-4.09638	0.751553	3.81377	-1.57118	-0.149964	2.60685	1.99088	-3.19122	cluster3	+	9	9	8	48.3	48.3	44.8	22.611
602	Q02388-2;Q02388	Q02388-2;Q02388	Collagen alpha-1(VII) chain	COL7A1	-3.85224	-9.20137	-5.74129	-7.83673	-6.8111	-7.63756	-3.53549	-3.10733	-7.06243	-3.41749	-2.39498	-3.39087	-3.04663	-2.98745	-4.40317	-2.74196	-2.6883	-5.128	-0.789601	-2.84757	-5.16739	-3.86362	-6.4111	-1.61055	0.0142738	-3.0181	-1.47738	-1.86691	-1.63576	-2.19764	-4.68615	-1.65223	-2.73868	-4.64591	-2.28852	-2.31959	cluster3	+	11	11	11	5.5	5.5	5.5	292.26
603	Q02747	Q02747	Guanylin;HMW-guanylin;Guanylin	GUCA2A	6.10588	6.55475	7.44432	7.06103	6.57817	7.33054	5.1771	5.27778	5.85484	6.0513	5.70165	1.63161	6.66896	7.07557	3.99966	3.96907	4.80222	4.93353	4.39967	7.98955	10.7464	8.95266	8.16915	7.6317	2.38845	3.75432	8.56907	9.20132	7.43652	6.76286	9.10374	7.48912	9.50692	9.73981	7.01276	8.23473	cluster3	+	7	7	7	66.1	66.1	66.1	12.388
604	Q02952-3;Q02952-2;Q02952	Q02952-3;Q02952-2;Q02952	A-kinase anchor protein 12	AKAP12	-5.86367	-8.13763	-7.39498	-8.10168	-6.12209	-3.7005	-6.24587	-7.03103	-2.08103	-4.68506	-6.02658	-5.19461	-6.00183	-5.66871	-5.30983	-2.68355	-7.76714	-6.52636	-4.3212	-3.41417	-0.880074	-2.26917	-6.09131	-0.613683	-2.58106	-5.48192	-2.84641	-4.60595	-1.00522	1.06338	-1.91128	-3.82432	-1.06692	-0.116097	-5.33747	-6.78693	cluster3	+	9	9	9	7.9	7.9	7.9	180.99
605	Q02985-2;Q02985;A0A087WYK9;V9GYX2;Q6NSD3	Q02985-2;Q02985;A0A087WYK9;V9GYX2;Q6NSD3	Complement factor H-related protein 3	CFHR3;CFHR4	-9.88534	-3.75109	-4.69581	-6.85873	-3.83893	-2.47779	-4.2882	-0.136484	-4.78421	-2.05415	-3.56275	-3.64955	-5.03259	-3.20823	1.44329	-0.626525	-2.69283	2.33313	-0.766629	4.24672	3.02624	2.6653	-0.153633	2.90924	1.48483	1.59424	4.35568	2.68568	2.24244	2.56467	5.42144	2.9774	2.77468	5.36718	3.6943	1.63299	cluster3	+	8	6	2	24.5	20.8	6.3	30.72
606	Q03154;Q03154-2;Q03154-4;Q03154-3;C9JYZ0;F8WC59	Q03154;Q03154-2;Q03154-4;Q03154-3	Aminoacylase-1	ACY1	2.85879	3.49851	2.36856	4.23571	4.8604	2.66025	3.57864	4.49828	3.1423	2.44291	4.3803	4.30703	3.24879	3.52647	3.96565	3.71419	1.62663	-0.629916	1.72541	1.63102	1.34907	-0.404023	2.89001	-0.895178	3.93021	0.957103	0.429278	-3.53604	-4.33488	0.344487	-5.8773	-2.26766	-0.320271	-0.905273	-3.74401	-1.44974	cluster1	+	17	17	3	48	48	8.1	45.884
607	Q03403	Q03403	Trefoil factor 2	TFF2	7.83238	7.74224	6.46412	9.44652	5.23908	8.12638	7.62397	6.15959	7.20389	8.95611	8.89388	5.82901	7.93514	7.33293	5.95644	7.35353	8.24158	4.78634	5.90275	5.9652	7.37838	5.62917	2.11594	4.44979	5.86424	4.96793	2.88557	4.54562	4.67144	5.9054	4.18933	4.62243	4.75229	-1.62554	1.03311	2.04308	cluster1	+	7	7	7	56.6	56.6	56.6	14.284
608	Q03591;B1AKG0;Q9BXR6	Q03591;B1AKG0	Complement factor H-related protein 1	CFHR1	3.12475	3.59946	1.3379	2.13368	2.68184	3.50292	1.88614	3.49391	-0.00853701	0.382589	2.2766	1.4865	2.01825	3.61418	2.19087	1.84032	1.73151	2.87739	1.78394	3.1585	4.55382	4.25701	1.14928	5.89564	4.44115	4.78801	5.92242	7.29863	5.45749	6.89083	5.69545	5.21957	3.31168	2.71411	5.44563	3.25908	cluster3	+	11	6	3	41.5	28.2	13	37.65
609	Q05BV3-2;Q05BV3;Q05BV3-5;Q05BV3-4;H0YJ79;K7ERR2;K7EIM1;K7EQR0;K7ERY9;K7EKU5;G3V500;G3V3N9;F8W717;O00423;O00423-3;Q6ZMW3-2;Q6ZMW3	Q05BV3-2;Q05BV3;Q05BV3-5;Q05BV3-4	Echinoderm microtubule-associated protein-like 5	EML5	-0.912986	-5.7343	-2.14526	-9.27714	-3.03976	-3.16996	6.0423	5.70403	6.0857	4.80312	1.17598	6.24998	0.623188	-0.433441	6.94823	5.66022	5.69535	7.22761	7.06111	4.62387	-1.20319	0.617797	-2.32738	6.8452	6.59634	5.85316	5.63435	6.31227	5.92151	6.96112	-4.35077	5.89511	1.71296	-5.42502	3.17048	5.92717	cluster3	+	3	2	2	3.7	3	3	127.82
610	Q06033-2;Q06033;A0A087WW43;E7ET33;CON__Q0V8M9	Q06033-2;Q06033;A0A087WW43;E7ET33	Inter-alpha-trypsin inhibitor heavy chain H3	ITIH3	-4.89302	-5.03116	-4.91312	-8.04763	-5.51552	-4.1043	-4.9615	-0.135141	-7.24969	-3.31891	-4.58014	-2.25551	-6.51718	-6.24828	0.647583	-1.83947	-1.43319	2.37386	-2.00436	-0.234778	-5.05026	-4.64518	-3.61868	3.02486	0.269584	-0.859401	2.36057	3.18231	3.02312	4.0804	-3.99506	3.11716	-0.230822	-0.913903	3.51072	2.06598	cluster3	+	13	12	12	14.4	13.8	13.8	99.326
611	Q06141	Q06141	Regenerating islet-derived protein 3-alpha;Regenerating islet-derived protein 3-alpha 16.5 kDa form;Regenerating islet-derived protein 3-alpha 15 kDa form	REG3A	-5.48728	-4.41718	-5.2214	-2.31685	-7.04404	-5.43612	-1.90289	-4.32868	-3.48443	-2.5811	-2.24109	1.55506	-2.44124	-5.7315	3.37458	-4.39167	-5.76488	-3.67188	-2.80037	0.740669	-4.89577	-1.96086	-6.19279	-4.05904	1.11689	-1.03671	3.9847	3.772	2.64615	2.72571	5.24138	0.647305	0.800333	4.00621	4.37328	-2.3776	cluster3	+	5	5	5	40	40	40	19.395
612	Q06418;H0YNK6;H0YN24	Q06418;H0YNK6	Tyrosine-protein kinase receptor TYRO3;Receptor protein-tyrosine kinase	TYRO3	-2.69976	-1.80439	-3.24656	-2.32362	-3.89027	-1.86106	-1.93179	-2.5776	-2.49307	-2.50974	-1.93749	-1.01634	-2.58119	-1.40135	-1.32243	-2.67282	-2.53044	-5.26616	-4.46451	-3.9552	-3.11227	-3.39326	-4.58285	-5.055	-4.76595	-2.01853	-1.29129	-4.82452	-1.45124	-1.30246	-4.32046	-2.19195	-7.19298	-3.27858	-4.36404	-3.40732	cluster1	+	3	3	3	3.6	3.6	3.6	96.904
613	Q06828	Q06828	Fibromodulin	FMOD	0.913033	1.22266	1.26481	0.154633	1.21172	1.95985	0.587608	0.838319	-3.01631	0.165583	1.47351	-3.80302	0.613056	0.989507	-1.56237	-1.40264	-1.69341	-6.06462	-3.71278	-0.433763	-7.28638	-2.04979	-4.9273	-2.79556	-3.65963	-4.04467	-2.78995	-7.0622	-2.49488	0.986269	-0.641755	-1.46606	-2.42518	-4.47375	-2.89233	-2.55257	cluster1	+	4	4	4	12.8	12.8	12.8	43.178
614	Q06830;H7C3T4;Q13162	Q06830	Peroxiredoxin-1	PRDX1	3.73084	4.31061	2.47224	4.40131	4.76381	-0.56263	4.66668	5.11996	5.20891	4.02533	3.62441	3.90377	3.19948	3.019	2.5965	6.15467	4.46131	3.52153	3.72746	4.23708	2.64579	3.45322	4.713	1.83364	4.43133	4.17677	-1.89938	-1.52304	0.954844	-0.529064	0.841999	3.25446	1.06571	2.60625	3.97729	2.4053	cluster1	+	18	18	17	63.8	63.8	58.3	22.11
615	Q07654;Q07654-2;X6R3S7	Q07654;Q07654-2;X6R3S7	Trefoil factor 3	TFF3	8.18299	8.61846	11.0118	9.4013	7.22481	8.44296	6.30269	6.47155	6.58563	5.92724	8.39055	2.19483	8.66918	8.47408	4.33695	7.32299	6.16109	5.2505	5.40922	7.65548	6.92203	8.16747	6.96189	7.48743	6.22011	7.00013	6.41226	7.44349	6.555	7.72077	7.17018	6.99762	6.88865	2.44122	5.93246	6.99076	cluster1	+	6	6	6	47.5	47.5	47.5	8.641
616	Q07954;Q6PJ72;Q7Z7K9;Q07954-2	Q07954	Prolow-density lipoprotein receptor-related protein 1;Low-density lipoprotein receptor-related protein 1 85 kDa subunit;Low-density lipoprotein receptor-related protein 1 515 kDa subunit;Low-density lipoprotein receptor-related protein 1 intracellular domain	LRP1	-1.61796	-1.94262	-1.1375	-1.79481	-1.44287	-0.946231	-3.00504	-3.50198	-3.79001	-2.78226	-1.74395	-5.19912	-2.17486	-2.81997	-2.94236	-2.92756	-3.04031	-3.45496	-2.00617	-4.4834	-2.51257	-2.04638	-3.91516	-4.63406	-4.44161	-3.48045	-4.29353	-4.33001	-2.36363	-3.51397	-3.27481	-4.04101	-3.09207	-3.20183	-6.2327	-2.86223	cluster1	+	17	17	17	4	4	4	504.6
617	Q08174;Q08174-2;D6RAX3;H0Y9F5;D6RBG2	Q08174;Q08174-2	Protocadherin-1	PCDH1	3.40647	1.72844	2.15912	1.27699	2.39768	3.16056	0.902726	0.922171	0.110177	2.03993	2.13167	0.784703	2.35653	3.06469	2.50351	-0.100739	0.0356853	0.495847	0.265726	0.73837	1.60462	1.54258	1.77518	-0.00704167	1.58363	1.44685	-4.76377	-3.22806	-3.02735	-2.13759	0.250266	-1.03417	0.30613	0.595297	-0.812782	-0.359731	cluster1	+	18	18	18	17.8	17.8	17.8	114.74
618	Q08345;Q08345-5;Q08345-2;Q08345-6;A2ABL2;E7EQ30;E7EPH4;Q08345-4;E7EPN2;E7EUP7;E7ERI6;E7ETI3;H0Y717;E7EVT1;E7ES06;E7ETX3;E7EUD5;E7EVW6;E7ERN0;E7ESR9;A2ABL0;E7EN94;E7ENJ2;A2ABM8;E7EQ23;E7EX99;E7EXB0;D6R9C4;D6RB35;D6RB82;D6RBU7;D6RGW5	Q08345;Q08345-5;Q08345-2;Q08345-6;A2ABL2;E7EQ30;E7EPH4;Q08345-4;E7EPN2;E7EUP7;E7ERI6;E7ETI3;H0Y717	Epithelial discoidin domain-containing receptor 1	DDR1	0.748876	1.08298	-0.177961	1.59246	0.900883	1.51333	-0.528852	-0.102849	0.258678	0.338134	1.45243	0.34154	-1.20026	-1.27129	-2.1411	-0.990912	0.165979	-2.52128	-1.93585	0.013545	-0.122688	-0.563738	-0.00139146	-3.17544	-0.217831	-1.11516	-2.22908	-2.57226	-2.14567	-0.0130408	-0.253685	-2.84478	-4.55564	-1.51121	-2.34661	-3.29385	cluster1	+	15	15	15	17.9	17.9	17.9	101.13
619	Q08380;K7EP36;K7ESM3;K7EKQ5;K7ERZ6;K7EJD3;K7ES75;K7EN99;K7EQT9;K7EJY8	Q08380	Galectin-3-binding protein	LGALS3BP	7.94094	7.61262	6.46357	8.16959	7.43832	5.87551	7.13552	6.6143	8.11188	6.07091	5.31973	6.83972	6.97818	6.43888	6.96079	7.49759	7.46997	5.64096	5.00918	5.1851	5.4354	6.46511	7.03851	4.67766	5.64581	6.32583	3.94409	4.27454	4.01284	4.87016	4.2846	5.05338	5.0417	4.68958	3.24564	4.59185	cluster1	+	26	26	26	48	48	48	65.33
620	Q08554;Q08554-2	Q08554;Q08554-2	Desmocollin-1	DSC1	-6.53288	-5.22732	-8.1403	-5.74867	-7.39442	-4.02928	-6.03503	-6.54744	-1.46554	-4.38124	-7.36447	0.79265	-6.05584	-5.89689	-1.21478	-4.20428	-3.91388	1.78229	1.19613	1.87063	2.0657	1.35581	-3.51495	1.44546	0.245348	-0.86789	4.16709	3.46683	3.28098	2.33846	4.44433	1.98066	3.28579	3.78324	3.01448	2.8224	cluster3	+	7	7	7	8.8	8.8	8.8	99.986
621	Q09666;E9PQE3;E9PJZ0;E9PKR9;E9PJC6;E9PLK4;Q09666-2	Q09666	Neuroblast differentiation-associated protein AHNAK	AHNAK	-5.288	-1.68425	0.387669	-4.38123	-4.19817	-2.99646	-4.89139	-4.18657	-5.69825	-3.13486	-3.86862	-3.38528	-3.49233	-3.81201	-1.40168	-1.67178	-2.85055	-5.20255	-0.997912	-0.792534	-0.0933732	-1.20599	0.0273976	-1.01791	-3.18134	-0.579505	-0.463269	0.612242	-1.42487	-2.77643	1.0935	-2.13029	1.05686	3.07298	-0.284731	-0.961865	cluster3	+	126	126	126	44.2	44.2	44.2	629.09
622	Q12794-2;Q12794;Q12794-7;Q12794-3;Q12794-4;Q12794-6;Q12794-5;C9JB49;C9JRK1	Q12794-2;Q12794;Q12794-7;Q12794-3	Hyaluronidase-1	HYAL1	3.8179	2.78333	2.65877	2.41641	4.42696	2.80171	3.48513	2.7939	2.11506	1.83768	0.790082	1.53977	2.15634	2.69048	1.89152	-1.61821	-0.0199011	0.128441	0.249177	0.777916	-0.91485	-0.609501	2.93279	-4.91477	0.610877	0.67908	-1.91977	-2.51121	-1.42385	-4.92602	-1.37345	-0.747303	-1.59791	-4.26714	-3.90907	1.77262	cluster1	+	9	9	9	33.3	33.3	33.3	45.144
623	Q12805-5	Q12805-5	EGF-containing fibulin-like extracellular matrix protein 1	EFEMP1	-2.27324	-3.00492	-2.42501	-4.21033	-2.31164	-3.49694	-6.71163	-4.48233	-5.39972	-5.02284	-3.91341	-2.01534	-5.3778	-3.44293	-2.08328	-4.66941	-4.5028	-2.55997	-4.53281	-5.1632	-4.97861	-4.02084	-6.55038	-4.05336	-0.445905	-3.94243	-2.2364	-1.26007	-4.33799	-4.32191	-1.06694	-2.43813	-1.95696	-2.56694	-1.25868	-2.58402	cluster2	+	20	1	1	74.1	3.4	3.4	39.195
624	Q12860-2;Q12860;Q12860-3;H0YIJ1;F8VUI9;F8VQW3;F8VX96;F8VUI8	Q12860-2;Q12860	Contactin-1	CNTN1	1.76364	2.12714	2.15671	2.34786	1.84458	-0.0616806	2.66123	1.06336	1.48013	0.512233	1.52261	1.3295	2.75902	1.9872	-0.504921	1.24458	-0.795174	1.00019	0.189032	-0.619533	1.47886	0.627824	0.759036	-4.03108	-1.67748	-0.982951	0.138255	2.55761	-0.673864	0.105959	0.251026	-2.69775	0.584001	0.639507	-0.842744	-2.12598	cluster1	+	33	33	33	41	41	41	111.87
625	Q12929;Q12929-2;F5H0R8;F5H3Q6;F5GYM8;H0YFG1;F5H1B5;F5H2B8	Q12929;Q12929-2	Epidermal growth factor receptor kinase substrate 8	EPS8	0.844686	1.16306	-2.36209	-0.20358	-0.0843842	-6.74249	0.984647	2.48416	0.600554	2.44665	1.63446	-2.28102	1.92533	1.88755	-0.372743	0.330981	1.34829	2.14703	0.975247	3.03786	3.20008	3.93844	3.01052	3.68175	2.76654	-2.04431	3.11124	3.43432	2.31824	2.97112	4.11111	2.67441	-3.68784	-0.538229	2.80549	2.40584	cluster3	+	25	25	25	41.8	41.8	41.8	91.88
626	Q13103;C9J6K0	Q13103;C9J6K0	Secreted phosphoprotein 24	SPP2	-1.66325	-2.11635	-1.91648	-4.67245	-1.84694	-2.27952	-4.68086	-2.20015	-2.30059	-4.07862	-7.85629	-1.92974	-2.62524	-5.88401	-6.11037	-4.77358	-5.19501	-2.03531	0.826991	-2.17449	-0.559325	-0.416193	-0.641286	-3.03013	-3.65188	-1.51222	0.538976	0.420157	1.07593	0.677139	2.97491	-0.178257	-3.62088	0.742687	-0.0736259	0.829696	cluster3	+	4	4	4	22.3	22.3	22.3	24.337
627	Q13200;Q13200-3;F8WBS8;H7C2Q3;C9JPC0;Q13200-2	Q13200;Q13200-3	26S proteasome non-ATPase regulatory subunit 2	PSMD2	-4.82524	-4.98724	-5.2696	-6.85843	-5.09771	-4.08474	-6.85535	-5.63136	-4.92941	-7.05626	-5.2467	-5.10778	-3.51584	-2.27797	-2.08551	-1.45375	-3.96718	-4.37719	-5.34389	-4.45024	-3.40425	1.51139	-4.99727	-1.81281	-0.932893	-2.89652	-2.83489	-1.41856	-0.875694	-0.435561	-3.16478	-3.59946	-2.42841	-4.04514	-1.5583	-3.68086	cluster3	+	4	4	4	6.9	6.9	6.9	100.2
628	Q13201;Q13201-2;E7EPG1	Q13201;Q13201-2	Multimerin-1;Platelet glycoprotein Ia*;155 kDa platelet multimerin	MMRN1	2.52122	2.02009	2.27327	1.36495	0.311048	2.42757	-1.95411	0.585468	0.0743096	-0.492343	0.718775	0.690042	1.04137	2.2568	0.46087	-0.16812	0.391467	-3.4369	-3.05253	-0.126678	0.53413	0.779643	1.64408	-0.0325154	1.08517	-0.580154	-1.07256	-1.7797	-2.23521	-1.82161	-2.11075	-1.36967	0.866751	0.757781	-0.902354	-1.25408	cluster1	+	4	4	4	5	5	5	138.11
629	Q13228;Q13228-4;Q13228-2;Q13228-3;A6PVX1;H0Y532;F2Z2W8;F8WCR4;C9JVL0;F8WBA9	Q13228;Q13228-4;Q13228-2;Q13228-3;A6PVX1	Selenium-binding protein 1	SELENBP1	5.14062	3.6238	2.85674	3.48302	3.17004	3.40836	3.81654	3.62309	3.64246	3.3898	4.2807	2.60637	2.48595	3.51025	1.50023	2.92218	0.954077	1.25212	3.14321	3.71097	3.03516	1.74338	1.68749	1.33656	2.6795	2.40056	1.44468	0.287882	1.62465	-1.23009	1.64973	1.94108	1.89019	0.258069	0.854087	2.14563	cluster1	+	25	25	25	65	65	65	52.39
630	Q13508;Q13508-2;Q13508-3;E7ESB3;E7ER42;E9PGR5;E7EX61;REV__Q8N6N2-2;REV__Q8N6N2;H7C1W0;Q96L15-2;Q96L15	Q13508;Q13508-2;Q13508-3;E7ESB3;E7ER42	Ecto-ADP-ribosyltransferase 3;NAD(P)(+)--arginine ADP-ribosyltransferase	ART3	0.140366	-1.40515	1.56252	-1.67676	-0.196877	3.76174	1.7299	2.12094	2.1812	0.38652	1.33547	1.30291	2.90846	3.57403	2.42927	0.34411	0.832419	-6.87773	0.816788	2.77103	4.11715	3.92963	2.41238	2.27223	1.34903	0.247323	5.01827	3.12359	3.32789	1.53006	5.94819	3.31618	5.52808	5.01743	2.89491	3.80783	cluster3	+	12	12	9	33.9	33.9	23.1	43.923
631	Q13510;Q13510-2;E7EMM4;Q13510-3	Q13510;Q13510-2;E7EMM4;Q13510-3	Acid ceramidase;Acid ceramidase subunit alpha;Acid ceramidase subunit beta	ASAH1	7.28498	6.01456	5.14067	3.77664	4.62516	2.9263	6.29948	5.27454	6.76413	4.08644	0.838535	4.46855	4.26562	3.05961	4.48883	5.24544	5.05483	5.4102	5.50075	4.65274	4.4992	4.01921	5.37316	4.06698	6.01368	4.80353	2.62518	1.2135	2.7672	4.30417	2.46706	4.32023	3.96047	1.00591	0.682776	3.19527	cluster1	+	24	24	24	55.2	55.2	55.2	44.659
632	Q13621-3;Q13621;H0YLJ2;Q8IUN5;H0YNW0;H0YMG9	Q13621-3;Q13621	Solute carrier family 12 member 1	SLC12A1	-0.0687017	2.03004	0.243927	0.610111	-0.43002	-1.03147	2.68911	0.252378	0.193513	-0.765862	-1.30639	-3.07868	1.11133	-1.40263	-1.68166	-2.37724	0.312651	-2.60134	-1.91612	-1.4777	-0.62898	-0.581992	1.68625	-0.478672	-6.54995	-7.85912	-3.90377	-3.09793	-0.936974	-1.44722	-4.03739	-3.86708	-5.51714	-2.49523	-1.44904	-1.27039	cluster1	+	20	20	19	21.1	21.1	20.2	121.39
633	Q13790	Q13790	Apolipoprotein F	APOF	-2.36427	-0.45126	1.65906	1.46186	1.09053	1.3933	-7.28755	-7.00394	-4.16497	-6.03768	-0.585725	-5.69811	-0.749756	-6.01939	-2.57123	-8.72338	-5.15186	-0.511132	1.00818	-2.26725	-7.92672	-3.57081	-6.07837	-3.25352	-3.27847	-4.16574	1.95835	3.26376	0.505216	-4.15284	-0.662077	-2.26474	-0.153653	2.14866	3.45379	-3.83853	cluster2	+	3	3	3	12.3	12.3	12.3	35.399
634	Q14019;H3BT58	Q14019;H3BT58	Coactosin-like protein	COTL1	3.07768	2.74793	3.44781	2.81431	4.29251	4.67848	3.91417	4.39795	2.83179	3.88851	4.19079	3.98717	2.6464	2.71435	3.71129	5.21623	3.25252	5.42033	3.39042	5.94522	6.51754	5.53896	5.18432	5.59652	4.28123	3.38332	5.77626	6.49042	5.60468	5.55285	5.54256	5.93849	6.5847	7.65608	5.53652	5.61263	cluster3	+	13	13	13	78.9	78.9	78.9	15.945
635	Q14112-2;Q14112;A0A087WZP6;H0YJV3	Q14112-2;Q14112	Nidogen-2	NID2	-2.04431	-2.90528	-1.14935	-3.25353	-3.1196	0.0342305	-5.0184	-3.80919	-5.74731	-2.17138	-2.27671	-4.04177	-3.62474	-1.80129	-2.30233	-3.37278	-3.58573	-2.72104	-2.88003	0.387081	-0.370629	-0.730228	-2.58525	-4.83074	-2.16167	-2.79126	0.205978	-0.569632	-0.625528	-2.39799	1.75642	-1.80087	0.887696	2.5455	-1.8629	-3.02673	cluster3	+	8	8	8	8.7	8.7	8.7	140.86
636	Q14118;C9JYS1;C9J196;C9JQL4	Q14118	Dystroglycan;Alpha-dystroglycan;Beta-dystroglycan	DAG1	2.23741	2.36523	2.76599	2.71125	2.3728	2.4066	1.99731	1.69707	2.74483	2.26694	3.15454	1.56193	3.10036	3.30841	1.43622	0.366825	1.30942	0.660808	-1.31152	3.01017	3.20524	2.51957	0.0946209	0.770319	2.10857	-1.91903	5.26934	3.87484	3.85132	-1.26901	6.39049	2.44723	4.88625	5.10431	2.32191	3.27668	cluster3	+	21	21	21	25.9	25.9	25.9	97.44
637	Q14210	Q14210	Lymphocyte antigen 6D	LY6D	-4.32449	-8.12596	3.19402	2.03133	-3.65883	3.84783	3.12103	3.8661	5.22586	3.94382	3.42787	-0.19257	5.82485	5.92582	-3.64529	5.00472	5.56869	-3.18051	3.35222	6.50311	7.19266	6.97276	7.23971	5.73271	3.2167	3.87421	5.02107	6.37159	5.01143	7.22318	4.76208	4.77863	6.47149	2.37883	3.83789	6.35172	cluster3	+	3	3	3	18.8	18.8	18.8	13.286
638	Q14247-3;Q14247;Q14247-2;H7C314;H0YCD9;H0YEV2;E9PKG3;E9PP90	Q14247-3;Q14247;Q14247-2	Src substrate cortactin	CTTN	1.8118	1.07269	1.93906	0.706103	2.21548	2.04622	1.53946	1.15573	1.44508	1.30009	2.598	0.657039	3.01924	1.95371	0.680831	1.95456	1.83498	0.733345	1.98257	1.29836	1.24971	1.18258	0.632916	1.17708	0.315572	-0.00790757	0.0488167	-1.07974	-0.10776	-0.283355	-0.139645	-4.0532	1.12163	0.913492	-0.379476	-2.07254	cluster1	+	8	8	8	19.3	19.3	19.3	57.466
639	Q14315-2;Q14315	Q14315-2;Q14315	Filamin-C	FLNC	-2.1582	-4.36565	-1.69634	-4.96475	-2.50019	-0.459453	0.0401865	-2.74397	-2.88241	-1.67227	-1.02262	-1.80762	-0.0935908	-0.503905	-2.68197	-0.685162	-1.55779	0.266598	-0.149476	0.0573932	-0.167514	1.31927	-0.277914	-5.92811	-1.31941	-1.55194	2.00798	1.88559	-4.41949	1.35188	1.34287	0.265805	1.44687	1.42786	0.396439	1.2497	cluster3	+	51	47	45	25.5	24	22.8	287.28
640	Q14393-3;Q14393-2;Q14393;Q14393-5;Q14393-4	Q14393-3;Q14393-2;Q14393;Q14393-5;Q14393-4	Growth arrest-specific protein 6	GAS6	-1.39883	0.383218	0.392317	-3.43985	-0.0234158	0.265698	-0.0713356	-6.57713	-1.30567	-1.04703	-2.67459	-0.614585	-0.161781	-0.870153	-1.88999	-0.2757	-3.95105	-1.96746	-2.01454	-1.65333	-4.38359	-5.16663	-2.49042	-4.03777	-2.08385	-3.13483	-3.79703	-3.60341	-5.35467	-1.36904	-3.23313	-3.28317	-2.23297	-1.37985	-5.77346	-3.78282	cluster1	+	8	8	8	20	20	20	68.255
641	Q14432	Q14432	cGMP-inhibited 3,5-cyclic phosphodiesterase A	PDE3A	-5.8564	-9.73518	-9.87274	-4.28253	-5.73348	-4.26568	-3.04934	-1.23407	-1.10244	-7.41511	-4.36219	0.712926	-6.20356	-1.13625	-0.185673	-7.36588	0.644726	2.28406	0.444198	-0.560316	-0.146669	0.483554	-1.12642	-3.6773	-3.85417	-3.53252	0.324911	0.227415	2.48684	1.66699	-0.0859664	-6.61334	-0.268715	-5.5874	0.0481043	-0.560842	cluster3	+	2	2	2	2.7	2.7	2.7	124.98
642	Q14508;Q14508-2;Q14508-3;A8K2M3;Q14508-4;Q14508-5	Q14508;Q14508-2;Q14508-3	WAP four-disulfide core domain protein 2	WFDC2	11.1147	10.0379	8.88564	11.9653	9.33022	9.10018	10.6029	9.59449	10.8866	8.65326	9.33986	7.41927	9.8988	8.78936	7.58964	10.7197	10.4075	8.30676	9.08289	8.26187	9.08393	9.37916	8.3634	6.99251	9.06946	8.48931	6.45451	8.22724	7.13461	8.5718	8.00132	8.07354	8.52722	2.80326	5.54352	8.16614	cluster1	+	7	7	7	67.7	67.7	67.7	12.993
643	Q14515;Q14515-2;C9JJR8;E9PC64;D6RA29;F5H331;F5H4Y3	Q14515;Q14515-2	SPARC-like protein 1	SPARCL1	2.60285	2.77466	3.78191	2.63332	2.34681	2.44841	6.52403	4.63696	6.06917	4.09411	5.52761	6.93196	3.0031	3.41419	6.83526	5.66221	6.23975	7.41618	7.3758	5.05762	4.92911	4.93772	5.45692	5.83575	5.22055	5.65608	4.40543	4.99252	3.98292	4.49774	5.32536	4.50851	4.71391	5.0366	2.39996	4.17677	cluster3	+	26	26	26	51.1	51.1	51.1	75.207
644	Q14520-2;Q14520	Q14520-2;Q14520	Hyaluronan-binding protein 2;Hyaluronan-binding protein 2 50 kDa heavy chain;Hyaluronan-binding protein 2 50 kDa heavy chain alternate form;Hyaluronan-binding protein 2 27 kDa light chain;Hyaluronan-binding protein 2 27 kDa light chain alternate form	HABP2	-5.38838	-7.4663	-5.62097	-5.99034	-4.97888	-5.46326	-0.810996	-2.22611	-3.35912	-4.55641	-4.00493	0.765787	-7.17394	-6.4586	0.22483	-2.95818	0.246959	3.19501	-2.91958	-1.98119	-4.80404	-1.10294	-3.18212	4.86548	-6.55998	5.03224	5.09152	5.16	5.13394	3.26393	-0.693138	4.20043	-0.0472733	0.219341	3.2221	2.41519	cluster3	+	13	13	13	30.1	30.1	30.1	59.864
645	Q14766;E7EV71;Q14766-2;Q14766-4;Q14766-5;H7C4L5	Q14766;E7EV71;Q14766-2;Q14766-4;Q14766-5	Latent-transforming growth factor beta-binding protein 1	LTBP1	-0.372603	-0.879317	-0.198827	-1.17028	-2.31985	1.30459	-1.26062	-2.38842	-1.37863	-0.751599	-0.761604	-3.95815	-1.12513	-0.3186	-4.37813	-2.61433	-2.02622	1.72735	-3.71025	0.295698	2.15333	1.08437	-2.39268	-0.129554	1.11478	-1.79462	-0.403369	1.96969	0.847482	1.82719	1.64013	0.955324	2.15497	-0.770381	-0.513613	1.79246	cluster3	+	24	24	2	18.2	18.2	1.1	186.79
646	Q14982-2;Q14982;Q14982-4;Q14982-3	Q14982-2;Q14982;Q14982-4;Q14982-3	Opioid-binding protein/cell adhesion molecule	OPCML	2.93362	3.85661	3.31675	2.97782	2.75253	3.26983	0.994102	1.27893	0.581662	4.59622	4.79987	0.653154	4.11632	3.969	-0.0299695	1.0633	0.876843	-4.46961	-0.703808	4.58588	1.46142	1.86915	4.0446	4.49434	-1.05551	-4.31783	-0.317856	0.150774	-2.94492	-4.1253	0.694717	0.862151	-1.35576	0.0870127	-2.76746	4.75933	cluster1	+	14	14	9	41.7	41.7	29.3	37.267
647	Q14DL9;Q9NY25;C9JPR7;Q9NY25-2;C9JCE4	Q14DL9;Q9NY25;C9JPR7;Q9NY25-2;C9JCE4	C-type lectin domain family 5 member A	CLEC5A	-0.591287	-1.24265	-1.31642	0.566496	0.256041	-1.79497	-8.39642	-7.14754	-1.99141	-4.00191	-4.72033	-0.719762	-8.05102	-12.6331	-3.02036	-6.1886	-8.10814	-0.789194	-4.32177	-2.18045	-0.773062	-0.789403	0.130071	-3.44589	-1.33828	-4.36517	-5.18828	-5.31726	0.16252	-0.611818	-5.31614	-3.57569	-1.36376	-2.10999	-3.99381	-4.15836	cluster2	+	4	4	4	25.5	25.5	25.5	19.149
648	Q15293;Q15293-2	Q15293;Q15293-2	Reticulocalbin-1	RCN1	-1.12592	1.03717	-0.731817	-2.02924	-0.865454	-3.7983	-0.765891	1.47386	1.21555	2.56121	-2.16509	3.21331	-1.96904	-0.083825	3.98213	2.70362	4.83179	2.69428	2.2032	2.73123	2.84135	3.82928	4.27665	1.28569	4.80151	3.53426	1.2739	1.81132	3.95956	1.07307	3.46476	2.98571	1.8347	2.67425	1.63727	2.65373	cluster3	+	6	6	6	18.1	18.1	18.1	38.89
649	Q15582;H0Y8L3;S4R3C6;H0Y9D7;H0YAB8;H0Y8M8	Q15582;H0Y8L3	Transforming growth factor-beta-induced protein ig-h3	TGFBI	-5.16026	-7.20944	-5.2248	-4.66415	-5.35982	-2.81243	-0.77165	-0.879829	-0.686897	-4.30532	-4.36303	-0.454127	-4.3198	-2.63562	-0.572327	-1.50981	-0.252516	3.49121	0.685976	0.0697097	0.662867	0.153483	-4.13645	0.476132	0.467631	-1.23079	0.966506	1.97226	1.60116	-0.650421	0.251196	1.59424	0.694319	0.545897	1.1179	1.1132	cluster3	+	13	13	13	21.4	21.4	21.4	74.68
650	Q15746-10;Q15746-8;Q15746-9;Q15746-11;Q15746-7;Q15746-4;Q15746-5;Q15746-2;Q15746-3;Q15746-6;Q15746	Q15746-10;Q15746-8;Q15746-9;Q15746-11;Q15746-7;Q15746-4;Q15746-5;Q15746-2;Q15746-3;Q15746-6;Q15746	Myosin light chain kinase, smooth muscle;Myosin light chain kinase, smooth muscle, deglutamylated form	MYLK	2.49882	2.38886	2.66733	3.2699	2.76715	2.64145	-1.46647	-3.51789	-1.70532	2.10413	3.6812	-2.73649	2.44968	2.24904	-1.21497	-0.629781	-1.37061	-3.56625	-5.09364	0.809379	2.51785	2.0695	3.88386	-5.11135	-1.51276	0.544061	-3.32628	-4.19625	-0.534875	2.35567	0.653026	-0.69862	-4.15108	-5.06352	-6.89022	-3.64485	cluster1	+	5	5	5	34.6	34.6	34.6	16.84
651	Q15828;Q14999;Q14999-2	Q15828	Cystatin-M	CST6	6.85615	7.5393	8.87342	7.85442	6.26277	8.94884	3.74561	5.34857	5.63649	5.08938	6.52264	3.76007	9.10678	8.7843	5.7028	3.98178	5.6372	5.68006	3.72053	8.21667	9.47335	9.50981	8.15181	8.47814	5.85139	4.09471	8.25056	8.96901	7.60158	9.1908	9.62689	6.77494	9.98533	9.18704	7.99322	8.67522	cluster3	+	13	13	13	73.8	73.8	73.8	16.511
652	Q15847	Q15847	Adipogenesis regulatory factor	ADIRF	1.4681	-6.59283	-3.06901	-8.6122	-7.33468	-2.93764	1.79277	1.96514	-4.96495	-0.112532	-1.3237	-0.532589	0.72224	1.74831	-2.04402	-4.3124	-4.1771	-4.77672	-4.25314	3.1899	4.87528	4.16205	4.45234	-2.04114	-1.83443	2.62407	2.25807	4.70428	-4.00556	-3.13485	5.8284	-3.3011	5.7478	5.90378	2.56101	3.88344	cluster3	+	3	3	3	68.4	68.4	68.4	7.8547
653	Q15904;A6QRJ1;A6NLC6;H7C2Y8;H7C0T7;F2Z3L8	Q15904;A6QRJ1	V-type proton ATPase subunit S1	ATP6AP1	3.96874	3.73268	2.62264	4.01723	3.89482	2.59598	2.67048	2.1325	3.0166	0.663023	2.17737	1.90593	3.97418	3.8746	2.79622	2.18953	2.56994	-0.24814	1.73275	1.76092	0.103339	1.75254	0.943689	1.58141	2.16701	2.09123	2.34674	1.87357	1.04477	-2.05289	0.00784755	1.81061	2.02841	2.72483	0.541519	2.05903	cluster1	+	9	9	9	21.5	21.5	21.5	52.025
654	Q16270-2;Q16270	Q16270-2;Q16270	Insulin-like growth factor-binding protein 7	IGFBP7	7.84897	7.9558	5.93813	8.56709	9.01472	4.20439	9.53583	6.5769	7.16355	7.41413	4.46888	7.15275	9.32242	5.05609	5.79316	7.93538	7.9201	6.27301	6.73149	5.81312	5.65997	6.25198	7.44451	4.65994	3.87518	6.15739	4.63545	5.31433	3.96333	4.38906	5.60577	4.64111	4.50285	3.11238	4.103	5.63366	cluster1	+	16	16	16	57.3	57.3	57.3	28.86
655	Q16348-2;Q16348	Q16348-2;Q16348	Solute carrier family 15 member 2	SLC15A2	-2.86667	-3.77684	-4.76679	-3.49302	-2.18203	-5.54644	0.346311	-1.52979	-1.8088	-4.69079	-1.30079	-3.51835	-2.61941	-1.60282	4.40019	2.32187	2.36006	4.13895	2.32308	-0.0615629	-3.06966	-5.47067	-2.29056	3.10385	-0.689448	2.82528	5.25038	3.41717	2.96517	3.1812	-3.30084	1.52375	-3.09436	-4.50753	-1.29175	3.14981	cluster3	+	3	3	3	3.4	3.4	3.4	78.526
656	Q16363-2;Q16363;E5RFQ2;E5RK79;E5RFD7;E5RHF3;Q6LET9;H0YAP9;H0Y351;H0YAQ5;Q16363-3	Q16363-2;Q16363;E5RFQ2	Laminin subunit alpha-4	LAMA4	-5.68568	-9.0017	-7.75207	-2.72444	-7.1914	-6.26291	-1.54671	-0.394662	-1.46818	-0.789647	0.731884	-0.756003	-0.946731	-2.24216	-0.533749	0.119691	-1.3038	-1.59978	-2.85216	-0.4354	-1.22131	-1.33093	-4.68285	-2.05968	-2.43421	-2.81799	-2.14054	-2.56017	-1.68268	0.424275	-2.09977	-1.44126	0.905142	-1.39496	-1.76001	-1.33791	cluster3	+	9	9	9	5.9	5.9	5.9	201.77
657	Q16555-2;Q16555	Q16555-2;Q16555	Dihydropyrimidinase-related protein 2	DPYSL2	-3.54284	-6.09398	-6.41691	-6.10969	-3.38622	-5.57019	-0.058094	0.421244	-0.409819	-0.720852	1.33842	0.0463676	0.931029	1.17635	-1.04445	0.663047	-0.888142	-5.04513	-3.02545	0.00532061	0.376687	1.96403	-2.96166	1.66114	-2.06495	-3.87335	-4.5009	-1.74563	-3.88147	-5.48847	-3.09693	-2.41072	-0.0284087	-1.21245	-6.91073	-3.82757	cluster1	+	4	4	2	10.4	10.4	6.5	58.162
658	Q16610;Q16610-4;Q16610-2;Q16610-3	Q16610;Q16610-4;Q16610-2	Extracellular matrix protein 1	ECM1	-0.259888	0.40678	2.35096	0.368469	-0.72083	-2.12234	-1.09321	-1.99289	-2.56613	-1.56536	0.377676	1.20318	-0.402251	-1.05335	1.57673	0.689923	1.16247	0.614271	1.48491	0.558022	1.05027	0.904142	-0.436793	3.83121	-2.21302	3.43859	4.372	4.40885	4.26398	2.53918	3.38534	3.33811	2.80317	5.03365	2.91263	2.27073	cluster3	+	20	20	20	48	48	48	60.673
659	Q16627;A0A087X089;Q16627-2	Q16627;A0A087X089;Q16627-2	C-C motif chemokine 14;HCC-1(3-74);HCC-1(4-74);HCC-1(9-74);C-C motif chemokine	CCL14	-5.65648	-8.2674	-6.06704	-6.79068	-4.13215	-1.86665	-4.19257	-3.70101	-2.38516	-6.51178	-8.36457	-6.56762	-2.18399	-4.41803	-2.07438	-3.08787	-6.23846	-0.859477	-1.89569	0.104494	-5.50732	-2.08259	-5.34911	-0.244059	-5.42257	-3.86456	0.565126	1.68808	3.3887	-1.65184	2.63518	-0.231626	-4.86569	1.0354	2.4215	-4.0858	cluster3	+	3	3	3	39.8	39.8	39.8	10.678
660	Q16651;Q16651-2;H3BUJ8;H3BVC8	Q16651;Q16651-2	Prostasin;Prostasin light chain;Prostasin heavy chain	PRSS8	5.95986	5.79441	6.38671	6.03443	5.89554	5.30377	6.97312	5.38223	5.76399	6.13722	7.60682	4.89585	6.84549	6.76771	4.26914	4.9033	4.63353	3.2641	3.88304	3.58854	4.86939	5.00335	5.92569	-0.798805	3.55172	3.11048	-0.687839	1.55158	1.13407	3.04474	3.22337	1.42934	3.2013	2.4582	0.613136	1.17825	cluster1	+	7	7	7	28	28	28	36.431
661	Q16661	Q16661	Guanylate cyclase activator 2B;Guanylate cyclase C-activating peptide 2;Uroguanylin	GUCA2B	-1.70007	-9.90674	4.00189	-0.176423	-9.28569	4.40909	-4.79375	-1.37935	2.93587	-0.425537	1.11016	-4.76817	5.10703	3.93995	3.31009	0.993721	1.24836	4.66353	1.16451	5.78885	9.88794	7.95202	5.914	6.09486	-5.11313	-4.01768	7.1371	6.10357	6.11419	-2.55113	8.14702	6.02608	7.67894	7.00553	4.99235	7.26725	cluster3	+	5	5	5	66.1	66.1	66.1	12.069
662	Q16769;Q16769-2;B5MCZ9;C9JS14	Q16769;Q16769-2;B5MCZ9	Glutaminyl-peptide cyclotransferase	QPCT	7.47653	6.81288	8.05083	8.57291	7.24473	6.06954	6.03083	5.73905	5.43565	6.2948	6.17684	5.48241	6.77362	6.94121	6.03157	5.40041	4.94041	3.41231	4.92332	4.61785	3.83108	5.61152	4.95265	2.96624	4.45584	2.96992	1.62353	2.44411	3.83546	2.29495	2.3823	2.68496	3.38998	0.973317	-0.175283	1.16056	cluster1	+	13	13	13	55.4	55.4	55.4	40.876
663	Q16849-3;Q16849;Q16849-2;C9JCQ0;C9JJL7;C9JR27	Q16849-3;Q16849;Q16849-2	Receptor-type tyrosine-protein phosphatase-like N	PTPRN	0.414086	-0.474358	-0.643865	1.13931	-0.562468	0.379499	0.146069	0.469246	-0.388685	0.0595277	3.66206	0.257961	3.14648	2.40121	0.86627	1.00092	0.462177	-0.0375585	-2.44364	-0.497884	-0.130884	0.330048	-6.22473	-2.00436	-1.86497	-1.92896	-5.85321	-3.68125	-5.73981	0.440319	0.279279	-2.68594	-0.633541	-3.96534	-2.6475	0.476853	cluster1	+	8	8	8	11.1	11.1	11.1	96.26
664	Q2WGJ9	Q2WGJ9	Fer-1-like protein 6	FER1L6	-1.5495	-8.69157	-4.39057	-6.86504	-5.60345	-4.40621	-2.31002	-3.76083	-0.480767	-1.35179	-2.84551	1.95318	-0.366883	-2.53374	0.394473	-0.75746	-1.91537	2.91273	0.337293	-0.936514	-2.92807	-0.986649	-7.16859	-0.436544	2.33772	-2.7932	-1.96492	-2.74551	-5.85926	0.665615	-2.23563	-1.91906	0.517383	-3.99363	-3.93845	-5.45571	cluster3	+	3	3	3	2.3	2.3	2.3	209.31
665	Q496F6;C9JDD2	Q496F6;C9JDD2	CMRF35-like molecule 2	CD300E	1.17162	-1.376	0.985089	1.66728	0.975255	0.955101	-7.865	-4.90041	-5.66769	-5.87256	1.32131	-0.247899	0.922091	1.07289	-3.23425	0.724443	0.0746767	3.64327	3.21766	-0.339952	0.547108	0.634288	0.985527	0.299586	-4.04419	-1.0929	-1.34708	0.34689	1.12614	1.03295	-2.71801	-3.75164	-1.21239	-2.14594	-3.92239	-6.52203	cluster1	+	6	6	6	34.1	34.1	34.1	22.918
666	Q53RD9-3;Q53RD9-2;Q53RD9;Q53RD9-4;Q8IY13;H7BZ65;B8ZZC1	Q53RD9-3;Q53RD9-2;Q53RD9;Q53RD9-4;Q8IY13;H7BZ65	Fibulin-7	FBLN7	2.34366	1.02949	3.27833	2.9968	2.60985	3.82127	-0.773783	0.703597	-0.106187	0.769114	0.62991	-0.406425	3.81579	3.86314	1.76969	0.863836	-3.12431	-1.19151	0.248261	1.53159	-0.261834	0.0632038	3.01659	-0.690981	-0.725103	2.17067	0.842102	-1.99562	1.1401	-6.31827	2.63487	-8.08038	-0.188257	-0.0500538	-1.339	0.194317	cluster1	+	13	13	13	35.3	35.3	35.3	40.98
667	Q53RT3	Q53RT3	Retroviral-like aspartic protease 1	ASPRV1	-5.57454	-9.52301	-8.13339	-7.6048	-6.61809	-4.34431	-3.20118	-7.02669	-5.23189	-4.33231	-8.55533	1.80048	-9.27321	-2.52373	5.89165	-5.31872	-0.765173	1.43809	0.0878884	-2.73303	-2.93853	-5.59179	-2.36573	-2.2795	1.47286	-9.01478	2.01506	-4.15688	1.13948	-5.16932	1.44379	2.0014	1.56031	-1.09423	-5.80939	2.43233	cluster3	+	2	2	2	7.9	7.9	7.9	36.991
668	Q53TN4-3;Q53TN4	Q53TN4-3;Q53TN4	Cytochrome b reductase 1	CYBRD1	0.0912376	1.7901	0.582601	0.512896	-0.422312	-0.636972	-4.07653	-6.6892	-2.51288	-3.78131	-6.14077	-2.80466	-1.26684	-3.44378	-3.74779	-6.30064	-4.26434	-0.155993	-2.62678	-4.60765	-4.87555	-2.00871	-4.12391	-2.40166	-5.71533	-2.39378	-5.45572	-3.39121	-2.56009	-5.73234	-4.51782	-3.70001	-5.36878	-5.35984	-2.83979	-1.91147	cluster2	+	3	3	3	10.1	10.1	10.1	25.087
669	Q5IJ48;Q5IJ48-3;Q5IJ48-2	Q5IJ48;Q5IJ48-3;Q5IJ48-2	Protein crumbs homolog 2	CRB2	-0.440455	-0.934861	-1.35585	-0.819514	-2.01216	-0.821477	-1.11258	-1.96936	-2.14602	-2.03793	-2.09477	-1.46924	-1.51839	-1.115	-3.28124	-5.3214	-4.36435	-5.42004	-4.0123	-5.81881	-5.45107	-4.09605	-2.94854	-2.07344	-4.91724	-3.40234	-3.57854	-1.56556	-3.38704	-3.17096	-4.43896	-3.96727	-1.58378	-2.4135	-5.51522	-2.16923	cluster1	+	12	12	12	13.3	13.3	13.3	134.26
670	Q5JS37;Q5JS37-2;C9J973;A0A087X2B8	Q5JS37;Q5JS37-2	NHL repeat-containing protein 3	NHLRC3	4.84506	2.83591	2.09527	2.33646	1.79969	3.69082	3.62578	3.10711	3.74116	3.17009	2.94043	3.86013	2.16989	2.87251	2.75896	3.00746	0.618309	2.98552	3.38911	2.44768	1.606	0.692147	3.91077	0.783202	2.50016	1.83856	-0.214827	-0.329219	0.57141	1.64893	-3.71268	0.525726	0.503378	-1.74268	-1.17008	1.17411	cluster1	+	9	9	9	28.2	28.2	28.2	38.282
671	Q5QPM9;Q5QPM7;Q92530	Q5QPM9;Q5QPM7;Q92530	Proteasome inhibitor PI31 subunit	PSMF1	-2.84645	-8.56113	-4.56101	-5.5278	-5.96567	-4.83839	-2.78593	0.66722	-5.59568	-3.5108	-8.56967	-5.08859	-5.46487	-3.30069	-2.49091	-1.46972	-6.96372	-2.97375	-0.62313	-1.07732	0.428103	1.13132	0.365381	-2.04751	-4.40089	-1.00839	-0.329513	1.31082	-3.37245	-0.30278	0.380712	-1.24838	1.39296	2.39453	1.91864	1.20383	cluster3	+	3	3	3	24	24	24	20.593
672	Q5T2W1;Q5T2W1-2;A8MUH7;A8MUH7-2	Q5T2W1;Q5T2W1-2;A8MUH7	Na(+)/H(+) exchange regulatory cofactor NHE-RF3;Putative PDZ domain-containing protein 1P	PDZK1;PDZK1P1	-6.04151	-3.53346	-3.83842	2.00259	-3.12667	0.743521	0.0109833	2.49814	4.78263	3.26068	0.386827	5.33443	-3.87525	2.04262	3.41143	4.88371	5.09988	5.92804	6.75071	3.92173	-1.39496	3.46353	1.1034	5.69702	1.76613	4.91654	5.01121	4.92272	5.22037	6.57574	2.60091	6.01178	2.63069	-3.81441	0.711491	5.31857	cluster3	+	14	14	14	37	37	37	57.129
673	Q5T3T9;Q6UY11;H0Y5P1;Q6UY11-2;Q5T3U0	Q5T3T9;Q6UY11;H0Y5P1	Protein delta homolog 2	DLK2	2.16253	1.71585	1.17694	2.14316	1.20205	1.46514	0.963454	0.282389	-0.681571	0.207775	1.13671	-3.24034	2.27319	1.57063	-3.17508	-0.66354	-0.143763	-0.930442	-3.75843	-2.70176	-0.383221	0.224536	-4.54251	-3.53598	-4.89364	-2.71685	-7.07323	-2.27903	-0.466883	-4.18917	-1.80052	-3.13766	-1.93424	-5.20909	-3.41403	-1.24687	cluster1	+	5	5	5	15.9	15.9	15.9	39.869
674	Q5T471;Q5T466;Q9UJW2-2;Q9UJW2	Q5T471;Q5T466;Q9UJW2-2;Q9UJW2	Tubulointerstitial nephritis antigen	TINAG	0.866352	-0.868841	-0.554934	0.478216	0.768263	0.205217	-1.05621	-1.45459	-0.805897	-1.73029	-0.500503	-1.16759	-0.590796	-0.2432	-0.977462	-1.35895	-4.93205	-4.56301	-3.19761	-3.63746	-0.38378	-1.41797	-4.08258	-4.16314	-6.30073	-2.10359	-4.1267	-3.39153	-4.31713	4.3693	-2.97391	-2.8342	-2.36207	-4.58602	-5.31188	-0.359561	cluster1	+	2	2	2	12.2	12.2	12.2	24.141
675	Q5ZPR3-4;Q5ZPR3;Q5ZPR3-3;H0YL10;Q5ZPR3-2;H0YK40;H0YLT8;H0YN85;H0YN29	Q5ZPR3-4;Q5ZPR3;Q5ZPR3-3;H0YL10;Q5ZPR3-2	CD276 antigen	CD276	2.34095	2.70386	2.51302	3.08945	2.83988	2.92868	2.81043	2.83028	1.60326	3.74303	3.5037	2.00443	3.44065	3.14616	2.11264	2.98941	2.93266	0.551408	1.6505	0.900397	1.66581	1.93445	-3.04408	-0.305708	-1.3973	1.52877	0.895151	1.47771	2.19799	1.19959	0.0467918	0.719569	1.29659	0.940844	0.123742	-3.91471	cluster1	+	7	7	4	26.5	26.5	11.4	57.165
676	Q68CJ9-4;Q68CJ9-2;Q68CJ9	Q68CJ9-4;Q68CJ9-2;Q68CJ9	Cyclic AMP-responsive element-binding protein 3-like protein 3;Processed cyclic AMP-responsive element-binding protein 3-like protein 3	CREB3L3	1.4833	2.21251	3.56219	4.29704	2.96688	2.83872	0.603943	0.507478	0.197587	-0.909064	2.3143	1.14932	1.19195	2.25056	0.511159	1.13355	-0.323417	-5.66821	-3.62426	0.916588	0.200479	-1.39363	-1.58281	-3.94419	-2.83516	-4.17117	-1.16584	1.35918	-5.95855	-3.6304	-1.40285	-2.03006	0.047443	-0.589189	-5.06738	-5.90395	cluster1	+	3	3	3	9.4	9.4	9.4	48.82
677	Q68D85	Q68D85	Natural cytotoxicity triggering receptor 3 ligand 1	NCR3LG1	-0.61191	-0.951507	-1.23618	0.22246	-0.126243	-0.915694	-0.0696241	-2.52668	-1.71495	-0.960523	0.303357	-2.03302	-0.561958	0.69409	-3.37291	-1.9942	-1.32356	-4.97048	-2.97677	-2.11571	-2.30235	-3.60126	-1.92069	-4.6077	-1.33051	-2.4202	-1.71389	-3.57698	-4.58125	0.0834453	-3.99804	-3.04207	-2.28154	-3.74078	-2.05639	-4.28998	cluster1	+	9	9	9	22.2	22.2	22.2	50.827
678	Q6EMK4;REV__E9PIT6;REV__E9PJS6;REV__B7WNN4;REV__E9PK80;REV__E9PM75;REV__E9PN58;REV__Q9NTG7;REV__Q8NDA8-7;REV__Q8NDA8-2;REV__E9PHY8;REV__Q8NDA8	Q6EMK4	Vasorin	VASN	6.73954	7.73561	6.00736	7.32036	7.95792	6.26683	8.10594	6.59122	6.85064	7.48389	0.937809	7.63414	8.88463	5.51998	6.89713	6.78571	6.90416	5.42841	5.69813	5.80033	6.85388	6.39779	6.30542	4.03041	5.67244	5.2701	2.88168	3.96793	3.47595	3.71745	4.44386	3.0788	6.68071	2.65941	1.13125	3.60415	cluster1	+	13	13	13	20.8	20.8	20.8	71.712
679	Q6FHJ7	Q6FHJ7	Secreted frizzled-related protein 4	SFRP4	-0.715097	-0.166482	0.564645	-0.102592	-0.749491	0.983514	0.953135	-5.42257	-7.68559	-2.72874	-4.71531	-5.02677	-5.42083	-5.57649	-3.07596	-1.98577	-2.29157	-3.51447	-1.12754	-0.764335	-4.12685	-4.36182	-7.54895	-4.04036	-6.03792	-3.9944	-2.85564	-3.49195	-5.80324	-3.818	-0.468796	-3.05053	-6.98928	-1.9416	-2.83333	-3.89518	cluster2	+	2	2	2	8.1	8.1	8.1	39.826
680	Q6GTX8-4;Q6GTX8-3;Q6GTX8-2;Q6GTX8;C9IZB2;W4VSQ5	Q6GTX8-4;Q6GTX8-3;Q6GTX8-2;Q6GTX8	Leukocyte-associated immunoglobulin-like receptor 1	LAIR1	9.42014	9.23073	9.3228	10.3608	9.69839	8.98882	8.31198	7.7799	7.00844	7.3998	9.46809	6.52703	9.00825	7.44961	6.49582	8.06286	7.43695	6.31963	6.15439	6.69681	6.76027	7.18925	4.80007	4.77577	5.54971	5.73714	3.39462	4.99655	4.70467	5.65199	4.39927	4.50705	6.10301	5.78762	1.65591	4.74866	cluster1	+	7	7	2	33.5	33.5	7.2	23.049
681	Q6P387-2;Q6P387	Q6P387-2;Q6P387	Uncharacterized protein C16orf46	C16orf46	-6.98369	-7.77606	-6.85883	-6.96819	-4.2581	-4.0434	-0.52842	-4.92279	-2.3513	-2.08688	-6.78152	2.15374	-0.0647323	-3.62318	3.4361	-1.3894	0.707804	-0.0997588	2.27446	0.454709	-3.56071	-6.31034	-1.23784	4.0008	1.66047	2.774	3.39394	1.89504	3.34749	-2.19214	0.10486	3.13224	-0.580933	-0.0398718	3.76643	2.90876	cluster3	+	1	1	1	2.6	2.6	2.6	42.764
682	Q6PK18;Q6PK18-2;J3QRG1;K7ENS7;J3QLI8	Q6PK18;Q6PK18-2;J3QRG1	2-oxoglutarate and iron-dependent oxygenase domain-containing protein 3	OGFOD3	0.193538	1.17875	1.00324	1.73804	0.22165	2.76698	-0.415366	0.178198	-0.749111	1.23012	-0.720941	-0.900795	-0.093238	0.433946	-2.92183	-2.38874	-0.205025	-1.49625	-3.1246	-0.0317465	0.0693049	-4.63246	-0.431991	-0.854034	-0.371884	-0.228996	-4.84813	3.00136	-2.43382	-3.11012	0.755403	-1.02334	-6.16912	-0.743045	-3.58601	-1.57935	cluster1	+	7	7	7	28.8	28.8	28.8	35.646
683	Q6PL18	Q6PL18	ATPase family AAA domain-containing protein 2	ATAD2	-1.5523	-4.65332	-1.59262	-6.45459	-4.12609	-1.02592	-3.90761	-2.36732	-2.2015	-2.22878	-3.94663	-1.30568	-4.28953	-3.14474	1.41469	-1.27253	-0.707064	1.26936	1.47692	-0.691199	1.22506	-0.588972	-8.36125	1.90718	0.0402359	-2.8735	0.606455	-0.970522	1.01524	1.06177	-0.859993	0.993626	1.16424	-0.233717	-0.14168	1.3476	cluster3	+	1	1	1	1.2	1.2	1.2	158.55
684	Q6UVK1	Q6UVK1	Chondroitin sulfate proteoglycan 4	CSPG4	1.81827	0.9699	1.53078	2.25643	1.86998	1.29209	2.93507	0.801482	2.28532	0.819817	3.24939	1.64306	3.17971	2.26092	0.873932	1.54703	1.52476	-0.76366	0.892323	-0.0511607	-0.0843098	0.84296	0.644858	0.436197	0.0228523	-0.180738	-4.07385	-4.50309	-1.10056	-3.91521	-0.379684	-1.54842	-1.52557	-1.38241	-4.02274	-1.62647	cluster1	+	34	34	34	19.1	19.1	19.1	250.53
685	Q6UWP8;K7ESC4	Q6UWP8	Suprabasin	SBSN	-1.31162	2.05522	3.58353	-0.485203	-1.19654	-1.93854	-1.95147	-3.83425	-2.2075	-1.08256	-0.769841	0.719274	-10.0605	-2.77314	-4.4375	0.606964	0.980884	-0.0401194	2.91338	2.67538	-3.96833	-0.785617	-1.20314	1.93074	-1.08011	2.06393	4.1448	4.60905	3.34598	1.33489	4.06048	-2.47919	2.33425	5.27585	3.04675	1.22489	cluster3	+	19	19	10	57.3	57.3	39.3	60.54
686	Q6UX73-2;Q6UX73;M0R353;REV__P20585;Q6NSJ2	Q6UX73-2;Q6UX73	UPF0764 protein C16orf89	C16orf89	3.69296	3.01003	1.24816	2.66359	2.64593	0.140362	3.50441	0.537295	1.59141	-1.68729	2.13723	2.12853	1.25291	4.14619	-5.82992	1.5306	-0.538441	0.0557388	-4.76822	0.938593	-1.16726	-0.634456	-2.44405	0.0906209	0.642622	-4.78581	-7.3969	-3.29325	-0.42829	-0.0339798	0.103822	-1.27632	-2.93627	-1.60985	0.954072	-4.15969	cluster1	+	11	11	11	28	28	28	40.612
687	Q6UXB4;A0A087X056;M0R277	Q6UXB4;A0A087X056	C-type lectin domain family 4 member G	CLEC4G	3.48864	3.03872	2.36907	3.96516	3.09661	3.69332	2.61403	2.02663	1.25887	0.859706	2.01948	2.03453	3.14765	2.21721	3.01871	1.35606	0.45291	1.66176	1.39947	1.41135	0.841919	0.537327	-0.00735977	0.898263	2.10307	1.02876	1.01706	0.976656	0.99168	1.5973	-0.261156	-0.120567	0.660202	0.601306	-2.96254	1.0178	cluster1	+	6	6	6	35.8	35.8	35.8	32.561
688	Q6UXG3-5;Q6UXG3-4;Q6UXG3;Q6UXG3-3;Q6UXG3-2	Q6UXG3-5;Q6UXG3-4;Q6UXG3;Q6UXG3-3;Q6UXG3-2	CMRF35-like molecule 9	CD300LG	4.7513	5.4046	4.01712	4.79545	6.6263	4.3242	5.76469	3.2047	4.97518	3.82154	5.99675	4.91427	6.08437	6.13001	4.64769	6.10291	4.35013	3.90138	4.80323	2.82029	5.39212	5.1343	5.22969	2.9467	3.87401	3.92779	1.8069	1.44061	2.33487	-3.31999	2.68608	2.00949	4.16089	3.09617	0.946166	-0.101865	cluster1	+	6	6	2	20.5	20.5	9.2	29.965
689	Q6ZNA5;Q6ZNA5-2	Q6ZNA5;Q6ZNA5-2	Ferric-chelate reductase 1	FRRS1	0.249173	-0.939705	-0.44573	-0.969922	-0.165669	1.25367	-0.945928	-1.31875	-1.63745	-0.726262	0.775868	-4.93976	0.209144	0.154447	-1.95509	-1.79731	-2.88449	-2.1865	-1.81681	-0.988518	-0.327808	-0.74307	1.0624	-5.29528	-4.0256	-2.03591	-1.82949	-1.45114	-2.59974	-1.74731	-1.8401	-5.41015	-1.05319	-4.37332	-3.63506	-4.69826	cluster1	+	2	2	2	4.9	4.9	4.9	66.114
690	Q71RC9	Q71RC9	Small integral membrane protein 5	SMIM5	2.56994	2.48702	2.05737	2.22714	1.61601	0.650184	-7.18097	-4.63548	0.0887175	0.344264	0.747857	-4.57107	0.659195	0.966898	-3.9524	-4.39925	-6.95515	-6.00535	-0.591733	-0.605366	0.303596	0.582698	0.835913	-2.86003	-3.46059	-3.8588	-0.438293	-5.3092	-4.23571	-1.44301	-4.76867	-3.60169	-4.55303	-3.67625	-5.43296	-2.26506	cluster1	+	1	1	1	13	13	13	8.5403
691	Q7KYR7-6;Q7KYR7-4;Q7KYR7;Q7KYR7-1;H7BYC3;Q7KYR7-5;C9JNC3;H7C542;CON__Q6KB66-1;CON__Q0VBK2;Q7KYR7-3;Q6KB66-2;Q6KB66;Q6KB66-3;A6NC98-2;Q9ULD8;A6NC98-4;A6NC98	Q7KYR7-6;Q7KYR7-4;Q7KYR7;Q7KYR7-1;H7BYC3;Q7KYR7-5;C9JNC3	Butyrophilin subfamily 2 member A1	BTN2A1	4.95136	4.76989	5.10417	6.74863	5.69026	5.11384	5.57079	5.09337	4.98868	4.50798	5.6268	5.80759	5.82309	5.0511	5.71407	5.1396	5.16785	5.08262	4.92752	3.69661	2.61613	2.72724	4.24261	1.34181	5.2297	4.15894	1.76136	4.7152	5.07827	5.95062	2.01945	0.341919	1.59487	0.682856	-1.20119	-3.11929	cluster1	+	9	9	1	17.6	17.6	1.8	37.24
692	Q7L7X3-3;Q7L7X3;Q7L7X3-2;H0YF68;Q9H2K8;Q9UL54-2;Q9UL54-3;Q9UL54-4;Q9UL54	Q7L7X3-3;Q7L7X3;Q7L7X3-2	Serine/threonine-protein kinase TAO1	TAOK1	-4.48371	-5.14384	-8.44818	-7.37927	-5.28505	-4.89789	5.68379	2.82148	5.86271	5.39802	1.13152	6.90761	2.02889	-3.58808	6.66299	6.81065	7.05178	7.88941	7.01527	5.34784	-0.852052	2.15163	-4.41311	7.39439	5.76793	6.66783	6.09998	6.85236	5.69039	6.74628	-5.63209	6.84675	2.81125	-0.287894	4.53914	6.24906	cluster3	+	3	3	3	4.1	4.1	4.1	97.525
693	Q7LBR1	Q7LBR1	Charged multivesicular body protein 1b	CHMP1B	3.75364	4.12182	4.16961	3.91681	5.13489	2.03503	5.6155	3.89117	4.57831	4.18329	4.54274	2.90678	5.62168	4.27886	3.31916	4.25195	4.19203	2.56525	2.83008	1.84916	1.7575	2.65324	3.86071	1.09751	3.04889	2.20825	-3.55356	-7.20586	-2.74483	1.12721	0.819655	0.848077	1.64941	1.36045	-0.466541	-2.74531	cluster1	+	8	8	8	27.1	27.1	27.1	22.109
694	Q7Z3B1;F6X2W2;Q7Z3B1-2	Q7Z3B1;F6X2W2;Q7Z3B1-2	Neuronal growth regulator 1	NEGR1	3.99938	4.0721	5.13291	4.77964	4.39711	5.12375	3.17892	3.18704	2.34071	4.58059	4.36051	2.25237	4.7789	4.42321	2.44163	2.16152	2.19008	1.67967	2.06938	3.33595	3.74064	4.15377	5.13608	1.45483	1.76428	2.21566	1.62874	-3.99663	0.456239	1.73787	2.1994	1.13482	3.02368	2.55036	1.83194	1.44025	cluster1	+	16	16	16	48.6	48.6	48.6	38.719
695	Q7Z4R8	Q7Z4R8	UPF0669 protein C6orf120	C6orf120	2.03686	-2.31409	0.565894	1.10885	1.70621	0.0833771	-2.00374	-7.07318	-5.17592	-0.150095	-0.0332621	-2.18964	0.438161	0.533989	-4.83941	-3.89548	-5.73349	-1.21181	-4.65485	-4.30279	-6.1056	-4.0888	0.632999	-3.05088	-1.49408	-3.00773	-2.73775	-2.608	-3.57509	-1.08225	-3.50932	-3.20254	0.551847	-5.9767	-5.0528	-4.45423	cluster1	+	3	3	3	45	45	45	20.772
696	Q7Z5L0;Q7Z5L0-3;Q7Z5L0-4	Q7Z5L0	Vitelline membrane outer layer protein 1 homolog	VMO1	7.83635	8.27338	8.29333	7.43157	8.48878	8.19261	5.92761	6.92877	6.21167	7.77867	9.20669	7.07624	7.48031	7.51522	6.36735	6.56179	6.0327	3.2673	3.95751	4.91976	4.49245	5.66582	6.89363	3.85501	4.84587	5.59847	2.09387	-2.02001	1.97656	-4.70711	2.87089	2.81563	3.30562	4.54232	0.0899919	3.0664	cluster1	+	8	8	8	59.9	59.9	59.9	21.534
697	Q7Z6Z7-2;Q7Z6Z7-3;Q7Z6Z7;H0Y659	Q7Z6Z7-2;Q7Z6Z7-3;Q7Z6Z7;H0Y659	E3 ubiquitin-protein ligase HUWE1	HUWE1	-7.34889	-8.48117	-5.7526	-7.75316	-5.74783	-3.3516	-4.84346	-2.77952	-2.87634	-3.26379	-8.68827	-1.76529	-5.24214	-8.73891	-1.70658	-3.08115	-2.67183	-1.89492	-2.10668	-3.36342	-5.78747	-3.35944	-1.68654	-1.18815	-1.77389	-2.76708	-3.22918	-1.89928	-3.51339	-0.734331	-2.68507	-1.32778	-7.52515	-1.42567	-3.66816	-1.40986	cluster3	+	2	2	2	0.6	0.6	0.6	480.19
698	Q86SQ4-2;Q86SQ4;Q86SQ4-4;Q86SQ4-3;F5H2L1	Q86SQ4-2;Q86SQ4;Q86SQ4-4;Q86SQ4-3;F5H2L1	G-protein coupled receptor 126	GPR126;ADGRG6	-3.40378	-7.78252	-4.79476	-4.37705	-9.10569	-3.52998	-4.77374	-4.62057	-3.36429	-4.0962	-2.12775	-1.77572	-2.93763	-3.51899	-5.3698	-4.21274	-3.36473	-0.197342	-1.34083	-4.76058	-3.57616	-2.92901	-1.32027	-1.18697	-1.74494	-3.31543	-6.01682	-2.58261	-4.77758	-3.86504	-2.25113	-5.16772	-3.20599	-2.20263	-5.74746	-3.3926	cluster3	+	4	4	4	4.1	4.1	4.1	133.67
699	Q86T13	Q86T13	C-type lectin domain family 14 member A	CLEC14A	3.04521	2.54175	2.36631	2.8911	2.82963	3.15838	2.79722	1.29477	1.16232	2.62149	3.51763	0.0114404	3.54555	3.14938	1.26902	0.269752	-0.602601	-0.284189	1.04943	1.41988	2.27082	2.10386	1.52514	0.472514	0.675062	1.91706	-1.05133	0.606799	-2.21119	-0.884163	1.32898	0.336788	0.985031	0.185844	-2.11576	1.15488	cluster1	+	15	15	15	39.8	39.8	39.8	51.635
700	Q86TY3-2;Q86TY3;H0Y8Q6;REV__H0YJ91;REV__Q96RV3-4;REV__Q96RV3-3;REV__Q96RV3;O15438-2;O15438;O15438-4	Q86TY3-2;Q86TY3	Uncharacterized protein C14orf37	C14orf37	-4.761	-8.19827	-7.71784	-9.41246	-6.45654	-2.61726	-0.0111254	0.232801	0.0166929	1.60351	2.73585	-0.641822	2.95254	2.49042	0.61558	0.940758	1.09888	0.186661	0.903071	0.500029	0.215178	-2.11024	3.21262	-3.75666	-2.86294	0.813809	-1.79677	-3.5415	-6.18002	-0.748689	-3.43037	-0.42532	-4.14858	-2.74328	-3.19364	-3.1342	cluster1	+	3	3	2	3.1	3.1	2.2	72.067
701	Q86UN3;G3V1D7;Q86UN3-2	Q86UN3	Reticulon-4 receptor-like 2	RTN4RL2	3.76248	2.94069	3.2577	4.14522	3.90771	3.28753	3.53239	2.61666	2.05432	2.92141	4.38181	2.94991	4.31363	4.25384	0.996302	1.44441	2.09261	0.143272	0.818719	1.34163	0.917789	1.31996	0.692184	0.701473	-0.0777281	-0.342689	-2.34014	-2.0353	-0.591454	1.19316	0.0867386	-2.66473	-0.62752	0.0953895	-2.12633	-0.010183	cluster1	+	12	12	12	30.5	30.5	30.5	46.105
702	Q86UY0;Q8NBS9;Q8NBS9-2	Q86UY0;Q8NBS9;Q8NBS9-2	Thioredoxin domain-containing protein 5	TXNDC5	0.065277	0.490109	1.11388	0.879824	0.9764	1.59204	-1.7354	1.76138	-2.76479	-0.768898	1.89344	-0.851629	1.70757	1.62656	0.54371	-4.31671e-05	-2.27173	0.945741	-0.957621	1.62626	2.43333	2.76287	1.2763	0.189631	0.400584	1.19338	4.55982	2.1342	2.40413	0.269539	4.19669	1.59746	3.95106	4.13252	2.40254	2.45402	cluster3	+	17	17	17	51.7	51.7	51.7	40.369
703	Q86V85	Q86V85	Integral membrane protein GPR180	GPR180	1.29015	1.47072	3.12949	3.00782	2.02716	3.84408	-0.950821	2.09324	1.05147	0.212411	1.85889	-0.116618	1.87606	2.39936	1.46383	0.378961	1.76099	-4.40249	0.0477944	-0.435128	-2.05456	-2.8295	-0.254369	0.000434881	-0.754268	0.338216	-4.14753	-5.43667	-4.01732	-1.54537	0.25499	-0.0285496	1.40899	-0.412479	-5.16778	-2.19122	cluster1	+	4	4	4	11.1	11.1	11.1	49.395
704	Q86VV4-2;Q86VV4;Q86VV4-3	Q86VV4-2;Q86VV4;Q86VV4-3	Ran-binding protein 3-like	RANBP3L	-3.91673	-7.01518	-2.79173	-1.81032	-2.90046	-1.61263	-0.505471	0.727764	1.25103	-7.65478	-6.92324	-3.68046	-8.02063	-2.39417	1.34395	-4.64469	1.14519	-3.42324	3.54233	-0.601051	-0.943761	-6.1642	-3.84609	-2.14524	4.34243	1.04032	1.68437	-1.65269	1.47168	3.17307	1.77393	-0.0693089	3.06625	1.51476	0.77563	1.93039	cluster3	+	1	1	1	4	4	4	35.675
705	Q86XL3;F5H6J0;F5H1D4;Q86XL3-3;Q86XL3-2	Q86XL3;F5H6J0;F5H1D4;Q86XL3-3;Q86XL3-2	Ankyrin repeat and LEM domain-containing protein 2	ANKLE2	-4.12264	-9.11292	-6.93199	-6.33569	-5.90694	-5.5044	-1.80218	-3.6287	-1.68887	-1.95332	-4.86771	-1.55017	-5.04277	-2.29638	-0.418593	-1.36796	-3.84115	-3.41743	-1.24809	-0.799378	-5.63798	-1.73186	-5.05367	-1.07755	-3.72744	-1.99679	-1.43772	-5.13646	-3.50429	-1.06238	-1.43922	-0.460155	-2.95702	-3.00247	-2.3262	-0.329307	cluster3	+	2	2	2	3.2	3.2	3.2	104.11
706	Q86Y38	Q86Y38	Xylosyltransferase 1	XYLT1	0.206977	0.265563	1.26599	0.279799	0.728636	0.67353	-1.39091	-1.56047	-1.49855	-0.908138	-0.0715239	-3.82728	0.129428	-0.170833	-1.44326	-1.16527	-0.372599	-3.95032	-1.54312	-1.03863	-0.922886	-1.21459	-1.54036	-0.918943	-3.92063	-4.6253	-3.34602	-2.28671	-3.12031	-2.93768	-1.90354	-3.51093	-2.55686	-2.40762	-5.08749	-4.1332	cluster1	+	2	2	2	2	2	2	107.57
707	Q8IV08;M0QZI4;M0R1F7;M0R3G9;M0R2W7;E2QRG1	Q8IV08;M0QZI4	Phospholipase D3	PLD3	4.12897	2.7052	0.0744839	2.18645	3.86529	3.54173	2.75543	3.1138	2.32123	2.62254	3.97364	1.4663	3.07203	2.62972	1.90195	0.927123	0.319977	0.994964	1.24451	1.59217	1.74739	5.81007	2.94869	-1.0457	0.810649	2.06427	3.64083	2.53206	-1.17851	0.510482	-1.22877	2.01831	1.00736	-0.549493	-2.91816	-4.10457	cluster1	+	13	13	13	28.4	28.4	28.4	54.705
708	Q8IWA5;Q8IWA5-3;Q8IWA5-2;K7ER17;K7EPV6;K7ESF5;K7EMR2;K7EMN3;K7ESP7	Q8IWA5;Q8IWA5-3;Q8IWA5-2	Choline transporter-like protein 2	SLC44A2	0.652769	1.06769	1.12891	-0.113157	0.632613	-5.91334	0.443477	-1.23176	-0.0920377	-0.539278	0.1818	-3.03525	0.561114	0.485036	-3.51504	-3.50855	-2.27721	1.05757	-3.49399	-3.46686	-4.41091	-2.69747	0.682101	-3.96552	-5.5453	-2.12435	-2.21033	-8.64924	-4.45659	-4.83312	-4.22461	-4.88893	-7.13537	-2.7956	-1.85449	-0.848904	cluster1	+	14	14	14	23.5	23.5	23.5	80.123
709	Q8IWU5-2;Q8IWU5	Q8IWU5-2;Q8IWU5	Extracellular sulfatase Sulf-2	SULF2	6.6185	5.41003	6.48285	6.92171	5.7443	5.91747	6.57759	6.39303	7.03529	5.0367	6.67802	6.15479	7.12986	7.00468	6.1634	7.84938	7.13713	5.23517	6.10134	6.19453	5.53021	5.87607	2.47388	4.94738	5.49373	6.01937	4.9851	5.48985	4.89869	4.53163	4.40451	5.07705	5.72239	3.55168	3.04009	5.05435	cluster1	+	2	2	2	2.5	2.5	2.5	100.16
710	Q8IY95-2;Q8IY95	Q8IY95-2;Q8IY95	Transmembrane protein 192	TMEM192	-5.90791	-7.37739	-8.22341	-11.408	-3.54367	-3.43667	-2.03216	-1.00224	-2.496	-2.69319	-3.08231	-1.2351	-5.56025	-5.35333	-2.72974	-1.57831	-2.84672	-4.15044	-4.04457	-4.92988	-5.01223	-4.60326	-1.82636	-1.03932	-4.10388	-3.6819	-4.8108	-3.54805	-3.75013	-2.05182	-2.73765	-4.68394	-5.08841	-1.96178	-2.97744	-2.19619	cluster3	+	2	2	2	11.2	11.2	11.2	30.549
711	Q8IZF2-2;Q8IZF2;Q8IZF2-3	Q8IZF2-2;Q8IZF2;Q8IZF2-3	Probable G-protein coupled receptor 116	GPR116	-1.45234	-1.18441	-0.0456541	-0.616414	0.251629	-0.936974	-0.640632	-1.63793	-3.42101	-1.20707	-0.953227	-2.14921	-1.16151	-0.788555	-7.41371	-6.0336	-4.50083	-2.98661	-5.38851	-3.21636	-3.65087	-4.72254	0.135837	-4.39041	-2.89604	-4.31803	-3.78663	-6.48057	-3.02753	-2.80189	-2.31138	-3.51922	-2.57913	-4.76271	-5.53675	-0.319291	cluster1	+	17	17	17	15.4	15.4	15.4	144.6
712	Q8N271;Q8N271-2;Q8N271-3;F8WDW5	Q8N271;Q8N271-2;Q8N271-3	Prominin-2	PROM2	1.6012	-0.189667	-0.147537	1.43971	-0.602386	-0.694875	0.279901	-0.998791	-0.536352	-0.327242	-0.199429	-1.27345	0.665008	-0.386534	-4.92828	-2.03053	-3.28373	-3.98865	-2.80735	-4.4445	0.219679	-4.63903	0.132841	-3.14102	-4.36181	-4.03934	-1.94161	-0.542934	-2.18074	-0.938097	-2.96189	-4.24089	-5.82913	-4.1629	-2.4848	-3.12281	cluster1	+	20	20	20	32.9	32.9	32.9	91.882
713	Q8N2S1-2;Q8N2S1-3;Q8N2S1;F8WAA0;Q8N2S1-4;M0QZX0;A0A087WVR1;A0A087WXJ2;A0A087WXC2;M0QXV3;M0R351;A0A087WVV5;M0QYE9	Q8N2S1-2;Q8N2S1-3;Q8N2S1	Latent-transforming growth factor beta-binding protein 4	LTBP4	1.55171	1.32802	2.30318	2.20835	0.997601	2.44593	-0.0580144	-0.6015	-2.36562	-1.19908	0.761641	-1.48517	1.39951	1.12715	-0.596581	-1.52073	-0.852487	-5.27366	-0.759476	0.55009	2.85538	3.04943	-1.3214	0.0818257	-1.88385	-1.08669	1.28615	1.76865	-0.319252	1.89161	2.30747	0.166133	2.84606	-0.262427	0.711256	2.05657	cluster3	+	26	26	26	20	20	20	165.74
714	Q8N307-3;Q8N307;E9PH32;C9JJE7;H7C102	Q8N307-3;Q8N307;E9PH32;C9JJE7	Mucin-20	MUC20	-0.816767	-0.609347	0.347039	2.73846	1.37163	-0.742399	0.133634	0.977752	0.644968	-0.904993	-0.259216	0.598872	-1.74699	-0.58015	-1.04296	-0.826973	-0.607372	-2.04646	-2.9749	-2.30941	-5.8406	-1.72696	-3.8596	-2.76769	-6.87651	-3.09535	-4.40285	-1.05997	-1.04915	-2.04435	-5.18196	-5.93902	-3.51916	-0.939907	-3.00022	-4.97055	cluster1	+	8	8	8	42.3	42.3	42.3	68.308
715	Q8NBJ4-2;Q8NBJ4;F8WAT9;C9JYM4;C9J941	Q8NBJ4-2;Q8NBJ4	Golgi membrane protein 1	GOLM1	5.58791	5.79345	5.55893	5.95187	6.01382	4.09847	5.60622	4.77724	5.69328	5.33838	6.77879	4.6821	6.58835	5.95655	4.32346	3.73101	4.12085	2.39112	3.31948	3.89709	2.64335	3.50556	5.03867	0.191587	2.4779	2.2659	1.96469	1.32384	2.43483	2.87837	3.31234	2.10487	1.53235	2.12078	0.29592	2.54872	cluster1	+	24	24	24	51.2	51.2	51.2	44.272
716	Q8NC42;F8WCD0	Q8NC42;F8WCD0	E3 ubiquitin-protein ligase RNF149	RNF149	-2.30798	-1.9314	-2.13035	-3.39878	-2.80778	-2.41283	-1.21433	-1.75619	-3.17594	-0.646459	0.348082	-0.583503	-0.848694	-0.145416	-2.889	1.93842	-2.4013	3.35979	-0.90106	-0.355427	0.371779	1.12089	-2.07647	0.850371	4.14316	-0.0959086	0.891317	0.0515799	2.63021	-0.884068	-2.21737	-3.0047	-7.55285	-3.47413	-2.63115	0.215871	cluster3	+	8	8	8	22	22	22	43.164
717	Q8NDC0	Q8NDC0	MAPK-interacting and spindle-stabilizing protein-like	MAPK1IP1L	1.05341	1.01105	1.36115	2.1808	1.70884	-0.643814	-1.40137	-3.45296	-3.72215	-7.32222	-2.03957	-3.85413	-0.65301	-6.07523	-2.87304	-6.25493	-6.23118	-5.52677	-3.73047	-4.30262	2.2535	-4.19318	1.90096	-3.7925	-2.28366	-4.43703	-2.11865	-3.35629	-2.069	-6.03261	-6.41775	-5.05597	2.03503	-0.0352605	-1.45969	-4.20216	cluster1	+	1	1	1	6.9	6.9	6.9	24.269
718	Q8NEU8-2;Q8NEU8;Q8NEU8-3;F8W124;F8VS86;F8VXB0	Q8NEU8-2;Q8NEU8;Q8NEU8-3	DCC-interacting protein 13-beta	APPL2	-5.26717	-9.11332	-9.40891	-9.02215	-6.8714	-4.08743	-7.90279	-6.29561	-5.75034	-3.69369	-5.90223	-2.2841	-9.21811	-7.53436	-2.39863	-4.56193	-6.71416	-1.25839	-0.188329	-6.99555	-5.08407	-2.12474	-6.49533	-4.73701	-6.55545	-4.4061	-4.60222	-4.30016	-3.69251	-5.45474	-4.26153	-4.46294	-1.82409	-3.21576	-4.43924	-3.15116	cluster3	+	5	5	5	11.9	11.9	11.9	69.745
719	Q8NFZ8	Q8NFZ8	Cell adhesion molecule 4	CADM4	6.27796	6.10247	6.26676	6.62925	6.41863	5.61561	6.88229	5.6097	5.32591	5.72436	7.85139	5.36638	7.78652	6.78565	5.07618	6.51471	5.7236	4.27635	4.53282	4.63909	4.88307	5.06164	5.09983	2.23427	3.23974	4.03408	0.355996	0.0195383	2.24598	3.72488	2.55908	1.86797	2.57502	0.919265	-3.01265	2.38745	cluster1	+	14	14	14	44.8	44.8	44.8	42.785
720	Q8NHP8;Q8NHP8-2;H0YIX0	Q8NHP8;Q8NHP8-2	Putative phospholipase B-like 2;Putative phospholipase B-like 2 32 kDa form;Putative phospholipase B-like 2 45 kDa form	PLBD2	3.94715	2.07701	0.809134	1.29885	2.71503	3.09887	1.85902	2.8023	1.54696	2.62079	2.58342	1.94036	0.630928	1.22131	0.594312	0.854331	1.20347	1.26205	1.82786	1.68161	2.01866	1.53078	2.58478	0.235333	2.30551	0.898048	-1.23426	-2.38283	-1.51571	1.48378	-0.352142	-1.89439	1.17203	-1.75756	-0.994321	1.6511	cluster1	+	18	18	18	34.1	34.1	34.1	65.471
721	Q8TB96;F5GXC5;H3BUJ1	Q8TB96;F5GXC5	T-cell immunomodulatory protein	ITFG1	2.03125	0.96977	1.3469	1.93461	1.52016	-0.24801	0.104939	-0.144777	1.61382	1.04692	-0.14531	0.315792	3.14619	2.21764	-0.808672	-0.671965	-1.31181	0.751868	-2.08051	-3.39861	-3.74232	2.20566	0.447313	-2.46902	-4.21455	-0.272344	-2.1817	-6.12961	-2.1452	-5.14877	-0.0984863	-2.95053	-6.50526	-6.1668	-0.979372	0.584615	cluster1	+	11	11	11	18.3	18.3	18.3	68.107
722	Q8TBP5	Q8TBP5	Membrane protein FAM174A	FAM174A	-5.82308	1.52971	3.29058	3.52139	0.997051	3.23349	4.8563	5.12426	5.76666	2.19154	7.12789	4.33607	2.64847	3.38278	3.65704	5.48724	4.8606	3.39996	3.50843	4.23719	2.99124	5.12132	2.58381	3.06318	3.69729	2.60902	1.2182	1.59728	-2.12407	-3.06177	0.871752	1.43412	3.68422	3.16314	-3.93441	3.2112	cluster1	+	3	3	3	28.9	28.9	28.9	19.954
723	Q8TF72	Q8TF72	Protein Shroom3	SHROOM3	-6.39718	-5.03858	-6.63322	-3.06651	-6.50469	-5.84002	-4.23427	0.185134	-0.518976	-0.960907	-3.39166	1.47992	-5.59845	-6.52893	0.872499	-0.576728	-0.481007	0.452383	-0.849382	-0.194227	-1.52764	-1.15509	-2.18841	1.78324	2.02184	-0.0698707	0.750802	0.799658	1.45334	1.58292	-0.124003	1.86081	-1.03351	-0.345344	0.113893	0.670521	cluster3	+	1	1	1	0.5	0.5	0.5	216.85
724	Q8WU39;Q8WU39-3	Q8WU39;Q8WU39-3	Marginal zone B- and B1-cell-specific protein	MZB1	3.08183	3.32318	2.70642	3.10938	0.319135	2.31006	-2.36913	-4.99849	-4.81972	-4.41255	-1.45183	-1.77723	-1.30819	-0.87212	-3.19703	-3.15819	-5.38043	-5.42796	-2.6628	-4.15925	0.742946	0.918653	-4.96456	-4.23621	-6.4278	-1.82896	-0.542271	0.393762	-0.973381	-2.73015	1.22513	-2.36882	1.33469	0.959768	-4.32726	-2.72574	cluster2	+	4	4	4	34.4	34.4	34.4	20.694
725	Q8WUM4;Q8WUM4-2;Q8WUM4-3;C9IZF9;F8WEQ7;F8WBR8;F8WDK9	Q8WUM4;Q8WUM4-2	Programmed cell death 6-interacting protein	PDCD6IP	1.87705	1.78062	1.84092	2.75691	2.50595	-0.60648	2.46095	0.963317	1.6478	1.92547	1.62256	-0.398156	1.95445	0.940446	0.609661	1.04499	1.07625	-2.17378	-1.05632	-1.32672	0.145011	-0.406263	2.44746	-3.58224	-0.957851	-0.11631	-2.43571	-0.637137	-2.3765	-1.18838	1.86413	-0.126701	-0.261242	-0.486053	0.919957	-0.0191764	cluster1	+	39	39	39	48	48	48	96.022
726	Q8WWA1-3;Q8WWA1-2;Q8WWA1	Q8WWA1-3;Q8WWA1-2;Q8WWA1	Transmembrane protein 40	TMEM40	0.304196	0.10318	0.330019	0.0791357	-1.53323	-0.783969	-4.32544	-2.84128	-1.52491	-2.16937	-5.71398	1.46726	-6.77982	-5.02583	2.18917	-5.41641	-3.64588	0.176972	-5.24943	-5.31058	-4.14314	-3.48446	-4.71672	-3.21832	-0.616196	-0.608545	-7.10256	-1.50478	-4.09799	-2.56632	-6.56849	-2.80482	-2.19657	-5.5336	-2.88533	-2.54827	cluster2	+	1	1	1	11.5	11.5	11.5	17.553
727	Q8WZ75-2;Q8WZ75;Q8WZ75-3;B4DYV8	Q8WZ75-2;Q8WZ75;Q8WZ75-3;B4DYV8	Roundabout homolog 4	ROBO4	5.29636	5.85036	6.14294	6.43618	5.58714	6.01942	4.17299	5.28371	4.95491	4.75343	6.61036	4.60945	6.47414	6.92174	5.03852	4.04261	3.82016	2.11369	2.45372	3.09898	2.6857	4.16523	2.6931	3.0177	3.26486	3.83707	1.85724	3.25995	3.31778	1.98063	1.95148	-0.276008	2.60823	1.39141	-0.0984042	2.2231	cluster1	+	15	15	15	16.9	16.9	16.9	98.993
728	Q92485;F8VWW8;Q92485-2;Q5T0Y8	Q92485;F8VWW8;Q92485-2;Q5T0Y8	Acid sphingomyelinase-like phosphodiesterase 3b	SMPDL3B	-2.62371	-5.39311	-5.18961	-2.7311	-2.72926	-3.51724	-4.42881	-4.11701	-1.36277	-3.49166	-1.08664	0.341429	-2.87077	-2.11465	-0.0762669	-3.5354	-6.88704	0.156209	-0.0602276	-1.10836	-5.23806	-5.28892	-7.26087	0.856888	0.298984	-0.313217	-0.569533	0.257097	2.63242	1.79286	-1.75368	-2.30876	-1.30562	-0.380691	-1.437	0.289494	cluster3	+	4	4	4	11.2	11.2	11.2	50.813
729	Q92520	Q92520	Protein FAM3C	FAM3C	3.55162	3.90067	4.61659	5.22793	4.73457	5.64697	1.2744	3.634	3.60339	3.78702	5.55527	2.02647	4.65572	4.68053	2.49914	3.40252	2.80851	-6.60785	1.9551	6.68344	6.11822	5.77392	4.01209	4.37759	4.61642	1.26103	7.00753	4.90853	5.85325	6.48346	8.35935	4.44148	7.11305	7.47262	4.69657	5.16107	cluster3	+	15	15	8	67.4	67.4	32.6	24.68
730	Q92692-2;Q92692	Q92692-2;Q92692	Nectin-2	PVRL2	4.48199	5.31224	5.74673	5.34665	4.5837	5.48787	3.33408	4.36295	4.3282	4.7099	5.77387	2.34952	5.95045	5.8456	2.68376	3.01595	1.86196	-1.87648	-0.928538	4.34024	5.00475	4.6207	5.07523	2.79551	2.04759	3.27687	2.67874	2.58961	3.57158	3.05917	4.55925	1.49461	4.82384	4.32725	2.03083	0.821649	cluster1	+	15	15	6	31.7	31.7	7.3	51.359
731	Q92820	Q92820	Gamma-glutamyl hydrolase	GGH	7.31229	7.16975	4.32697	5.58649	6.64927	4.44832	6.2426	5.38553	6.01684	5.66781	4.87004	6.00615	6.04008	4.47662	4.97043	5.67261	4.03771	5.35061	4.81402	5.68611	6.00667	4.53102	7.41913	4.1784	4.71025	5.77467	3.52596	3.13284	3.619	4.31906	2.0785	4.43581	3.28029	0.272907	2.2431	3.40053	cluster1	+	16	16	16	39	39	39	35.964
732	Q92859-3;Q92859-2;Q92859-4;Q92859;Q59FP8	Q92859-3;Q92859-2;Q92859-4;Q92859	Neogenin	NEO1	0.909442	0.814719	0.875263	-0.265541	0.462902	-0.621065	-0.823116	-2.54258	1.15188	0.103173	0.960601	-1.43593	0.924261	1.6273	-2.07834	-3.85387	-2.37682	0.253693	1.05303	-1.2138	-0.800855	-0.728031	0.901803	-4.26213	-0.964442	-1.75596	-1.43258	-1.1029	-1.33211	-1.90446	-0.425743	-1.52167	-2.84496	-1.67505	-1.71993	-4.18463	cluster1	+	20	20	20	17.8	17.8	17.8	154.3
733	Q92876;Q92876-2	Q92876;Q92876-2	Kallikrein-6	KLK6	-4.95539	-3.67133	-1.04678	0.327781	-3.68866	-2.63699	-7.6036	-4.04043	-3.87275	-2.83381	-4.0404	-4.19881	-6.19462	-4.85508	-4.38508	-1.27448	-0.00158373	-5.18301	-0.51907	-0.490286	-2.08012	-1.91186	-4.03862	-0.937182	-3.35188	-0.578631	-0.417403	-0.112351	-0.298802	-0.233391	2.18205	-5.67775	-2.76088	2.75766	-0.486484	-0.125006	cluster3	+	6	6	6	30.3	30.3	30.3	26.855
734	Q92954-6;Q92954;Q92954-3;Q92954-5;Q92954-2;Q92954-4;E9PLR3;J3KP74	Q92954-6;Q92954;Q92954-3;Q92954-5;Q92954-2	Proteoglycan 4;Proteoglycan 4 C-terminal part	PRG4	-2.32285	-4.25826	-3.25294	-3.00935	-4.75458	-0.701991	-3.29196	-3.70681	-5.61881	-3.04287	-0.829835	-2.57662	-2.29428	-2.5062	-5.04486	-3.56443	-2.48681	-1.25639	-2.42622	1.31944	3.30066	2.84598	0.311736	1.88361	-1.56978	-1.20412	2.44689	3.54555	1.39406	2.47879	2.55634	2.08626	3.11425	1.80892	0.42452	2.91206	cluster3	+	8	8	8	4.9	4.9	4.9	146.47
735	Q93091	Q93091	Ribonuclease K6	RNASE6	1.69575	-3.07219	-5.19479	-2.392	-0.620504	-0.0834127	-2.62602	-2.64964	-6.50926	-7.17718	-4.20831	-0.840169	-2.15899	-2.44158	-2.93342	-2.19255	-5.55168	-2.73681	-4.6252	1.26122	1.53998	0.803951	2.37194	-3.08163	-2.29787	-4.30569	3.20932	1.53963	1.77085	1.824	3.52725	0.505092	2.70734	3.58682	0.766668	-4.24807	cluster3	+	4	4	4	31.3	31.3	31.3	17.196
736	Q969H8;M0QYN0;M0QXF7	Q969H8;M0QYN0;M0QXF7	Myeloid-derived growth factor	MYDGF	-0.847341	-0.9868	-1.94251	-3.83937	0.586372	4.17166	1.53424	0.82074	0.709437	-0.223362	-1.62448	-6.8666	-1.41879	0.844034	-2.21183	1.2866	1.5365	-4.60799	-0.338022	2.84121	4.92057	4.52616	4.96283	4.03914	-0.556326	4.27897	2.25919	3.01105	0.0299975	2.93045	4.5605	2.81958	4.77622	4.44517	1.17257	0.931368	cluster3	+	8	8	8	42.2	42.2	42.2	18.795
737	Q969Z4;F5H2T5;F5GYS9	Q969Z4;F5H2T5;F5GYS9	Tumor necrosis factor receptor superfamily member 19L	RELT	2.37236	1.77178	2.46984	3.1209	1.72074	3.17496	1.07437	-1.1743	1.71301	-1.54533	0.619793	1.41764	4.59547	4.03575	2.12152	0.598957	-1.32123	0.172094	-2.8148	0.14767	-2.92255	0.937113	-3.36582	-4.84038	-2.59319	0.774905	-1.31335	0.229569	-3.73524	-0.622604	-2.98627	-1.29573	-1.90133	-6.71714	-5.32568	-1.05188	cluster1	+	6	6	6	20.2	20.2	20.2	46.091
738	Q96AQ6-3;Q96AQ6-2;Q96AQ6	Q96AQ6-3;Q96AQ6-2;Q96AQ6	Pre-B-cell leukemia transcription factor-interacting protein 1	PBXIP1	-4.99786	-5.86694	-4.01051	-5.39223	-4.38573	-1.31672	4.09882	3.74834	4.47015	3.22909	-1.28286	5.28908	-0.440898	-0.524712	6.19565	2.37677	3.24627	4.75488	3.62389	3.28303	-0.269448	1.92632	0.956839	4.68519	4.55356	3.81599	3.27132	4.26125	3.57725	3.81968	-1.56641	4.37656	2.61434	0.0286195	2.69409	3.80098	cluster3	+	1	1	1	1.7	1.7	1.7	72.92
739	Q96BW5-2;Q96BW5	Q96BW5-2;Q96BW5	Phosphotriesterase-related protein	PTER	-2.36588	-0.516889	-1.27483	-2.23506	0.852228	-0.747522	-4.93508	-6.79827	-3.10039	-3.45838	-2.84714	-4.11542	-6.83989	-5.4844	-0.666757	-0.629129	-3.81009	-1.42854	-6.43456	-7.30621	-4.29451	-5.27629	-2.5696	-2.32798	-4.65965	-3.50045	-4.61908	-1.91465	1.25109	-3.53431	-3.04255	-2.34453	-6.14304	-3.78591	-1.56873	-4.2835	cluster2	+	8	8	8	28.8	28.8	28.8	33.435
740	Q96DA0;I3L1H9;I3L3X0	Q96DA0	Zymogen granule protein 16 homolog B	ZG16B	5.28705	4.07223	4.79116	1.74279	4.32657	0.647889	5.94001	5.47545	7.43183	6.08205	1.8275	4.61449	6.53606	5.30246	4.44134	4.99886	5.43303	2.68775	4.41517	4.70021	4.62102	3.70314	2.71116	3.22027	3.4828	2.60253	2.3955	1.33679	0.166561	2.59621	0.379947	2.17691	1.62888	0.790931	-1.32813	2.2087	cluster1	+	8	8	8	51.9	51.9	51.9	22.739
741	Q96FE7-4;Q96FE7-2;Q96FE7;C9JMK5;Q96FE7-5	Q96FE7-4;Q96FE7-2;Q96FE7;C9JMK5	Phosphoinositide-3-kinase-interacting protein 1	PIK3IP1	9.15475	10.1554	10.3312	11.319	10.3107	10.3093	11.7461	9.95991	10.7466	9.22702	11.6933	9.21083	12.7336	11.2747	8.72293	11.1674	10.8412	9.09508	9.53596	9.4415	9.82903	10.3547	5.90062	7.62324	8.1601	9.00436	6.60925	7.72263	6.79811	8.72484	7.53777	7.14792	8.61519	7.50346	5.73477	7.28849	cluster1	+	11	11	11	37	37	37	18.491
742	Q96FQ6	Q96FQ6	Protein S100-A16	S100A16	-1.29349	0.841264	-0.301319	0.123587	-4.07922	-2.94072	-0.778184	1.71592	1.97797	2.53514	2.84124	0.810751	2.42575	7.29142	-4.76382	0.0657759	1.5666	-3.86582	-4.44272	-5.17676	1.65998	5.53585	3.84688	-4.255	-0.602123	0.861585	-5.39579	-3.09864	-4.44883	-6.0562	-4.56606	-4.89499	1.7837	-4.07263	-1.31232	-2.99265	cluster1	+	3	3	3	33	33	33	11.801
743	Q96GW7;Q96GW7-2;Q5T3I8;V9GY88;Q5T3I7	Q96GW7;Q96GW7-2	Brevican core protein	BCAN	1.95693	2.22452	5.09721	3.84263	3.36099	2.98866	-4.09864	-1.35068	-2.49022	-2.69063	2.80551	-1.13464	4.32358	3.31796	-2.24105	-0.00124984	-3.70364	-6.81568	-1.0878	-3.13522	1.94756	1.92655	4.19279	-5.89631	-0.28419	-0.82406	-2.18352	-5.94485	-3.24703	0.116027	-2.29703	-5.14122	1.05964	-0.0460113	-5.93016	-3.84154	cluster1	+	5	5	5	4.5	4.5	4.5	99.117
744	Q96IY4;A0A087WSY5;Q96IY4-2;CON__Q2KIG3	Q96IY4;A0A087WSY5;Q96IY4-2	Carboxypeptidase B2	CPB2	-4.35465	-6.46256	-1.73915	-6.13284	-4.64873	-6.86734	-3.84366	-2.13833	-3.55286	-4.75471	-1.33794	2.55179	-4.20789	-3.80113	2.03996	-1.67007	-0.388838	1.27802	-0.294592	-1.2548	-0.750697	-6.07225	-5.55371	4.50732	1.00957	3.84555	4.48259	4.53487	4.71326	1.89198	2.70569	3.34255	-2.3932	1.00215	4.11779	1.57397	cluster3	+	12	12	12	32.6	32.6	32.6	48.424
745	Q96J84;Q96J84-2;Q96J84-3;Q5W0G0;Q5W0F9	Q96J84;Q96J84-2;Q96J84-3	Kin of IRRE-like protein 1	KIRREL	0.938712	-0.264234	0.919743	0.91385	0.700493	1.2555	-0.696061	-1.00455	-1.84201	-0.290668	1.46437	0.573289	0.73859	1.02396	-0.20004	0.118789	-0.541026	0.433661	-0.390422	-2.36289	-1.55496	-1.13395	-1.07593	-1.09215	-3.65437	-6.80112	-2.92181	-3.13915	-2.59392	0.739604	-2.92752	0.0565957	-3.41699	-2.95464	1.18182	-0.381163	cluster1	+	13	13	13	22.5	22.5	22.5	83.535
746	Q96KN2;J3KRP0	Q96KN2;J3KRP0	Beta-Ala-His dipeptidase	CNDP1	0.392885	-2.73325	0.473028	-1.33053	-1.41543	-1.06216	2.95248	3.15995	4.50585	2.50758	0.44147	2.98077	3.0895	0.585789	3.21817	2.91096	3.65403	1.92224	3.23961	1.37165	2.61576	-0.187312	-1.24529	3.11887	3.89614	1.92126	1.64171	0.126609	2.71562	0.311991	-6.28392	1.98858	2.01294	-2.45794	1.48124	0.806766	cluster3	+	14	14	14	32.1	32.1	32.1	56.705
747	Q96KP4;Q96KP4-2;J3QKT2;J3KSV5;A0A087WYZ1;J3QQN6;J3QR27;J3QLU1;J3QKQ0;J3QRD0;J3QL02;A0A087WVS2;J3QRA8;J3KSS4;J3KRD5;J3QRH4;J3QRP4	Q96KP4;Q96KP4-2;J3QKT2	Cytosolic non-specific dipeptidase	CNDP2	0.470664	1.98172	0.133233	0.209062	2.696	-1.99135	1.84475	0.886811	-0.727674	-1.99202	-4.64999	1.07682	-2.00454	-4.71799	-0.658618	0.492183	-0.897445	0.663137	0.0966158	-4.91705	-1.16135	-1.66763	1.52172	-3.39645	1.04331	-1.54511	-6.07036	-5.3963	-1.96561	-3.72728	-1.51858	-3.17701	-1.40213	-2.03946	-0.286708	-5.46742	cluster1	+	18	18	18	47.8	47.8	47.8	52.878
748	Q96L50-2;G3V5H2;Q96L50	Q96L50-2;G3V5H2;Q96L50	Leucine-rich repeat protein 1	LRR1	-4.46926	-9.92241	-8.17319	-6.00303	-5.91004	-4.68575	5.57199	5.70399	7.21003	4.8313	1.06949	6.70287	-3.19705	0.886845	4.14211	6.22482	6.23658	7.73434	6.94063	5.3032	5.05239	-1.76521	-5.03521	6.11652	6.90547	6.03772	5.12563	4.50037	5.44045	6.84752	-1.15975	5.24794	-0.393786	-7.00582	2.73511	5.37221	cluster3	+	2	2	2	14.4	14.4	14.4	16.964
749	Q96NY8;Q96NY8-2	Q96NY8	Nectin-4;Processed poliovirus receptor-related protein 4	PVRL4	3.60955	3.45227	4.24676	4.60751	4.1422	3.74953	2.69243	3.16885	3.56951	3.33816	4.85256	2.25781	5.09533	4.3005	2.26819	3.1424	3.50527	-4.72987	-0.8261	2.27383	1.97973	2.09002	0.994208	0.479928	2.08497	1.82824	0.083181	0.27608	-0.331967	0.0031884	0.810845	-0.655485	1.24472	1.38684	-1.60973	0.798896	cluster1	+	14	14	14	37.1	37.1	37.1	55.454
750	Q96PX8	Q96PX8	SLIT and NTRK-like protein 1	SLITRK1	1.35959	1.95602	1.97017	1.35735	1.56277	2.49003	0.523904	-0.103859	0.155621	0.207294	1.4914	-0.657953	1.43862	-0.818078	-0.204593	-0.385745	0.682687	-1.53954	0.48828	-0.805306	-0.528057	0.840993	0.843152	-3.52268	-0.34601	-3.97748	-1.98796	-0.640412	-5.33057	1.09559	0.767286	-1.73703	-4.29382	-1.6287	-3.8017	-1.36185	cluster1	+	6	6	6	8.9	8.9	8.9	77.734
751	Q96RW7-2;Q96RW7;Q5TCP6	Q96RW7-2;Q96RW7	Hemicentin-1	HMCN1	0.977984	-0.388996	1.31488	0.782266	0.228295	0.523897	-0.929957	-1.74283	-1.56117	0.0396208	1.15716	-1.67561	1.55285	0.84883	-1.42076	-0.792616	-0.256423	-3.45955	-0.386343	-0.85698	-0.483571	-0.981544	0.137044	-2.47874	-1.26323	1.64192	-1.43216	-1.06525	-2.74071	-1.28083	-2.5461	-5.63343	-1.21707	-3.4848	-4.87232	-1.39308	cluster1	+	13	13	13	2.6	2.6	2.6	600.09
752	Q96S96	Q96S96	Phosphatidylethanolamine-binding protein 4	PEBP4	2.17799	1.02747	1.359	2.07104	0.407486	4.73078	3.64234	3.332	-3.71393	3.26706	4.37285	-0.927443	2.78178	2.56089	3.33956	1.02825	0.549706	4.3171	2.65301	5.28095	6.70076	3.40225	0.731763	4.51914	0.676264	2.16646	7.10137	5.9809	5.23004	6.63133	6.74985	4.37963	4.92582	6.76269	5.73012	5.24544	cluster3	+	8	8	8	51.1	51.1	51.1	25.733
753	Q99459	Q99459	Cell division cycle 5-like protein	CDC5L	2.59631	1.03541	3.19158	0.517847	1.65157	3.61481	4.10573	3.8449	5.10637	3.56502	2.45161	4.56725	2.54473	3.69021	5.29286	4.47454	5.68265	5.31262	5.48943	4.45522	5.8079	5.90285	2.63859	5.68131	4.73965	4.79277	5.75575	5.10098	5.44395	6.2385	4.59852	5.01715	3.19399	4.4115	2.73845	5.06272	cluster3	+	2	2	2	3.9	3.9	3.9	92.25
754	Q99497;K7ELW0;K7EN27	Q99497;K7ELW0;K7EN27	Protein deglycase DJ-1	PARK7	1.30171	2.62105	1.42983	1.80806	2.23932	-0.065918	2.9286	3.46646	3.18668	2.7948	-0.166067	4.14402	1.62951	2.32145	4.65159	2.88102	3.74837	4.97796	4.89056	3.38261	0.891248	2.17283	2.40386	4.0311	4.16634	3.89689	3.38779	4.04694	4.33977	4.64369	3.21879	3.90701	1.44822	2.7196	3.83566	4.24045	cluster3	+	13	13	13	64	64	64	19.891
755	Q99519;E9PIF4	Q99519;E9PIF4	Sialidase-1	NEU1	3.83399	3.7319	3.14147	2.91454	3.11018	1.86351	3.26309	3.49498	4.09505	3.26603	1.18314	3.2289	2.95357	3.55403	3.2981	2.7135	3.35434	2.31005	2.52325	3.33476	2.1535	1.4617	1.56334	2.17352	3.27163	2.42335	-4.28813	-2.95714	2.55555	-6.42822	-2.00776	0.957147	1.59673	-2.11462	-4.83869	3.27843	cluster1	+	10	10	10	27.7	27.7	27.7	45.467
756	Q99523;Q99523-2	Q99523;Q99523-2	Sortilin	SORT1	-0.588381	-1.32196	-2.38011	-2.59763	-0.400365	-1.80185	-0.285009	-0.552066	-0.846968	-0.403289	-1.57823	-1.54465	-0.000242384	-0.844538	-0.773826	-1.09504	-0.947241	-4.06835	0.790776	-1.46274	-0.510901	-1.49516	-1.36344	-0.21408	0.17264	-0.674459	-3.55308	-2.43641	-4.61552	-1.40279	-2.66255	0.0659135	-2.06807	-3.95817	-4.59573	-0.578425	cluster1	+	13	13	13	17.8	17.8	17.8	92.067
757	Q99574;C9JDY5;C9JQU8;H7C5T9	Q99574;C9JDY5	Neuroserpin	SERPINI1	2.67342	1.83332	2.03694	2.40439	2.45903	2.07095	2.64822	1.66289	2.33632	2.74001	1.99877	-0.86917	2.62453	2.82566	-0.526945	1.00288	1.51723	1.90302	-0.431216	-0.270388	-0.370295	0.828046	0.983483	-3.56639	0.898327	-1.09352	0.0475907	-3.2488	-0.879629	-3.25885	-0.0707463	-2.37394	-1.15103	-0.700293	-3.91134	-4.34932	cluster1	+	12	12	12	31.7	31.7	31.7	46.426
758	Q99584	Q99584	Protein S100-A13	S100A13	-2.56718	-1.64663	-0.00150887	1.92447	-1.15888	-5.61013	-1.41577	-3.7797	-1.02569	-2.34396	-3.09566	-4.87351	-2.99061	-2.84188	-3.04105	0.179246	-0.457965	-4.54115	-0.265324	-2.07667	-1.70585	-2.5778	-0.417168	-0.0773693	-1.36632	-5.46641	-3.18252	-6.35004	-5.67874	-4.34266	-4.29324	-3.94267	-3.34407	-4.78901	-5.18136	-2.20016	cluster1	+	2	2	2	23.5	23.5	23.5	11.471
759	Q99835;H7C509	Q99835	Smoothened homolog	SMO	-5.33613	-5.91062	-3.05657	-4.45026	-4.22062	-2.0393	-2.46925	-3.55854	-2.00325	-5.3483	-4.23895	-1.94916	-2.79748	-3.37294	-0.343119	-2.25206	-4.48704	-2.0517	-5.70154	-3.86651	-4.59983	-3.70197	-3.6046	1.31025	-5.22305	0.749248	-1.92794	-2.60309	0.205836	3.09985	-2.89046	2.18618	-3.58329	-4.73163	4.64185	0.768144	cluster3	+	5	5	5	6.2	6.2	6.2	86.396
760	Q99969;C9J8S2	Q99969;C9J8S2	Retinoic acid receptor responder protein 2	RARRES2	3.07205	3.44589	2.10869	1.71112	3.57875	0.679308	2.03511	1.00493	0.955726	0.774852	-2.08533	-7.30732	2.95221	1.18778	0.580344	0.935853	-0.0860711	-2.36778	-3.79922	1.822	-6.85627	-2.93532	-4.54678	2.13798	-2.37812	1.44653	4.37002	5.13384	4.8428	1.39081	5.90599	2.91636	0.737829	3.58379	2.47061	0.929975	cluster2	+	3	3	3	21.5	21.5	21.5	18.617
761	Q99972;B6V6K7	Q99972;B6V6K7	Myocilin;Myocilin, N-terminal fragment;Myocilin, C-terminal fragment	MYOC	-2.03149	-3.87598	-1.26854	-9.48516	-4.04503	4.45464	-1.91232	-0.741944	-0.815676	0.803342	-1.9311	1.84574	-2.51291	-2.16293	2.42353	-0.995449	0.220485	2.32704	1.1893	3.58211	4.15325	2.98762	2.30983	2.71802	2.12155	2.10979	4.74885	2.77815	2.82329	3.09535	5.6346	2.24511	4.12443	4.99567	1.69646	3.02047	cluster3	+	18	18	18	37.5	37.5	37.5	56.971
762	Q99988	Q99988	Growth/differentiation factor 15	GDF15	2.55442	0.833921	-0.655302	3.55706	1.78013	0.323978	-4.03666	-3.77803	-2.95885	-6.46658	-7.85598	-4.11057	-0.921434	-1.37953	-2.58071	-0.38408	-4.92414	1.32779	-1.43986	-3.40461	-0.277517	-5.01216	-2.99969	-0.604786	-3.35766	0.565714	-6.0095	-0.325607	-3.24227	-1.51533	-1.47242	-0.801852	-2.96186	-0.363221	-5.58993	-1.60703	cluster2	+	5	5	5	24.7	24.7	24.7	34.14
763	Q9BQ51;Q9BQ51-3;Q9BQ51-2	Q9BQ51;Q9BQ51-3;Q9BQ51-2	Programmed cell death 1 ligand 2	PDCD1LG2	4.58475	3.97033	3.51049	5.42002	3.35219	3.54992	1.58992	2.59296	2.12036	3.24894	3.77834	2.05835	3.37216	3.82973	2.82036	1.65839	2.08592	-4.71519	0.21837	1.0594	1.49785	2.45767	1.46212	-2.89984	1.41146	1.41613	0.252745	0.985405	-1.84333	1.29986	-0.163524	-0.132989	-0.917572	-4.12747	-6.39529	1.22368	cluster1	+	4	4	4	15.8	15.8	15.8	30.957
764	Q9BR76;F5H0D2;A0A087WW53;F5H390;A9Z1Z3-3;A9Z1Z3	Q9BR76;F5H0D2;A0A087WW53;F5H390;A9Z1Z3-3;A9Z1Z3	Coronin-1B;Coronin;Fer-1-like protein 4	CORO1B;FER1L4	-5.56251	-6.19287	-3.60732	-4.06761	-2.74249	-6.8298	-4.45812	-4.18333	-5.84428	-6.17588	-3.2422	-3.40949	-8.7211	-3.27799	-5.0802	-8.25574	-5.73653	-3.66089	-2.67493	-3.68563	0.668545	-0.107218	-3.80155	-3.55159	0.600498	-0.432641	-0.107589	-1.00817	-5.74402	0.172849	0.162045	0.80667	-1.78748	-1.92163	-0.404658	-4.16052	cluster3	+	2	2	2	4.1	4.1	4.1	54.234
765	Q9BRK3-3;Q9BRK3;Q9BRK3-2;Q9BRK3-4	Q9BRK3-3;Q9BRK3;Q9BRK3-2;Q9BRK3-4	Matrix-remodeling-associated protein 8	MXRA8	3.04808	3.99372	4.51361	5.96408	4.41449	5.15755	4.36269	2.7146	3.76001	2.49412	5.88451	5.29464	4.99136	5.04669	4.75232	2.11255	3.39618	1.28175	2.11007	0.986894	0.453875	1.69731	3.09333	1.67155	2.74644	4.50142	1.65962	-4.89912	0.720573	-1.17845	3.67664	0.285415	2.0236	1.88435	-0.470335	1.8232	cluster1	+	20	20	19	37.4	37.4	36	47.971
766	Q9BRK5;Q9BRK5-6;G3V1E2;Q9BRK5-4;Q9BRK5-3;Q9BRK5-2;H0Y3T6;Q9BRK5-5	Q9BRK5;Q9BRK5-6;G3V1E2;Q9BRK5-4;Q9BRK5-3;Q9BRK5-2;H0Y3T6	45 kDa calcium-binding protein	SDF4	1.31967	1.91032	0.635383	2.03487	2.08041	0.232576	0.497314	0.347908	1.16206	0.583932	2.2987	1.00505	1.92759	1.87324	0.891713	-0.444851	0.4949	0.111353	-2.75604	-1.08859	-1.18322	-4.14112	-2.41203	-4.55379	-1.98765	-0.884403	0.528539	-0.808131	0.288713	-2.05544	1.77825	1.48407	-0.0371304	1.14435	0.400898	-3.23581	cluster1	+	11	11	11	32.6	32.6	32.6	41.806
767	Q9BRT3;J3KTI2	Q9BRT3;J3KTI2	Migration and invasion enhancer 1	MIEN1	4.92636	4.93502	5.07139	5.40418	5.39669	4.45317	3.26329	2.57871	1.93977	2.69609	4.81111	2.54345	4.99422	4.01748	0.99031	3.12346	0.38564	3.40361	-2.99948	2.681	3.51139	2.52837	2.291	-5.73776	-4.11066	-1.05211	0.301483	2.40042	-5.25437	3.90149	0.377566	-4.35737	1.78436	1.23945	-1.08369	-2.53283	cluster1	+	7	7	7	81.7	81.7	81.7	12.403
768	Q9BU40-2;Q9BU40-4;Q9BU40-5;Q9BU40;Q9BU40-6;Q9BU40-3	Q9BU40-2;Q9BU40-4;Q9BU40-5;Q9BU40;Q9BU40-6;Q9BU40-3	Chordin-like protein 1	CHRDL1	-4.47055	-5.66067	-4.42083	-5.21457	-8.10091	-5.54367	-5.68709	-4.94388	-3.95133	-5.58874	-8.01768	-5.29897	-4.30017	-6.59521	-4.48637	-4.72455	-7.05813	-7.11147	-3.51569	-3.02393	-2.69651	-4.10572	-1.68799	-4.51511	-5.63662	-5.10684	0.72065	-0.283747	-1.96291	-3.32557	1.75836	-2.89366	-3.56769	-0.475969	0.894504	-5.9041	cluster3	+	9	9	9	24.8	24.8	24.8	51.425
769	Q9BUD6;D6RB12;D6RBY3;D6RIH5	Q9BUD6;D6RB12	Spondin-2	SPON2	-2.91277	-1.74727	-6.69207	-7.64624	-6.87359	-3.98528	-4.47334	-1.61848	-2.37072	-9.9732	-4.9534	-0.0242061	-5.05451	-3.39614	-0.0660445	-1.23489	-0.958728	-2.16821	-0.293931	-0.512919	-1.25175	-2.71976	-1.98123	-1.38936	0.844853	-0.670525	2.99562	0.751529	0.927541	0.0836091	4.31594	0.887018	1.95902	4.30891	1.55639	-1.40582	cluster3	+	6	6	6	15.7	15.7	15.7	35.846
770	Q9BUT1;Q9BUT1-3;D6R9P2;Q9BUT1-2;D6RFG2;D6R9U8;D6RIR6;D6RBF6	Q9BUT1;Q9BUT1-3;D6R9P2;Q9BUT1-2	3-hydroxybutyrate dehydrogenase type 2	BDH2;SLC9B2	0.123482	0.280756	-0.829559	-1.34845	2.483	-0.956425	3.01499	5.32684	4.68419	3.9661	3.90711	4.52968	5.94347	4.95462	4.22162	3.80344	3.04499	-3.0956	1.26942	3.63659	4.37713	3.97412	5.42563	2.34468	2.99904	2.79366	1.41439	-0.812171	3.10889	1.50931	-4.07791	2.12005	4.89344	0.739089	1.36959	2.22395	cluster1	+	8	8	8	40	40	40	26.724
771	Q9BX67;Q9BX67-2;H0YD98	Q9BX67;Q9BX67-2	Junctional adhesion molecule C	JAM3	-0.899157	0.721549	1.23342	-0.0909964	0.33391	1.97049	-2.12606	1.1336	-0.21746	0.890476	1.0638	0.0976896	1.05051	1.79475	0.785603	0.187594	-0.0903366	1.07673	-2.60482	1.00863	1.77372	1.98661	2.91928	-3.87634	0.674303	-0.19563	-1.72201	-1.61858	-4.59254	-5.7067	0.320413	-3.90896	1.04514	0.366215	-1.05348	-2.26641	cluster1	+	6	6	6	22.6	22.6	22.6	35.02
772	Q9BXX0	Q9BXX0	EMILIN-2	EMILIN2	-8.9652	-5.72183	-1.25398	-5.12288	-3.01338	-3.68171	-6.15643	-5.07866	-4.10501	-4.11805	-5.4188	-2.73735	-4.05581	-6.39137	-4.95155	-3.2357	-4.13269	-1.05235	0.0353888	-3.81037	-0.599524	-4.33201	-4.79978	-2.27087	-3.21389	-3.67888	-0.905487	0.26038	-2.63665	-0.938592	1.23415	-2.96644	0.213352	2.78577	-0.863757	-3.76697	cluster3	+	13	13	13	11.6	11.6	11.6	115.69
773	Q9BYE9	Q9BYE9	Cadherin-related family member 2	CDHR2	3.0077	1.45675	2.2657	0.759392	1.74554	2.75526	1.85409	0.842138	1.1818	1.82091	1.96398	0.494659	1.94853	3.39898	1.25605	0.752973	0.97355	-1.71507	-0.964374	0.0880259	2.42017	1.97304	0.268134	0.63827	-0.345192	0.449521	-0.0515171	-0.744325	2.29197	-2.96232	0.647637	1.71086	0.326736	-1.54812	-0.865167	1.21498	cluster1	+	25	25	25	22.1	22.1	22.1	141.54
774	Q9BYT8;H0YAK4;E9PCB6	Q9BYT8;H0YAK4;E9PCB6	Neurolysin, mitochondrial	NLN	-7.83336	-5.75768	-2.50645	-8.9962	-7.83916	-1.12349	-0.490419	0.956464	3.10566	0.670502	-0.947565	-1.18312	-0.144783	-0.590004	0.891109	-1.08391	-6.44879	1.87372	-1.96618	0.44255	-0.142893	-0.188102	0.884329	-2.00485	-3.28375	-2.41519	-2.03643	-4.68825	-1.4767	1.00182	-2.38064	-1.18048	0.888656	-3.15107	-0.619004	2.28672	cluster3	+	3	3	3	5.4	5.4	5.4	80.651
775	Q9BZM5;C9JAK3;Q6H3X3-2;Q5VY80;Q6H3X3	Q9BZM5;C9JAK3;Q6H3X3-2;Q5VY80;Q6H3X3	NKG2D ligand 2;Retinoic acid early transcript 1G protein;Retinoic acid early transcript 1L protein	ULBP2;RAET1G;RAET1L	-8.26515	-4.88534	-4.50211	-3.59005	-8.03614	-4.2189	-5.86084	-7.36987	-5.40202	-5.64131	-0.395016	-1.89974	-0.150552	-3.25048	-0.165228	-1.95051	-2.16224	-3.5051	-3.76794	-0.367863	-3.23941	-4.34315	-2.01696	-0.217191	-2.77339	-6.58533	1.52687	2.80565	-5.10023	-0.622056	1.78033	0.670469	-2.22005	0.546023	1.8501	-4.1125	cluster3	+	3	3	3	10.6	10.6	10.6	27.368
776	Q9GZM7;Q9GZM7-3;F6SDV2	Q9GZM7;Q9GZM7-3;F6SDV2	Tubulointerstitial nephritis antigen-like	TINAGL1	0.583836	0.0717249	0.480255	1.33819	-0.837576	0.847837	-0.480635	-2.41666	-3.66863	-2.95333	-1.56162	-2.25562	-1.43306	-1.41285	-0.641586	-2.40986	-3.76425	-6.52369	-1.29534	-5.27906	-2.22732	-2.22815	-3.0375	-7.08628	-3.14301	-5.81327	-6.64106	-5.31293	-4.55355	-1.08571	-3.23084	-4.50542	-3.6014	-4.65808	-0.129961	-1.69792	cluster1	+	7	7	7	19.7	19.7	19.7	52.387
777	Q9GZX9;J3QS03;Q9GZX9-2	Q9GZX9;J3QS03	Twisted gastrulation protein homolog 1	TWSG1	4.24225	4.29553	4.53289	4.84293	4.74904	5.22719	2.43143	4.14008	3.9116	4.38779	5.0457	3.44052	5.49531	5.72284	3.30285	1.77691	2.68267	-2.43409	-3.10619	4.03608	4.234	3.22028	4.92626	2.60575	2.97188	2.38443	2.09639	1.88821	1.65511	2.78768	3.76167	1.26573	2.79912	1.60722	0.538011	-0.469326	cluster1	+	6	6	6	37.2	37.2	37.2	25.017
778	Q9H0G5;A0A024QZ33;K7ERM9	Q9H0G5;A0A024QZ33	Nuclear speckle splicing regulatory protein 1	NSRP1;CCDC55	-3.31845	-8.60163	-9.38555	-6.26784	-8.46299	-7.4248	0.141842	0.729535	1.13195	0.956066	-4.81274	-2.0551	-8.91069	-2.02588	-5.99182	2.38808	2.60829	4.33302	3.85375	0.844263	-6.26216	-3.93092	-0.697381	1.56967	0.175008	1.70077	1.85697	0.463544	1.53357	1.48544	-3.60934	0.425936	2.39539	-3.91519	-0.978866	0.252838	cluster3	+	3	3	3	9.1	9.1	9.1	66.389
779	Q9H0W9-2;Q9H0W9;A0A087WT99;E9PQS1;E9PJU8;Q9H0W9-4;Q9H0W9-3;E9PPB5;E9PIP1;E9PSC3;E9PLC5;E9PLB3;E9PR95	Q9H0W9-2;Q9H0W9;A0A087WT99;E9PQS1;E9PJU8;Q9H0W9-4;Q9H0W9-3;E9PPB5	Ester hydrolase C11orf54	C11orf54	3.37075	2.28722	2.57023	4.05287	3.68461	1.22538	2.37129	2.39366	1.57561	0.583114	3.94231	1.95687	2.10866	2.72776	1.47255	2.87808	0.918013	3.35934	1.27027	0.920692	0.5267	-0.900001	-0.249447	1.70215	2.51627	0.193978	0.21563	1.40224	1.82832	2.4666	-3.53065	-1.8285	-3.60636	-3.77209	-1.48919	2.60027	cluster1	+	11	11	11	44.3	44.3	44.3	33.098
780	Q9H1C7	Q9H1C7	Cysteine-rich and transmembrane domain-containing protein 1	CYSTM1	3.95197	4.5786	3.95593	4.92721	4.87819	3.39632	3.61076	2.31796	1.13865	3.80517	4.9197	-3.84806	4.69941	4.42993	-3.50166	3.67781	-1.51609	-1.55042	-3.67722	-3.73976	1.81489	2.47105	-2.12788	-0.306939	-2.87942	0.0113094	-4.50064	-3.1728	-3.20479	-0.94727	-3.88203	-3.30125	-4.0571	-0.98078	-1.78555	-1.17437	cluster1	+	2	2	2	11.3	11.3	11.3	10.631
781	Q9H1U4	Q9H1U4	Multiple epidermal growth factor-like domains protein 9	MEGF9	-0.564471	-1.27495	-1.99624	-0.193961	-1.50853	-1.70345	-1.70658	-2.68379	-3.35977	-1.59774	-0.573779	-4.59235	-6.46932	-2.96896	-4.67261	-4.4695	-2.34828	-5.8944	-3.7173	-5.76755	-4.14704	-5.92269	-3.10979	-3.27681	-3.46004	-4.76369	-5.12101	-2.44971	-4.8234	0.310192	-4.88949	-0.363355	-7.13281	-5.64239	-3.45354	-0.46292	cluster1	+	6	6	6	10.6	10.6	10.6	62.983
782	Q9H444	Q9H444	Charged multivesicular body protein 4b	CHMP4B	0.985553	0.914178	0.623069	1.19609	1.7669	-1.72747	1.82756	-3.80234	-0.170573	-0.618675	0.641871	-2.16923	0.509795	-1.36468	0.662335	-2.50558	-4.13543	-0.883707	-4.02948	-6.39585	-3.50111	-4.76163	1.65404	-1.65069	-2.70231	-4.70979	-2.78518	-5.57859	-5.45758	-0.734101	-4.93659	-2.46405	-4.23234	-1.78948	-1.17674	-3.55064	cluster1	+	7	7	6	42	42	38.8	24.95
783	Q9H756	Q9H756	Leucine-rich repeat-containing protein 19	LRRC19	1.96439	-0.118916	-1.02179	0.551318	1.84075	-0.520177	1.59624	-0.144466	1.26885	0.309848	1.25542	-0.300817	1.28482	0.955333	-0.909887	-0.527538	-0.549922	-4.91346	-1.91735	-1.81495	-2.19303	-2.76893	-0.370133	-5.82236	-3.94609	-6.34472	-4.13901	-4.08358	-4.49081	0.961091	0.577964	-3.44896	-3.92557	-3.09728	-5.27442	-3.90316	cluster1	+	5	5	5	15.4	15.4	15.4	42.334
784	Q9H8L6;V9GYS9;R4GMY6;V9GY43	Q9H8L6	Multimerin-2	MMRN2	2.06989	2.65947	2.41592	2.20074	2.05894	2.36873	-0.101883	1.61893	1.57285	1.30993	0.39531	0.558027	2.24293	3.24684	0.665085	0.197617	0.704776	0.609509	0.742564	-0.723754	0.368715	0.95728	-0.330908	-2.25341	-0.597076	1.27109	-1.21303	-2.30303	0.555112	0.169508	-0.58626	0.109526	-2.19521	-2.90905	-5.01102	-0.168962	cluster1	+	7	7	7	9.5	9.5	9.5	104.41
785	Q9H9H4;F5H4M0;F5H1F6	Q9H9H4;F5H4M0;F5H1F6	Vacuolar protein sorting-associated protein 37B	VPS37B	-1.99199	-0.531224	-1.92625	-1.40387	-2.34215	-2.93488	-7.24172	-4.66925	-3.99257	-3.27868	-4.24823	-3.06233	-4.91322	-4.82804	-1.82499	-3.49439	-2.60488	-3.65855	-4.71749	-5.25889	-5.41863	-8.16661	-2.93311	-1.1594	-6.82681	-3.40222	-4.54159	-5.07412	-3.17726	-3.7421	-1.69147	-0.940585	-4.02831	-0.376946	-4.0472	-5.19978	cluster2	+	4	4	4	22.8	22.8	22.8	31.307
786	Q9HAT2;Q9HAT2-2	Q9HAT2;Q9HAT2-2	Sialate O-acetylesterase	SIAE	4.16589	4.02894	2.13963	3.47693	3.19947	3.90735	4.77783	3.81415	4.20241	3.55559	4.49838	3.50881	3.16742	4.11341	2.97551	2.67258	2.99958	2.65816	2.73111	3.85767	3.25703	2.72752	4.53274	1.35716	3.84605	2.64177	1.17293	2.04323	1.63279	1.821	1.79747	1.99501	2.27054	0.470258	-0.358256	2.65466	cluster1	+	17	17	17	37.3	37.3	37.3	58.314
787	Q9HB40;Q9HB40-2;I3L4Z3;I3L4Z9;I3L506;I3L2N6	Q9HB40;Q9HB40-2	Retinoid-inducible serine carboxypeptidase	SCPEP1	5.35806	4.69453	2.16774	2.19956	4.15289	0.945719	3.18137	3.71758	2.55118	2.77521	-1.79799	2.74848	3.23339	1.6515	0.685299	3.11926	2.90662	-1.36448	2.55326	2.76295	2.53805	2.10146	5.05242	-4.25539	1.84703	1.27122	-2.54791	-0.568896	-1.45148	-5.05685	-0.977853	1.27473	0.159002	-0.612914	-4.64546	0.832558	cluster1	+	16	16	16	37.4	37.4	37.4	50.83
788	Q9HC10-4;Q9HC10-2;Q9HC10-3;Q9HC10-5;Q9HC10	Q9HC10-4;Q9HC10-2;Q9HC10-3;Q9HC10-5;Q9HC10	Otoferlin	OTOF	-4.1538	-9.05734	-6.44318	-3.39076	-7.22089	-7.01235	0.884069	1.2136	1.44715	0.35934	-4.36958	2.33376	-4.59867	-4.44297	2.93421	3.8957	1.37734	4.00613	3.38355	1.08853	-2.4913	-1.23843	-3.58726	1.5644	0.98415	0.57749	2.48127	3.72427	2.73285	2.32652	-2.26545	3.20181	-2.72214	-1.9477	0.591512	3.36527	cluster3	+	3	3	3	2.7	2.7	2.7	140.51
789	Q9HCN6-2;Q9HCN6;Q9HCN6-3;K7EIW7	Q9HCN6-2;Q9HCN6;Q9HCN6-3;K7EIW7	Platelet glycoprotein VI	GP6	5.20177	4.71383	4.71423	5.89384	4.15612	4.64717	2.78541	3.54932	3.21552	3.54949	4.34519	2.98061	3.93039	3.24587	2.88246	2.82285	3.20312	0.786778	2.95863	1.92684	0.999208	1.91187	1.96	-0.644956	-1.4876	0.831907	-6.08178	-2.98827	-5.57832	-5.64395	-1.4408	-4.41068	-7.41359	-0.289584	-4.20278	-4.49288	cluster1	+	9	9	9	35.5	35.5	35.5	35.091
790	Q9HCU0;Q9HCU0-2	Q9HCU0	Endosialin	CD248	6.55498	5.76634	6.8454	6.86327	5.92291	6.26341	5.97	4.65125	5.01316	6.05678	7.84622	4.30181	7.95038	6.57686	4.93037	4.80482	3.9206	2.88231	4.77015	4.94766	6.42448	5.71845	3.3728	2.27007	3.32039	4.14692	1.60291	2.95324	2.1807	4.0072	4.01157	1.49149	4.28343	4.0305	1.34946	1.59005	cluster1	+	17	17	17	26.2	26.2	26.2	80.858
791	Q9NP84	Q9NP84	Tumor necrosis factor receptor superfamily member 12A	TNFRSF12A	2.51401	1.85178	3.18925	1.93528	1.49674	3.46121	1.81118	1.81521	2.31257	2.78323	1.15289	-5.01052	4.01514	2.89865	-6.41261	2.25561	3.29536	2.06965	-2.08592	4.31049	6.54639	5.40435	3.1439	1.82819	-3.51531	2.90753	5.09066	5.85017	3.86327	5.52664	5.78643	4.05977	4.86528	4.71542	2.6435	4.95454	cluster3	+	3	3	3	14	14	14	13.911
792	Q9NPF0;Q9NPF0-2;M0R100	Q9NPF0;Q9NPF0-2	CD320 antigen	CD320	3.16234	3.25046	2.91267	4.48897	2.97348	3.19503	2.32685	0.906779	1.64468	1.04455	2.08679	-3.80951	3.34733	3.21621	-4.63305	1.64297	1.59141	-2.6957	1.87273	-0.47643	-0.785342	0.874683	0.294251	-0.545464	0.882479	0.0448164	-4.05251	-0.606312	-5.23069	0.180911	-1.50193	-1.20944	-0.237449	-5.93532	-6.04735	-2.57491	cluster1	+	7	7	7	28.4	28.4	28.4	28.991
793	Q9NPH3-2;Q9NPH3;Q9NPH3-5;Q9NPH3-3;C9J1D9;C9J9W1;C9JT28;H7C3W4	Q9NPH3-2;Q9NPH3;Q9NPH3-5;Q9NPH3-3;C9J1D9	Interleukin-1 receptor accessory protein	IL1RAP	-1.92699	-2.04909	-3.06367	-3.7675	-2.35801	-0.0309967	0.161061	1.60583	1.97364	2.41117	0.125123	1.5356	-0.849386	-0.832218	2.13491	-0.869054	1.49042	2.42426	1.93488	0.724537	0.846074	0.500846	0.478192	2.42154	2.03407	1.06	-0.283933	0.230864	2.34626	-2.77311	-0.6464	1.21882	-0.993592	-3.20655	-0.569452	1.6718	cluster3	+	11	11	11	28.9	28.9	28.9	41.018
794	Q9NQ36-2;Q9NQ36;Q9NQ36-3	Q9NQ36-2;Q9NQ36;Q9NQ36-3	Signal peptide, CUB and EGF-like domain-containing protein 2	SCUBE2	0.209757	-0.282736	-1.06547	-0.782235	-1.75224	1.81608	2.18925	2.39308	2.417	2.6129	1.72349	3.92559	1.79185	1.7877	3.6702	3.72286	3.11771	4.6058	3.59175	3.04729	2.07123	1.5457	2.61542	4.03489	3.61217	3.47256	3.55218	4.44526	4.33989	5.40694	0.679472	3.99281	1.90886	1.0544	3.12296	3.77305	cluster3	+	7	7	7	6.5	6.5	6.5	106.77
795	Q9NQ38;Q9NQ38-3;Q9NQ38-2;E7EWP9;E5RFU9;E5RG22	Q9NQ38;Q9NQ38-3;Q9NQ38-2;E7EWP9	Serine protease inhibitor Kazal-type 5;Hemofiltrate peptide HF6478;Hemofiltrate peptide HF7665	SPINK5	0.100294	0.907975	1.71404	1.8047	0.52766	0.913885	0.575747	-0.265276	-1.42793	-1.4126	1.25677	-0.350866	1.85639	1.02756	-1.2899	1.04821	-0.606468	0.66909	0.836673	0.72145	2.58431	1.61403	1.40517	2.04157	1.03204	1.27043	4.00414	4.48376	2.89508	1.91788	5.24264	2.25186	4.33558	5.01954	4.2609	2.61064	cluster3	+	38	38	38	38.5	38.5	38.5	120.71
796	Q9NQ84;Q9NQ84-2;A8MXZ4;J9JIE0	Q9NQ84;Q9NQ84-2;A8MXZ4;J9JIE0	G-protein coupled receptor family C group 5 member C	GPRC5C	4.94358	5.39738	4.91151	5.18912	5.20663	3.2255	4.05798	2.45841	3.98004	3.60408	4.11949	3.29207	3.39007	3.59989	-3.5969	3.54284	4.0764	3.49399	2.93286	2.25055	2.09584	2.50447	4.91231	1.13965	2.79163	1.86868	-1.62033	0.240636	1.79926	1.24547	-0.239583	1.6055	-1.10837	-0.714179	0.299447	0.623033	cluster1	+	11	11	10	23.1	23.1	21.8	48.193
797	Q9NR09	Q9NR09	Baculoviral IAP repeat-containing protein 6	BIRC6	-7.2124	-4.54293	-2.72148	-2.77329	-6.57229	-1.1348	0.059911	1.44457	-0.53225	0.990789	0.328711	2.30122	0.208279	2.52461	2.70262	1.49211	0.20769	2.90578	2.33693	2.57937	3.79366	4.19708	1.94024	3.82396	2.18078	3.20558	2.92062	3.49028	0.914187	3.47543	2.27908	2.67448	3.9063	4.07083	2.60141	2.28652	cluster3	+	3	3	3	0.8	0.8	0.8	530.25
798	Q9NRR1;H0Y8Q4;H0Y9X7	Q9NRR1	Cytokine-like protein 1	CYTL1	-7.35245	-3.39632	-0.746437	-6.22814	-5.75108	-6.62284	-6.01841	-5.34293	-2.47553	-5.29961	-4.12544	-2.80771	-6.1185	-6.61116	-3.55335	-6.07907	-5.03047	-3.68766	-2.72649	-0.161162	-0.575807	-6.60503	-0.467497	-1.55862	-2.64886	-2.41813	2.88938	1.9243	0.387713	-3.76678	4.15762	-5.22697	2.35052	4.12653	0.880118	-0.549459	cluster3	+	7	7	7	49.3	49.3	49.3	15.577
799	Q9NRX4;Q9NRX4-2	Q9NRX4;Q9NRX4-2	14 kDa phosphohistidine phosphatase	PHPT1	1.46707	2.35028	2.75472	3.89465	3.823	6.04257	-1.69745	1.93776	0.0981669	-5.04455	0.159992	-3.46158	3.47931	3.1297	-4.137	-1.71526	-0.780869	-5.8804	1.16538	-1.50621	1.09596	-0.075891	5.44528	-3.02297	-4.94647	-4.16371	-1.79416	-7.56142	-2.4427	1.12612	-4.04922	-2.47722	0.0697534	-1.03858	-0.775553	0.13453	cluster1	+	7	7	7	68.8	68.8	68.8	13.832
800	Q9NS71	Q9NS71	Gastrokine-1	GKN1	2.82207	-3.09663	-1.99921	-9.91585	-4.80177	-1.01431	-1.783	-5.42421	2.98451	-1.60154	1.53806	-1.89821	-6.28197	1.50714	-3.3855	-3.27724	1.78043	-2.9448	-4.06108	2.62543	3.07444	-4.1479	-3.42617	-2.01867	-4.41455	-7.40064	3.12786	3.49855	3.11753	-4.8252	5.2554	3.0967	-2.68655	3.2204	4.55483	1.39408	cluster3	+	2	2	2	12.1	12.1	12.1	21.999
801	Q9NTU7	Q9NTU7	Cerebellin-4	CBLN4	-1.3231	-1.25686	-1.25304	-1.97151	-2.01783	-3.72709	-4.48288	-6.41319	-3.09364	-3.53125	-2.31596	-4.76341	-2.04276	-2.54782	-2.28386	-0.729202	-3.31972	-0.128435	-2.22974	-3.55348	-4.65068	-2.74207	-5.13167	-3.35827	-2.65346	-4.0959	-2.93174	-2.31848	-5.48027	-3.64957	-7.00514	-5.82671	-2.5323	-3.69995	-5.80025	-4.38697	cluster1	+	1	1	1	7	7	7	21.808
802	Q9NU53;Q5TFA5	Q9NU53	Glycoprotein integral membrane protein 1	GINM1	1.08139	1.25154	1.76097	1.5423	1.79824	1.48276	1.3786	0.440797	-0.121622	0.592797	-0.0002131	-1.53953	0.344975	1.34331	0.730365	-1.92867	-1.51696	-2.1628	-0.901762	-1.16527	-1.16416	-1.77386	-2.40032	-2.67728	-4.86385	-0.180997	-2.57768	-4.00149	-3.90732	-3.21677	-3.281	-2.60637	-3.17747	-6.19086	-5.36587	-5.53314	cluster1	+	7	7	7	21.8	21.8	21.8	36.84
803	Q9NUM4	Q9NUM4	Transmembrane protein 106B	TMEM106B	2.14037	1.12142	-0.178468	-1.99701	0.269418	2.14263	-5.11193	1.55436	-0.884185	0.430601	-2.7483	-0.725368	-1.98938	-1.39968	-2.00034	-3.22158	-3.52055	-4.65751	-2.01782	1.30364	-0.844787	1.39563	2.12768	-0.699656	-1.47832	-0.534212	-5.7659	-5.09046	-2.65087	-4.20453	-3.46788	-5.01564	1.77043	-5.1404	-5.92985	1.17886	cluster1	+	2	2	2	6.6	6.6	6.6	31.127
804	Q9NZ53;Q9NZ53-2	Q9NZ53	Podocalyxin-like protein 2	PODXL2	0.505654	-0.320962	-0.199445	-1.15699	-1.41674	0.481559	-5.43777	-5.94822	-3.80505	-1.44738	-1.16248	-3.75209	-1.01181	0.0760907	-2.99215	-0.50035	-4.01076	-3.65152	-0.962312	-1.77641	-4.67726	-1.18339	-2.43877	-1.77534	-3.31261	-3.97553	-3.13845	-5.14211	-1.39581	-3.31113	-4.53727	-4.57583	-3.43122	-4.21412	-1.56132	-1.08158	cluster1	+	3	3	3	6.6	6.6	6.6	65.075
805	Q9NZD4;REV__Q9BYX2-6;REV__Q9BYX2-5;REV__Q9BYX2-4;REV__Q86YV9;REV__Q9BYX2-2;REV__Q9BYX2	Q9NZD4	Alpha-hemoglobin-stabilizing protein	AHSP	-5.82929	-4.50472	-3.35153	-4.91806	-2.73815	-1.51983	-5.16204	0.0463993	0.507359	1.30526	0.83408	-4.49435	-0.00982848	1.24447	-3.03929	1.82916	-6.52836	0.708775	-2.94204	-0.847518	4.11843	4.04913	2.25995	-2.51909	-4.38251	-4.37724	1.61032	1.44167	1.23542	-4.53724	5.21752	1.54306	1.10599	3.50014	3.03204	0.689545	cluster3	+	4	4	4	40.2	40.2	40.2	11.84
806	Q9NZH0;Q9NZH0-2	Q9NZH0;Q9NZH0-2	G-protein coupled receptor family C group 5 member B	GPRC5B	4.7998	4.86719	4.91613	5.48838	4.95844	3.03099	4.5385	3.59851	4.03193	3.88697	4.39912	2.5741	4.41081	4.30654	2.36341	3.26561	4.20735	1.02769	2.14061	1.68961	2.27389	1.61569	1.98198	0.0355837	1.1511	1.65579	-5.19484	-0.57261	-4.67104	-3.63213	2.12547	-3.57997	3.37767	4.22172	-0.026561	1.76382	cluster1	+	5	5	5	16.1	16.1	16.1	44.794
807	Q9NZP8;F5H6S5;H0YFL7;F5GWF3;F5H7C8;H0YGP8;F5H2Z5;REV__Q96Q91-4;REV__Q96Q91-2;REV__Q96Q91-3;REV__Q96Q91	Q9NZP8	Complement C1r subcomponent-like protein	C1RL	4.16887	5.59697	5.55797	6.07057	4.98878	5.31461	5.99096	6.54636	7.00631	6.60146	6.3395	6.77936	6.30569	6.1669	5.975	6.28475	5.899	4.92042	4.91869	4.96042	3.53671	5.67579	5.52727	4.9542	5.93166	4.62417	3.76752	3.75969	4.42861	2.78224	2.39446	4.77319	4.13191	3.28173	2.72899	3.89219	cluster1	+	18	17	17	40.9	39	39	53.498
808	Q9NZU0	Q9NZU0	Leucine-rich repeat transmembrane protein FLRT3	FLRT3	-2.04678	-2.51311	-2.67491	-2.33318	-2.05377	-0.656562	-3.03407	-5.12941	-3.88529	-2.52734	-2.41467	-2.77063	-1.93129	-7.27929	-2.64998	-4.50758	-4.8507	-1.78909	-1.63208	-1.37456	-3.00305	-2.4859	-4.41866	-4.2333	-3.71144	-4.30139	-1.8836	-2.49722	0.0879806	-3.18104	-1.65015	-1.0393	-2.57014	-1.32415	-3.3496	-1.53372	cluster2	+	9	9	9	17.7	17.7	17.7	73.003
809	Q9NZU1	Q9NZU1	Leucine-rich repeat transmembrane protein FLRT1	FLRT1	-2.40899	-6.2863	-6.92552	-7.30663	-4.57858	-3.39261	-6.12909	-4.92603	-2.18944	-3.02978	-3.60025	-2.3971	-5.84097	-3.88261	-0.669927	-3.66265	-2.90863	-2.99457	-4.68685	-6.22361	-3.75557	-2.38969	-3.71251	-2.40631	-1.01176	-2.37605	0.326497	-0.712638	-0.138429	1.44271	-6.66207	-4.80335	-2.18616	-0.547107	-2.00652	-0.990813	cluster3	+	3	3	3	5.7	5.7	5.7	71.358
810	Q9NZZ3;Q9NZZ3-2	Q9NZZ3;Q9NZZ3-2	Charged multivesicular body protein 5	CHMP5	3.67924	4.2289	4.11123	4.87121	5.28182	2.47323	3.9049	3.69508	4.09097	3.85114	2.54058	3.3851	4.41941	2.75996	-0.469969	3.37706	0.990065	3.99469	-1.11611	3.07881	0.761888	1.85651	4.54288	1.93929	-5.61633	-0.880675	0.705154	1.13225	1.3134	2.81367	1.54952	-4.15248	-0.291097	2.41749	0.390898	-1.72687	cluster1	+	7	7	7	32.9	32.9	32.9	24.57
811	Q9P121-4;Q9P121-3;Q9P121-2;Q9P121;F8W8Y1;F8VTR5;F6WFR7;H7BZ62;C9JK95	Q9P121-4;Q9P121-3;Q9P121-2;Q9P121;F8W8Y1;F8VTR5	Neurotrimin	NTM	2.06982	2.64409	2.92655	1.88765	1.87291	1.93404	0.769868	1.24104	-0.00154119	2.00009	2.28222	1.94418	1.81065	2.09343	-0.0629908	-0.0356029	-1.06843	-4.11855	0.565168	-0.269419	1.18199	1.55483	2.30319	-0.38596	-0.660585	-0.492158	-1.58373	-3.95019	-2.66639	-4.22021	-0.643327	-3.69825	-0.494212	-1.59098	-0.0154934	-1.5626	cluster1	+	14	9	9	42.5	30.7	30.7	39.226
812	Q9P1F3;Q5SZC9	Q9P1F3	Costars family protein ABRACL	ABRACL	-6.31109	-6.51571	-5.76174	-7.7932	-1.79847	-3.62157	-1.92507	-1.89284	-3.49022	-2.40631	-0.642643	-2.58706	-3.34868	-0.773304	-3.5228	-0.0600515	-0.311989	-3.45374	-2.67763	1.28959	1.82973	0.259222	-0.940369	0.641034	-3.15467	-0.733546	2.27224	3.6442	1.43332	-1.54171	2.76403	1.34637	2.65654	3.77817	2.98843	1.45837	cluster3	+	3	3	3	43.2	43.2	43.2	9.0564
813	Q9UBD6;H0YMS1;H0YKQ3;H0YMF8;H0YM79	Q9UBD6;H0YMS1;H0YKQ3;H0YMF8	Ammonium transporter Rh type C	RHCG	1.98278	3.1162	3.00356	2.70986	2.22639	1.97282	2.58651	1.66459	2.29661	2.69708	1.35041	-3.10534	3.41896	3.14528	2.87905	-1.26449	0.576919	-0.341498	-0.415392	-0.236538	-1.28554	-3.62902	-0.303777	-2.20271	-4.74502	1.08277	-4.01423	-3.57167	-3.3996	-6.61603	-4.84473	-2.7994	-2.71795	-5.0891	-4.21752	-1.23511	cluster1	+	3	3	3	8.1	8.1	8.1	53.178
814	Q9UBG0;E7EME3	Q9UBG0	C-type mannose receptor 2	MRC2	-0.229378	-1.86095	-3.92877	-0.509754	-2.21109	-1.71125	-4.62706	-5.03339	-5.05151	-4.5371	-2.79885	-2.05391	-2.00415	-2.09307	-2.8525	-4.98857	-5.65192	-4.07348	-3.12404	-5.05243	-3.54461	-4.02482	-5.63562	-3.68622	-2.36575	-4.5788	-3.40084	-2.87126	-4.49584	-2.67285	-3.40033	-5.40956	-3.49122	-3.39127	-4.74047	-2.59075	cluster2	+	8	8	8	7.7	7.7	7.7	166.67
815	Q9UBI6	Q9UBI6	Guanine nucleotide-binding protein G(I)/G(S)/G(O) subunit gamma-12	GNG12	-0.660496	2.20035	0.0772429	-0.0278664	2.14486	-1.62549	0.726215	1.52716	1.69776	2.08674	1.60993	-3.67633	1.95924	1.82375	-1.5705	0.598957	0.301752	-2.20773	-3.72345	-5.04372	-3.9523	-2.65361	-0.0488041	-7.15898	-2.49778	-2.73557	-4.37903	-2.06979	-1.08572	-1.58987	-3.2506	0.172336	-4.60478	-3.81637	-3.69652	-3.77694	cluster1	+	4	4	4	66.7	66.7	66.7	8.0061
816	Q9UBV8	Q9UBV8	Peflin	PEF1	-1.78006	-2.31344	-4.73871	1.02071	-0.970802	-3.2613	-0.999703	-0.224227	-0.527696	-3.36559	-4.27506	-1.7917	-3.04151	-4.4614	0.0195256	-4.44215	-5.37173	-2.595	-4.94258	-5.2157	-5.00937	-5.23186	-5.3652	-1.18191	-6.38711	-1.13877	-5.37753	-5.7766	-3.59175	-3.2667	-3.09783	-2.40621	-2.80151	-5.27458	-3.26659	-3.41708	cluster1	+	4	4	4	14.4	14.4	14.4	30.381
817	Q9UEF7;Q9UEF7-2	Q9UEF7;Q9UEF7-2	Klotho;Klotho peptide	KL	-3.63998	-4.80555	-4.30806	-7.54844	-4.70845	-3.52988	-1.3798	0.499631	1.54945	-0.169118	-5.73197	1.55274	-4.55828	-6.34419	1.69003	0.11657	1.11197	3.57201	2.22659	1.3531	-5.31648	-5.4003	-4.47216	0.0244669	2.27554	-0.90182	1.31394	0.728341	2.04657	3.02261	-4.52033	1.66796	-1.0455	-0.394988	-5.49983	-0.687921	cluster3	+	11	11	11	13.7	13.7	13.7	116.18
818	Q9UFW8	Q9UFW8	CGG triplet repeat-binding protein 1	CGGBP1	-3.39639	-7.72597	-8.65142	-5.26422	-5.58344	-3.92664	2.28556	0.846105	2.49808	-4.34119	-4.98516	3.64439	-2.65723	-5.15101	3.23599	1.72314	1.66349	4.44127	4.12737	0.814748	-1.20733	-6.01976	-4.50924	2.98328	3.0232	2.46457	1.74658	2.72903	0.407888	3.21897	-1.34289	2.71421	-4.654	-6.53099	-1.5032	2.22192	cluster3	+	1	1	1	6.6	6.6	6.6	18.82
819	Q9UGL1;Q9UGL1-2;C9JGA3;B3KV94;Q9BY66-2;Q9BY66;P41229-2;P41229-5;P41229;Q9BY66-3	Q9UGL1;Q9UGL1-2;C9JGA3;B3KV94;Q9BY66-2;Q9BY66;P41229-2;P41229-5;P41229;Q9BY66-3	Lysine-specific demethylase 5B;Lysine-specific demethylase 5D;Lysine-specific demethylase 5C	KDM5B;KDM5D;KDM5C	-5.79934	-5.51502	-3.36176	-6.19665	-7.2229	-6.50154	-1.62151	0.638401	2.10055	-0.0917718	-3.29239	2.39439	-4.80391	-3.47434	2.37929	0.200267	1.93616	2.73959	2.69618	2.36551	-0.682873	0.0704455	-1.44209	1.55589	3.15813	-0.554141	2.79114	1.60759	2.93903	0.93831	0.480981	2.3324	0.679094	0.799454	2.19342	1.31217	cluster3	+	2	2	2	1.2	1.2	1.2	175.66
820	Q9UGM5;Q9UGM5-2;E9PG08;C9JC68;F8WEP7	Q9UGM5;Q9UGM5-2;E9PG08	Fetuin-B	FETUB	-3.887	-3.89667	-0.794583	-2.53654	-2.38188	-2.79289	-3.34474	-2.73716	-2.82925	-2.08134	-2.66068	2.07301	-2.65879	-3.21121	2.96687	-1.05269	-1.65407	3.4958	2.05299	1.95422	0.0797272	-0.0844414	-3.71608	4.3029	3.07912	3.43613	3.97337	3.03853	4.92603	2.96742	3.3645	3.19256	1.98708	0.571354	1.66366	2.04639	cluster3	+	9	9	9	32.2	32.2	32.2	42.054
821	Q9UGN4	Q9UGN4	CMRF35-like molecule 8	CD300A	2.9673	3.36641	2.59076	4.20596	2.8217	3.80868	2.25449	1.31105	0.45785	1.5429	2.14405	-3.82142	3.05299	2.83666	-3.63941	0.999429	-0.712112	0.786631	-2.76116	2.19273	2.97606	1.68837	-0.952087	-5.10953	-4.53521	-5.33662	0.232709	-5.12593	-1.95737	-0.582729	1.45935	-0.14869	0.566239	0.045794	-1.99123	1.70279	cluster1	+	2	2	2	10.4	10.4	10.4	33.2
822	Q9UGT4	Q9UGT4	Sushi domain-containing protein 2	SUSD2	3.39774	3.51427	4.14756	3.8504	4.30608	3.83613	3.70121	2.75924	3.46421	2.42677	2.06571	2.52151	4.00226	3.88659	2.40202	2.3515	0.984412	0.895602	0.906628	-0.97947	-0.804347	-2.06595	0.839042	-1.19613	1.20809	1.212	-0.881163	0.0936692	-2.15144	-1.50605	-4.20394	-0.00959383	-2.79716	-1.93454	-3.3545	0.936822	cluster1	+	19	19	19	42.1	42.1	42.1	90.207
823	Q9UHG2	Q9UHG2	ProSAAS;KEP;Big SAAS;Little SAAS;Big PEN-LEN;PEN;Little LEN;Big LEN	PCSK1N	3.4273	4.6888	3.57172	4.40471	3.34608	1.87598	1.12316	1.67259	3.13817	0.765015	1.81726	-0.243734	4.01666	2.7076	-0.236802	2.32501	1.55832	-4.68703	-2.65231	0.806745	1.7709	0.119407	2.78084	-1.51267	-2.65544	0.918612	0.887973	-0.450749	0.73591	-3.99871	1.45138	0.816733	1.05541	2.43605	0.10703	-3.05859	cluster1	+	8	7	7	47.3	44.6	44.6	27.372
824	Q9UHL4;R4GMR2;R4GNE8;R4GMV4;R4GN05;R4GMU5	Q9UHL4;R4GMR2	Dipeptidyl peptidase 2	DPP7	4.74416	4.22444	2.96783	1.24593	2.94412	3.10105	3.65746	4.23888	3.44989	4.9088	-2.96924	4.42417	0.63189	2.64782	2.96544	3.2739	3.14171	1.3645	3.96581	3.61317	3.59127	2.5105	2.99021	1.21629	4.30987	3.24528	0.346339	-3.44831	0.711848	0.215573	2.19665	1.86109	1.36561	0.619888	-1.5494	0.73214	cluster1	+	17	17	17	42.1	42.1	42.1	54.341
825	Q9UIB8-6;Q9UIB8-5;Q9UIB8-4;Q9UIB8-3;Q9UIB8-2;Q9UIB8	Q9UIB8-6;Q9UIB8-5;Q9UIB8-4;Q9UIB8-3;Q9UIB8-2;Q9UIB8	SLAM family member 5	CD84	6.27918	4.87182	4.6789	5.03454	4.24808	5.0921	3.73259	3.80115	3.73465	4.92154	5.584	2.14036	4.90854	4.95301	-2.89606	1.88452	3.55255	1.70964	1.88965	3.47497	1.34361	1.29108	3.34952	1.58543	0.882464	-0.167197	-4.33733	-6.89285	-2.17044	3.49442	0.661072	-4.12569	-0.649888	-1.36849	0.540036	0.017289	cluster1	+	6	6	6	27.8	27.8	27.8	26.902
826	Q9UK41;Q9UK41-2;E9PQR7;E9PM90;E9PR04;E9PLM9	Q9UK41;Q9UK41-2;E9PQR7;E9PM90	Vacuolar protein sorting-associated protein 28 homolog	VPS28	-0.514757	-0.0625031	-0.84264	-0.282556	-2.07617	-1.03026	-0.662413	-6.86265	-2.93177	-3.3332	-2.43497	-3.45766	-2.77626	-2.71949	-5.48637	-3.13626	-5.06113	-4.21251	-3.80397	-4.23064	-2.6326	-3.97318	-3.91461	-7.32336	-3.69047	-2.17303	-4.86507	-7.01368	-1.23048	-3.46665	-5.7871	-1.17139	-2.15694	-1.87875	-3.98263	-0.917626	cluster1	+	10	10	10	54.8	54.8	54.8	25.425
827	Q9UKR3;Q86VI7;M0R218;Q9UKR3-2	Q9UKR3;Q86VI7	Kallikrein-13	KLK13	-1.67626	0.490698	1.90061	2.24491	-0.210696	-0.993712	-3.6677	-2.73102	-6.52789	-2.22671	-4.73193	-3.11233	-7.22833	-2.35354	-3.5768	2.47942	-2.41123	0.828338	-4.76079	-0.245699	-1.8131	-1.09239	-3.95877	0.946255	-3.36752	-3.82931	-6.01439	-5.25305	-1.47801	-3.90569	-1.12829	-4.06118	-3.21465	0.467713	-0.301317	-2.97844	cluster2	+	7	7	7	30.7	30.7	30.7	30.57
828	Q9UKU6;H0YHU0	Q9UKU6	Thyrotropin-releasing hormone-degrading ectoenzyme	TRHDE	-0.671392	-1.58757	-2.04512	-1.19142	-0.380993	-2.96565	-2.31807	-3.49553	-2.56736	-5.35214	-5.69742	-1.92263	-0.644719	-3.35788	-1.88135	-3.65766	-1.77341	-3.62077	-2.18975	-1.66491	-2.22976	-1.83432	-0.14129	-1.56121	-4.44123	-4.45892	-0.960918	0.193901	-1.91822	0.348514	-2.605	0.633284	-1.40392	-0.431812	-1.24622	-3.13991	cluster2	+	21	21	21	21.9	21.9	21.9	117
829	Q9UKU9	Q9UKU9	Angiopoietin-related protein 2	ANGPTL2	2.10021	2.71662	3.88177	4.38112	4.28155	4.55577	0.896825	0.914268	-0.408421	0.157181	3.15116	2.47907	3.52601	3.54501	2.50095	-0.0976129	-0.766868	-5.528	-3.42433	1.48109	2.0739	1.41338	3.6616	1.63059	0.837771	3.28891	1.64794	-3.66974	0.968878	-2.39117	2.22641	0.948723	2.1134	2.24542	-2.51609	0.950824	cluster1	+	19	19	3	32.3	32.3	8.3	57.104
830	Q9ULC0-3;Q9ULC0-2;Q9ULC0;D6RHW5	Q9ULC0-3;Q9ULC0-2;Q9ULC0	Endomucin	EMCN	-1.76863	-2.25605	-1.12387	-1.13753	-2.09294	-1.0545	3.90109	4.50724	-0.0568782	4.94794	4.15191	-0.538535	1.16318	5.16042	-0.25867	3.44406	3.45984	1.27129	2.03035	-1.26124	-2.65519	0.313189	7.3017	2.01175	-2.1673	0.602244	-2.43166	-0.0472168	0.449606	-7.7413	-0.707535	-3.8659	-3.53829	0.0838817	-2.75136	-5.72659	cluster1	+	3	3	3	15.7	15.7	15.7	26.065
831	Q9ULI3-2;Q9ULI3	Q9ULI3-2;Q9ULI3	Protein HEG homolog 1	HEG1	2.48809	1.43622	3.00331	2.05573	2.25653	2.33406	-0.282871	1.69686	1.43265	3.54619	4.35801	1.30988	3.43373	3.46869	0.966726	1.88428	2.13856	-1.09344	0.208462	2.04808	2.53615	2.78948	3.51614	0.0639544	1.1627	-0.801348	-1.04879	-0.438531	-1.32946	1.64466	3.01808	-0.641285	0.614297	1.87259	-0.730579	-6.4274	cluster1	+	15	15	15	20.8	20.8	20.8	106.44
832	Q9ULK6-2;Q9ULK6-3;Q9ULK6	Q9ULK6-2;Q9ULK6-3;Q9ULK6	RING finger protein 150	RNF150	0.671127	-0.251845	1.59462	0.497782	0.395103	-0.665664	-0.726266	-2.38308	-1.95041	-0.322896	-0.389125	-6.04265	-1.23766	-3.41442	-1.93403	-2.53693	-2.17612	-1.45568	-3.32622	-5.29258	-7.27021	-2.7604	-1.32053	-6.3708	-3.92044	-1.64006	-3.78884	-2.939	-0.0336517	-2.47707	-5.58304	-2.65719	-6.07951	-5.53708	-6.05138	-2.27578	cluster1	+	2	2	2	5.1	5.1	5.1	43.046
833	Q9ULV1	Q9ULV1	Frizzled-4	FZD4	-0.620779	-2.35347	-1.13381	0.54887	-1.83465	-0.914876	2.64852	2.55916	2.17396	2.84788	1.742	0.550697	0.362615	2.44234	-1.50011	3.08341	2.25613	1.16239	1.90583	1.58041	1.27754	1.09517	0.167224	-1.51597	0.305289	0.482532	-3.08929	-0.608937	-3.27946	0.781287	-7.14188	-0.961974	0.793286	-3.57321	-3.72284	-7.29888	cluster1	+	4	4	4	6	6	6	59.88
834	Q9ULZ3;Q9ULZ3-2;Q9ULZ3-3;H3BP42	Q9ULZ3;Q9ULZ3-2;Q9ULZ3-3	Apoptosis-associated speck-like protein containing a CARD	PYCARD	-6.71637	-4.53947	-4.8778	-3.35314	-6.66183	-2.21648	-3.55396	-1.80434	-1.21574	-2.22066	-5.68427	-0.11533	-6.75978	-5.41434	-0.56472	-0.526196	-2.51916	1.44126	1.34571	-0.181954	-1.50072	-4.2443	-1.28742	-7.03126	-4.9706	-0.038741	1.86913	1.93342	0.68301	1.41864	2.48764	1.01643	2.14678	4.25017	3.28855	-1.47137	cluster3	+	9	9	9	47.7	47.7	47.7	21.627
835	Q9UM47;M0R3C9	Q9UM47;M0R3C9	Neurogenic locus notch homolog protein 3;Notch 3 extracellular truncation;Notch 3 intracellular domain	NOTCH3	-0.589139	-0.700872	-0.143845	0.141362	0.208011	-1.18754	0.209818	-0.267079	-0.768803	-0.914728	-0.341571	-0.626911	0.577632	0.244396	-4.76405	0.0170444	0.00466935	-0.639184	-1.07076	-2.08521	-1.17226	-0.217834	-4.71149	-2.15205	-4.5963	-4.30868	-3.03147	-2.43601	-1.79219	-0.751649	-3.33958	-4.22104	-0.932168	-1.48762	-6.7589	-3.85051	cluster1	+	11	11	11	6.1	6.1	6.1	243.63
836	Q9UMR5;Q9UMR5-3;G8JLL2;Q9UMR5-2;A2ABN7	Q9UMR5;Q9UMR5-3;G8JLL2;Q9UMR5-2	Lysosomal thioesterase PPT2	PPT2	1.4254	-0.578175	-1.1327	-0.194233	1.1968	0.118527	0.0587209	0.600438	0.776238	-0.628881	-2.19961	1.71794	-0.3955	0.872476	-0.401872	-0.921822	-1.63496	-3.23884	-3.01889	-4.09431	-4.64649	-5.35417	-3.87344	-0.924633	-1.89204	0.178705	-5.4075	-2.02114	-1.02661	-3.82875	-3.48942	-4.59333	-5.58286	-1.35207	-2.28447	-4.34428	cluster1	+	4	4	4	14.2	14.2	14.2	34.225
837	Q9UMX5	Q9UMX5	Neudesin	NENF	0.13146	0.143095	1.25635	0.191966	0.690728	1.43813	-0.564013	-5.45922	-5.50733	-5.02679	-4.5976	-4.73063	1.73278	0.342783	-0.708509	-5.20622	-3.9275	-3.56812	-4.29401	-2.9417	0.311401	0.665314	-4.30327	0.876164	-1.40635	-2.64676	3.66029	-3.72587	0.0214181	-1.95569	3.29978	-0.855963	2.76503	3.58866	0.723948	0.66805	cluster3	+	5	5	5	36.6	36.6	36.6	18.856
838	Q9UN70-2;Q9UN70;A0A087X1P2	Q9UN70-2;Q9UN70	Protocadherin gamma-C3	PCDHGC3	1.58976	1.32861	2.33046	2.37045	2.24788	2.10224	4.71765	3.03604	4.87396	4.34869	5.59663	3.19942	2.75419	2.41493	0.712712	4.70885	1.09069	3.04831	0.598243	3.04438	2.19824	-0.613096	-0.767504	0.964348	-0.0679648	-0.432999	-0.547874	0.337562	0.477548	-0.842078	-3.33135	1.11777	-0.363784	-1.80638	-2.8034	-4.45201	cluster1	+	18	18	18	24.3	24.3	24.3	94.457
839	Q9UNF0-2;Q9UNF0;H0Y923	Q9UNF0-2;Q9UNF0	Protein kinase C and casein kinase substrate in neurons protein 2	PACSIN2	-2.73455	-2.87931	-6.43288	-6.24112	-3.10103	-4.30932	-6.46301	-4.29431	-4.27523	-5.3545	-6.64464	-4.68704	-5.20633	-6.02466	-4.34774	-4.72028	-0.648186	0.00617402	0.150746	-4.82027	-5.98627	-5.45654	-5.21928	-4.7083	-0.926576	-1.46537	-2.99223	-0.731058	-3.81564	1.08117	-5.49991	-4.73028	-2.00228	-3.89375	-2.03688	-1.91766	cluster3	+	6	6	6	16.9	16.9	16.9	51.353
840	Q9UNN8	Q9UNN8	Endothelial protein C receptor	PROCR	7.49163	6.75849	7.15066	8.31804	7.11342	6.91771	7.39919	6.13557	6.5427	7.77571	7.56078	6.15604	8.48438	8.50792	7.40131	6.0158	6.76681	4.76723	5.18242	4.99265	4.94155	5.067	1.36457	3.33962	4.39057	4.80057	2.90202	2.77893	3.6544	3.88711	2.62576	2.95702	2.36168	2.26042	-0.644478	3.17997	cluster1	+	6	6	6	28.6	28.6	28.6	26.671
841	Q9UNZ2-4;Q9UNZ2;Q9UNZ2-5;F2Z2K0;G3V4V8;R4GMY2;R4GNE6;Q9UNZ2-6	Q9UNZ2-4;Q9UNZ2;Q9UNZ2-5;F2Z2K0;G3V4V8;R4GMY2;R4GNE6;Q9UNZ2-6	NSFL1 cofactor p47	NSFL1C	-0.95159	-0.547554	-0.612904	-0.542666	0.00842188	-0.540351	0.596356	-0.261002	-1.05172	0.495159	1.09902	0.168441	0.429257	-0.722906	0.105502	0.187359	0.383448	0.0277001	0.333293	0.189476	-0.813611	-0.350415	-8.21662	-2.55022	-3.40943	-0.510018	-1.25895	-1.60846	-5.64551	-2.91005	-2.63097	-3.40069	-2.98177	-1.65731	-2.47498	-3.157	cluster1	+	4	4	4	12.1	12.1	12.1	37.325
842	Q9Y240;V9H0X6;M0R081	Q9Y240;V9H0X6;M0R081	C-type lectin domain family 11 member A	CLEC11A	-4.09561	-6.64279	-0.916217	-8.27103	-10.2686	-5.15994	-2.76102	-1.76632	-1.67567	-4.53262	-3.71383	-2.42009	-2.80703	-5.39451	1.69506	-1.54259	-1.8774	1.29433	1.27063	-2.02408	-1.82791	-2.57919	-5.96914	-1.8364	1.39863	-0.607292	1.69695	0.84376	-2.71278	2.23164	-1.5089	-2.95791	-2.42929	-1.17249	-1.51017	-4.08982	cluster3	+	6	6	6	20.1	20.1	20.1	35.694
843	Q9Y279-2;Q9Y279;H7C062;Q9Y279-3	Q9Y279-2;Q9Y279;H7C062;Q9Y279-3	V-set and immunoglobulin domain-containing protein 4	VSIG4	2.24106	1.70993	3.00819	3.21795	1.07311	3.39241	0.390981	-0.267867	-0.0971449	-0.517807	1.79542	0.845807	1.24719	2.61769	0.786672	-0.609702	-2.80587	1.83483	-0.255645	3.04112	2.99235	3.30599	5.32495	1.13898	0.814837	1.42053	4.09406	4.6415	3.74079	1.79449	5.99533	3.00907	4.4624	5.52627	2.99966	2.57493	cluster3	+	14	14	14	47.7	47.7	47.7	35.543
844	Q9Y287;Q9Y287-2;U3KQL7	Q9Y287;Q9Y287-2	Integral membrane protein 2B;BRI2, membrane form;BRI2 intracellular domain;BRI2C, soluble form;Bri23 peptide	ITM2B	0.805752	1.82399	0.324559	-0.0389282	0.534425	0.686425	2.17178	-0.530695	-0.411003	1.01589	-1.49421	0.94036	-0.487847	-1.20597	0.198561	0.00711278	-0.600155	-2.64627	-5.9182	-2.3703	-0.854999	0.0291295	0.482674	-3.68954	-0.445067	-1.0209	-3.3458	-2.19431	-5.22231	-3.25413	0.32825	-0.946326	-1.5387	-1.69166	-3.34407	-2.39462	cluster1	+	10	10	10	50.8	50.8	50.8	30.338
845	Q9Y2E5;E9PCD7;H0YA68;Q9Y2E5-2	Q9Y2E5;E9PCD7;H0YA68;Q9Y2E5-2	Epididymis-specific alpha-mannosidase;Alpha-mannosidase	MAN2B2	2.55685	1.36205	1.51823	1.6673	0.905379	1.77874	3.55569	2.22795	1.46858	1.93338	3.11424	1.8083	0.132765	2.02176	1.42679	1.1193	-0.0208304	1.65891	2.35931	1.70517	0.274473	-1.49276	0.31302	-2.84755	0.860652	0.807692	1.10261	1.07817	-0.231016	-1.2374	-2.58294	-0.755156	-0.922374	-0.913557	-0.559986	-0.0108199	cluster1	+	22	22	22	25.7	25.7	25.7	113.98
846	Q9Y2S2-2;Q9Y2S2;A0A087WW38	Q9Y2S2-2;Q9Y2S2;A0A087WW38	Lambda-crystallin homolog	CRYL1	0.269293	0.996048	-0.114809	-1.79833	2.545	-1.43954	-0.387792	0.374112	-1.13042	-0.774482	-4.8716	-1.02605	-0.702795	-0.0140734	-2.91144	-1.26675	-7.03016	-0.810366	0.348594	-2.11995	-1.01209	-3.17608	0.0426142	-1.03162	-0.338569	-3.08405	-3.63489	-1.15308	-3.25347	-4.4865	-4.20812	-4.80445	-3.51851	-1.71817	-5.78744	-4.16228	cluster1	+	9	9	9	33.3	33.3	33.3	33.358
847	Q9Y490;H0YMT1;Q9Y4G6	Q9Y490	Talin-1	TLN1	-4.32299	-8.76008	-6.93483	-5.81037	-6.30377	-5.60719	-4.24001	-8.72415	-5.71952	-3.52593	-8.04827	-5.87298	-8.08123	-5.77682	-0.646325	-5.05155	-6.49706	-4.84073	-3.88367	-5.87965	-3.63133	-4.79593	-3.34701	-1.44705	-1.77335	-4.15347	-5.06987	-4.51352	-4.57627	-1.83897	-3.8044	-4.77071	-3.67263	-0.742925	0.749231	-3.4971	cluster3	+	28	28	28	15.2	15.2	15.2	269.76
848	Q9Y4C0;Q9Y4C0-4;Q9HDB5-2;Q9HDB5-4;Q9HDB5;Q9Y4C0-3;Q9HDB5-3	Q9Y4C0;Q9Y4C0-4;Q9HDB5-2;Q9HDB5-4;Q9HDB5;Q9Y4C0-3	Neurexin-3;Neurexin-3-beta;Neurexin-3-beta, soluble form;Neurexin-3-beta, C-terminal fragment	NRXN3	-0.849635	-1.12531	-2.14594	-2.00456	-1.75939	-1.47265	-6.89571	-4.72849	-3.88843	-3.88784	-3.69438	-3.74994	-5.86727	-4.60419	-5.55652	-1.15938	-3.8949	-1.23961	-3.25042	-5.50971	-4.70246	-2.80771	-2.67369	-1.65761	-2.14326	-3.88594	-1.94811	-3.07158	-2.66415	-0.868761	-4.4645	0.0793848	-4.31652	-4.10598	-2.33697	-3.93343	cluster2	+	8	8	8	5.7	5.7	5.7	180.6
849	Q9Y4D7;Q9Y4D7-2;H0YAM9	Q9Y4D7;Q9Y4D7-2	Plexin-D1	PLXND1	-4.583	-5.8778	-5.10553	-5.43139	-5.1903	-4.17513	-5.16811	-4.20852	-2.30816	-4.49315	-2.11668	-0.561729	-3.91511	-5.76917	-1.541	-1.71427	-3.56325	-3.772	-0.232235	-3.69971	1.40671	-0.0625468	-3.81061	-0.015297	-0.297956	-4.40624	-0.57254	-0.0765913	0.701906	-0.142152	1.58339	0.0160503	0.809673	-1.34405	-0.168077	-1.47622	cluster3	+	4	4	4	2.8	2.8	2.8	212
850	Q9Y5C1	Q9Y5C1	Angiopoietin-related protein 3	ANGPTL3	-5.36858	-5.44309	-8.6753	-7.98244	-5.11131	-6.00391	-2.88838	-2.15664	-3.04236	-3.60858	-4.49051	-3.87525	-4.53519	-5.69386	-1.68847	-5.87547	-3.20985	0.177507	-1.39296	0.658638	-4.85233	-3.9916	-0.960995	-0.999497	-0.180966	-1.64333	2.49078	0.543268	0.86836	-3.60167	3.83509	-0.235971	-0.579892	2.8084	1.33691	-1.98363	cluster3	+	12	12	12	25.9	25.9	25.9	53.637
851	Q9Y5F6-2;Q9Y5F6	Q9Y5F6-2;Q9Y5F6	Protocadherin gamma-C5	PCDHGC5	-7.13348	-2.76457	-2.26081	-2.23173	-4.41506	-2.23637	-1.0107	-0.499327	-0.442878	-4.36046	-0.950766	1.10496	-1.00263	-1.14162	1.38987	-1.38886	-1.54809	2.17623	-4.07695	-1.67593	-4.16362	1.77196	-2.5366	1.14478	2.8204	1.03342	0.899971	0.75349	1.28567	1.9933	1.16247	1.21739	0.432895	2.2877	-0.510308	3.08052	cluster3	+	6	6	6	9.1	9.1	9.1	95.191
852	Q9Y5Y7	Q9Y5Y7	Lymphatic vessel endothelial hyaluronic acid receptor 1	LYVE1	7.13416	4.51089	5.76204	6.17061	5.32626	7.3137	4.09285	5.1899	4.44202	6.37493	3.97921	3.96839	3.39894	5.66459	4.84377	4.6078	5.93531	5.06911	3.17347	6.15502	6.78021	6.90215	6.11227	4.14473	5.04965	4.49353	4.20368	4.01321	3.74007	5.31608	5.40945	4.6225	5.50514	4.66375	1.96022	4.44502	cluster1	+	8	8	8	24.2	24.2	24.2	35.213
853	Q9Y5Z4;Q9Y5Z4-2;Q5THN1;C9IZA0	Q9Y5Z4;Q9Y5Z4-2	Heme-binding protein 2	HEBP2	-0.652047	-1.57576	-0.951912	2.05282	0.521454	0.284232	1.1782	0.830543	1.39262	1.46749	-0.254708	-1.56144	-1.91704	-1.06476	-3.4984	0.389143	1.76509	1.02141	1.4419	2.5219	-0.575292	-0.75683	1.47401	0.801258	2.262	2.22114	2.86559	2.65849	1.21574	-4.32217	2.46983	2.54651	4.08677	4.82458	2.82011	2.86308	cluster3	+	9	9	9	50.7	50.7	50.7	22.875
854	Q9Y624;A0A087WY82;Q9Y624-2	Q9Y624;A0A087WY82;Q9Y624-2	Junctional adhesion molecule A	F11R	-0.284628	-1.09159	-0.614617	0.34866	-0.466094	1.37886	1.21835	3.2326	1.68573	2.86974	1.76672	1.85119	2.96764	3.87687	1.40907	2.02802	1.4002	1.83795	-0.635991	3.28753	3.67858	3.24324	0.695933	0.976562	1.292	-1.04874	3.67527	5.80526	3.14994	3.12269	5.10251	2.93645	5.47997	5.16556	3.8005	3.11042	cluster3	+	12	12	12	43.1	43.1	43.1	32.583
855	Q9Y646;A0A087WYY1;E5RJA8;E5RH35;E5RJZ7;E5RJP8;H0YBB7	Q9Y646;A0A087WYY1;E5RJA8	Carboxypeptidase Q	CPQ	4.88546	3.73575	3.01018	3.75907	3.39765	3.55636	4.57243	4.07736	4.55444	4.10269	4.15179	3.42794	3.28885	3.39279	4.0854	3.7132	3.62303	4.4259	4.56674	4.56862	4.57843	3.03564	4.39605	2.28592	4.2494	3.75377	1.31364	1.31944	2.01972	3.47608	1.46126	3.01384	2.94475	1.19916	-1.75136	2.95603	cluster1	+	13	13	13	37.9	37.9	37.9	51.887
856	Q9Y6C2;Q9Y6C2-2	Q9Y6C2	EMILIN-1	EMILIN1	-3.19535	-3.21681	-3.14052	-3.14146	-2.71176	-1.95227	-5.45119	-3.92733	-3.83092	-3.52834	-3.45286	-3.82461	-4.90672	-5.81283	-1.38618	-1.35243	-4.56751	-1.9426	0.446598	-3.13293	-1.11066	-4.56864	-5.80719	-1.14954	0.275345	0.54195	0.24269	0.976269	-5.33233	-4.27881	-1.38703	-2.28984	1.65522	2.42608	-0.0484336	0.523326	cluster3	+	10	10	10	10.5	10.5	10.5	106.67
857	Q9Y6W3;H7C1B7;F8WCZ1;F8WDQ3	Q9Y6W3	Calpain-7	CAPN7	-0.437485	-0.172507	-0.329226	-0.133294	1.17654	-2.01788	0.19637	-1.97443	0.27626	-0.578679	-0.40311	-3.23011	0.481253	-0.842773	-1.51906	-2.32689	-2.41317	-2.23246	1.43735	-4.64537	-2.55524	-4.36948	-0.678453	-0.760159	-6.18854	-3.56046	-2.38157	-1.62284	-0.473548	0.745244	-4.10971	-1.7334	-3.30271	-3.60009	-2.74645	-1.47192	cluster1	+	19	19	19	25.7	25.7	25.7	92.651
858	S4R471	S4R471		AMBP	4.30468	2.83755	3.78046	2.90924	1.0796	6.14083	-1.96068	0.861404	-1.01751	0.985145	0.0837774	-0.816435	-0.0662731	-0.709869	-2.2774	-0.509721	-5.20638	1.67038	0.583626	2.91192	4.15348	2.8534	1.90059	1.69956	2.24742	2.10541	2.52492	3.61394	1.47101	3.61739	3.82742	2.15662	3.30932	-6.52125	1.42459	2.94376	cluster1	+	16	1	1	66.8	4.7	4.7	21.44
[truncated: 6 more columns]
