# Supplementary material for: Multisample Mass Spectrometry-Based Approach for Discovering Injury Markers in Chronic Kidney Disease
Source: Mol Cell Proteomics. 2021 Jan 13;20:100037. doi: 10.1074/mcp.RA120.002159 (PMC7950200; doi:10.1074/mcp.RA120.002159)
Supplement: Supplemental Table S5 [file mmc5.xlsx]

## Sheet: Supplementary Table S5
Supplementary Table S5. List of the identified protein groups in rat kidney tissues
Protein IDs	Majority protein IDs	Peptide counts (all)	Peptide counts (razor+unique)	Peptide counts (unique)	Protein names	Gene names	Fasta headers	Number of proteins	Peptides	Razor + unique peptides	Unique peptides	Peptides CKD_RAT_library	Peptides CRF1	Peptides CRF2	Peptides CRF3	Peptides CRF4	Peptides CRF5	Peptides SHAM1	Peptides SHAM2	Peptides SHAM3	Peptides SHAM4	Peptides SHAM5	Razor + unique peptides CKD_RAT_library	Razor + unique peptides CRF1	Razor + unique peptides CRF2	Razor + unique peptides CRF3	Razor + unique peptides CRF4	Razor + unique peptides CRF5	Razor + unique peptides SHAM1	Razor + unique peptides SHAM2	Razor + unique peptides SHAM3	Razor + unique peptides SHAM4	Razor + unique peptides SHAM5	Unique peptides CKD_RAT_library	Unique peptides CRF1	Unique peptides CRF2	Unique peptides CRF3	Unique peptides CRF4	Unique peptides CRF5	Unique peptides SHAM1	Unique peptides SHAM2	Unique peptides SHAM3	Unique peptides SHAM4	Unique peptides SHAM5	Sequence coverage [%]	Unique + razor sequence coverage [%]	Unique sequence coverage [%]	Mol. weight [kDa]	Sequence length
A0A023IMI8;A0A023IKD8;P36370;P97949;A0A0G2JY71	A0A023IMI8;A0A023IKD8;P36370;P97949	25;25;25;24;1	25;25;25;24;1	0;0;0;0;0	Antigen peptide transporter 1	Tap2;Tap1	tr|A0A023IMI8|A0A023IMI8_RAT Transporter 1 ATP-binding cassette sub-family B OS=Rattus norvegicus OX=10116 GN=Tap2 PE=2 SV=1;tr|A0A023IKD8|A0A023IKD8_RAT Transporter 1 ATP-binding cassette sub-family B OS=Rattus norvegicus OX=10116 GN=Tap2 PE=2 SV=1;sp|P36	5	25	25	0	23	18	20	20	17	20	13	7	13	8	9	23	18	20	20	17	20	13	7	13	8	9	0	0	0	0	0	0	0	0	0	0	0	40.6	40.6	0	79.18	725
A0A023IKI3	A0A023IKI3	12	3	3	Proteasome subunit beta type	Psmb8	tr|A0A023IKI3|A0A023IKI3_RAT Proteasome subunit beta type OS=Rattus norvegicus OX=10116 GN=Psmb8 PE=2 SV=1	1	12	3	3	12	9	6	9	9	7	4	5	7	4	5	3	2	0	3	3	0	0	0	1	0	0	3	2	0	3	3	0	0	0	1	0	0	51.1	9.4	9.4	30.577	276
A0A023IKJ0	A0A023IKJ0	25	2	0		Tap2	tr|A0A023IKJ0|A0A023IKJ0_RAT Transporter 1 ATP-binding cassette sub-family B OS=Rattus norvegicus OX=10116 GN=Tap2 PE=2 SV=1	1	25	2	0	23	19	20	20	17	20	13	6	12	8	10	2	1	1	1	1	1	1	0	0	1	1	0	0	0	0	0	0	0	0	0	0	0	40.6	3.3	0	79.077	725
Q6MGA6;A0A023ILN9;P28077	Q6MGA6;A0A023ILN9;P28077	7;7;5	7;7;5	7;7;5	Proteasome subunit beta type;Proteasome subunit beta type-9	Psmb9	tr|Q6MGA6|Q6MGA6_RAT Proteasome subunit beta type OS=Rattus norvegicus OX=10116 GN=Psmb9 PE=1 SV=1;tr|A0A023ILN9|A0A023ILN9_RAT Proteasome subunit beta type OS=Rattus norvegicus OX=10116 GN=Psmb9 PE=2 SV=1;sp|P28077|PSB9_RAT Proteasome subunit beta type-9	3	7	7	7	7	6	6	6	6	6	5	4	5	3	3	7	6	6	6	6	6	5	4	5	3	3	7	6	6	6	6	6	5	4	5	3	3	41.6	41.6	41.6	23.343	219
A0A023IMI6;A0A023IM45;P28064	A0A023IMI6;A0A023IM45;P28064	12;12;12	12;12;12	3;3;3	Proteasome subunit beta type;Proteasome subunit beta type-8	Psmb8	tr|A0A023IMI6|A0A023IMI6_RAT Proteasome subunit beta type OS=Rattus norvegicus OX=10116 GN=Psmb8 PE=2 SV=1;tr|A0A023IM45|A0A023IM45_RAT Proteasome subunit beta type OS=Rattus norvegicus OX=10116 GN=Psmb8 PE=2 SV=1;sp|P28064|PSB8_RAT Proteasome subunit beta	3	12	12	3	12	9	8	7	6	9	5	7	7	6	7	12	9	8	7	6	9	5	7	7	6	7	3	2	2	1	0	2	1	2	1	2	2	51.1	51.1	9.4	30.569	276
Q99JC6;A0A023IM54;A0A0U1RS43	Q99JC6;A0A023IM54	13;13;2	13;13;2	13;13;2		Tapbp	tr|Q99JC6|Q99JC6_RAT TAP-binding protein OS=Rattus norvegicus OX=10116 GN=Tapbp PE=1 SV=1;tr|A0A023IM54|A0A023IM54_RAT TAP binding protein OS=Rattus norvegicus OX=10116 GN=Tapbp PE=2 SV=1	3	13	13	13	13	10	9	10	10	8	8	7	9	6	7	13	10	9	10	10	8	8	7	9	6	7	13	10	9	10	10	8	8	7	9	6	7	32.8	32.8	32.8	50.044	464
A0A023IMI9;P36372;A0A023IKJ3	A0A023IMI9;P36372;A0A023IKJ3	14;14;13	1;1;1	1;1;1	Antigen peptide transporter 2	Tap2	tr|A0A023IMI9|A0A023IMI9_RAT Transporter 2 ATP-binding cassette sub-family B OS=Rattus norvegicus OX=10116 GN=Tap2 PE=2 SV=1;sp|P36372|TAP2_RAT Antigen peptide transporter 2 OS=Rattus norvegicus OX=10116 GN=Tap2 PE=1 SV=1;tr|A0A023IKJ3|A0A023IKJ3_RAT Trans	3	14	1	1	14	8	9	9	9	8	4	5	5	2	4	1	0	0	0	0	0	0	0	0	0	0	1	0	0	0	0	0	0	0	0	0	0	24.2	1.8	1.8	77.712	703
A0A068FP44;Q4AE70-3;Q4AE70-4;Q4AE70-2;Q4AE70	A0A068FP44;Q4AE70-3;Q4AE70-4;Q4AE70-2;Q4AE70	12;12;12;12;12	12;12;12;12;12	12;12;12;12;12	Histone-arginine methyltransferase CARM1	CARM1;Carm1	tr|A0A068FP44|A0A068FP44_RAT Coactivator-associated arginine methyltransferase 1 variant 5 OS=Rattus norvegicus OX=10116 GN=CARM1 PE=2 SV=1;sp|Q4AE70-3|CARM1_RAT Isoform 3 of Histone-arginine methyltransferase CARM1 OS=Rattus norvegicus OX=10116 GN=Carm1;s	5	12	12	12	12	6	5	6	5	5	4	5	4	4	3	12	6	5	6	5	5	4	5	4	4	3	12	6	5	6	5	5	4	5	4	4	3	22.3	22.3	22.3	66.583	615
A0A096MIS5;Q5PQM0	A0A096MIS5;Q5PQM0	7;7	7;7	7;7	Transmembrane protein 168	Tmem168	tr|A0A096MIS5|A0A096MIS5_RAT Transmembrane protein 168 OS=Rattus norvegicus OX=10116 GN=Tmem168 PE=1 SV=1;sp|Q5PQM0|TM168_RAT Transmembrane protein 168 OS=Rattus norvegicus OX=10116 GN=Tmem168 PE=1 SV=1	2	7	7	7	7	3	4	5	3	6	2	1	1	2	1	7	3	4	5	3	6	2	1	1	2	1	7	3	4	5	3	6	2	1	1	2	1	14.1	14.1	14.1	78.886	697
A0A096MIS7;Q66HC1	A0A096MIS7;Q66HC1	6;6	6;6	6;6	Tudor domain-containing protein 3	Tdrd3	tr|A0A096MIS7|A0A096MIS7_RAT Tudor domain-containing protein 3 OS=Rattus norvegicus OX=10116 GN=Tdrd3 PE=1 SV=1;sp|Q66HC1|TDRD3_RAT Tudor domain-containing protein 3 OS=Rattus norvegicus OX=10116 GN=Tdrd3 PE=1 SV=1	2	6	6	6	6	1	1	4	0	1	1	1	1	0	1	6	1	1	4	0	1	1	1	1	0	1	6	1	1	4	0	1	1	1	1	0	1	13	13	13	70.843	632
A2VD14;A0A096MIV5;F1M8H5;A0A096MJ15;REV__P56225	A2VD14;A0A096MIV5;F1M8H5	19;19;12;6;1	19;19;12;6;1	19;19;12;6;1		Abcf2	tr|A2VD14|A2VD14_RAT ATP-binding cassette subfamily F member 2 OS=Rattus norvegicus OX=10116 GN=Abcf2 PE=1 SV=1;tr|A0A096MIV5|A0A096MIV5_RAT ATP-binding cassette subfamily F member 2 OS=Rattus norvegicus OX=10116 GN=Abcf2 PE=1 SV=1;tr|F1M8H5|F1M8H5_RAT ATP	5	19	19	19	19	11	6	11	10	11	8	10	8	10	9	19	11	6	11	10	11	8	10	8	10	9	19	11	6	11	10	11	8	10	8	10	9	30.9	30.9	30.9	71.426	624
A0A096MIW3;F1M9X3;A0A096MJ80;A0A0G2K087;A0A0G2KAG1;Q710E6	A0A096MIW3;F1M9X3;A0A096MJ80;A0A0G2K087;A0A0G2KAG1;Q710E6	5;5;5;5;5;5	5;5;5;5;5;5	5;5;5;5;5;5	SUN domain-containing ossification factor	Suco	tr|A0A096MIW3|A0A096MIW3_RAT SUN domain-containing ossification factor OS=Rattus norvegicus OX=10116 GN=Suco PE=1 SV=1;tr|F1M9X3|F1M9X3_RAT SUN domain-containing ossification factor OS=Rattus norvegicus OX=10116 GN=Suco PE=1 SV=1;tr|A0A096MJ80|A0A096MJ80_R	6	5	5	5	5	1	3	2	2	2	2	1	2	2	1	5	1	3	2	2	2	2	1	2	2	1	5	1	3	2	2	2	2	1	2	2	1	8	8	8	98.022	882
E9PT29;A0A096MIX2;A0A096MJW9;Q568Z8	E9PT29;A0A096MIX2	30;30;12;5	21;21;9;5	21;21;9;5		Ddx17	tr|E9PT29|E9PT29_RAT DEAD-box helicase 17 OS=Rattus norvegicus OX=10116 GN=Ddx17 PE=1 SV=3;tr|A0A096MIX2|A0A096MIX2_RAT DEAD (Asp-Glu-Ala-Asp) box polypeptide 17, isoform CRA_a OS=Rattus norvegicus OX=10116 GN=Ddx17 PE=1 SV=1	4	30	21	21	30	22	18	22	23	21	19	23	20	19	21	21	16	13	16	17	15	13	17	15	13	15	21	16	13	16	17	15	13	17	15	13	15	47.2	34.2	34.2	72.459	650
A0A096MIZ1;A0A096MK80;D4A4D8	A0A096MIZ1	5;1;1	4;1;1	4;1;1		Palm2	tr|A0A096MIZ1|A0A096MIZ1_RAT Paralemmin 2 OS=Rattus norvegicus OX=10116 GN=Palm2 PE=1 SV=1	3	5	4	4	5	0	0	0	0	0	0	0	0	0	0	4	0	0	0	0	0	0	0	0	0	0	4	0	0	0	0	0	0	0	0	0	0	14.4	12.5	12.5	42.055	376
A0A096MKD4;A0A096MJ01;A0A0G2JYM0;Q5XIG1;A0A0G2JXR0	A0A096MKD4;A0A096MJ01;A0A0G2JYM0	4;4;4;1;1	4;4;4;1;1	4;4;4;1;1		Ldb3	tr|A0A096MKD4|A0A096MKD4_RAT LIM domain-binding 3 OS=Rattus norvegicus OX=10116 GN=Ldb3 PE=1 SV=1;tr|A0A096MJ01|A0A096MJ01_RAT LIM domain-binding 3 OS=Rattus norvegicus OX=10116 GN=Ldb3 PE=1 SV=1;tr|A0A0G2JYM0|A0A0G2JYM0_RAT LIM domain-binding 3 OS=Rattus	5	4	4	4	4	0	0	1	0	0	0	1	1	1	1	4	0	0	1	0	0	0	1	1	1	1	4	0	0	1	0	0	0	1	1	1	1	6.8	6.8	6.8	72.332	679
A0A096MJ08;A0A096MJN3;Q5I0K7	A0A096MJ08;A0A096MJN3;Q5I0K7	5;5;5	5;5;5	5;5;5	UDP-N-acetylglucosamine transferase subunit ALG13 homolog	Alg13	tr|A0A096MJ08|A0A096MJ08_RAT Putative bifunctional UDP-N-acetylglucosamine transferase and deubiquitinase ALG13 OS=Rattus norvegicus OX=10116 GN=Alg13 PE=1 SV=1;tr|A0A096MJN3|A0A096MJN3_RAT Putative bifunctional UDP-N-acetylglucosamine transferase and deub	3	5	5	5	5	0	1	0	1	1	0	0	0	1	0	5	0	1	0	1	1	0	0	0	1	0	5	0	1	0	1	1	0	0	0	1	0	56.6	56.6	56.6	14.436	129
A0A096MJZ6;A0A096MK01;A0A096MJ09;A0A096MKI4;A0A096MJ23;A0A096MK43;A0A096MK88;A0A096MJD9;A0A096MJY4;M0R6R7;A0A0G2JSZ4;D8X2M2;A0A0G2JTF4;A0A0G2JT35;A0A0G2JSU7;Q2MJT0;O89038	A0A096MJZ6;A0A096MK01;A0A096MJ09;A0A096MKI4;A0A096MJ23;A0A096MK43;A0A096MK88;A0A096MJD9;A0A096MJY4;M0R6R7;A0A0G2JSZ4;D8X2M2;A0A0G2JTF4;A0A0G2JT35;A0A0G2JSU7;Q2MJT0;O89038	2;2;2;2;2;2;2;2;2;2;2;2;2;2;2;2;2	2;2;2;2;2;2;2;2;2;2;2;2;2;2;2;2;2	2;2;2;2;2;2;2;2;2;2;2;2;2;2;2;2;2	Myocyte-specific enhancer factor 2A;Myocyte-specific enhancer factor 2D	Mef2c;Mef2a;Mef2d	tr|A0A096MJZ6|A0A096MJZ6_RAT Myocyte-specific enhancer factor 2C OS=Rattus norvegicus OX=10116 GN=Mef2c PE=1 SV=1;tr|A0A096MK01|A0A096MK01_RAT Myocyte-specific enhancer factor 2C OS=Rattus norvegicus OX=10116 GN=Mef2c PE=1 SV=1;tr|A0A096MJ09|A0A096MJ09_RAT	17	2	2	2	2	1	1	1	2	1	0	1	2	1	1	2	1	1	1	2	1	0	1	2	1	1	2	1	1	1	2	1	0	1	2	1	1	5.6	5.6	5.6	42.466	393
A0A096MJ11	A0A096MJ11	12	12	12		Gsdmd	tr|A0A096MJ11|A0A096MJ11_RAT Gasdermin D OS=Rattus norvegicus OX=10116 GN=Gsdmd PE=1 SV=1	1	12	12	12	12	9	7	8	8	6	5	4	5	5	4	12	9	7	8	8	6	5	4	5	5	4	12	9	7	8	8	6	5	4	5	5	4	26.8	26.8	26.8	53.212	488
A0A096MJ27;Q5RJZ0	A0A096MJ27	4;1	4;1	2;1		Mdn1	tr|A0A096MJ27|A0A096MJ27_RAT Uncharacterized protein (Fragment) OS=Rattus norvegicus OX=10116 PE=1 SV=1	2	4	4	2	4	2	2	2	1	1	2	2	2	1	1	4	2	2	2	1	1	2	2	2	1	1	2	0	0	0	0	0	0	0	0	0	0	5.2	5.2	2.6	117.89	1053
A0A096MJ28;G3V6G2	A0A096MJ28	7;3	7;3	7;3		Ints2	tr|A0A096MJ28|A0A096MJ28_RAT Integrator complex subunit 2 OS=Rattus norvegicus OX=10116 GN=Ints2 PE=1 SV=1	2	7	7	7	7	3	1	3	2	1	1	1	1	0	2	7	3	1	3	2	1	1	1	1	0	2	7	3	1	3	2	1	1	1	1	0	2	9.4	9.4	9.4	133.54	1198
F1M5F4;A0A096MJ37	F1M5F4;A0A096MJ37	11;11	11;11	11;11		Urgcp	tr|F1M5F4|F1M5F4_RAT Upregulator of cell proliferation OS=Rattus norvegicus OX=10116 GN=Urgcp PE=4 SV=2;tr|A0A096MJ37|A0A096MJ37_RAT RCG35712, isoform CRA_e OS=Rattus norvegicus OX=10116 GN=Urgcp PE=4 SV=1	2	11	11	11	11	1	1	1	1	2	2	1	1	2	2	11	1	1	1	1	2	2	1	1	2	2	11	1	1	1	1	2	2	1	1	2	2	11.9	11.9	11.9	104.42	924
A0A096MJ42;A0A0G2K0Y9;Q62936-2;Q62936;A0A096MJR5	A0A096MJ42;A0A0G2K0Y9;Q62936-2;Q62936	13;13;13;13;2	11;11;11;11;2	11;11;11;11;2	Disks large homolog 3	Dlg3	tr|A0A096MJ42|A0A096MJ42_RAT Disks large homolog 3 OS=Rattus norvegicus OX=10116 GN=Dlg3 PE=1 SV=1;tr|A0A0G2K0Y9|A0A0G2K0Y9_RAT Disks large homolog 3 OS=Rattus norvegicus OX=10116 GN=Dlg3 PE=1 SV=1;sp|Q62936-2|DLG3_RAT Isoform Short of Disks large homolog	5	13	11	11	13	4	3	3	2	3	4	3	3	3	2	11	2	2	2	1	1	2	2	1	1	1	11	2	2	2	1	1	2	2	1	1	1	16.8	14.2	14.2	90.384	817
A0A096MJ54	A0A096MJ54	4	4	4		Itprip	tr|A0A096MJ54|A0A096MJ54_RAT Inositol 1,4,5-trisphosphate receptor-interacting protein-like OS=Rattus norvegicus OX=10116 GN=Itprip PE=4 SV=1	1	4	4	4	4	0	0	0	1	0	0	0	0	0	0	4	0	0	0	1	0	0	0	0	0	0	4	0	0	0	1	0	0	0	0	0	0	9.2	9.2	9.2	63.774	557
A0A096MJ67;B0BNL7	A0A096MJ67;B0BNL7	3;3	3;3	3;3		Rell1	tr|A0A096MJ67|A0A096MJ67_RAT RELT-like 1 OS=Rattus norvegicus OX=10116 GN=Rell1 PE=1 SV=1;tr|B0BNL7|B0BNL7_RAT RELT-like 1 OS=Rattus norvegicus OX=10116 GN=Rell1 PE=1 SV=1	2	3	3	3	3	0	0	1	1	0	0	0	0	0	0	3	0	0	1	1	0	0	0	0	0	0	3	0	0	1	1	0	0	0	0	0	0	10.9	10.9	10.9	28.519	257
M0RDL0;A0A096MKA6;M0R6B0;A0A096MJ70;D3ZM26	M0RDL0;A0A096MKA6;M0R6B0;A0A096MJ70;D3ZM26	4;4;4;4;3	4;4;4;4;3	4;4;4;4;3		Prdm16;Mecom	tr|M0RDL0|M0RDL0_RAT PR/SET domain 16 OS=Rattus norvegicus OX=10116 GN=Prdm16 PE=4 SV=2;tr|A0A096MKA6|A0A096MKA6_RAT PR/SET domain 16 OS=Rattus norvegicus OX=10116 GN=Prdm16 PE=4 SV=1;tr|M0R6B0|M0R6B0_RAT PR/SET domain 16 OS=Rattus norvegicus OX=10116 GN=P	5	4	4	4	4	1	1	1	1	1	1	1	1	1	1	4	1	1	1	1	1	1	1	1	1	1	4	1	1	1	1	1	1	1	1	1	1	4.3	4.3	4.3	110.18	992
A0A096MJ94;E9PTV4	A0A096MJ94;E9PTV4	12;12	12;12	7;7		Bms1	tr|A0A096MJ94|A0A096MJ94_RAT BMS1 ribosome biogenesis factor (Fragment) OS=Rattus norvegicus OX=10116 GN=Bms1 PE=1 SV=1;tr|E9PTV4|E9PTV4_RAT BMS1 ribosome biogenesis factor OS=Rattus norvegicus OX=10116 GN=Bms1 PE=1 SV=3	2	12	12	7	12	3	2	3	2	3	2	1	1	1	1	12	3	2	3	2	3	2	1	1	1	1	7	2	1	2	0	2	1	1	1	1	1	18.4	18.4	9.1	117.84	1046
A0A096MJ98	A0A096MJ98	9	3	3		Parp4	tr|A0A096MJ98|A0A096MJ98_RAT Uncharacterized protein (Fragment) OS=Rattus norvegicus OX=10116 PE=1 SV=1	1	9	3	3	9	2	3	2	2	3	4	3	3	2	2	3	1	2	1	1	2	3	2	2	1	2	3	1	2	1	1	2	3	2	2	1	2	30	7.9	7.9	45.861	407
D4A560;A0A096MJ99	D4A560;A0A096MJ99	3;3	3;3	3;3		Vamp4	tr|D4A560|D4A560_RAT Vesicle-associated membrane protein 4 OS=Rattus norvegicus OX=10116 GN=Vamp4 PE=1 SV=1;tr|A0A096MJ99|A0A096MJ99_RAT Vesicle-associated membrane protein 4 OS=Rattus norvegicus OX=10116 GN=Vamp4 PE=1 SV=1	2	3	3	3	3	1	1	1	1	1	1	1	1	1	1	3	1	1	1	1	1	1	1	1	1	1	3	1	1	1	1	1	1	1	1	1	1	30.5	30.5	30.5	16.358	141
A0A096MJA9;A0A096MKE0;A0A0G2K2B5;A0A096MIY8;A0A096MK70;A0A096MJR0;A0A096MJT4;Q5U2Q8;A0A0G2KAD6	A0A096MJA9;A0A096MKE0;A0A0G2K2B5	27;27;27;2;2;1;1;1;1	27;27;27;2;2;1;1;1;1	27;27;27;2;2;1;1;1;1		Asph	tr|A0A096MJA9|A0A096MJA9_RAT Aspartate-beta-hydroxylase OS=Rattus norvegicus OX=10116 GN=Asph PE=1 SV=1;tr|A0A096MKE0|A0A096MKE0_RAT Aspartate-beta-hydroxylase OS=Rattus norvegicus OX=10116 GN=Asph PE=1 SV=1;tr|A0A0G2K2B5|A0A0G2K2B5_RAT Aspartate-beta-hydr	9	27	27	27	27	19	19	18	19	20	19	18	20	14	17	27	19	19	18	19	20	19	18	20	14	17	27	19	19	18	19	20	19	18	20	14	17	45.2	45.2	45.2	74.889	657
A0A096MJC6;Q8CIN9-2;Q8CIN9	A0A096MJC6;Q8CIN9-2;Q8CIN9	1;1;1	1;1;1	1;1;1	E3 ubiquitin-protein ligase rififylin	Rffl	tr|A0A096MJC6|A0A096MJC6_RAT E3 ubiquitin-protein ligase rififylin OS=Rattus norvegicus OX=10116 GN=Rffl PE=1 SV=1;sp|Q8CIN9-2|RFFL_RAT Isoform 2 of E3 ubiquitin-protein ligase rififylin OS=Rattus norvegicus OX=10116 GN=Rffl;sp|Q8CIN9|RFFL_RAT E3 ubiquitin	3	1	1	1	1	0	0	0	0	0	0	0	0	0	0	1	0	0	0	0	0	0	0	0	0	0	1	0	0	0	0	0	0	0	0	0	0	4.2	4.2	4.2	37.422	335
A0A096MJV9;F1LLZ7;A0A096MJF7;Q64649	A0A096MJV9;F1LLZ7;A0A096MJF7;Q64649	6;6;6;4	6;6;6;4	6;6;6;4	Phosphorylase b kinase regulatory subunit alpha, skeletal muscle isoform	Phka1	tr|A0A096MJV9|A0A096MJV9_RAT Phosphorylase b kinase regulatory subunit OS=Rattus norvegicus OX=10116 GN=Phka1 PE=1 SV=1;tr|F1LLZ7|F1LLZ7_RAT Phosphorylase b kinase regulatory subunit OS=Rattus norvegicus OX=10116 GN=Phka1 PE=1 SV=3;tr|A0A096MJF7|A0A096MJF7	4	6	6	6	6	1	2	1	2	0	0	0	0	0	0	6	1	2	1	2	0	0	0	0	0	0	6	1	2	1	2	0	0	0	0	0	0	5.8	5.8	5.8	132.47	1182
A0A096MJH0	A0A096MJH0	1	1	1		Ube2j1	tr|A0A096MJH0|A0A096MJH0_RAT Ubiquitin-conjugating enzyme E2, J1 (Fragment) OS=Rattus norvegicus OX=10116 GN=Ube2j1 PE=4 SV=1	1	1	1	1	1	0	0	0	0	1	0	1	0	0	0	1	0	0	0	0	1	0	1	0	0	0	1	0	0	0	0	1	0	1	0	0	0	15.2	15.2	15.2	10.154	92
A0A096MKH8;A0A096MJI1;A0A096MJV6;W8C3X7;A0A0G2K3V6;Q99NJ3;W8CC78;D3ZHB2	A0A096MKH8;A0A096MJI1;A0A096MJV6;W8C3X7;A0A0G2K3V6	3;3;3;2;2;1;1;1	3;3;3;2;2;1;1;1	3;3;3;2;2;1;1;1		Zfx;ZFY	tr|A0A096MKH8|A0A096MKH8_RAT Zinc finger protein X-linked (Fragment) OS=Rattus norvegicus OX=10116 GN=Zfx PE=4 SV=1;tr|A0A096MJI1|A0A096MJI1_RAT Zinc finger protein X-linked OS=Rattus norvegicus OX=10116 GN=Zfx PE=1 SV=1;tr|A0A096MJV6|A0A096MJV6_RAT Zinc f	8	3	3	3	3	2	2	2	2	0	1	0	0	1	1	3	2	2	2	2	0	1	0	0	1	1	3	2	2	2	2	0	1	0	0	1	1	4.9	4.9	4.9	56.834	491
A0A096MJI4;REV__A0A0G2JTS5;REV__Q63312;REV__D3ZNS1;REV__A0A0G2JV32	A0A096MJI4	4;1;1;1;1	4;1;1;1;1	4;1;1;1;1		Gigyf2	tr|A0A096MJI4|A0A096MJI4_RAT Uncharacterized protein (Fragment) OS=Rattus norvegicus OX=10116 GN=Gigyf2 PE=1 SV=1	5	4	4	4	4	0	0	1	0	0	0	0	0	0	1	4	0	0	1	0	0	0	0	0	0	1	4	0	0	1	0	0	0	0	0	0	1	7.2	7.2	7.2	64.047	538
A0A096MJJ6;B1H213;A0FKI7-2;A0FKI7;A0FKI7-3;M0R9S4;A0A0G2K3Z5	A0A096MJJ6;B1H213;A0FKI7-2;A0FKI7;A0FKI7-3;M0R9S4;A0A0G2K3Z5	14;14;14;14;14;10;10	14;14;14;14;14;10;10	13;13;13;13;13;10;10	Acyl-CoA-binding domain-containing protein 5	Acbd5;LOC100910957	tr|A0A096MJJ6|A0A096MJJ6_RAT Acyl-CoA-binding domain-containing protein 5 OS=Rattus norvegicus OX=10116 GN=Acbd5 PE=1 SV=1;tr|B1H213|B1H213_RAT Acbd5 protein (Fragment) OS=Rattus norvegicus OX=10116 GN=Acbd5 PE=2 SV=1;sp|A0FKI7-2|ACBD5_RAT Isoform 2 of Acy	7	14	14	13	14	7	6	6	7	9	8	8	8	8	8	14	7	6	6	7	9	8	8	8	8	8	13	6	5	5	6	8	7	7	7	7	7	29.8	29.8	29.8	52.389	470
A0A096MJL9;A0A0G2K992;D3ZTH7;Q99N02	A0A096MJL9;A0A0G2K992;D3ZTH7;Q99N02	2;2;2;2	2;2;2;2	2;2;2;2	Solute carrier organic anion transporter family member 3A1	Slco3a1	tr|A0A096MJL9|A0A096MJL9_RAT Solute carrier organic anion transporter family member OS=Rattus norvegicus OX=10116 GN=Slco3a1 PE=3 SV=1;tr|A0A0G2K992|A0A0G2K992_RAT Solute carrier organic anion transporter family member OS=Rattus norvegicus OX=10116 GN=Slco	4	2	2	2	2	0	0	0	0	0	0	0	0	0	0	2	0	0	0	0	0	0	0	0	0	0	2	0	0	0	0	0	0	0	0	0	0	4.5	4.5	4.5	63.716	595
A0A096MJM1;Q32PX6;A0A096MK75	A0A096MJM1;Q32PX6;A0A096MK75	13;13;11	13;13;11	12;12;10		Rhog	tr|A0A096MJM1|A0A096MJM1_RAT Ras homolog family member G (Fragment) OS=Rattus norvegicus OX=10116 GN=Rhog PE=1 SV=6;tr|Q32PX6|Q32PX6_RAT Ras homolog family member G OS=Rattus norvegicus OX=10116 GN=Rhog PE=1 SV=1;tr|A0A096MK75|A0A096MK75_RAT Ras homolog fa	3	13	13	12	13	10	11	11	10	10	7	9	10	5	8	13	10	11	11	10	10	7	9	10	5	8	12	10	10	10	9	9	7	8	9	5	7	68.6	68.6	62.7	20.622	185
A0A096MJN1;D3ZBQ1	A0A096MJN1;D3ZBQ1	1;1	1;1	1;1		Foxo3	tr|A0A096MJN1|A0A096MJN1_RAT Forkhead box O3 (Fragment) OS=Rattus norvegicus OX=10116 GN=Foxo3 PE=1 SV=1;tr|D3ZBQ1|D3ZBQ1_RAT Forkhead box O3 OS=Rattus norvegicus OX=10116 GN=Foxo3 PE=1 SV=1	2	1	1	1	1	1	1	1	0	0	0	1	0	0	1	1	1	1	1	0	0	0	1	0	0	1	1	1	1	1	0	0	0	1	0	0	1	5.4	5.4	5.4	27.645	260
A0A096MJT3;Q5I0G8;Q6XUZ7;E9PST0;A0A096MJN4;A0A0G2JVC7;Q6XUZ6;A0A096MJW0;A0JN02;A0A096MIX9;A0A096MJ87	A0A096MJT3;Q5I0G8;Q6XUZ7;E9PST0;A0A096MJN4;A0A0G2JVC7;Q6XUZ6;A0A096MJW0;A0JN02	13;13;13;13;13;11;11;11;11;5;2	12;12;12;12;12;10;10;10;10;5;2	12;12;12;12;12;10;10;10;10;5;2		2004-09-01	tr|A0A096MJT3|A0A096MJT3_RAT Septin 4 OS=Rattus norvegicus OX=10116 GN=Sept4 PE=1 SV=1;tr|Q5I0G8|Q5I0G8_RAT Sept4 protein (Fragment) OS=Rattus norvegicus OX=10116 GN=Sept4 PE=2 SV=1;tr|Q6XUZ7|Q6XUZ7_RAT EG3RVC OS=Rattus norvegicus OX=10116 PE=2 SV=1;tr|E9P	11	13	12	12	13	10	8	9	9	9	7	7	8	7	6	12	9	7	8	8	8	6	6	7	6	5	12	9	7	8	8	8	6	6	7	6	5	36.9	35	35	41.868	360
A0A096MJP3;Q5FVR7;Q9QYU6	A0A096MJP3;Q5FVR7;Q9QYU6	3;3;2	3;3;2	3;3;2	Cleavage and polyadenylation specificity factor subunit 4	Cpsf4	tr|A0A096MJP3|A0A096MJP3_RAT Cleavage and polyadenylation-specificity factor subunit 4 OS=Rattus norvegicus OX=10116 GN=Cpsf4 PE=4 SV=1;sp|Q5FVR7|CPSF4_RAT Cleavage and polyadenylation specificity factor subunit 4 OS=Rattus norvegicus OX=10116 GN=Cpsf4 PE=	3	3	3	3	3	0	0	0	0	0	0	0	0	0	0	3	0	0	0	0	0	0	0	0	0	0	3	0	0	0	0	0	0	0	0	0	0	21.3	21.3	21.3	23.653	211
A0A096MJP9;Q4V8J5;A0JPP7	A0A096MJP9;Q4V8J5	16;13;1	16;13;1	16;13;1		Ddi2	tr|A0A096MJP9|A0A096MJP9_RAT DNA damage-inducible 1 homolog 2 OS=Rattus norvegicus OX=10116 GN=Ddi2 PE=1 SV=1;tr|Q4V8J5|Q4V8J5_RAT DNA damage-inducible 1 homolog 2 OS=Rattus norvegicus OX=10116 GN=Ddi2 PE=1 SV=1	3	16	16	16	16	5	7	7	7	4	5	6	3	4	6	16	5	7	7	7	4	5	6	3	4	6	16	5	7	7	7	4	5	6	3	4	6	21.1	21.1	21.1	106.03	986
A0A096MJR6	A0A096MJR6	20	20	20		Parp4	tr|A0A096MJR6|A0A096MJR6_RAT Poly [ADP-ribose] polymerase (Fragment) OS=Rattus norvegicus OX=10116 PE=1 SV=1	1	20	20	20	20	10	9	10	11	9	6	5	7	8	6	20	10	9	10	11	9	6	5	7	8	6	20	10	9	10	11	9	6	5	7	8	6	32.6	32.6	32.6	89.891	804
A0A096MJS4;D3Z9D3;A0A0G2K4G6;B1WC78;A0A096MJV0	A0A096MJS4;D3Z9D3;A0A0G2K4G6;B1WC78;A0A096MJV0	3;3;3;3;2	3;3;3;3;2	3;3;3;3;2		Brms1l	tr|A0A096MJS4|A0A096MJS4_RAT Breast cancer metastasis-suppressor 1-like (Fragment) OS=Rattus norvegicus OX=10116 GN=Brms1l PE=4 SV=6;tr|D3Z9D3|D3Z9D3_RAT Breast cancer metastasis-suppressor 1-like OS=Rattus norvegicus OX=10116 GN=Brms1l PE=4 SV=1;tr|A0A0G2	5	3	3	3	3	0	1	1	1	0	1	1	1	1	1	3	0	1	1	1	0	1	1	1	1	1	3	0	1	1	1	0	1	1	1	1	1	17.6	17.6	17.6	26.339	222
A0A096MJT2;F1LQQ5;A0A096MJA1;Q562B7	A0A096MJT2;F1LQQ5	5;5;1;1	5;5;1;1	5;5;1;1	Tyrosine-protein phosphatase non-receptor type	Ptpn3	tr|A0A096MJT2|A0A096MJT2_RAT Tyrosine-protein phosphatase non-receptor type OS=Rattus norvegicus OX=10116 GN=Ptpn3 PE=1 SV=1;tr|F1LQQ5|F1LQQ5_RAT Tyrosine-protein phosphatase non-receptor type OS=Rattus norvegicus OX=10116 GN=Ptpn3 PE=1 SV=2	4	5	5	5	5	0	0	0	0	1	0	0	0	0	0	5	0	0	0	0	1	0	0	0	0	0	5	0	0	0	0	1	0	0	0	0	0	6.7	6.7	6.7	103.66	913
A0A096MJT6;F1LVK0;Q498R5	A0A096MJT6;F1LVK0	26;21;3	26;21;3	26;21;3		RGD1307100	tr|A0A096MJT6|A0A096MJT6_RAT Similar to RIKEN cDNA D630029K19 OS=Rattus norvegicus OX=10116 GN=RGD1307100 PE=1 SV=1;tr|F1LVK0|F1LVK0_RAT Similar to RIKEN cDNA D630029K19 OS=Rattus norvegicus OX=10116 GN=RGD1307100 PE=1 SV=3	3	26	26	26	26	1	3	2	3	2	2	1	5	1	3	26	1	3	2	3	2	2	1	5	1	3	26	1	3	2	3	2	2	1	5	1	3	5.7	5.7	5.7	554.48	5006
A0A096MJW2;A0A0H2UHL1;Q66H50;A0A096MJJ7	A0A096MJW2;A0A0H2UHL1;Q66H50;A0A096MJJ7	11;9;9;7	11;9;9;7	11;9;9;7	Fatty acyl-CoA reductase 1	Far1	tr|A0A096MJW2|A0A096MJW2_RAT Fatty acyl-CoA reductase OS=Rattus norvegicus OX=10116 GN=Far1 PE=3 SV=1;tr|A0A0H2UHL1|A0A0H2UHL1_RAT Fatty acyl-CoA reductase OS=Rattus norvegicus OX=10116 GN=Far1 PE=3 SV=1;sp|Q66H50|FACR1_RAT Fatty acyl-CoA reductase 1 OS=Ra	4	11	11	11	11	3	5	5	5	4	4	4	4	1	3	11	3	5	5	5	4	4	4	4	1	3	11	3	5	5	5	4	4	4	4	1	3	24.9	24.9	24.9	59.375	515
A0A096MJY0;D4AD08;A0A0G2KA92	A0A096MJY0;D4AD08;A0A0G2KA92	11;11;11	7;7;7	7;7;7		Chd2	tr|A0A096MJY0|A0A096MJY0_RAT Chromodomain helicase DNA-binding protein 2 OS=Rattus norvegicus OX=10116 GN=Chd2 PE=1 SV=1;tr|D4AD08|D4AD08_RAT Chromodomain helicase DNA binding protein 2 (Predicted) OS=Rattus norvegicus OX=10116 GN=Chd2 PE=1 SV=1;tr|A0A0G2K	3	11	7	7	11	3	3	2	3	1	2	1	1	1	2	7	1	1	1	2	1	1	1	1	1	1	7	1	1	1	2	1	1	1	1	1	1	5.9	3.7	3.7	210.92	1827
A0A096MJY1	A0A096MJY1	13	11	11		Gpc6	tr|A0A096MJY1|A0A096MJY1_RAT Glypican 6 OS=Rattus norvegicus OX=10116 GN=Gpc6 PE=1 SV=1	1	13	11	11	13	10	8	8	8	7	4	4	4	4	4	11	8	6	6	6	6	3	2	2	3	2	11	8	6	6	6	6	3	2	2	3	2	31.2	26.7	26.7	62.957	555
A0A096MJY6	A0A096MJY6	15	3	3		Gbe1	tr|A0A096MJY6|A0A096MJY6_RAT 1,4-alpha-glucan-branching enzyme (Fragment) OS=Rattus norvegicus OX=10116 GN=Gbe1 PE=1 SV=1	1	15	3	3	14	10	10	11	12	13	11	13	12	11	14	2	2	2	2	3	2	2	3	3	3	3	2	2	2	2	3	2	2	3	3	3	3	47.8	9.5	9.5	47.164	412
A0A096MJZ2;M0RCS2	A0A096MJZ2	20;4	20;4	20;4		Tbl2	tr|A0A096MJZ2|A0A096MJZ2_RAT RCG21429, isoform CRA_b OS=Rattus norvegicus OX=10116 GN=Tbl2 PE=1 SV=1	2	20	20	20	19	11	7	9	10	7	8	10	11	7	9	19	11	7	9	10	7	8	10	11	7	9	19	11	7	9	10	7	8	10	11	7	9	52.9	52.9	52.9	49.613	442
A0A096MJZ8;A0A0G2JTU9;Q499M6;E9PSW7;B5DFF8;A0A096MJL8;C9WPN4;V9GVE9	A0A096MJZ8;A0A0G2JTU9;Q499M6;E9PSW7;B5DFF8	9;9;7;5;5;4;1;1	9;9;7;5;5;4;1;1	7;7;6;4;4;3;0;0		Kdm5a;Jarid1a	tr|A0A096MJZ8|A0A096MJZ8_RAT Lysine demethylase 5A OS=Rattus norvegicus OX=10116 GN=Kdm5a PE=1 SV=1;tr|A0A0G2JTU9|A0A0G2JTU9_RAT Lysine demethylase 5A OS=Rattus norvegicus OX=10116 GN=Kdm5a PE=1 SV=1;tr|Q499M6|Q499M6_RAT Jarid1a protein (Fragment) OS=Rattu	8	9	9	7	9	1	1	3	1	2	1	1	1	1	2	9	1	1	3	1	2	1	1	1	1	2	7	1	1	2	1	2	1	1	1	1	2	7.4	7.4	5.8	185.96	1635
A0A096MK14;A0A0U1RRU1;F1M470;B0BNH0;A0A0G2K933;D4A174;A0A0U1RRY1	A0A096MK14;A0A0U1RRU1;F1M470;B0BNH0;A0A0G2K933;D4A174	7;7;7;7;7;4;2	7;7;7;7;7;4;2	7;7;7;7;7;4;2		Eif4e2	tr|A0A096MK14|A0A096MK14_RAT Eukaryotic translation initiation factor 4E family member 2 (Fragment) OS=Rattus norvegicus OX=10116 GN=Eif4e2 PE=1 SV=1;tr|A0A0U1RRU1|A0A0U1RRU1_RAT Eukaryotic translation initiation factor 4E family member 2 (Fragment) OS=Rat	7	7	7	7	7	4	6	4	5	5	4	4	4	3	3	7	4	6	4	5	5	4	4	4	3	3	7	4	6	4	5	5	4	4	4	3	3	41.9	41.9	41.9	25.67	227
A0A096MK18	A0A096MK18	7	7	7		Ppip5k2	tr|A0A096MK18|A0A096MK18_RAT Diphosphoinositol pentakisphosphate kinase 2 (Fragment) OS=Rattus norvegicus OX=10116 GN=Ppip5k2 PE=1 SV=1	1	7	7	7	7	0	2	2	2	2	1	2	3	1	1	7	0	2	2	2	2	1	2	3	1	1	7	0	2	2	2	2	1	2	3	1	1	12.3	12.3	12.3	73.913	656
A0A1W2Q6E9;A0A096MK30;O35763	A0A1W2Q6E9;A0A096MK30;O35763	56;56;53	56;56;53	40;40;37	Moesin	Msn	tr|A0A1W2Q6E9|A0A1W2Q6E9_RAT Moesin OS=Rattus norvegicus OX=10116 GN=Msn PE=1 SV=1;tr|A0A096MK30|A0A096MK30_RAT Moesin OS=Rattus norvegicus OX=10116 GN=Msn PE=1 SV=1;sp|O35763|MOES_RAT Moesin OS=Rattus norvegicus OX=10116 GN=Msn PE=1 SV=3	3	56	56	40	56	44	44	46	45	45	46	46	47	44	48	56	44	44	46	45	45	46	46	47	44	48	40	29	28	30	29	29	30	30	31	29	32	73.6	73.6	56.9	67.651	576
Q810D0;A0A096MK54;G3V9G5	Q810D0;A0A096MK54;G3V9G5	18;18;18	18;18;18	18;18;18		Synm	tr|Q810D0|Q810D0_RAT Desmuslin OS=Rattus norvegicus OX=10116 GN=DMN PE=2 SV=1;tr|A0A096MK54|A0A096MK54_RAT RCG24674, isoform CRA_e OS=Rattus norvegicus OX=10116 GN=Synm PE=1 SV=1;tr|G3V9G5|G3V9G5_RAT RCG24674, isoform CRA_b OS=Rattus norvegicus OX=10116 GN	3	18	18	18	17	4	2	3	0	3	2	1	1	1	1	17	4	2	3	0	3	2	1	1	1	1	17	4	2	3	0	3	2	1	1	1	1	14.6	14.6	14.6	140.73	1255
A0A096MK61;M0R3U4	A0A096MK61;M0R3U4	15;10	15;10	15;10		LOC102555086;LOC100910835	tr|A0A096MK61|A0A096MK61_RAT Cartilage-associated protein-like 1 OS=Rattus norvegicus OX=10116 GN=Crtapl1 PE=1 SV=1;tr|M0R3U4|M0R3U4_RAT Cartilage-associated protein-like 1 OS=Rattus norvegicus OX=10116 GN=Crtapl1 PE=1 SV=1	2	15	15	15	14	11	12	11	11	11	9	10	10	8	7	14	11	12	11	11	11	9	10	10	8	7	14	11	12	11	11	11	9	10	10	8	7	35	35	35	46.49	403
D4ACI9;A0A096MK92;A0A096MJ06;A0A096MJE9	D4ACI9;A0A096MK92	5;5;2;1	5;5;2;1	5;5;2;1		Ift88	tr|D4ACI9|D4ACI9_RAT Intraflagellar transport 88 OS=Rattus norvegicus OX=10116 GN=Ift88 PE=4 SV=1;tr|A0A096MK92|A0A096MK92_RAT Intraflagellar transport 88 OS=Rattus norvegicus OX=10116 GN=Ift88 PE=4 SV=1	4	5	5	5	5	1	0	0	0	0	0	0	0	0	0	5	1	0	0	0	0	0	0	0	0	0	5	1	0	0	0	0	0	0	0	0	0	6.3	6.3	6.3	91.884	815
A0A096MK96;A0A0G2K920	A0A096MK96;A0A0G2K920	2;2	2;2	1;1		Tlk1	tr|A0A096MK96|A0A096MK96_RAT Serine/threonine-protein kinase tousled-like 1 (Fragment) OS=Rattus norvegicus OX=10116 GN=LOC103690017 PE=1 SV=1;tr|A0A0G2K920|A0A0G2K920_RAT Tousled-like kinase 1 OS=Rattus norvegicus OX=10116 GN=Tlk1 PE=1 SV=1	2	2	2	1	2	0	0	0	0	0	0	0	0	0	0	2	0	0	0	0	0	0	0	0	0	0	1	0	0	0	0	0	0	0	0	0	0	3.5	3.5	2.4	81.946	720
A0A096MK98;F1LX81;A0A096MK60;A0A096MJ26	A0A096MK98;F1LX81	20;20;9;4	20;20;9;4	20;20;9;4		Slfn5	tr|A0A096MK98|A0A096MK98_RAT Schlafen family member 5 OS=Rattus norvegicus OX=10116 GN=Slfn5 PE=1 SV=1;tr|F1LX81|F1LX81_RAT Schlafen family member 5 OS=Rattus norvegicus OX=10116 GN=Slfn5 PE=1 SV=3	4	20	20	20	20	12	13	12	12	12	10	10	9	10	10	20	12	13	12	12	12	10	10	9	10	10	20	12	13	12	12	12	10	10	9	10	10	24.1	24.1	24.1	101.05	883
A0A096MK99;A0A096MKC9;Q5U213	A0A096MK99;A0A096MKC9;Q5U213	10;8;5	2;2;2	2;2;2		Parp4	tr|A0A096MK99|A0A096MK99_RAT Uncharacterized protein (Fragment) OS=Rattus norvegicus OX=10116 PE=1 SV=1;tr|A0A096MKC9|A0A096MKC9_RAT Uncharacterized protein (Fragment) OS=Rattus norvegicus OX=10116 PE=1 SV=1;tr|Q5U213|Q5U213_RAT Parp4 protein OS=Rattus nor	3	10	2	2	10	2	2	4	4	1	1	2	1	1	1	2	0	0	0	1	0	0	0	0	0	0	2	0	0	0	1	0	0	0	0	0	0	30.5	7.1	7.1	40.157	364
A0A096MKB0;G3V842	A0A096MKB0;G3V842	10;5	10;5	10;5		Rab24	tr|A0A096MKB0|A0A096MKB0_RAT RAB24, member RAS oncogene family OS=Rattus norvegicus OX=10116 GN=Rab24 PE=1 SV=1;tr|G3V842|G3V842_RAT RAB24, member RAS oncogene family OS=Rattus norvegicus OX=10116 GN=Rab24 PE=1 SV=2	2	10	10	10	9	3	2	3	3	4	3	5	4	5	3	9	3	2	3	3	4	3	5	4	5	3	9	3	2	3	3	4	3	5	4	5	3	60.6	60.6	60.6	23.144	203
A0A096MKB1	A0A096MKB1	2	2	2		Gpr180	tr|A0A096MKB1|A0A096MKB1_RAT G protein-coupled receptor 180 (Fragment) OS=Rattus norvegicus OX=10116 GN=Gpr180 PE=1 SV=1	1	2	2	2	2	0	0	0	0	0	0	0	0	0	0	2	0	0	0	0	0	0	0	0	0	0	2	0	0	0	0	0	0	0	0	0	0	14	14	14	25.473	229
A0A096MKC0;B2RYE6	A0A096MKC0	9;4	9;4	9;4		Gigyf2	tr|A0A096MKC0|A0A096MKC0_RAT Uncharacterized protein (Fragment) OS=Rattus norvegicus OX=10116 GN=Gigyf2 PE=1 SV=1	2	9	9	9	9	4	3	2	2	2	2	2	2	2	1	9	4	3	2	2	2	2	2	2	2	1	9	4	3	2	2	2	2	2	2	2	1	15.9	15.9	15.9	83.432	740
A0A096MKC1;A0A0G2K2E3;Q62844	A0A096MKC1;A0A0G2K2E3;Q62844	11;10;10	5;4;4	5;4;4	Non-specific protein-tyrosine kinase;Tyrosine-protein kinase Fyn	Fyn	tr|A0A096MKC1|A0A096MKC1_RAT Tyrosine-protein kinase OS=Rattus norvegicus OX=10116 GN=Fyn PE=1 SV=1;tr|A0A0G2K2E3|A0A0G2K2E3_RAT Tyrosine-protein kinase OS=Rattus norvegicus OX=10116 GN=Fyn PE=1 SV=1;sp|Q62844|FYN_RAT Tyrosine-protein kinase Fyn OS=Rattus	3	11	5	5	11	4	6	5	7	5	4	4	3	6	4	5	1	3	1	3	2	1	0	0	2	0	5	1	3	1	3	2	1	0	0	2	0	21.3	12.4	12.4	60.099	534
A0A096MKD8;M0R615	A0A096MKD8;M0R615	5;4	5;4	5;4		Unc5cl	tr|A0A096MKD8|A0A096MKD8_RAT Unc-5 family C-terminal-like OS=Rattus norvegicus OX=10116 GN=Unc5cl PE=4 SV=1;tr|M0R615|M0R615_RAT Unc-5 family C-terminal-like OS=Rattus norvegicus OX=10116 GN=Unc5cl PE=4 SV=1	2	5	5	5	4	0	0	0	0	0	0	0	0	1	0	4	0	0	0	0	0	0	0	0	1	0	4	0	0	0	0	0	0	0	0	1	0	15.4	15.4	15.4	58.144	518
A0A096MKE2;D4A719;A0A096MKG7	A0A096MKE2;D4A719;A0A096MKG7	10;10;8	8;8;7	8;8;7		Snx12	tr|A0A096MKE2|A0A096MKE2_RAT Sorting nexin 12 OS=Rattus norvegicus OX=10116 GN=Snx12 PE=1 SV=1;tr|D4A719|D4A719_RAT Sorting nexin 12 OS=Rattus norvegicus OX=10116 GN=Snx12 PE=1 SV=1;tr|A0A096MKG7|A0A096MKG7_RAT Sorting nexin 12 (Fragment) OS=Rattus norvegi	3	10	8	8	10	9	10	9	10	9	8	8	9	8	9	8	7	8	7	8	7	7	6	7	6	7	8	7	8	7	8	7	7	6	7	6	7	51.9	47.5	47.5	18.884	162
A0A096MKE9;Q5U2M4;A0A096MJI5	A0A096MKE9;Q5U2M4	22;20;1	22;20;1	22;20;1	DNA ligase	Lig3	tr|A0A096MKE9|A0A096MKE9_RAT DNA ligase OS=Rattus norvegicus OX=10116 GN=Lig3 PE=1 SV=1;tr|Q5U2M4|Q5U2M4_RAT DNA ligase OS=Rattus norvegicus OX=10116 GN=Lig3 PE=1 SV=1	3	22	22	22	22	10	10	10	10	10	7	9	10	7	10	22	10	10	10	10	10	7	9	10	7	10	22	10	10	10	10	10	7	9	10	7	10	24.6	24.6	24.6	112.02	1002
A0A0G2K4W3;D3ZDE6;A0A096MKF8	A0A0G2K4W3;D3ZDE6;A0A096MKF8	13;13;13	13;13;13	13;13;13		Med12	tr|A0A0G2K4W3|A0A0G2K4W3_RAT Mediator complex subunit 12 OS=Rattus norvegicus OX=10116 GN=Med12 PE=1 SV=1;tr|D3ZDE6|D3ZDE6_RAT Mediator complex subunit 12 OS=Rattus norvegicus OX=10116 GN=Med12 PE=1 SV=2;tr|A0A096MKF8|A0A096MKF8_RAT Mediator complex subuni	3	13	13	13	13	1	2	3	2	1	1	1	0	1	0	13	1	2	3	2	1	1	1	0	1	0	13	1	2	3	2	1	1	1	0	1	0	8.3	8.3	8.3	241.88	2165
A0A096MKG2;A0A0G2QC27;B0BNB6;B3STT7	A0A096MKG2;A0A0G2QC27	13;13;6;5	13;13;6;5	13;13;6;5		Nol6	tr|A0A096MKG2|A0A096MKG2_RAT Nucleolar protein 6 OS=Rattus norvegicus OX=10116 GN=Nol6 PE=1 SV=1;tr|A0A0G2QC27|A0A0G2QC27_RAT Nucleolar protein 6 OS=Rattus norvegicus OX=10116 GN=Nol6 PE=1 SV=1	4	13	13	13	12	3	5	4	3	3	1	1	3	1	2	12	3	5	4	3	3	1	1	3	1	2	12	3	5	4	3	3	1	1	3	1	2	14.5	14.5	14.5	127.8	1143
A0A096MKG5	A0A096MKG5	21	21	1		Nadk2	tr|A0A096MKG5|A0A096MKG5_RAT NAD kinase 2, mitochondrial OS=Rattus norvegicus OX=10116 GN=Nadk2 PE=1 SV=1	1	21	21	1	21	7	11	11	9	9	10	7	8	8	9	21	7	11	11	9	9	10	7	8	8	9	1	0	0	0	0	0	0	0	0	0	0	53.1	53.1	2.9	50.654	450
A0A096MKH2;Q4KM55	A0A096MKH2;Q4KM55	12;6	12;6	12;6		Vta1	tr|A0A096MKH2|A0A096MKH2_RAT Similar to RIKEN cDNA 1110059P08 OS=Rattus norvegicus OX=10116 GN=Vta1 PE=1 SV=1;tr|Q4KM55|Q4KM55_RAT Vesicle-trafficking 1 OS=Rattus norvegicus OX=10116 GN=Vta1 PE=1 SV=1	2	12	12	12	12	6	9	9	9	8	8	9	8	6	7	12	6	9	9	9	8	8	9	8	6	7	12	6	9	9	9	8	8	9	8	6	7	46.9	46.9	46.9	33.975	309
A0A096MKH4;D4ABY4	A0A096MKH4;D4ABY4	5;5	5;5	5;5		Ube2j1	tr|A0A096MKH4|A0A096MKH4_RAT Ubiquitin-conjugating enzyme E2, J1 (Fragment) OS=Rattus norvegicus OX=10116 GN=Ube2j1 PE=1 SV=1;tr|D4ABY4|D4ABY4_RAT Ubiquitin-conjugating enzyme E2, J1 OS=Rattus norvegicus OX=10116 GN=Ube2j1 PE=1 SV=3	2	5	5	5	5	3	0	3	2	0	1	1	1	1	1	5	3	0	3	2	0	1	1	1	1	1	5	3	0	3	2	0	1	1	1	1	1	43.2	43.2	43.2	21.893	199
A0A0G2JVE9;A0A096P6L2;Q8VIG2	A0A0G2JVE9;A0A096P6L2;Q8VIG2	3;3;3	3;3;3	3;3;3	Meiosis arrest female protein 1	LOC678813;Marf1	tr|A0A0G2JVE9|A0A0G2JVE9_RAT Meiosis arrest female protein 1-like OS=Rattus norvegicus OX=10116 GN=LOC103689943 PE=4 SV=1;tr|A0A096P6L2|A0A096P6L2_RAT Meiosis arrest female protein 1-like OS=Rattus norvegicus OX=10116 GN=LOC103689943 PE=4 SV=1;sp|Q8VIG2|MA	3	3	3	3	3	0	0	0	0	1	0	0	0	1	0	3	0	0	0	0	1	0	0	0	1	0	3	0	0	0	0	1	0	0	0	1	0	1.9	1.9	1.9	173.3	1556
A0A096P6L7;M0R4L3;A0A0H2UHI4;A0A0A0MP84;Q2M2R8	A0A096P6L7;M0R4L3;A0A0H2UHI4;A0A0A0MP84;Q2M2R8	17;17;16;16;16	17;17;16;16;16	17;17;16;16;16	Peroxisomal targeting signal 1 receptor	Pex5	tr|A0A096P6L7|A0A096P6L7_RAT Peroxisomal targeting signal 1 receptor OS=Rattus norvegicus OX=10116 GN=LOC103690024 PE=1 SV=1;tr|M0R4L3|M0R4L3_RAT Peroxisomal targeting signal 1 receptor OS=Rattus norvegicus OX=10116 GN=Pex5 PE=1 SV=1;tr|A0A0H2UHI4|A0A0H2UH	5	17	17	17	17	6	4	3	3	4	5	6	6	5	6	17	6	4	3	3	4	5	6	6	5	6	17	6	4	3	3	4	5	6	6	5	6	37.8	37.8	37.8	66.973	603
A0A096P6L8;Q6LC76;Q9Z1G8;P97624	A0A096P6L8	103;4;3;1	103;4;3;1	0;0;0;0		Fn1	tr|A0A096P6L8|A0A096P6L8_RAT Fibronectin OS=Rattus norvegicus OX=10116 GN=Fn1 PE=1 SV=2	4	103	103	0	103	87	80	85	83	75	65	60	61	56	60	103	87	80	85	83	75	65	60	61	56	60	0	0	0	0	0	0	0	0	0	0	0	60.2	60.2	0	272.44	2477
A0A096P6L9;A0A1B0GWS5;A0A1B0GWQ4;P08650	A0A096P6L9;A0A1B0GWS5	52;41;11;2	52;41;11;2	49;38;11;2		C5	tr|A0A096P6L9|A0A096P6L9_RAT Complement C5 OS=Rattus norvegicus OX=10116 GN=C5 PE=1 SV=2;tr|A0A1B0GWS5|A0A1B0GWS5_RAT Complement C5 (Fragment) OS=Rattus norvegicus OX=10116 GN=C5 PE=1 SV=1	4	52	52	49	50	30	31	33	29	31	20	24	21	27	21	50	30	31	33	29	31	20	24	21	27	21	47	28	29	30	27	29	19	22	19	25	19	37.7	37.7	35.7	189.08	1681
D3ZQV0;A0A096P6M7	D3ZQV0;A0A096P6M7	1;1	1;1	1;1		LOC100365995;LOC102554637	tr|D3ZQV0|D3ZQV0_RAT RCG28243 OS=Rattus norvegicus OX=10116 GN=Prss3 PE=3 SV=1;tr|A0A096P6M7|A0A096P6M7_RAT Uncharacterized protein OS=Rattus norvegicus OX=10116 PE=3 SV=1	2	1	1	1	0	0	1	0	0	1	0	1	0	0	0	0	0	1	0	0	1	0	1	0	0	0	0	0	1	0	0	1	0	1	0	0	0	8.1	8.1	8.1	26.266	246
Q8SEZ2;Q8M7G4;Q7H115;I6V4L9;A0A096XKT2;P05505	Q8SEZ2;Q8M7G4;Q7H115;I6V4L9;A0A096XKT2;P05505	2;2;2;2;2;2	2;2;2;2;2;2	2;2;2;2;2;2	Cytochrome c oxidase subunit 3	Mt-cox3;COX3;Mtco3	tr|Q8SEZ2|Q8SEZ2_RAT Cytochrome c oxidase subunit 3 (Fragment) OS=Rattus norvegicus OX=10116 GN=COIII PE=3 SV=1;tr|Q8M7G4|Q8M7G4_RAT Cytochrome c oxidase subunit 3 OS=Rattus norvegicus OX=10116 PE=2 SV=1;tr|Q7H115|Q7H115_RAT Cytochrome c oxidase subunit 3	6	2	2	2	2	1	1	2	2	2	1	2	2	2	2	2	1	1	2	2	2	1	2	2	2	2	2	1	1	2	2	2	1	2	2	2	2	7.7	7.7	7.7	29.869	261
Q8SEZ0;Q06QK5;Q06QA1;A0A096XKT9;P11661;Q06QG6;A7XYD5;A7XYC1;A0A0A1FZN8	Q8SEZ0;Q06QK5;Q06QA1;A0A096XKT9;P11661;Q06QG6;A7XYD5;A7XYC1;A0A0A1FZN8	8;8;8;8;8;7;4;4;4	8;8;8;8;8;7;4;4;4	8;8;8;8;8;7;4;4;4	NADH-ubiquinone oxidoreductase chain 5	Mt-nd5;ND5;Mtnd5;Nd5	tr|Q8SEZ0|Q8SEZ0_RAT NADH-ubiquinone oxidoreductase chain 5 OS=Rattus norvegicus OX=10116 GN=Mt-nd5 PE=3 SV=1;tr|Q06QK5|Q06QK5_RAT NADH-ubiquinone oxidoreductase chain 5 OS=Rattus norvegicus OX=10116 GN=ND5 PE=3 SV=1;tr|Q06QA1|Q06QA1_RAT NADH-ubiquinone ox	9	8	8	8	8	6	5	6	3	7	6	8	6	6	6	8	6	5	6	3	7	6	8	6	6	6	8	6	5	6	3	7	6	8	6	6	6	15.8	15.8	15.8	68.617	609
H8Y1J4;B3Y999;K7T8L3;A0A0U3BXX1;G8HZ47;M9TEK6;E0A0C7;A0A0U2UDS4;A0A0U2M179;A0A0U2IDR8;E0A016;F8QU31;E0A075;L0L4L8;A0A140GE11;A0A140GE10;A0A140GE09;A0A140GE08;E0A019;A0A097PE40;S5RKC8;R9TL61;R9TKN1;Q8SEY9;Q8HIC4;Q5UAI7;Q06Q99;L0N495;L0N490;L0N311;L0N1V8;H6RXT5;H2KXA0;F8QU37;F2Q6S6;F2Q6S5;D6NSS7;D6NSS6;D6NSR9;D6NSR8;D6NSR7;D6NSR3;D6NSR2;D6NSR1;D6NSQ8;D6NSQ6;D6NSQ3;D6NSQ0;D6NSP8;D6NSP7;D6NSP6;D6NSP5…	H8Y1J4;B3Y999;K7T8L3;A0A0U3BXX1;G8HZ47;M9TEK6;E0A0C7;A0A0U2UDS4;A0A0U2M179;A0A0U2IDR8;E0A016;F8QU31;E0A075;L0L4L8;A0A140GE11;A0A140GE10;A0A140GE09;A0A140GE08;E0A019;A0A097PE40;S5RKC8;R9TL61;R9TKN1;Q8SEY9;Q8HIC4;Q5UAI7;Q06Q99;L0N495;L0N490;L0N311;L0N1V8;H6RXT5;H2KXA0;F8QU37;F2Q6S6;F2Q6S5;D6NSS7;D6NSS6;D6NSR9;D6NSR8;D6NSR7;D6NSR3;D6NSR2;D6NSR1;D6NSQ8;D6NSQ6;D6NSQ3;D6NSQ0;D6NSP8;D6NSP7;D6NSP6;D6NSP5…	2;2;2;2;2;2;2;2;2;2;2;2;2;2;2;2;2;2;2;2;2;2;2;2;2;2;2;2;2;2;2;2;2;2;2;2;2;2;2;2;2;2;2;2;2;2;2;2;2;2;2;2;2;2;2;2;2;2;2;2;2;2;2;2;2;2;2;2;2;1;1;1;1;1;1	2;2;2;2;2;2;2;2;2;2;2;2;2;2;2;2;2;2;2;2;2;2;2;2;2;2;2;2;2;2;2;2;2;2;2;2;2;2;2;2;2;2;2;2;2;2;2;2;2;2;2;2;2;2;2;2;2;2;2;2;2;2;2;2;2;2;2;2;2;1;1;1;1;1;1	2;2;2;2;2;2;2;2;2;2;2;2;2;2;2;2;2;2;2;2;2;2;2;2;2;2;2;2;2;2;2;2;2;2;2;2;2;2;2;2;2;2;2;2;2;2;2;2;2;2;2;2;2;2;2;2;2;2;2;2;2;2;2;2;2;2;2;2;2;1;1;1;1;1;1	Cytochrome b	cytb;CYTB;Mt-cytb;CYB;Mt-Cyb;cyt b	tr|H8Y1J4|H8Y1J4_RAT Cytochrome b (Fragment) OS=Rattus norvegicus OX=10116 GN=cytb PE=4 SV=1;tr|B3Y999|B3Y999_RAT Cytochrome b (Fragment) OS=Rattus norvegicus OX=10116 GN=cytb PE=4 SV=1;tr|K7T8L3|K7T8L3_RAT Cytochrome b (Fragment) OS=Rattus norvegicus OX=1	75	2	2	2	2	1	2	1	1	1	1	1	2	1	1	2	1	2	1	1	1	1	1	2	1	1	2	1	2	1	1	1	1	1	2	1	1	9.1	9.1	9.1	23.53	209
A0A097BVJ5;P13233	A0A097BVJ5;P13233	18;18	18;18	18;18	2,3-cyclic-nucleotide 3-phosphodiesterase	Cnp	tr|A0A097BVJ5|A0A097BVJ5_RAT 2,3-cyclic-nucleotide 3-phosphodiesterase OS=Rattus norvegicus OX=10116 GN=Cnp PE=2 SV=1;sp|P13233|CN37_RAT 2,3-cyclic-nucleotide 3-phosphodiesterase OS=Rattus norvegicus OX=10116 GN=Cnp PE=1 SV=2	2	18	18	18	18	7	9	7	8	7	5	5	6	4	5	18	7	9	7	8	7	5	5	6	4	5	18	7	9	7	8	7	5	5	6	4	5	50.5	50.5	50.5	44.856	400
S5RZM8;Q8SEZ5;A0A097PE04;P00406;Q37652	S5RZM8;Q8SEZ5;A0A097PE04;P00406;Q37652	8;8;8;8;6	1;1;1;1;0	1;1;1;1;0	Cytochrome c oxidase subunit 2	COX2;Mt-co2;Mtco2;COXII	tr|S5RZM8|S5RZM8_RAT Cytochrome c oxidase subunit 2 OS=Rattus norvegicus OX=10116 GN=COX2 PE=3 SV=1;tr|Q8SEZ5|Q8SEZ5_RAT Cytochrome c oxidase subunit 2 OS=Rattus norvegicus OX=10116 GN=Mt-co2 PE=1 SV=1;tr|A0A097PE04|A0A097PE04_RAT Cytochrome c oxidase subu	5	8	1	1	8	8	7	7	7	7	7	7	7	6	7	1	1	1	0	0	1	1	1	1	0	1	1	1	1	0	0	1	1	1	1	0	1	48	8.8	8.8	25.958	227
A0A0A0MP80;D3ZEH5	A0A0A0MP80;D3ZEH5	8;8	8;8	8;8	SID1 transmembrane family member 2	Sidt2	tr|A0A0A0MP80|A0A0A0MP80_RAT SID1 transmembrane family member 2 OS=Rattus norvegicus OX=10116 GN=Sidt2 PE=1 SV=1;sp|D3ZEH5|SIDT2_RAT SID1 transmembrane family member 2 OS=Rattus norvegicus OX=10116 GN=Sidt2 PE=1 SV=2	2	8	8	8	8	1	2	1	2	1	0	2	1	2	2	8	1	2	1	2	1	0	2	1	2	2	8	1	2	1	2	1	0	2	1	2	2	8.8	8.8	8.8	109.8	979
A0A0A0MXT5;Q8CFC1	A0A0A0MXT5;Q8CFC1	9;9	9;9	9;9	Bifunctional lysine-specific demethylase and histidyl-hydroxylase MINA	Mina	tr|A0A0A0MXT5|A0A0A0MXT5_RAT Uncharacterized protein OS=Rattus norvegicus OX=10116 PE=4 SV=2;sp|Q8CFC1|RIOX2_RAT Ribosomal oxygenase 2 OS=Rattus norvegicus OX=10116 GN=Riox2 PE=2 SV=1	2	9	9	9	8	4	4	6	3	3	2	3	2	2	3	8	4	4	6	3	3	2	3	2	2	3	8	4	4	6	3	3	2	3	2	2	3	21	21	21	52.889	463
A0A0A0MXU8;Q2IBC5	A0A0A0MXU8;Q2IBC5	4;4	4;4	4;4	Caveolin;Caveolin-2	Cav2	tr|A0A0A0MXU8|A0A0A0MXU8_RAT Caveolin OS=Rattus norvegicus OX=10116 GN=Cav2 PE=1 SV=1;sp|Q2IBC5|CAV2_RAT Caveolin-2 OS=Rattus norvegicus OX=10116 GN=Cav2 PE=1 SV=2	2	4	4	4	4	1	2	1	1	1	1	1	1	1	1	4	1	2	1	1	1	1	1	1	1	1	4	1	2	1	1	1	1	1	1	1	1	39.5	39.5	39.5	18.236	162
A0A0A0MXV3;P97586	A0A0A0MXV3;P97586	5;5	5;5	5;5	Cell growth regulator with EF hand domain protein 1	Cgref1	tr|A0A0A0MXV3|A0A0A0MXV3_RAT Cell growth regulator with EF hand domain 1, isoform CRA_b OS=Rattus norvegicus OX=10116 GN=Cgref1 PE=1 SV=1;sp|P97586|CGRE1_RAT Cell growth regulator with EF hand domain protein 1 OS=Rattus norvegicus OX=10116 GN=Cgref1 PE=1 S	2	5	5	5	5	2	1	1	3	2	1	3	4	3	3	5	2	1	1	3	2	1	3	4	3	3	5	2	1	1	3	2	1	3	4	3	3	29.8	29.8	29.8	35.321	326
B0BNK6;A0A0A0MXW1;P35738	B0BNK6;A0A0A0MXW1;P35738	15;15;15	15;15;15	15;15;15	2-oxoisovalerate dehydrogenase subunit beta, mitochondrial	Bckdhb	tr|B0BNK6|B0BNK6_RAT Branched chain keto acid dehydrogenase E1, beta polypeptide OS=Rattus norvegicus OX=10116 GN=Bckdhb PE=2 SV=1;tr|A0A0A0MXW1|A0A0A0MXW1_RAT 2-oxoisovalerate dehydrogenase subunit beta, mitochondrial OS=Rattus norvegicus OX=10116 GN=Bckd	3	15	15	15	15	9	9	8	9	6	8	8	11	9	9	15	9	9	8	9	6	8	8	11	9	9	15	9	9	8	9	6	8	8	11	9	9	56.9	56.9	56.9	42.781	390
A0A0A0MXW3;D4AEC0;P0C0S7	A0A0A0MXW3;D4AEC0;P0C0S7	7;7;7	5;5;5	5;5;5	Histone H2A;Histone H2A.Z	H2afz;H2afv	tr|A0A0A0MXW3|A0A0A0MXW3_RAT Histone H2A OS=Rattus norvegicus OX=10116 GN=H2afz PE=3 SV=1;tr|D4AEC0|D4AEC0_RAT Histone H2A OS=Rattus norvegicus OX=10116 GN=H2afv PE=3 SV=1;sp|P0C0S7|H2AZ_RAT Histone H2A.Z OS=Rattus norvegicus OX=10116 GN=H2afz PE=1 SV=2	3	7	5	5	7	6	6	6	6	5	5	6	6	5	5	5	4	4	4	4	3	3	4	4	3	3	5	4	4	4	4	3	3	4	4	3	3	56.7	49.6	49.6	13.421	127
A0A0A0MXX1;Q6JP77-2;Q6JP77	A0A0A0MXX1;Q6JP77-2;Q6JP77	5;5;5	5;5;5	5;5;5	A-kinase anchor protein 7 isoforms delta and gamma	Akap7	tr|A0A0A0MXX1|A0A0A0MXX1_RAT A-kinase anchor protein 7 isoforms delta and gamma OS=Rattus norvegicus OX=10116 GN=Akap7 PE=4 SV=1;sp|Q6JP77-2|AKA7G_RAT Isoform Gamma of A-kinase anchor protein 7 isoforms delta and gamma OS=Rattus norvegicus OX=10116 GN=Akap	3	5	5	5	4	3	3	2	1	1	1	2	1	1	2	4	3	3	2	1	1	1	2	1	1	2	4	3	3	2	1	1	1	2	1	1	2	16.8	16.8	16.8	39.33	352
A0A0A0MXX5;D4A1J4	A0A0A0MXX5;D4A1J4	14;14	14;14	14;14	3-hydroxybutyrate dehydrogenase type 2	Bdh2	tr|A0A0A0MXX5|A0A0A0MXX5_RAT 3-hydroxybutyrate dehydrogenase type 2 OS=Rattus norvegicus OX=10116 GN=Bdh2 PE=1 SV=1;sp|D4A1J4|BDH2_RAT 3-hydroxybutyrate dehydrogenase type 2 OS=Rattus norvegicus OX=10116 GN=Bdh2 PE=3 SV=2	2	14	14	14	12	9	11	11	9	10	12	10	11	11	12	12	9	11	11	9	10	12	10	11	11	12	12	9	11	11	9	10	12	10	11	11	12	60.4	60.4	60.4	27.678	255
A0A0A0MXY7;O35748;Q62997	A0A0A0MXY7;O35748;Q62997	2;2;2	2;2;2	2;2;2	GDNF family receptor alpha-1	Gfra1	tr|A0A0A0MXY7|A0A0A0MXY7_RAT Uncharacterized protein OS=Rattus norvegicus OX=10116 PE=4 SV=2;tr|O35748|O35748_RAT GDNF family receptor alpha OS=Rattus norvegicus OX=10116 GN=Gfra1 PE=2 SV=1;sp|Q62997|GFRA1_RAT GDNF family receptor alpha-1 OS=Rattus norvegi	3	2	2	2	2	0	0	0	0	0	0	0	0	0	0	2	0	0	0	0	0	0	0	0	0	0	2	0	0	0	0	0	0	0	0	0	0	7.3	7.3	7.3	37.21	343
A0A0G2K3V2;A0A0A0MXY9	A0A0G2K3V2;A0A0A0MXY9	17;17	1;1	1;1		Akr7a2	tr|A0A0G2K3V2|A0A0G2K3V2_RAT Aflatoxin B1 aldehyde reductase member 2 OS=Rattus norvegicus OX=10116 GN=Akr7a2 PE=1 SV=1;tr|A0A0A0MXY9|A0A0A0MXY9_RAT Aflatoxin B1 aldehyde reductase member 2 OS=Rattus norvegicus OX=10116 GN=Akr7a2 PE=1 SV=1	2	17	1	1	17	13	13	14	14	13	14	16	15	15	16	1	0	0	0	1	1	0	1	0	0	1	1	0	0	0	1	1	0	1	0	0	1	63.8	5.6	5.6	37.526	337
A0A0A0MXZ0;Q80W96	A0A0A0MXZ0;Q80W96	3;3	3;3	3;3	Iron-sulfur cluster assembly 1 homolog, mitochondrial	Isca1	tr|A0A0A0MXZ0|A0A0A0MXZ0_RAT Iron-sulfur cluster assembly 1 homolog, mitochondrial OS=Rattus norvegicus OX=10116 GN=Isca1 PE=1 SV=1;sp|Q80W96|ISCA1_RAT Iron-sulfur cluster assembly 1 homolog, mitochondrial OS=Rattus norvegicus OX=10116 GN=Isca1 PE=2 SV=1	2	3	3	3	3	1	1	1	1	1	1	1	1	1	1	3	1	1	1	1	1	1	1	1	1	1	3	1	1	1	1	1	1	1	1	1	1	29.5	29.5	29.5	14.122	129
A0A0A0MY00;P70584	A0A0A0MY00;P70584	15;15	15;15	15;15	Short/branched chain specific acyl-CoA dehydrogenase, mitochondrial	Acadsb	tr|A0A0A0MY00|A0A0A0MY00_RAT Short/branched chain-specific acyl-CoA dehydrogenase, mitochondrial OS=Rattus norvegicus OX=10116 GN=Acadsb PE=1 SV=2;sp|P70584|ACDSB_RAT Short/branched chain specific acyl-CoA dehydrogenase, mitochondrial OS=Rattus norvegicus	2	15	15	15	15	8	7	5	6	8	11	11	11	10	9	15	8	7	5	6	8	11	11	11	10	9	15	8	7	5	6	8	11	11	11	10	9	37.7	37.7	37.7	52.042	469
A0A0A0MY07;Q9R085;A0A0G2K1U1	A0A0A0MY07;Q9R085;A0A0G2K1U1	28;28;16	28;28;16	26;26;14	Ubiquitin carboxyl-terminal hydrolase;Ubiquitin carboxyl-terminal hydrolase 15	Usp15	tr|A0A0A0MY07|A0A0A0MY07_RAT Ubiquitin carboxyl-terminal hydrolase 15 OS=Rattus norvegicus OX=10116 GN=Usp15 PE=1 SV=1;sp|Q9R085|UBP15_RAT Ubiquitin carboxyl-terminal hydrolase 15 OS=Rattus norvegicus OX=10116 GN=Usp15 PE=1 SV=1;tr|A0A0G2K1U1|A0A0G2K1U1_RA	3	28	28	26	26	13	10	12	14	12	13	11	11	9	13	26	13	10	12	14	12	13	11	11	9	13	24	12	10	11	13	12	13	10	11	8	13	36.4	36.4	34.5	109.24	952
A0A0A0MY09;Q66HD0;A0A0G2K4I4;Q66HD0-2	A0A0A0MY09;Q66HD0;A0A0G2K4I4;Q66HD0-2	55;55;49;49	55;55;49;49	53;53;47;47	Endoplasmin	Hsp90b1	tr|A0A0A0MY09|A0A0A0MY09_RAT Endoplasmin OS=Rattus norvegicus OX=10116 GN=Hsp90b1 PE=1 SV=1;sp|Q66HD0|ENPL_RAT Endoplasmin OS=Rattus norvegicus OX=10116 GN=Hsp90b1 PE=1 SV=2;tr|A0A0G2K4I4|A0A0G2K4I4_RAT Endoplasmin OS=Rattus norvegicus OX=10116 GN=Hsp90b1	4	55	55	53	54	43	42	43	44	42	42	41	41	43	41	54	43	42	43	44	42	42	41	41	43	41	52	41	40	41	42	40	40	39	39	41	40	65.3	65.3	63.6	92.899	804
A0A0G2K1C6;A0A0A0MY12;Q5TKR9;M0R4T9	A0A0G2K1C6;A0A0A0MY12;Q5TKR9	7;7;7;1	7;7;7;1	7;7;7;1	Histone acetyltransferase;Histone acetyltransferase KAT6A	Kat6a	tr|A0A0G2K1C6|A0A0G2K1C6_RAT Histone acetyltransferase OS=Rattus norvegicus OX=10116 GN=Kat6a PE=1 SV=1;tr|A0A0A0MY12|A0A0A0MY12_RAT Histone acetyltransferase OS=Rattus norvegicus OX=10116 GN=Kat6a PE=1 SV=2;sp|Q5TKR9|KAT6A_RAT Histone acetyltransferase KA	4	7	7	7	7	0	0	1	0	0	0	0	0	0	0	7	0	0	1	0	0	0	0	0	0	0	7	0	0	1	0	0	0	0	0	0	0	5.9	5.9	5.9	189.56	1699
A0A0A0MY22;P82450	A0A0A0MY22;P82450	9;8	9;8	9;8	Sialate O-acetylesterase;Sialate O-acetylesterase small subunit;Sialate O-acetylesterase large subunit	Siae	tr|A0A0A0MY22|A0A0A0MY22_RAT Sialate O-acetylesterase OS=Rattus norvegicus OX=10116 GN=Siae PE=1 SV=1;sp|P82450|SIAE_RAT Sialate O-acetylesterase OS=Rattus norvegicus OX=10116 GN=Siae PE=1 SV=2	2	9	9	9	9	7	5	8	8	9	6	6	6	6	4	9	7	5	8	8	9	6	6	6	6	4	9	7	5	8	8	9	6	6	6	6	4	21	21	21	60.508	542
A0A0A0MY25;P00684	A0A0A0MY25;P00684	3;3	3;3	3;3	Ribonuclease pancreatic beta-type	Rnase1	tr|A0A0A0MY25|A0A0A0MY25_RAT Ribonuclease pancreatic beta-type OS=Rattus norvegicus OX=10116 GN=Rnase1 PE=3 SV=1;sp|P00684|RNS1B_RAT Ribonuclease pancreatic beta-type OS=Rattus norvegicus OX=10116 GN=Rnase1 PE=1 SV=1	2	3	3	3	2	0	0	0	0	2	0	0	0	0	0	2	0	0	0	0	2	0	0	0	0	0	2	0	0	0	0	2	0	0	0	0	0	34.9	34.9	34.9	16.973	152
A0A0A0MY31;C7E1V2;F1LNT1;P29994-7;P29994-5;P29994-3;P29994;A0A0G2KAH9;Q5BJS8	A0A0A0MY31;C7E1V2;F1LNT1;P29994-7;P29994-5;P29994-3;P29994;A0A0G2KAH9	91;91;91;91;91;91;91;84;5	91;91;91;91;91;91;91;84;5	1;1;1;1;1;1;1;1;0	Inositol 1,4,5-trisphosphate receptor type 1	Itpr1	tr|A0A0A0MY31|A0A0A0MY31_RAT Inositol 1,4,5-trisphosphate receptor type 1 OS=Rattus norvegicus OX=10116 GN=Itpr1 PE=1 SV=2;tr|C7E1V2|C7E1V2_RAT Inositol 1,4,5-trisphosphate receptor type 1 OS=Rattus norvegicus OX=10116 GN=Itpr1 PE=1 SV=1;tr|F1LNT1|F1LNT1_R	9	91	91	1	89	47	43	39	40	43	41	44	45	34	43	89	47	43	39	40	43	41	44	45	34	43	1	0	0	0	0	0	0	0	0	0	0	37.5	37.5	1.3	308.54	2709
A0A0A0MY43;F1LPQ2;B5DFL2	A0A0A0MY43;F1LPQ2	39;38;9	39;38;9	39;38;9	Activating signal cointegrator 1 complex subunit 3	Ascc3	tr|A0A0A0MY43|A0A0A0MY43_RAT Activating signal cointegrator 1 complex subunit 3 OS=Rattus norvegicus OX=10116 GN=Ascc3 PE=1 SV=1;sp|F1LPQ2|ASCC3_RAT Activating signal cointegrator 1 complex subunit 3 OS=Rattus norvegicus OX=10116 GN=Ascc3 PE=3 SV=1	3	39	39	39	38	9	13	14	14	8	10	9	7	10	8	38	9	13	14	14	8	10	9	7	10	8	38	9	13	14	14	8	10	9	7	10	8	20.3	20.3	20.3	250.53	2201
Q95938;Q8SEZ6;Q8HIC9;Q06QK0;Q06QA9;A0A0A1FZ34;P05503;D6QSE9;B3Y997;A4UIA7	Q95938;Q8SEZ6;Q8HIC9;Q06QK0;Q06QA9;A0A0A1FZ34;P05503	5;5;5;5;5;5;5;2;1;1	5;5;5;5;5;5;5;2;1;1	5;5;5;5;5;5;5;2;1;1	Cytochrome c oxidase subunit 1	Mt-co1;COI;CO1;COX1;Mtco1	tr|Q95938|Q95938_RAT Cytochrome c oxidase subunit 1 OS=Rattus norvegicus OX=10116 GN=Co I PE=3 SV=1;tr|Q8SEZ6|Q8SEZ6_RAT Cytochrome c oxidase subunit 1 OS=Rattus norvegicus OX=10116 GN=COI PE=3 SV=1;tr|Q8HIC9|Q8HIC9_RAT Cytochrome c oxidase subunit 1 OS=Ra	10	5	5	5	4	2	3	3	3	3	2	3	3	3	3	4	2	3	3	3	3	2	3	3	3	3	4	2	3	3	3	3	2	3	3	3	3	14	14	14	56.977	514
Q8SEZ1;Q06QG9;A0A0A1FZ38;P05506	Q8SEZ1;Q06QG9;A0A0A1FZ38;P05506	1;1;1;1	1;1;1;1	1;1;1;1	NADH-ubiquinone oxidoreductase chain 3	Mt-nd3;ND3;Mtnd3	tr|Q8SEZ1|Q8SEZ1_RAT NADH-ubiquinone oxidoreductase chain 3 OS=Rattus norvegicus OX=10116 GN=Mt-nd3 PE=2 SV=1;tr|Q06QG9|Q06QG9_RAT NADH-ubiquinone oxidoreductase chain 3 OS=Rattus norvegicus OX=10116 GN=ND3 PE=3 SV=1;tr|A0A0A1FZ38|A0A0A1FZ38_RAT NADH-ubiqu	4	1	1	1	1	1	1	1	1	1	1	1	1	1	1	1	1	1	1	1	1	1	1	1	1	1	1	1	1	1	1	1	1	1	1	1	1	13	13	13	13.086	115
Q5UAJ8;A0A0A1G491;Q06Q97	Q5UAJ8;A0A0A1G491;Q06Q97	2;2;1	2;2;1	2;2;1	NADH-ubiquinone oxidoreductase chain 2	ND2	tr|Q5UAJ8|Q5UAJ8_RAT NADH-ubiquinone oxidoreductase chain 2 OS=Rattus norvegicus OX=10116 GN=ND2 PE=3 SV=1;tr|A0A0A1G491|A0A0A1G491_RAT NADH-ubiquinone oxidoreductase chain 2 OS=Rattus norvegicus OX=10116 GN=ND2 PE=3 SV=1;tr|Q06Q97|Q06Q97_RAT NADH-ubiquino	3	2	2	2	2	1	1	1	1	1	1	1	1	1	1	2	1	1	1	1	1	1	1	1	1	1	2	1	1	1	1	1	1	1	1	1	1	7.5	7.5	7.5	38.455	345
A0A0A6YYM0;P33124-2;P33124	A0A0A6YYM0;P33124-2;P33124	1;1;1	1;1;1	1;1;1	Long-chain-fatty-acid--CoA ligase 6	Acsl6	tr|A0A0A6YYM0|A0A0A6YYM0_RAT Long-chain-fatty-acid--CoA ligase 6 OS=Rattus norvegicus OX=10116 GN=Acsl6 PE=1 SV=2;sp|P33124-2|ACSL6_RAT Isoform 2 of Long-chain-fatty-acid--CoA ligase 6 OS=Rattus norvegicus OX=10116 GN=Acsl6;sp|P33124|ACSL6_RAT Long-chain-f	3	1	1	1	1	0	0	0	0	0	0	0	0	0	0	1	0	0	0	0	0	0	0	0	0	0	1	0	0	0	0	0	0	0	0	0	0	1.2	1.2	1.2	80.995	722
A0A0B4J2J0;A0A0G2K3P6;Q8K4V5	A0A0B4J2J0;A0A0G2K3P6	12;12;4	12;12;4	12;12;4		Fcgr1a	tr|A0A0B4J2J0|A0A0B4J2J0_RAT Fc fragment of IgG receptor Ia OS=Rattus norvegicus OX=10116 GN=Fcgr1a PE=4 SV=1;tr|A0A0G2K3P6|A0A0G2K3P6_RAT Fc fragment of IgG receptor Ia OS=Rattus norvegicus OX=10116 GN=Fcgr1a PE=4 SV=1	3	12	12	12	11	7	5	5	6	6	2	2	3	4	3	11	7	5	5	6	6	2	2	3	4	3	11	7	5	5	6	6	2	2	3	4	3	36.5	36.5	36.5	39.979	353
A0A0G2K8U8;A0A0B4J2J1;Q6XPU4	A0A0G2K8U8;A0A0B4J2J1;Q6XPU4	5;5;4	5;5;4	5;5;4		Fcgr3a	tr|A0A0G2K8U8|A0A0G2K8U8_RAT Fc fragment of IgG receptor IIIa OS=Rattus norvegicus OX=10116 GN=Fcgr3a PE=1 SV=1;tr|A0A0B4J2J1|A0A0B4J2J1_RAT Fc fragment of IgG receptor IIIa OS=Rattus norvegicus OX=10116 GN=Fcgr3a PE=1 SV=1;tr|Q6XPU4|Q6XPU4_RAT Transmembra	3	5	5	5	5	2	3	2	3	3	2	3	4	3	3	5	2	3	2	3	3	2	3	4	3	3	5	2	3	2	3	3	2	3	4	3	3	24.5	24.5	24.5	27.97	249
A0A0F7L1S7;A0A0F7L1W1;D5LG85;F1M9N8;O54960	A0A0F7L1S7;A0A0F7L1W1;D5LG85;F1M9N8;O54960	9;8;8;8;8	8;8;8;8;8	8;8;8;8;8	Carboxyl-terminal PDZ ligand of neuronal nitric oxide synthase protein	NOS1AP;Nos1ap	tr|A0A0F7L1S7|A0A0F7L1S7_RAT Nitric oxide synthase 1 adaptor protein isoform e OS=Rattus norvegicus OX=10116 GN=Nos1ap PE=2 SV=1;tr|A0A0F7L1W1|A0A0F7L1W1_RAT Nitric oxide synthase 1 adaptor protein isoform d OS=Rattus norvegicus OX=10116 GN=Nos1ap PE=2 SV=	5	9	8	8	8	5	3	2	4	4	3	1	2	3	4	7	5	3	2	4	4	3	1	2	3	4	7	5	3	2	4	4	3	1	2	3	4	13.1	12.2	12.2	75.476	694
Q9Z1J7;A0A0F7R4W9;D3ZJ25	Q9Z1J7;A0A0F7R4W9;D3ZJ25	6;6;6	6;6;6	5;5;5	Amino acid transporter	Slc1a5	tr|Q9Z1J7|Q9Z1J7_RAT Amino acid transporter OS=Rattus norvegicus OX=10116 GN=Slc1a5 PE=1 SV=1;tr|A0A0F7R4W9|A0A0F7R4W9_RAT Amino acid transporter OS=Rattus norvegicus OX=10116 GN=ratASCT2 PE=2 SV=1;tr|D3ZJ25|D3ZJ25_RAT Amino acid transporter OS=Rattus norv	3	6	6	5	5	4	2	3	3	1	0	0	1	1	0	5	4	2	3	3	1	0	0	1	1	0	4	3	1	2	2	1	0	0	0	1	0	15.6	15.6	13.7	56.755	539
Q76GL9;A0A0F7R5I4	Q76GL9;A0A0F7R5I4	3;3	3;3	3;3	Amino acid transporter	Slc1a4	tr|Q76GL9|Q76GL9_RAT Neutral amino acid transporter ASCT1 OS=Rattus norvegicus OX=10116 GN=Slc1a4 PE=1 SV=1;tr|A0A0F7R5I4|A0A0F7R5I4_RAT Alanine/serine/cysteine/threonine transporter 1 OS=Rattus norvegicus OX=10116 GN=ratASCT1 PE=2 SV=1	2	3	3	3	3	0	0	0	0	0	0	1	1	0	0	3	0	0	0	0	0	0	1	1	0	0	3	0	0	0	0	0	0	1	1	0	0	8.3	8.3	8.3	55.9	529
A0A0F7RQJ6;P80254;A0A1W2Q637	A0A0F7RQJ6;P80254	11;11;2	11;11;2	11;11;2	D-dopachrome decarboxylase	Ddt	tr|A0A0F7RQJ6|A0A0F7RQJ6_RAT D-dopachrome tautomerase, isoform CRA_a OS=Rattus norvegicus OX=10116 GN=Ddt PE=1 SV=1;sp|P80254|DOPD_RAT D-dopachrome decarboxylase OS=Rattus norvegicus OX=10116 GN=Ddt PE=1 SV=3	3	11	11	11	11	7	7	8	7	8	7	8	7	7	8	11	7	7	8	7	8	7	8	7	7	8	11	7	7	8	7	8	7	8	7	7	8	89.8	89.8	89.8	13.133	118
A0A0F7RQL3;P30904;D4A3P7;D3ZQU2;F1LTZ6;D3ZXK6	A0A0F7RQL3;P30904	7;7;2;1;1;1	7;7;2;1;1;1	3;3;0;1;0;1	Macrophage migration inhibitory factor	Mif	tr|A0A0F7RQL3|A0A0F7RQL3_RAT Macrophage migration inhibitory factor OS=Rattus norvegicus OX=10116 GN=Mif PE=4 SV=1;sp|P30904|MIF_RAT Macrophage migration inhibitory factor OS=Rattus norvegicus OX=10116 GN=Mif PE=1 SV=4	6	7	7	3	7	5	5	5	5	6	5	6	5	6	5	7	5	5	5	5	6	5	6	5	6	5	3	2	2	2	2	3	2	3	2	3	2	81.7	81.7	57.4	12.477	115
A0A0G2JSG6;P29410-2;P29410	A0A0G2JSG6;P29410-2;P29410	17;16;16	17;16;16	17;16;16	Adenylate kinase 2, mitochondrial;Adenylate kinase 2, mitochondrial, N-terminally processed	Ak2	tr|A0A0G2JSG6|A0A0G2JSG6_RAT Adenylate kinase 2, mitochondrial OS=Rattus norvegicus OX=10116 GN=Ak2 PE=1 SV=1;sp|P29410-2|KAD2_RAT Isoform 2 of Adenylate kinase 2, mitochondrial OS=Rattus norvegicus OX=10116 GN=Ak2;sp|P29410|KAD2_RAT Adenylate kinase 2, mi	3	17	17	17	17	15	16	15	15	16	15	16	16	16	16	17	15	16	15	15	16	15	16	16	16	16	17	15	16	15	15	16	15	16	16	16	16	78	78	78	25.529	232
A0A0G2JSG9;Q6IMA3	A0A0G2JSG9;Q6IMA3	2;2	2;2	2;2	Ras-like protein family member 11A	Rasl11a	tr|A0A0G2JSG9|A0A0G2JSG9_RAT Ras-like protein family member 11A OS=Rattus norvegicus OX=10116 GN=Rasl11a PE=4 SV=1;sp|Q6IMA3|RSLBA_RAT Ras-like protein family member 11A OS=Rattus norvegicus OX=10116 GN=Rasl11a PE=2 SV=2	2	2	2	2	2	0	0	0	0	0	0	0	0	0	0	2	0	0	0	0	0	0	0	0	0	0	2	0	0	0	0	0	0	0	0	0	0	7.4	7.4	7.4	30.05	269
A0A0G2JSH0;O09014	A0A0G2JSH0;O09014	6;6	6;6	6;6	Solute carrier family 15 member 4	Slc15a4	tr|A0A0G2JSH0|A0A0G2JSH0_RAT Solute carrier family 15 member 4 OS=Rattus norvegicus OX=10116 GN=Slc15a4 PE=3 SV=1;sp|O09014|S15A4_RAT Solute carrier family 15 member 4 OS=Rattus norvegicus OX=10116 GN=Slc15a4 PE=1 SV=1	2	6	6	6	6	4	5	4	2	3	2	1	3	1	2	6	4	5	4	2	3	2	1	3	1	2	6	4	5	4	2	3	2	1	3	1	2	11.4	11.4	11.4	61.941	572
A0A0G2JSH2;P29147	A0A0G2JSH2;P29147	13;13	13;13	13;13	D-beta-hydroxybutyrate dehydrogenase, mitochondrial	Bdh1	tr|A0A0G2JSH2|A0A0G2JSH2_RAT 3-hydroxybutyrate dehydrogenase, type 1, isoform CRA_a OS=Rattus norvegicus OX=10116 GN=Bdh1 PE=1 SV=1;sp|P29147|BDH_RAT D-beta-hydroxybutyrate dehydrogenase, mitochondrial OS=Rattus norvegicus OX=10116 GN=Bdh1 PE=1 SV=2	2	13	13	13	13	10	11	11	11	10	10	11	10	11	11	13	10	11	11	11	10	10	11	10	11	11	13	10	11	11	11	10	10	11	10	11	11	50.3	50.3	50.3	38.333	344
A0A0G2JSH4;A0A0G2KB98;P18266	A0A0G2JSH4;A0A0G2KB98;P18266	11;11;11	11;11;11	8;8;8	Glycogen synthase kinase-3 beta	Gsk3b	tr|A0A0G2JSH4|A0A0G2JSH4_RAT Glycogen synthase kinase 3 beta, isoform CRA_b OS=Rattus norvegicus OX=10116 GN=Gsk3b PE=1 SV=1;tr|A0A0G2KB98|A0A0G2KB98_RAT Glycogen synthase kinase-3 beta OS=Rattus norvegicus OX=10116 GN=Gsk3b PE=1 SV=1;sp|P18266|GSK3B_RAT G	3	11	11	8	10	9	8	8	7	7	6	8	7	7	7	10	9	8	8	7	7	6	8	7	7	7	7	6	5	5	4	5	3	5	4	5	5	33.3	33.3	26.9	46.71	420
A0A0G2JSH9;P35704	A0A0G2JSH9;P35704	15;13	15;13	15;13	Peroxiredoxin-2	Prdx2	tr|A0A0G2JSH9|A0A0G2JSH9_RAT Peroxiredoxin-2 OS=Rattus norvegicus OX=10116 GN=Prdx2 PE=1 SV=1;sp|P35704|PRDX2_RAT Peroxiredoxin-2 OS=Rattus norvegicus OX=10116 GN=Prdx2 PE=1 SV=3	2	15	15	15	15	14	13	13	13	13	14	13	13	14	14	15	14	13	13	13	13	14	13	13	14	14	15	14	13	13	13	13	14	13	13	14	14	73.2	73.2	73.2	21.797	198
A0A0G2JSI0;Q9EQ76	A0A0G2JSI0;Q9EQ76	30;30	30;30	23;23	Dimethylaniline monooxygenase [N-oxide-forming] 3	Fmo3	tr|A0A0G2JSI0|A0A0G2JSI0_RAT Flavin-containing monooxygenase OS=Rattus norvegicus OX=10116 GN=Fmo3 PE=1 SV=1;sp|Q9EQ76|FMO3_RAT Dimethylaniline monooxygenase [N-oxide-forming] 3 OS=Rattus norvegicus OX=10116 GN=Fmo3 PE=1 SV=1	2	30	30	23	30	21	23	21	22	20	24	25	25	24	26	30	21	23	21	22	20	24	25	25	24	26	23	15	16	15	16	15	17	19	19	17	19	57.4	57.4	49.3	59.976	531
A0A0G2JSI1;Q9JLJ3	A0A0G2JSI1;Q9JLJ3	29;28	29;28	29;28	4-trimethylaminobutyraldehyde dehydrogenase	Aldh9a1	tr|A0A0G2JSI1|A0A0G2JSI1_RAT 4-trimethylaminobutyraldehyde dehydrogenase OS=Rattus norvegicus OX=10116 GN=Aldh9a1 PE=1 SV=1;sp|Q9JLJ3|AL9A1_RAT 4-trimethylaminobutyraldehyde dehydrogenase OS=Rattus norvegicus OX=10116 GN=Aldh9a1 PE=1 SV=1	2	29	29	29	29	23	24	23	23	25	24	24	24	23	24	29	23	24	23	23	25	24	24	24	23	24	29	23	24	23	23	25	24	24	24	23	24	69	69	69	54.05	497
Q5XI36;A0A0G2JSI4	Q5XI36;A0A0G2JSI4	6;6	6;6	6;6		Adgre5	tr|Q5XI36|Q5XI36_RAT CD97 molecule OS=Rattus norvegicus OX=10116 GN=Adgre5 PE=2 SV=1;tr|A0A0G2JSI4|A0A0G2JSI4_RAT Adhesion G protein-coupled receptor E5 OS=Rattus norvegicus OX=10116 GN=Adgre5 PE=1 SV=1	2	6	6	6	6	1	1	0	0	1	1	0	0	0	1	6	1	1	0	0	1	1	0	0	0	1	6	1	1	0	0	1	1	0	0	0	1	7.8	7.8	7.8	91.134	825
A0A0G2JSI5;P00773	A0A0G2JSI5;P00773	2;1	2;1	2;1	Chymotrypsin-like elastase family member 1	Cela1	tr|A0A0G2JSI5|A0A0G2JSI5_RAT Chymotrypsin-like elastase family member 1 OS=Rattus norvegicus OX=10116 GN=Cela1 PE=3 SV=1;sp|P00773|CELA1_RAT Chymotrypsin-like elastase family member 1 OS=Rattus norvegicus OX=10116 GN=Cela1 PE=1 SV=1	2	2	2	2	2	0	0	0	0	2	0	0	0	0	0	2	0	0	0	0	2	0	0	0	0	0	2	0	0	0	0	2	0	0	0	0	0	16.5	16.5	16.5	28.997	266
A0A0G2JSJ0;O88959	A0A0G2JSJ0;O88959	3;3	3;3	3;3	Inhibin beta E chain	Inhbe	tr|A0A0G2JSJ0|A0A0G2JSJ0_RAT Inhibin beta E chain OS=Rattus norvegicus OX=10116 GN=Inhbe PE=3 SV=1;sp|O88959|INHBE_RAT Inhibin beta E chain OS=Rattus norvegicus OX=10116 GN=Inhbe PE=2 SV=1	2	3	3	3	3	0	0	0	1	0	0	0	0	0	0	3	0	0	0	1	0	0	0	0	0	0	3	0	0	0	1	0	0	0	0	0	0	11.1	11.1	11.1	38.91	350
A0A0G2JSJ7;O54858	A0A0G2JSJ7;O54858	12;12	12;12	12;12	Carboxypeptidase Z	Cpz	tr|A0A0G2JSJ7|A0A0G2JSJ7_RAT Carboxypeptidase Z OS=Rattus norvegicus OX=10116 GN=Cpz PE=4 SV=1;sp|O54858|CBPZ_RAT Carboxypeptidase Z OS=Rattus norvegicus OX=10116 GN=Cpz PE=2 SV=1	2	12	12	12	11	5	2	2	5	3	1	1	1	1	0	11	5	2	2	5	3	1	1	1	1	0	11	5	2	2	5	3	1	1	1	1	0	23.3	23.3	23.3	73.071	652
A0A0G2JSJ8;P17164	A0A0G2JSJ8;P17164	16;16	16;16	16;16	Tissue alpha-L-fucosidase	Fuca1	tr|A0A0G2JSJ8|A0A0G2JSJ8_RAT Fucosidase, alpha-L-1, tissue, isoform CRA_a OS=Rattus norvegicus OX=10116 GN=Fuca1 PE=1 SV=1;sp|P17164|FUCO_RAT Tissue alpha-L-fucosidase OS=Rattus norvegicus OX=10116 GN=Fuca1 PE=1 SV=1	2	16	16	16	16	10	12	13	11	11	10	11	10	10	11	16	10	12	13	11	11	10	11	10	10	11	16	10	12	13	11	11	10	11	10	10	11	41.1	41.1	41.1	53.472	462
A0A0G2JSK1	A0A0G2JSK1	18	3	3			tr|A0A0G2JSK1|A0A0G2JSK1_RAT RCG20603 OS=Rattus norvegicus OX=10116 GN=Serpina3c PE=3 SV=1	1	18	3	3	17	15	15	15	15	14	15	14	14	13	13	2	1	0	1	1	0	1	0	0	0	0	2	1	0	1	1	0	1	0	0	0	0	48.6	6.5	6.5	46.477	416
A0A0G2JSK2;Q68EJ0;Q68EJ0-2	A0A0G2JSK2;Q68EJ0;Q68EJ0-2	11;10;9	11;10;9	11;10;9	Cytochrome b5 reductase 4	Cyb5r4	tr|A0A0G2JSK2|A0A0G2JSK2_RAT Cytochrome b5 reductase 4 OS=Rattus norvegicus OX=10116 GN=Cyb5r4 PE=1 SV=1;sp|Q68EJ0|NB5R4_RAT Cytochrome b5 reductase 4 OS=Rattus norvegicus OX=10116 GN=Cyb5r4 PE=1 SV=2;sp|Q68EJ0-2|NB5R4_RAT Isoform 2 of Cytochrome b5 reduct	3	11	11	11	10	3	3	3	3	3	1	2	2	2	1	10	3	3	3	3	3	1	2	2	2	1	10	3	3	3	3	3	1	2	2	2	1	23.5	23.5	23.5	58.8	520
Q99PG3;A0A0G2JSK4;G3V7D9;P34980-2;P34980-3;P34980	Q99PG3;A0A0G2JSK4;G3V7D9;P34980-2;P34980-3;P34980	1;1;1;1;1;1	1;1;1;1;1;1	1;1;1;1;1;1	Prostaglandin E2 receptor EP3 subtype	Ptger3	tr|Q99PG3|Q99PG3_RAT Prostaglandin E2 receptor splice variant (Fragment) OS=Rattus norvegicus OX=10116 PE=2 SV=1;tr|A0A0G2JSK4|A0A0G2JSK4_RAT Prostaglandin E receptor 3 (Subtype EP3), isoform CRA_c OS=Rattus norvegicus OX=10116 GN=Ptger3 PE=4 SV=1;tr|G3V7D	6	1	1	1	1	0	0	0	0	0	0	0	0	0	0	1	0	0	0	0	0	0	0	0	0	0	1	0	0	0	0	0	0	0	0	0	0	3.3	3.3	3.3	39.256	360
A0A0G2JSK5;P49134	A0A0G2JSK5;P49134	31;28	31;28	31;28	Integrin beta-1	Itgb1	tr|A0A0G2JSK5|A0A0G2JSK5_RAT Integrin beta OS=Rattus norvegicus OX=10116 GN=Itgb1 PE=1 SV=1;sp|P49134|ITB1_RAT Integrin beta-1 OS=Rattus norvegicus OX=10116 GN=Itgb1 PE=2 SV=1	2	31	31	31	30	30	27	28	28	28	29	26	26	24	25	30	30	27	28	28	28	29	26	26	24	25	30	30	27	28	28	28	29	26	26	24	25	47.1	47.1	47.1	88.344	798
A0A0G2JSK7;Q4JM44	A0A0G2JSK7;Q4JM44	3;3	3;3	3;3	Phosphatidylcholine:ceramide cholinephosphotransferase 2	Sgms2	tr|A0A0G2JSK7|A0A0G2JSK7_RAT Phosphatidylcholine:ceramide cholinephosphotransferase 2 OS=Rattus norvegicus OX=10116 GN=Sgms2 PE=4 SV=1;sp|Q4JM44|SMS2_RAT Phosphatidylcholine:ceramide cholinephosphotransferase 2 OS=Rattus norvegicus OX=10116 GN=Sgms2 PE=1 S	2	3	3	3	3	0	0	0	0	0	0	0	0	1	0	3	0	0	0	0	0	0	0	0	1	0	3	0	0	0	0	0	0	0	0	1	0	7.1	7.1	7.1	42.209	365
A0A0G2JSK9;O09171	A0A0G2JSK9;O09171	22;21	22;21	18;17	Betaine--homocysteine S-methyltransferase 1	Bhmt	tr|A0A0G2JSK9|A0A0G2JSK9_RAT Betaine--homocysteine S-methyltransferase 1 OS=Rattus norvegicus OX=10116 GN=Bhmt PE=1 SV=1;sp|O09171|BHMT1_RAT Betaine--homocysteine S-methyltransferase 1 OS=Rattus norvegicus OX=10116 GN=Bhmt PE=1 SV=1	2	22	22	18	22	8	6	6	8	8	11	8	10	10	10	22	8	6	6	8	8	11	8	10	10	10	18	6	4	3	4	5	7	4	6	6	6	68.6	68.6	58.5	44.993	407
A0A0G2JSL0;P28073	A0A0G2JSL0;P28073	7;7	7;7	7;7	Proteasome subunit beta type-6	Psmb6	tr|A0A0G2JSL0|A0A0G2JSL0_RAT Proteasome subunit beta type OS=Rattus norvegicus OX=10116 GN=LOC100360846 PE=3 SV=1;sp|P28073|PSB6_RAT Proteasome subunit beta type-6 OS=Rattus norvegicus OX=10116 GN=Psmb6 PE=1 SV=3	2	7	7	7	7	6	6	6	6	6	6	5	6	6	6	7	6	6	6	6	6	6	5	6	6	6	7	6	6	6	6	6	6	5	6	6	6	41.6	41.6	41.6	25.303	238
A0A0G2JSL2;Q69BT7;A0A0G2JX69	A0A0G2JSL2;Q69BT7;A0A0G2JX69	9;8;5	9;8;5	9;8;5	Trafficking protein particle complex subunit 4	Trappc4	tr|A0A0G2JSL2|A0A0G2JSL2_RAT RCG58353, isoform CRA_e OS=Rattus norvegicus OX=10116 GN=Trappc4 PE=1 SV=1;sp|Q69BT7|TPPC4_RAT Trafficking protein particle complex subunit 4 OS=Rattus norvegicus OX=10116 GN=Trappc4 PE=2 SV=1;tr|A0A0G2JX69|A0A0G2JX69_RAT RCG58	3	9	9	9	9	4	7	7	7	5	5	4	5	6	4	9	4	7	7	7	5	5	4	5	6	4	9	4	7	7	7	5	5	4	5	6	4	42.9	42.9	42.9	24.375	219
D3ZLW4;A0A0G2JSL4;P49816-4;P49816-2;P49816-3;P49816	D3ZLW4;A0A0G2JSL4;P49816-4;P49816-2;P49816-3;P49816	24;24;23;23;23;23	24;24;23;23;23;23	24;24;23;23;23;23	Tuberin	Tsc2	tr|D3ZLW4|D3ZLW4_RAT Tuberin OS=Rattus norvegicus OX=10116 GN=Tsc2 PE=1 SV=3;tr|A0A0G2JSL4|A0A0G2JSL4_RAT Tuberin OS=Rattus norvegicus OX=10116 GN=Tsc2 PE=1 SV=1;sp|P49816-4|TSC2_RAT Isoform 4 of Tuberin OS=Rattus norvegicus OX=10116 GN=Tsc2;sp|P49816-2|TS	6	24	24	24	22	6	7	5	7	6	2	6	2	4	4	22	6	7	5	7	6	2	6	2	4	4	22	6	7	5	7	6	2	6	2	4	4	16.9	16.9	16.9	198.6	1785
A0A0G2JSL7;O88484	A0A0G2JSL7;O88484	18;18	18;18	18;18	[Pyruvate dehydrogenase [acetyl-transferring]]-phosphatase 2, mitochondrial	Pdp2	tr|A0A0G2JSL7|A0A0G2JSL7_RAT RCG39005 OS=Rattus norvegicus OX=10116 GN=Pdp2 PE=1 SV=1;sp|O88484|PDP2_RAT [Pyruvate dehydrogenase [acetyl-transferring]]-phosphatase 2, mitochondrial OS=Rattus norvegicus OX=10116 GN=Pdp2 PE=2 SV=1	2	18	18	18	17	5	9	10	10	10	11	10	10	9	12	17	5	9	10	10	10	11	10	10	9	12	17	5	9	10	10	10	11	10	10	9	12	42.3	42.3	42.3	59.686	530
A0A0G2JSL8;A0A0G2K6X9	A0A0G2JSL8;A0A0G2K6X9	18;15	18;15	2;2			tr|A0A0G2JSL8|A0A0G2JSL8_RAT Adenosine kinase OS=Rattus norvegicus OX=10116 GN=Adk PE=1 SV=1;tr|A0A0G2K6X9|A0A0G2K6X9_RAT Adenosine kinase OS=Rattus norvegicus OX=10116 GN=Adk PE=1 SV=1	2	18	18	2	17	16	14	15	13	13	12	13	13	13	15	17	16	14	15	13	13	12	13	13	13	15	2	0	0	0	0	0	1	1	0	0	1	60.1	60.1	3.6	40.132	361
A0A0G2JSM0;Q7TQ20-2;Q7TQ20;Q7TQ17;Q7TQ19	A0A0G2JSM0;Q7TQ20-2;Q7TQ20	11;11;11;5;4	11;11;11;5;4	11;11;11;5;4	DnaJ homolog subfamily C member 2;DnaJ homolog subfamily C member 2, N-terminally processed	Dnajc2	tr|A0A0G2JSM0|A0A0G2JSM0_RAT DnaJ (Hsp40) homolog, subfamily C, member 2 OS=Rattus norvegicus OX=10116 GN=Dnajc2 PE=1 SV=1;sp|Q7TQ20-2|DNJC2_RAT Isoform 2 of DnaJ homolog subfamily C member 2 OS=Rattus norvegicus OX=10116 GN=Dnajc2;sp|Q7TQ20|DNJC2_RAT DnaJ	5	11	11	11	11	3	4	5	1	2	2	3	3	1	2	11	3	4	5	1	2	2	3	3	1	2	11	3	4	5	1	2	2	3	3	1	2	21.9	21.9	21.9	71.867	621
A0A0G2JSM1;A0A0G2K953;Q8VHV8	A0A0G2JSM1;A0A0G2K953;Q8VHV8	10;10;6	10;10;6	10;10;6	Selenoprotein S	Vimp	tr|A0A0G2JSM1|A0A0G2JSM1_RAT Ratsg2, isoform CRA_b OS=Rattus norvegicus OX=10116 GN=Selenos PE=1 SV=1;tr|A0A0G2K953|A0A0G2K953_RAT Selenoprotein S OS=Rattus norvegicus OX=10116 GN=Selenos PE=1 SV=1;sp|Q8VHV8|SELS_RAT Selenoprotein S OS=Rattus norvegicus OX	3	10	10	10	10	3	4	2	4	3	2	1	3	2	3	10	3	4	2	4	3	2	1	3	2	3	10	3	4	2	4	3	2	1	3	2	3	51.1	51.1	51.1	21.115	188
A0A0G2JSM2;O88202	A0A0G2JSM2;O88202	13;12	13;12	13;12	60 kDa lysophospholipase;L-asparaginase;Platelet-activating factor acetylhydrolase	Aspg	tr|A0A0G2JSM2|A0A0G2JSM2_RAT 60 kDa lysophospholipase OS=Rattus norvegicus OX=10116 GN=Aspg PE=1 SV=1;sp|O88202|LPP60_RAT 60 kDa lysophospholipase OS=Rattus norvegicus OX=10116 GN=Aspg PE=1 SV=1	2	13	13	13	13	4	2	1	6	3	11	9	8	8	11	13	4	2	1	6	3	11	9	8	8	11	13	4	2	1	6	3	11	9	8	8	11	36	36	36	60.794	564
A0A0G2JSM3;A0A0G2K9W2;D3ZFR7;Q66HS7-2;Q66HS7	A0A0G2JSM3;A0A0G2K9W2;D3ZFR7;Q66HS7-2;Q66HS7	3;3;3;3;3	3;3;3;3;3	3;3;3;3;3	PDZ and LIM domain protein 3	Pdlim3	tr|A0A0G2JSM3|A0A0G2JSM3_RAT PDZ and LIM domain 3, isoform CRA_a OS=Rattus norvegicus OX=10116 GN=Pdlim3 PE=1 SV=1;tr|A0A0G2K9W2|A0A0G2K9W2_RAT PDZ and LIM domain protein 3 OS=Rattus norvegicus OX=10116 GN=Pdlim3 PE=1 SV=1;tr|D3ZFR7|D3ZFR7_RAT PDZ and LIM	5	3	3	3	3	0	2	0	0	0	1	0	0	1	0	3	0	2	0	0	0	1	0	0	1	0	3	0	2	0	0	0	1	0	0	1	0	13	13	13	34.417	316
A0A0G2JSM4;O35152	A0A0G2JSM4	3;1	3;1	3;1			tr|A0A0G2JSM4|A0A0G2JSM4_RAT BET1-like protein OS=Rattus norvegicus OX=10116 GN=Bet1l PE=1 SV=1	2	3	3	3	3	0	1	1	1	0	0	0	1	0	0	3	0	1	1	1	0	0	0	1	0	0	3	0	1	1	1	0	0	0	1	0	0	27.9	27.9	27.9	12.41	111
A0A0G2JSM7;Q63028;Q63028-2;D3ZZ99	A0A0G2JSM7;Q63028;Q63028-2;D3ZZ99	28;28;27;26	28;28;27;26	27;27;26;25	Alpha-adducin	Add1	tr|A0A0G2JSM7|A0A0G2JSM7_RAT Adducin 1 (Alpha), isoform CRA_b OS=Rattus norvegicus OX=10116 GN=Add1 PE=1 SV=1;sp|Q63028|ADDA_RAT Alpha-adducin OS=Rattus norvegicus OX=10116 GN=Add1 PE=1 SV=2;sp|Q63028-2|ADDA_RAT Isoform 2 of Alpha-adducin OS=Rattus norvegi	4	28	28	27	27	21	10	18	18	14	13	14	17	16	17	27	21	10	18	18	14	13	14	17	16	17	26	20	9	17	17	14	12	14	16	15	16	46.9	46.9	45.9	80.338	735
A0A0G2JSP9;F1LPJ0;Q9R0W2	A0A0G2JSP9;F1LPJ0;Q9R0W2	10;8;6	10;8;6	10;8;6	Solute carrier family 22 member 2	Slc22a2	tr|A0A0G2JSP9|A0A0G2JSP9_RAT RCG44898, isoform CRA_a OS=Rattus norvegicus OX=10116 GN=Slc22a2 PE=4 SV=1;tr|F1LPJ0|F1LPJ0_RAT Solute carrier family 22 member 2 OS=Rattus norvegicus OX=10116 GN=Slc22a2 PE=4 SV=3;sp|Q9R0W2|S22A2_RAT Solute carrier family 22 m	3	10	10	10	10	6	5	6	7	4	8	9	10	7	10	10	6	5	6	7	4	8	9	10	7	10	10	6	5	6	7	4	8	9	10	7	10	16	16	16	66.08	593
A0A0G2JSQ0;P56932	A0A0G2JSQ0;P56932	17;15	7;5	6;4	Serine/threonine-protein phosphatase 2A 55 kDa regulatory subunit B delta isoform	Ppp2r2d	tr|A0A0G2JSQ0|A0A0G2JSQ0_RAT Serine/threonine-protein phosphatase 2A 55 kDa regulatory subunit B OS=Rattus norvegicus OX=10116 GN=Ppp2r2d PE=1 SV=1;sp|P56932|2ABD_RAT Serine/threonine-protein phosphatase 2A 55 kDa regulatory subunit B delta isoform OS=Ratt	2	17	7	6	17	10	6	8	7	7	8	6	6	11	7	7	4	2	3	2	1	3	1	1	4	2	6	4	2	3	2	1	3	1	1	4	2	33.8	16.3	14.3	51.973	453
A0A0G2JSQ2;A0A096MJB1;D3ZD07	A0A0G2JSQ2	17;1;1	1;0;0	1;0;0			tr|A0A0G2JSQ2|A0A0G2JSQ2_RAT Flavin-containing monooxygenase OS=Rattus norvegicus OX=10116 GN=Fmo5 PE=1 SV=1	3	17	1	1	17	10	10	10	8	12	12	12	14	12	11	1	1	1	1	1	1	1	1	1	1	1	1	1	1	1	1	1	1	1	1	1	1	30.6	1.7	1.7	60.013	533
A0A0G2JSQ3;Q9R1U7	A0A0G2JSQ3;Q9R1U7	10;10	10;10	10;10	Solute carrier family 22 member 8	Slc22a8	tr|A0A0G2JSQ3|A0A0G2JSQ3_RAT Solute carrier family 22 (Organic anion transporter), member 8, isoform CRA_a OS=Rattus norvegicus OX=10116 GN=Slc22a8 PE=1 SV=1;sp|Q9R1U7|S22A8_RAT Solute carrier family 22 member 8 OS=Rattus norvegicus OX=10116 GN=Slc22a8 PE=	2	10	10	10	10	7	7	7	6	6	8	7	7	8	7	10	7	7	7	6	6	8	7	7	8	7	10	7	7	7	6	6	8	7	7	8	7	19.8	19.8	19.8	59.186	536
Q6P7A6;A0A0G2JSQ6;P97588;B1WBR0;Q9R1V3;Q6IRI8	Q6P7A6;A0A0G2JSQ6;P97588;B1WBR0;Q9R1V3	5;5;5;4;4;2	3;3;3;2;2;1	2;2;2;1;1;1	Mothers against decapentaplegic homolog;Mothers against decapentaplegic homolog 1;Mothers against decapentaplegic homolog 5	Smad1;Smad5	tr|Q6P7A6|Q6P7A6_RAT Mothers against decapentaplegic homolog OS=Rattus norvegicus OX=10116 GN=Smad1 PE=2 SV=1;tr|A0A0G2JSQ6|A0A0G2JSQ6_RAT Mothers against decapentaplegic homolog OS=Rattus norvegicus OX=10116 GN=Smad1 PE=1 SV=1;sp|P97588|SMAD1_RAT Mothers	6	5	3	2	4	2	2	2	1	0	1	0	0	0	0	3	1	1	1	0	0	1	0	0	0	0	2	0	0	0	0	0	0	0	0	0	0	12.4	8.1	6.4	52.532	468
A0A0G2JSQ7;A0A1R3UCJ4;P00758	A0A0G2JSQ7;A0A1R3UCJ4;P00758	3;3;3	3;3;3	3;3;3	Kallikrein-1;Nerve growth factor gamma chain 1;Nerve growth factor gamma chain 2	Ngfg	tr|A0A0G2JSQ7|A0A0G2JSQ7_RAT Kallikrein 1-related peptidase B3 OS=Rattus norvegicus OX=10116 GN=Klk1b3 PE=3 SV=1;tr|A0A1R3UCJ4|A0A1R3UCJ4_RAT Kallikrein a4 OS=Rattus norvegicus OX=10116 GN=Klna4 PE=3 SV=1;sp|P00758|KLK1_RAT Kallikrein-1 OS=Rattus norvegicu	3	3	3	3	3	1	1	1	1	1	1	1	2	2	1	3	1	1	1	1	1	1	1	2	2	1	3	1	1	1	1	1	1	1	2	2	1	15.1	15.1	15.1	29.28	265
A0A0G2JSQ9	A0A0G2JSQ9	12	12	1			tr|A0A0G2JSQ9|A0A0G2JSQ9_RAT Proline-, glutamic acid- and leucine-rich protein 1 OS=Rattus norvegicus OX=10116 GN=Pelp1 PE=1 SV=1	1	12	12	1	11	7	6	8	8	5	2	2	4	1	4	11	7	6	8	8	5	2	2	4	1	4	1	0	0	0	0	0	0	0	0	0	0	14	14	1	124.21	1177
A0A0G2JSR0;Q9R1Z0;Q9R1Z0-2	A0A0G2JSR0;Q9R1Z0;Q9R1Z0-2	14;14;13	13;13;12	13;13;12	Voltage-dependent anion-selective channel protein 3	Vdac3	tr|A0A0G2JSR0|A0A0G2JSR0_RAT Voltage-dependent anion-selective channel protein 3 OS=Rattus norvegicus OX=10116 GN=Vdac3 PE=1 SV=1;sp|Q9R1Z0|VDAC3_RAT Voltage-dependent anion-selective channel protein 3 OS=Rattus norvegicus OX=10116 GN=Vdac3 PE=1 SV=2;sp|Q9	3	14	13	13	14	13	12	12	13	12	12	13	13	14	13	13	12	11	11	12	11	11	12	12	13	12	13	12	11	11	12	11	11	12	12	13	12	59.4	55.8	55.8	30.783	283
A0A0G2JSR1;Q7TP14;A0JPQ9	A0A0G2JSR1;Q7TP14;A0JPQ9	11;11;11	11;11;11	11;11;11	Chitinase domain-containing protein 1	Chid1	tr|A0A0G2JSR1|A0A0G2JSR1_RAT Chitinase domain-containing protein 1-like OS=Rattus norvegicus OX=10116 GN=LOC100911881 PE=1 SV=1;tr|Q7TP14|Q7TP14_RAT Cc1-9 OS=Rattus norvegicus OX=10116 GN=Chid1 PE=1 SV=1;sp|A0JPQ9|CHID1_RAT Chitinase domain-containing prot	3	11	11	11	11	7	7	7	6	7	7	7	7	6	5	11	7	7	7	6	7	7	7	7	6	5	11	7	7	7	6	7	7	7	7	6	5	36.6	36.6	36.6	45.203	396
A0A0G2JSR4;P52632;A0A0G2JXI4	A0A0G2JSR4;P52632;A0A0G2JXI4	22;21;20	1;0;1	1;0;1	Signal transducer and activator of transcription 5B	Stat5b	tr|A0A0G2JSR4|A0A0G2JSR4_RAT Signal transducer and activator of transcription OS=Rattus norvegicus OX=10116 GN=Stat5b PE=1 SV=1;sp|P52632|STA5B_RAT Signal transducer and activator of transcription 5B OS=Rattus norvegicus OX=10116 GN=Stat5b PE=1 SV=1;tr|A0A	3	22	1	1	21	9	9	13	9	11	8	10	9	11	8	1	1	0	1	0	0	0	0	1	1	0	1	1	0	1	0	0	0	0	1	1	0	33.3	1.7	1.7	90.018	786
A0A0G2JSR6;P43425	A0A0G2JSR6;P43425	4;4	4;4	4;4	Guanine nucleotide-binding protein G(I)/G(S)/G(O) subunit gamma-7	Gng7	tr|A0A0G2JSR6|A0A0G2JSR6_RAT Guanine nucleotide-binding protein subunit gamma OS=Rattus norvegicus OX=10116 GN=Gng7 PE=3 SV=1;sp|P43425|GBG7_RAT Guanine nucleotide-binding protein G(I)/G(S)/G(O) subunit gamma-7 OS=Rattus norvegicus OX=10116 GN=Gng7 PE=2 SV	2	4	4	4	4	1	2	0	2	0	0	0	2	2	4	4	1	2	0	2	0	0	0	2	2	4	4	1	2	0	2	0	0	0	2	2	4	56.5	56.5	56.5	7.6548	69
A0A0G2JSR7;P43244;B5DEM0;Q6P6H1	A0A0G2JSR7;P43244;B5DEM0;Q6P6H1	29;28;19;17	29;28;19;17	29;28;19;17	Matrin-3	Matr3	tr|A0A0G2JSR7|A0A0G2JSR7_RAT Matrin-3 OS=Rattus norvegicus OX=10116 GN=Matr3 PE=1 SV=1;sp|P43244|MATR3_RAT Matrin-3 OS=Rattus norvegicus OX=10116 GN=Matr3 PE=1 SV=2;tr|B5DEM0|B5DEM0_RAT Matr3 protein (Fragment) OS=Rattus norvegicus OX=10116 GN=Matr3 PE=2 S	4	29	29	29	29	20	16	17	18	11	15	11	11	11	15	29	20	16	17	18	11	15	11	11	11	15	29	20	16	17	18	11	15	11	11	11	15	36.9	36.9	36.9	94.501	845
A0A0G2JSR9;Q91ZS3;Q91ZS3-2	A0A0G2JSR9;Q91ZS3;Q91ZS3-2	9;9;9	9;9;9	9;9;9	45 kDa calcium-binding protein	Sdf4	tr|A0A0G2JSR9|A0A0G2JSR9_RAT 45 kDa calcium-binding protein OS=Rattus norvegicus OX=10116 GN=Sdf4 PE=1 SV=1;sp|Q91ZS3|CAB45_RAT 45 kDa calcium-binding protein OS=Rattus norvegicus OX=10116 GN=Sdf4 PE=1 SV=1;sp|Q91ZS3-2|CAB45_RAT Isoform 2 of 45 kDa calcium	3	9	9	9	8	3	5	7	4	4	4	3	3	4	4	8	3	5	7	4	4	4	3	3	4	4	8	3	5	7	4	4	4	3	3	4	4	28.5	28.5	28.5	44.321	382
A0A0G2JSS1;Q9Z1Z6	A0A0G2JSS1;Q9Z1Z6	11;11	11;11	11;11	Integrin-linked kinase-associated serine/threonine phosphatase 2C	Ilkap	tr|A0A0G2JSS1|A0A0G2JSS1_RAT Integrin-linked kinase-associated serine/threonine phosphatase 2C OS=Rattus norvegicus OX=10116 GN=Ilkap PE=1 SV=1;sp|Q9Z1Z6|ILKAP_RAT Integrin-linked kinase-associated serine/threonine phosphatase 2C OS=Rattus norvegicus OX=10	2	11	11	11	11	6	5	6	6	3	6	3	5	5	1	11	6	5	6	6	3	6	3	5	5	1	11	6	5	6	6	3	6	3	5	5	1	28.1	28.1	28.1	42.718	392
A0A0G2JSS3;Q6AY78;REV__Q6P757;REV__P70531	A0A0G2JSS3;Q6AY78	6;5;1;1	6;5;1;1	5;4;0;0	Solute carrier family 22 member 18	Slc22a18	tr|A0A0G2JSS3|A0A0G2JSS3_RAT Solute carrier family 22 member 18 OS=Rattus norvegicus OX=10116 GN=Slc22a18 PE=1 SV=1;sp|Q6AY78|S22AI_RAT Solute carrier family 22 member 18 OS=Rattus norvegicus OX=10116 GN=Slc22a18 PE=2 SV=2	4	6	6	5	6	5	5	5	6	5	4	6	6	5	6	6	5	5	5	6	5	4	6	6	5	6	5	4	4	4	5	4	3	5	5	5	5	19.2	19.2	17.7	43.817	412
A0A0G2JSS8;Q9R063-2;Q9R063	A0A0G2JSS8;Q9R063-2;Q9R063	14;14;14	14;14;14	14;14;14	Peroxiredoxin-5, mitochondrial	Prdx5	tr|A0A0G2JSS8|A0A0G2JSS8_RAT Peroxiredoxin 5, isoform CRA_c OS=Rattus norvegicus OX=10116 GN=Prdx5 PE=1 SV=1;sp|Q9R063-2|PRDX5_RAT Isoform Cytoplasmic+peroxisomal of Peroxiredoxin-5, mitochondrial OS=Rattus norvegicus OX=10116 GN=Prdx5;sp|Q9R063|PRDX5_RAT	3	14	14	14	14	11	12	12	11	10	12	12	11	9	11	14	11	12	12	11	10	12	12	11	9	11	14	11	12	12	11	10	12	12	11	9	11	56.8	56.8	56.8	22.206	213
A0A0G2JSS9;Q0ZHH6-2	A0A0G2JSS9;Q0ZHH6-2	21;19	21;19	2;0	Atlastin-3	Atl3	tr|A0A0G2JSS9|A0A0G2JSS9_RAT Atlastin-3 OS=Rattus norvegicus OX=10116 GN=Atl3 PE=1 SV=1;sp|Q0ZHH6-2|ATLA3_RAT Isoform 2 of Atlastin-3 OS=Rattus norvegicus OX=10116 GN=Atl3	2	21	21	2	21	16	15	15	14	13	14	11	13	10	13	21	16	15	15	14	13	14	11	13	10	13	2	2	2	2	2	2	1	1	2	1	2	48.1	48.1	4.9	60.249	536
A0A0G2JST1	A0A0G2JST1	2	2	2			tr|A0A0G2JST1|A0A0G2JST1_RAT Adhesion G protein-coupled receptor G6 OS=Rattus norvegicus OX=10116 GN=Adgrg6 PE=1 SV=1	1	2	2	2	2	0	0	0	0	0	0	0	0	0	0	2	0	0	0	0	0	0	0	0	0	0	2	0	0	0	0	0	0	0	0	0	0	2.2	2.2	2.2	133.22	1193
A0A0G2JST5;D4A9U4;Q99372-5;Q99372-2;Q99372-3;Q99372;Q99372-8;Q99372-7;Q99372-6;Q99372-4	A0A0G2JST5;D4A9U4;Q99372-5;Q99372-2;Q99372-3;Q99372;Q99372-8;Q99372-7;Q99372-6;Q99372-4	5;5;5;5;5;5;4;4;4;4	5;5;5;5;5;5;4;4;4;4	5;5;5;5;5;5;4;4;4;4	Elastin	Eln	tr|A0A0G2JST5|A0A0G2JST5_RAT Elastin OS=Rattus norvegicus OX=10116 GN=Eln PE=1 SV=1;tr|D4A9U4|D4A9U4_RAT Elastin OS=Rattus norvegicus OX=10116 GN=Eln PE=1 SV=2;sp|Q99372-5|ELN_RAT Isoform 5 of Elastin OS=Rattus norvegicus OX=10116 GN=Eln;sp|Q99372-2|ELN_RA	10	5	5	5	5	4	4	3	3	4	0	1	0	0	1	5	4	4	3	3	4	0	1	0	0	1	5	4	4	3	3	4	0	1	0	0	1	9	9	9	68.02	812
A0A0G2JST6;P27926;A0A0G2JTY2	A0A0G2JST6;P27926;A0A0G2JTY2	13;13;12	10;10;9	10;10;9	Hexokinase-3	Hk3	tr|A0A0G2JST6|A0A0G2JST6_RAT Hexokinase 3, isoform CRA_a OS=Rattus norvegicus OX=10116 GN=Hk3 PE=1 SV=1;sp|P27926|HXK3_RAT Hexokinase-3 OS=Rattus norvegicus OX=10116 GN=Hk3 PE=2 SV=1;tr|A0A0G2JTY2|A0A0G2JTY2_RAT Hexokinase-3 OS=Rattus norvegicus OX=10116 G	3	13	10	10	13	4	2	2	2	2	3	2	1	2	3	10	1	0	0	0	0	0	0	0	0	1	10	1	0	0	0	0	0	0	0	0	1	18.5	14.9	14.9	100.17	924
A0A0G2JSU2;A0A0G2JSI2	A0A0G2JSU2;A0A0G2JSI2	2;1	2;1	2;1			tr|A0A0G2JSU2|A0A0G2JSU2_RAT Adhesion G protein-coupled receptor A3 OS=Rattus norvegicus OX=10116 GN=Adgra3 PE=3 SV=1;tr|A0A0G2JSI2|A0A0G2JSI2_RAT Adhesion G protein-coupled receptor A3 OS=Rattus norvegicus OX=10116 GN=Adgra3 PE=4 SV=1	2	2	2	2	2	0	0	0	0	0	0	0	0	0	0	2	0	0	0	0	0	0	0	0	0	0	2	0	0	0	0	0	0	0	0	0	0	1.4	1.4	1.4	143.69	1306
B0BMV1;A0A0G2JSU3;Q63945;Q63945-2;Q6QI56;A0A0G2K5L9;D4A466;Q6UN82;P80347;P80349	B0BMV1;A0A0G2JSU3;Q63945;Q63945-2	12;12;12;10;3;3;2;2;1;1	12;12;12;10;3;3;2;2;1;1	4;4;4;2;0;0;0;0;1;0	Protein SET	Set	tr|B0BMV1|B0BMV1_RAT Set protein OS=Rattus norvegicus OX=10116 GN=Set PE=2 SV=1;tr|A0A0G2JSU3|A0A0G2JSU3_RAT Protein SET OS=Rattus norvegicus OX=10116 GN=Set PE=1 SV=1;sp|Q63945|SET_RAT Protein SET OS=Rattus norvegicus OX=10116 GN=Set PE=2 SV=2;sp|Q63945-2	10	12	12	4	12	9	8	8	8	8	7	7	6	7	8	12	9	8	8	8	8	7	7	6	7	8	4	2	2	2	2	2	2	2	2	2	2	52.6	52.6	15.9	33.405	289
A0A0G2JSU4;A0A0G2JSV0;Q8VBU2-2;Q8VBU2	A0A0G2JSU4;A0A0G2JSV0;Q8VBU2-2;Q8VBU2	9;9;9;9	9;9;9;9	9;9;9;9	Protein NDRG2	Ndrg2	tr|A0A0G2JSU4|A0A0G2JSU4_RAT N-myc downstream regulated gene 2, isoform CRA_b OS=Rattus norvegicus OX=10116 GN=Ndrg2 PE=1 SV=1;tr|A0A0G2JSV0|A0A0G2JSV0_RAT N-myc downstream regulated gene 2, isoform CRA_a OS=Rattus norvegicus OX=10116 GN=Ndrg2 PE=1 SV=1;sp	4	9	9	9	9	4	3	4	3	4	3	3	2	2	4	9	4	3	4	3	4	3	3	2	2	4	9	4	3	4	3	4	3	3	2	2	4	47.9	47.9	47.9	39.255	357
A0A0G2JSU8;P10633	A0A0G2JSU8;P10633	22;21	22;21	6;6	Cytochrome P450 2D1	Cyp2d1	tr|A0A0G2JSU8|A0A0G2JSU8_RAT Cytochrome P450 2D3 OS=Rattus norvegicus OX=10116 GN=Cyp2d1 PE=1 SV=1;sp|P10633|CP2D1_RAT Cytochrome P450 2D1 OS=Rattus norvegicus OX=10116 GN=Cyp2d1 PE=2 SV=1	2	22	22	6	22	6	10	2	11	8	18	17	17	15	17	22	6	10	2	11	8	18	17	17	15	17	6	0	1	0	2	2	4	4	4	3	4	55.8	55.8	18.3	57.141	504
A0A0G2JSU9;P22934	A0A0G2JSU9;P22934	1;1	1;1	1;1	Tumor necrosis factor receptor superfamily member 1A	Tnfrsf1a	tr|A0A0G2JSU9|A0A0G2JSU9_RAT Tumor necrosis factor receptor superfamily member 1A OS=Rattus norvegicus OX=10116 GN=Tnfrsf1a PE=1 SV=1;sp|P22934|TNR1A_RAT Tumor necrosis factor receptor superfamily member 1A OS=Rattus norvegicus OX=10116 GN=Tnfrsf1a PE=2 SV	2	1	1	1	1	0	0	1	0	0	0	0	0	0	0	1	0	0	1	0	0	0	0	0	0	0	1	0	0	1	0	0	0	0	0	0	0	2.4	2.4	2.4	50.929	461
A0A0G2JSV5;P46953	A0A0G2JSV5;P46953	21;20	21;20	21;20	3-hydroxyanthranilate 3,4-dioxygenase	Haao	tr|A0A0G2JSV5|A0A0G2JSV5_RAT 3-hydroxyanthranilate 3,4-dioxygenase OS=Rattus norvegicus OX=10116 GN=Haao PE=1 SV=1;sp|P46953|3HAO_RAT 3-hydroxyanthranilate 3,4-dioxygenase OS=Rattus norvegicus OX=10116 GN=Haao PE=1 SV=2	2	21	21	21	21	16	17	16	18	17	17	19	20	20	19	21	16	17	16	18	17	17	19	20	20	19	21	16	17	16	18	17	17	19	20	20	19	80.8	80.8	80.8	32.554	286
A0A0G2JSV6	A0A0G2JSV6	15	2	1			tr|A0A0G2JSV6|A0A0G2JSV6_RAT Globin c2 OS=Rattus norvegicus OX=10116 GN=Hba-a2 PE=1 SV=1	1	15	2	1	15	9	9	9	9	8	14	13	12	14	9	2	0	0	0	0	0	2	2	1	2	0	1	0	0	0	0	0	1	1	0	1	0	94.4	7.7	7.7	15.284	142
A0A0G2JSW0;Q63781;P18666	A0A0G2JSW0;Q63781;P18666	14;13;13	14;13;13	2;1;1	Myosin regulatory light chain 12B	Myl12b	tr|A0A0G2JSW0|A0A0G2JSW0_RAT Myosin regulatory light chain 12B OS=Rattus norvegicus OX=10116 GN=Myl12b PE=4 SV=1;tr|Q63781|Q63781_RAT Myosin regulatory light chain OS=Rattus norvegicus OX=10116 PE=2 SV=1;sp|P18666|ML12B_RAT Myosin regulatory light chain 12	3	14	14	2	14	13	14	13	13	11	10	11	11	10	11	14	13	14	13	13	11	10	11	11	10	11	2	2	2	2	2	1	1	1	1	1	1	80.2	80.2	29.1	19.779	172
A0A0G2JSW1;Q6QI25	A0A0G2JSW1;Q6QI25	4;4	3;3	3;3	ORM1-like protein 3	Ormdl3	tr|A0A0G2JSW1|A0A0G2JSW1_RAT ORM1-like protein OS=Rattus norvegicus OX=10116 GN=Ormdl3 PE=3 SV=1;sp|Q6QI25|ORML3_RAT ORM1-like protein 3 OS=Rattus norvegicus OX=10116 GN=Ormdl3 PE=2 SV=2	2	4	3	3	4	3	3	3	4	2	3	4	3	3	4	3	2	2	2	3	2	2	3	2	2	3	3	2	2	2	3	2	2	3	2	2	3	28.9	22.8	22.8	20.178	180
A0A0G2JSW2;P16573;Q9JHL7;Q9JHL6;P16573-2	A0A0G2JSW2;P16573;Q9JHL7;Q9JHL6;P16573-2	7;7;6;6;6	7;7;6;6;6	7;7;6;6;6	Carcinoembryonic antigen-related cell adhesion molecule 1	Ceacam1	tr|A0A0G2JSW2|A0A0G2JSW2_RAT Carcinoembryonic antigen-related cell adhesion molecule 1 OS=Rattus norvegicus OX=10116 GN=Ceacam1 PE=1 SV=1;sp|P16573|CEAM1_RAT Carcinoembryonic antigen-related cell adhesion molecule 1 OS=Rattus norvegicus OX=10116 GN=Ceacam1	5	7	7	7	7	5	3	4	5	3	2	2	5	5	5	7	5	3	4	5	3	2	2	5	5	5	7	5	3	4	5	3	2	2	5	5	5	18.1	18.1	18.1	57.409	519
A0A0G2JSW8;Q5I0I9	A0A0G2JSW8;Q5I0I9	12;12	12;12	12;12	Coenzyme Q-binding protein COQ10 homolog B, mitochondrial	Coq10b	tr|A0A0G2JSW8|A0A0G2JSW8_RAT Coenzyme Q-binding protein COQ10 homolog B, mitochondrial OS=Rattus norvegicus OX=10116 GN=Coq10b PE=4 SV=1;sp|Q5I0I9|CQ10B_RAT Coenzyme Q-binding protein COQ10 homolog B, mitochondrial OS=Rattus norvegicus OX=10116 GN=Coq10b P	2	12	12	12	11	5	3	4	6	6	6	8	8	8	6	11	5	3	4	6	6	6	8	8	8	6	11	5	3	4	6	6	6	8	8	8	6	47.9	47.9	47.9	27.845	242
A0A0G2JSX3;Q80T22	A0A0G2JSX3;Q80T22	7;7	7;7	7;7	Sodium-dependent glucose transporter 1	Naglt1	tr|A0A0G2JSX3|A0A0G2JSX3_RAT Na+ dependent glucose transporter 1, isoform CRA_b OS=Rattus norvegicus OX=10116 GN=Naglt1 PE=1 SV=1;sp|Q80T22|MFS4B_RAT Sodium-dependent glucose transporter 1 OS=Rattus norvegicus OX=10116 GN=Mfsd4b PE=1 SV=1	2	7	7	7	7	3	5	3	3	3	4	6	5	6	4	7	3	5	3	3	3	4	6	5	6	4	7	3	5	3	3	3	4	6	5	6	4	16.3	16.3	16.3	51.733	484
A0A0G2JSY2;F1LPH1;P27321-4;P27321-2;P27321;D3ZL24;P27321-6;P27321-5;P27321-3;P27321-7;O55155;D4A129	A0A0G2JSY2;F1LPH1;P27321-4;P27321-2;P27321;D3ZL24;P27321-6;P27321-5;P27321-3;P27321-7	10;10;10;10;10;9;9;9;9;8;1;1	10;10;10;10;10;9;9;9;9;8;1;1	10;10;10;10;10;9;9;9;9;8;1;1	Calpastatin	Cast	tr|A0A0G2JSY2|A0A0G2JSY2_RAT Calpastatin OS=Rattus norvegicus OX=10116 GN=Cast PE=1 SV=1;tr|F1LPH1|F1LPH1_RAT Calpastatin OS=Rattus norvegicus OX=10116 GN=Cast PE=1 SV=1;sp|P27321-4|ICAL_RAT Isoform 4 of Calpastatin OS=Rattus norvegicus OX=10116 GN=Cast;sp	12	10	10	10	10	1	0	3	1	2	1	0	0	0	0	10	1	0	3	1	2	1	0	0	0	0	10	1	0	3	1	2	1	0	0	0	0	16.1	16.1	16.1	73.155	675
A0A0G2JVK4;A0A0G2JSY3;P42676	A0A0G2JVK4;A0A0G2JSY3;P42676	31;31;31	31;31;31	31;31;31	Neurolysin, mitochondrial	Nln	tr|A0A0G2JVK4|A0A0G2JVK4_RAT Neurolysin, mitochondrial OS=Rattus norvegicus OX=10116 GN=Nln PE=1 SV=1;tr|A0A0G2JSY3|A0A0G2JSY3_RAT Neurolysin (Metallopeptidase M3 family), isoform CRA_a OS=Rattus norvegicus OX=10116 GN=Nln PE=1 SV=1;sp|P42676|NEUL_RAT Neur	3	31	31	31	31	21	19	21	21	19	19	20	21	16	21	31	21	19	21	21	19	19	20	21	16	21	31	21	19	21	21	19	19	20	21	16	21	52.6	52.6	52.6	77.801	681
A0A0G2JSY8	A0A0G2JSY8	1	1	1			tr|A0A0G2JSY8|A0A0G2JSY8_RAT RCG51087 OS=Rattus norvegicus OX=10116 GN=Junb PE=1 SV=1	1	1	1	1	1	0	0	1	0	0	0	0	0	0	0	1	0	0	1	0	0	0	0	0	0	0	1	0	0	1	0	0	0	0	0	0	0	4.1	4.1	4.1	35.795	344
A0A0G2JSZ1;Q6GQP4;P97632	A0A0G2JSZ1;Q6GQP4	8;8;2	6;6;2	6;6;2	Ras-related protein Rab-31	Rab31	tr|A0A0G2JSZ1|A0A0G2JSZ1_RAT Ras-related protein Rab-31 OS=Rattus norvegicus OX=10116 GN=Rab31 PE=4 SV=1;sp|Q6GQP4|RAB31_RAT Ras-related protein Rab-31 OS=Rattus norvegicus OX=10116 GN=Rab31 PE=1 SV=2	3	8	6	6	8	4	4	5	2	3	0	1	2	2	1	6	3	3	4	1	2	0	1	1	1	0	6	3	3	4	1	2	0	1	1	1	0	49.2	37.9	37.9	21.499	195
A0A0G2JSZ5;Q63081;REV__Q5NUI3	A0A0G2JSZ5;Q63081	16;16;1	16;16;1	16;16;1	Protein disulfide-isomerase A6	Pdia6	tr|A0A0G2JSZ5|A0A0G2JSZ5_RAT Protein disulfide-isomerase A6 OS=Rattus norvegicus OX=10116 GN=Pdia6 PE=1 SV=1;sp|Q63081|PDIA6_RAT Protein disulfide-isomerase A6 OS=Rattus norvegicus OX=10116 GN=Pdia6 PE=1 SV=2	3	16	16	16	16	15	14	14	15	15	13	13	13	14	13	16	15	14	14	15	15	13	13	13	14	13	16	15	14	14	15	15	13	13	13	14	13	46.1	46.1	46.1	48.76	445
A0A0G2JSZ8;Q6UK00	A0A0G2JSZ8;Q6UK00	1;1	1;1	1;1	Promethin	Tmem159	tr|A0A0G2JSZ8|A0A0G2JSZ8_RAT Promethin OS=Rattus norvegicus OX=10116 GN=Tmem159 PE=4 SV=1;sp|Q6UK00|TM159_RAT Promethin OS=Rattus norvegicus OX=10116 GN=Tmem159 PE=2 SV=1	2	1	1	1	1	1	1	1	1	1	1	1	1	0	0	1	1	1	1	1	1	1	1	1	0	0	1	1	1	1	1	1	1	1	1	0	0	8.1	8.1	8.1	17.588	161
A0A0G2JSZ9;E9PSS2;B9TSW3;Q9JK72	A0A0G2JSZ9;E9PSS2;B9TSW3;Q9JK72	7;6;6;6	7;6;6;6	7;6;6;6	Superoxide dismutase [Cu-Zn];Copper chaperone for superoxide dismutase	Ccs;CCS	tr|A0A0G2JSZ9|A0A0G2JSZ9_RAT Copper chaperone for superoxide dismutase OS=Rattus norvegicus OX=10116 GN=Ccs PE=1 SV=1;tr|E9PSS2|E9PSS2_RAT Superoxide dismutase [Cu-Zn] OS=Rattus norvegicus OX=10116 GN=Ccs PE=1 SV=1;tr|B9TSW3|B9TSW3_RAT Superoxide dismutase	4	7	7	7	7	4	4	4	4	4	4	3	3	3	4	7	4	4	4	4	4	4	3	3	3	4	7	4	4	4	4	4	4	3	3	3	4	26.3	26.3	26.3	28.903	274
A0A0G2JT00;G3V616;Q6MGD0	A0A0G2JT00;G3V616;Q6MGD0	5;5;5	4;4;4	4;4;4	Protein CutA	Cuta	tr|A0A0G2JT00|A0A0G2JT00_RAT Divalent cation tolerant protein CUTA, isoform CRA_c OS=Rattus norvegicus OX=10116 GN=Cuta PE=1 SV=1;tr|G3V616|G3V616_RAT Divalent cation tolerant protein CUTA, isoform CRA_b OS=Rattus norvegicus OX=10116 GN=Cuta PE=1 SV=1;sp|Q	3	5	4	4	5	4	3	3	3	3	3	3	2	2	3	4	3	2	2	2	2	2	2	1	2	2	4	3	2	2	2	2	2	2	1	2	2	70.1	66.2	66.2	16.413	154
A0A0G2JW80;A0A0G2JT06;P97834	A0A0G2JW80;A0A0G2JT06;P97834	17;17;16	17;17;16	17;17;16	COP9 signalosome complex subunit 1	Gps1	tr|A0A0G2JW80|A0A0G2JW80_RAT COP9 signalosome complex subunit 1 OS=Rattus norvegicus OX=10116 GN=Gps1 PE=1 SV=1;tr|A0A0G2JT06|A0A0G2JT06_RAT COP9 signalosome complex subunit 1 OS=Rattus norvegicus OX=10116 GN=Gps1 PE=1 SV=1;sp|P97834|CSN1_RAT COP9 signalos	3	17	17	17	16	6	6	8	6	5	8	5	7	8	6	16	6	6	8	6	5	8	5	7	8	6	16	6	6	8	6	5	8	5	7	8	6	43.3	43.3	43.3	55.163	487
A0A0G2JT23;D3ZA69	A0A0G2JT23;D3ZA69	4;3	4;3	4;3		Nrbp2	tr|A0A0G2JT23|A0A0G2JT23_RAT Nuclear receptor-binding protein 2 OS=Rattus norvegicus OX=10116 GN=Nrbp2 PE=1 SV=1;tr|D3ZA69|D3ZA69_RAT Nuclear receptor-binding protein 2 OS=Rattus norvegicus OX=10116 GN=Nrbp2 PE=1 SV=1	2	4	4	4	4	0	0	0	0	0	0	0	0	0	0	4	0	0	0	0	0	0	0	0	0	0	4	0	0	0	0	0	0	0	0	0	0	12	12	12	57.378	499
A0A0G2JT30	A0A0G2JT30	15	15	2			tr|A0A0G2JT30|A0A0G2JT30_RAT Methionine adenosyltransferase 2 subunit beta OS=Rattus norvegicus OX=10116 GN=Mat2b PE=1 SV=1	1	15	15	2	15	10	12	10	9	9	10	8	8	10	8	15	10	12	10	9	9	10	8	8	10	8	2	0	0	0	0	0	1	0	0	0	0	58.8	58.8	5.6	36.236	323
F1LPX8;A0A0G2JT33;O08653	F1LPX8;A0A0G2JT33;O08653	53;53;53	53;53;53	53;53;53	Telomerase protein component 1	Tep1	tr|F1LPX8|F1LPX8_RAT Telomerase associated protein 1, isoform CRA_a OS=Rattus norvegicus OX=10116 GN=Tep1 PE=1 SV=2;tr|A0A0G2JT33|A0A0G2JT33_RAT Telomerase protein component 1 OS=Rattus norvegicus OX=10116 GN=Tep1 PE=1 SV=1;sp|O08653|TEP1_RAT Telomerase pr	3	53	53	53	50	15	17	16	18	13	10	10	8	11	7	50	15	17	16	18	13	10	10	8	11	7	50	15	17	16	18	13	10	10	8	11	7	24.3	24.3	24.3	291.69	2629
A0A0G2JT44	A0A0G2JT44	4	4	4			tr|A0A0G2JT44|A0A0G2JT44_RAT Transmembrane channel-like protein OS=Rattus norvegicus OX=10116 PE=3 SV=1	1	4	4	4	4	0	0	1	0	0	0	0	0	0	0	4	0	0	1	0	0	0	0	0	0	0	4	0	0	1	0	0	0	0	0	0	0	6.2	6.2	6.2	87.914	784
A0A0G2K9R1;A0A0G2JT46;A0A0G2K7A7;M0R7L4;A1A5R5	A0A0G2K9R1;A0A0G2JT46;A0A0G2K7A7;M0R7L4;A1A5R5	2;2;1;1;1	2;2;1;1;1	2;2;1;1;1		Zfp14	tr|A0A0G2K9R1|A0A0G2K9R1_RAT Uncharacterized protein OS=Rattus norvegicus OX=10116 PE=4 SV=1;tr|A0A0G2JT46|A0A0G2JT46_RAT Zinc finger protein 82 OS=Rattus norvegicus OX=10116 GN=Zfp82 PE=4 SV=1;tr|A0A0G2K7A7|A0A0G2K7A7_RAT ZFP14 zinc finger protein OS=Ratt	5	2	2	2	1	2	1	1	1	2	1	2	2	1	2	1	2	1	1	1	2	1	2	2	1	2	1	2	1	1	1	2	1	2	2	1	2	4.2	4.2	4.2	60.735	520
A0A0G2JT47;P57769	A0A0G2JT47;P57769	5;5	5;5	1;1	Sorting nexin-16	Snx16	tr|A0A0G2JT47|A0A0G2JT47_RAT Sorting nexin-16 OS=Rattus norvegicus OX=10116 GN=Snx16 PE=1 SV=1;sp|P57769|SNX16_RAT Sorting nexin-16 OS=Rattus norvegicus OX=10116 GN=Snx16 PE=1 SV=2	2	5	5	1	5	1	1	1	1	0	1	0	1	0	0	5	1	1	1	1	0	1	0	1	0	0	1	0	0	0	0	0	0	0	0	0	0	12.1	12.1	4.2	40.127	356
M0R4R4;M0RD55;A0A0G2JT50;O55148	M0R4R4;M0RD55;A0A0G2JT50;O55148	3;3;3;3	3;3;3;3	3;3;3;3	Growth arrest-specific protein 7	Gas7	tr|M0R4R4|M0R4R4_RAT Growth arrest-specific protein 7 OS=Rattus norvegicus OX=10116 GN=Gas7 PE=4 SV=2;tr|M0RD55|M0RD55_RAT Growth arrest-specific protein 7 OS=Rattus norvegicus OX=10116 GN=Gas7 PE=4 SV=1;tr|A0A0G2JT50|A0A0G2JT50_RAT Growth arrest-specific	4	3	3	3	3	1	1	1	1	1	0	0	1	0	0	3	1	1	1	1	1	0	0	1	0	0	3	1	1	1	1	1	0	0	1	0	0	7.4	7.4	7.4	47.788	418
A0A0G2JT51;P83006	A0A0G2JT51;P83006	17;17	17;17	17;17	Platelet-activating factor acetylhydrolase 2, cytoplasmic	Pafah2	tr|A0A0G2JT51|A0A0G2JT51_RAT Platelet-activating factor acetylhydrolase OS=Rattus norvegicus OX=10116 GN=Pafah2 PE=1 SV=1;sp|P83006|PAFA2_RAT Platelet-activating factor acetylhydrolase 2, cytoplasmic OS=Rattus norvegicus OX=10116 GN=Pafah2 PE=1 SV=2	2	17	17	17	17	9	10	9	10	8	10	12	11	11	10	17	9	10	9	10	8	10	12	11	11	10	17	9	10	9	10	8	10	12	11	11	10	53.8	53.8	53.8	42.395	383
A0A0G2JT61;Q8K3F9;F1LRR9;P06494;M0R4L1;Q923V5;A0A0G2JUN9;F1LRA7	A0A0G2JT61;Q8K3F9;F1LRR9;P06494	15;15;15;15;4;1;1;1	14;14;14;14;3;1;1;1	13;13;13;13;2;1;0;0	Receptor protein-tyrosine kinase;Receptor tyrosine-protein kinase erbB-2	Erbb2	tr|A0A0G2JT61|A0A0G2JT61_RAT Receptor protein-tyrosine kinase OS=Rattus norvegicus OX=10116 GN=Erbb2 PE=1 SV=1;tr|Q8K3F9|Q8K3F9_RAT Receptor protein-tyrosine kinase OS=Rattus norvegicus OX=10116 GN=Erbb2 PE=1 SV=1;tr|F1LRR9|F1LRR9_RAT Receptor protein-tyro	8	15	14	13	15	3	4	2	5	3	4	3	4	2	4	14	3	4	1	4	2	3	2	3	1	3	13	3	4	1	4	2	2	2	3	1	2	15.8	14.9	14.2	138.79	1257
A0A0G2JT63;D3ZX82	A0A0G2JT63;D3ZX82	26;14	13;7	13;7		Cyfip2	tr|A0A0G2JT63|A0A0G2JT63_RAT Cytoplasmic FMR1-interacting protein 2 OS=Rattus norvegicus OX=10116 GN=Cyfip2 PE=4 SV=1;tr|D3ZX82|D3ZX82_RAT Cytoplasmic FMR1 interacting protein 2 (Predicted) OS=Rattus norvegicus OX=10116 GN=Cyfip2 PE=4 SV=2	2	26	13	13	26	14	11	16	15	10	11	12	11	10	15	13	4	3	6	5	4	4	4	3	3	6	13	4	3	6	5	4	4	4	3	3	6	28.9	14.8	14.8	112.03	967
A0A0G2JT64	A0A0G2JT64	13	2	0			tr|A0A0G2JT64|A0A0G2JT64_RAT Aldo-keto reductase family 1, member B8 OS=Rattus norvegicus OX=10116 GN=Akr1b8 PE=1 SV=1	1	13	2	0	13	7	9	9	8	8	5	5	5	7	5	2	0	2	2	2	2	2	2	2	2	1	0	0	0	0	0	0	0	0	0	0	0	51.6	12	0	35.989	316
A0A0G2JT68;D3ZGS5	A0A0G2JT68;D3ZGS5	42;42	42;42	42;42		Uaca	tr|A0A0G2JT68|A0A0G2JT68_RAT Uveal autoantigen with coiled-coil domains and ankyrin repeats OS=Rattus norvegicus OX=10116 GN=Uaca PE=1 SV=1;tr|D3ZGS5|D3ZGS5_RAT Uveal autoantigen with coiled-coil domains and ankyrin repeats OS=Rattus norvegicus OX=10116 GN	2	42	42	42	41	15	9	11	11	8	12	11	13	17	5	41	15	9	11	11	8	12	11	13	17	5	41	15	9	11	11	8	12	11	13	17	5	32.8	32.8	32.8	159.16	1393
A0A0G2JT78;F1LVC3	A0A0G2JT78;F1LVC3	9;5	1;1	1;1		Rab6b	tr|A0A0G2JT78|A0A0G2JT78_RAT RAB6B, member RAS oncogene family OS=Rattus norvegicus OX=10116 GN=Rab6b PE=4 SV=1;tr|F1LVC3|F1LVC3_RAT RAB6B, member RAS oncogene family OS=Rattus norvegicus OX=10116 GN=Rab6b PE=4 SV=2	2	9	1	1	9	7	7	7	7	6	7	7	7	5	7	1	0	0	0	0	0	0	0	0	0	0	1	0	0	0	0	0	0	0	0	0	0	46.2	6.7	6.7	23.461	208
D3ZTV7;A0A0G2JT90	D3ZTV7;A0A0G2JT90	10;10	10;10	10;10		Ash2l	tr|D3ZTV7|D3ZTV7_RAT ASH2-like histone lysine methyltransferase complex subunit OS=Rattus norvegicus OX=10116 GN=Ash2l PE=1 SV=1;tr|A0A0G2JT90|A0A0G2JT90_RAT ASH2-like histone lysine methyltransferase complex subunit OS=Rattus norvegicus OX=10116 GN=Ash2l	2	10	10	10	10	4	5	6	6	5	3	0	1	2	1	10	4	5	6	6	5	3	0	1	2	1	10	4	5	6	6	5	3	0	1	2	1	22.3	22.3	22.3	68.227	623
A0A0G2JT93;Q9WU82;B6DMG1	A0A0G2JT93;Q9WU82	36;34;5	36;34;5	32;30;3	Catenin beta-1	Ctnnb1	tr|A0A0G2JT93|A0A0G2JT93_RAT Catenin (Cadherin associated protein), beta 1, isoform CRA_a OS=Rattus norvegicus OX=10116 GN=Ctnnb1 PE=1 SV=1;sp|Q9WU82|CTNB1_RAT Catenin beta-1 OS=Rattus norvegicus OX=10116 GN=Ctnnb1 PE=1 SV=1	3	36	36	32	36	30	30	30	29	26	29	25	27	25	26	36	30	30	30	29	26	29	25	27	25	26	32	26	26	27	25	23	26	23	24	22	23	56.5	56.5	50.4	85.47	781
A0A0G2JTA0;Q5BK32	A0A0G2JTA0;Q5BK32	18;10	18;10	18;10	FAS-associated factor 2	Faf2	tr|A0A0G2JTA0|A0A0G2JTA0_RAT FAS-associated factor 2 OS=Rattus norvegicus OX=10116 GN=Faf2 PE=1 SV=1;sp|Q5BK32|FAF2_RAT FAS-associated factor 2 OS=Rattus norvegicus OX=10116 GN=Faf2 PE=2 SV=1	2	18	18	18	18	11	8	7	8	6	9	8	9	8	7	18	11	8	7	8	6	9	8	9	8	7	18	11	8	7	8	6	9	8	9	8	7	53.9	53.9	53.9	52.46	445
A0A0G2JTA1;D3ZHI9	A0A0G2JTA1;D3ZHI9	13;12	12;11	9;8		Ppp2r5e	tr|A0A0G2JTA1|A0A0G2JTA1_RAT Serine/threonine-protein phosphatase 2A 56 kDa regulatory subunit OS=Rattus norvegicus OX=10116 GN=Ppp2r5e PE=1 SV=1;tr|D3ZHI9|D3ZHI9_RAT Serine/threonine-protein phosphatase 2A 56 kDa regulatory subunit OS=Rattus norvegicus OX	2	13	12	9	13	6	7	6	7	7	7	5	7	4	7	12	5	6	6	6	6	7	5	6	4	6	9	4	4	4	4	4	5	4	4	3	4	31.9	29.3	24.2	54.713	467
A0A0G2JTA4	A0A0G2JTA4	6	6	6			tr|A0A0G2JTA4|A0A0G2JTA4_RAT GTPase, very large interferon-inducible 1 OS=Rattus norvegicus OX=10116 GN=Gvin1 PE=1 SV=1	1	6	6	6	6	1	1	1	1	2	2	3	1	1	1	6	1	1	1	1	2	2	3	1	1	1	6	1	1	1	1	2	2	3	1	1	1	3.5	3.5	3.5	279.07	2417
A0A0G2JTA5;A0A0G2JZM5;A0A0G2K8H1;Q6MG72	A0A0G2JTA5;A0A0G2JZM5;A0A0G2K8H1;Q6MG72	7;7;7;7	7;7;7;7	7;7;7;7		Ehmt2	tr|A0A0G2JTA5|A0A0G2JTA5_RAT Euchromatic histone lysine methyltransferase 2 OS=Rattus norvegicus OX=10116 GN=Ehmt2 PE=1 SV=1;tr|A0A0G2JZM5|A0A0G2JZM5_RAT Euchromatic histone lysine methyltransferase 2 OS=Rattus norvegicus OX=10116 GN=Ehmt2 PE=1 SV=1;tr|A0A	4	7	7	7	7	2	1	2	0	2	2	1	1	2	1	7	2	1	2	0	2	2	1	1	2	1	7	2	1	2	0	2	2	1	1	2	1	7.5	7.5	7.5	128.48	1172
A0A0G2JTA7;D4AAY3	A0A0G2JTA7;D4AAY3	6;3	4;2	4;2		Rasal2	tr|A0A0G2JTA7|A0A0G2JTA7_RAT RAS protein activator-like 2 OS=Rattus norvegicus OX=10116 GN=Rasal2 PE=1 SV=1;tr|D4AAY3|D4AAY3_RAT RAS protein activator like 2 (Predicted), isoform CRA_a OS=Rattus norvegicus OX=10116 GN=Rasal2 PE=1 SV=1	2	6	4	4	6	1	2	0	1	0	1	2	1	1	0	4	1	1	0	1	0	0	1	1	0	0	4	1	1	0	1	0	0	1	1	0	0	5.2	4.1	4.1	143.67	1279
A0A0G2JTB1;P46418;A0A0G2K8Q5	A0A0G2JTB1;P46418;A0A0G2K8Q5	10;10;7	2;2;2	2;2;2	Glutathione S-transferase alpha-5	Gsta5	tr|A0A0G2JTB1|A0A0G2JTB1_RAT Glutathione S-transferase OS=Rattus norvegicus OX=10116 GN=Gsta3 PE=3 SV=1;sp|P46418|GSTA5_RAT Glutathione S-transferase alpha-5 OS=Rattus norvegicus OX=10116 GN=Gsta5 PE=1 SV=2;tr|A0A0G2K8Q5|A0A0G2K8Q5_RAT Glutathione S-transf	3	10	2	2	10	6	7	7	6	7	7	6	7	7	6	2	1	1	1	1	1	1	0	1	0	1	2	1	1	1	1	1	1	0	1	0	1	39.1	17.3	17.3	25.158	220
A0A0G2JTB2	A0A0G2JTB2	23	23	0			tr|A0A0G2JTB2|A0A0G2JTB2_RAT 1,4-alpha-glucan-branching enzyme OS=Rattus norvegicus OX=10116 GN=Gbe1 PE=1 SV=1	1	23	23	0	23	13	14	14	15	17	15	15	14	14	15	23	13	14	14	15	17	15	15	14	14	15	0	0	0	0	0	0	0	0	0	0	0	44.9	44.9	0	75.706	655
A0A0G2JTB7;Q62728;Q62728-2	A0A0G2JTB7;Q62728;Q62728-2	10;10;5	10;10;5	9;9;4	Tyrosine-protein phosphatase non-receptor type 21	Ptpn21	tr|A0A0G2JTB7|A0A0G2JTB7_RAT Tyrosine-protein phosphatase non-receptor type OS=Rattus norvegicus OX=10116 GN=Ptpn21 PE=1 SV=1;sp|Q62728|PTN21_RAT Tyrosine-protein phosphatase non-receptor type 21 OS=Rattus norvegicus OX=10116 GN=Ptpn21 PE=1 SV=1;sp|Q62728-	3	10	10	9	10	1	4	2	0	2	1	1	3	2	3	10	1	4	2	0	2	1	1	3	2	3	9	1	4	2	0	2	1	1	3	2	3	8.7	8.7	7.7	133.44	1175
Q91ZZ8;G3V821;A0A0G2JTC2	Q91ZZ8;G3V821;A0A0G2JTC2	2;2;2	2;2;2	2;2;2		Cetn3	tr|Q91ZZ8|Q91ZZ8_RAT Centrosomal protein centrin 3 (Fragment) OS=Rattus norvegicus OX=10116 PE=2 SV=1;tr|G3V821|G3V821_RAT Centrin 3 OS=Rattus norvegicus OX=10116 GN=Cetn3 PE=4 SV=1;tr|A0A0G2JTC2|A0A0G2JTC2_RAT Centrin 3 OS=Rattus norvegicus OX=10116 GN=Ce	3	2	2	2	2	1	1	1	1	1	1	1	1	0	0	2	1	1	1	1	1	1	1	1	0	0	2	1	1	1	1	1	1	1	1	0	0	18.2	18.2	18.2	18.661	159
A0A0G2JTD1	A0A0G2JTD1	4	4	4			tr|A0A0G2JTD1|A0A0G2JTD1_RAT Regulation of nuclear pre-mRNA domain-containing 2 OS=Rattus norvegicus OX=10116 GN=Rprd2 PE=1 SV=1	1	4	4	4	4	0	0	0	0	0	0	0	0	0	0	4	0	0	0	0	0	0	0	0	0	0	4	0	0	0	0	0	0	0	0	0	0	3.7	3.7	3.7	154.31	1451
A0A0G2JTS0;A0A0G2JTF2;Q6P730	A0A0G2JTS0;A0A0G2JTF2;Q6P730	16;16;16	16;16;16	13;13;13	Disabled homolog 2-interacting protein	Dab2ip	tr|A0A0G2JTS0|A0A0G2JTS0_RAT Disabled homolog 2-interacting protein OS=Rattus norvegicus OX=10116 GN=Dab2ip PE=1 SV=1;tr|A0A0G2JTF2|A0A0G2JTF2_RAT Disabled homolog 2-interacting protein OS=Rattus norvegicus OX=10116 GN=Dab2ip PE=1 SV=1;sp|Q6P730|DAB2P_RAT	3	16	16	13	16	1	1	4	2	2	3	3	2	3	1	16	1	1	4	2	2	3	3	2	3	1	13	1	0	4	2	2	2	2	2	2	1	15.9	15.9	13.9	117.24	1064
A0A0G2JTF5;Q32Q53	A0A0G2JTF5	18;1	18;1	18;1			tr|A0A0G2JTF5|A0A0G2JTF5_RAT Ubiquitin-specific peptidase 34 OS=Rattus norvegicus OX=10116 GN=Usp34 PE=1 SV=1	2	18	18	18	18	0	2	1	3	1	1	0	0	0	0	18	0	2	1	3	1	1	0	0	0	0	18	0	2	1	3	1	1	0	0	0	0	7.3	7.3	7.3	330.39	2891
A0A0G2JTF6;Q8CGV7	A0A0G2JTF6;Q8CGV7	5;5	5;5	5;5	Thiamine-triphosphatase	Thtpa	tr|A0A0G2JTF6|A0A0G2JTF6_RAT Thiamine-triphosphatase OS=Rattus norvegicus OX=10116 GN=Thtpa PE=1 SV=1;sp|Q8CGV7|THTPA_RAT Thiamine-triphosphatase OS=Rattus norvegicus OX=10116 GN=Thtpa PE=2 SV=3	2	5	5	5	5	2	3	3	1	3	3	1	3	3	3	5	2	3	3	1	3	3	1	3	3	3	5	2	3	3	1	3	3	1	3	3	3	18.9	18.9	18.9	24.879	227
A0A0G2JTG4;A0A0G2JWF2;F1M195;F1M1Q7;A0A0G2K7P6;F1M5J8	A0A0G2JTG4;A0A0G2JWF2;F1M195;F1M1Q7;A0A0G2K7P6	4;4;4;4;3;1	4;4;4;4;3;1	2;2;2;2;1;0			tr|A0A0G2JTG4|A0A0G2JTG4_RAT Uncharacterized protein OS=Rattus norvegicus OX=10116 PE=4 SV=1;tr|A0A0G2JWF2|A0A0G2JWF2_RAT Uncharacterized protein OS=Rattus norvegicus OX=10116 PE=4 SV=1;tr|F1M195|F1M195_RAT Uncharacterized protein OS=Rattus norvegicus OX=1	6	4	4	2	4	3	3	3	2	2	1	0	3	1	0	4	3	3	3	2	2	1	0	3	1	0	2	1	1	1	1	1	1	0	1	1	0	45.7	45.7	29.8	10.251	94
A0A0G2JTG7;Q8VHV7;Q8VHV7-2;G3V9Q3;Q8VHV7-3;Q499R8	A0A0G2JTG7;Q8VHV7;Q8VHV7-2;G3V9Q3;Q8VHV7-3	18;17;16;12;11;8	18;17;16;12;11;8	8;8;7;4;4;5	Heterogeneous nuclear ribonucleoprotein H;Heterogeneous nuclear ribonucleoprotein H, N-terminally processed	Hnrnph1	tr|A0A0G2JTG7|A0A0G2JTG7_RAT Heterogeneous nuclear ribonucleoprotein H OS=Rattus norvegicus OX=10116 GN=Hnrnph1 PE=1 SV=1;sp|Q8VHV7|HNRH1_RAT Heterogeneous nuclear ribonucleoprotein H OS=Rattus norvegicus OX=10116 GN=Hnrnph1 PE=1 SV=2;sp|Q8VHV7-2|HNRH1_RAT	6	18	18	8	18	15	14	16	16	11	11	12	11	10	8	18	15	14	16	16	11	11	12	11	10	8	8	6	4	6	6	3	3	4	2	3	2	47.4	47.4	23.8	49.199	449
A0A0G2JTH1;A0A0U1RRZ3	A0A0G2JTH1	3;1	3;1	3;1			tr|A0A0G2JTH1|A0A0G2JTH1_RAT Uncharacterized protein OS=Rattus norvegicus OX=10116 GN=Nkrfl PE=4 SV=1	2	3	3	3	3	0	0	0	0	0	0	0	0	0	0	3	0	0	0	0	0	0	0	0	0	0	3	0	0	0	0	0	0	0	0	0	0	7.9	7.9	7.9	64.357	573
A0A0G2JTI3;D3ZFM1;B0BN69	A0A0G2JTI3;D3ZFM1	4;4;1	4;4;1	4;4;1		Asf1a	tr|A0A0G2JTI3|A0A0G2JTI3_RAT Anti-silencing function 1A histone chaperone OS=Rattus norvegicus OX=10116 GN=Asf1a PE=1 SV=1;tr|D3ZFM1|D3ZFM1_RAT ASF1 anti-silencing function 1 homolog A (S. cerevisiae) (Predicted), isoform CRA_a OS=Rattus norvegicus OX=1011	3	4	4	4	4	0	0	0	1	1	0	1	1	1	1	4	0	0	0	1	1	0	1	1	1	1	4	0	0	0	1	1	0	1	1	1	1	23.6	23.6	23.6	21.103	191
A0A0G2JTI7;D3ZI99	A0A0G2JTI7;D3ZI99	12;11	12;11	12;11		Prpf3	tr|A0A0G2JTI7|A0A0G2JTI7_RAT Pre-mRNA-processing factor 3 OS=Rattus norvegicus OX=10116 GN=Prpf3 PE=1 SV=1;tr|D3ZI99|D3ZI99_RAT PRP3 pre-mRNA processing factor 3 homolog (Yeast) (Predicted), isoform CRA_a OS=Rattus norvegicus OX=10116 GN=Prpf3 PE=1 SV=1	2	12	12	12	12	2	3	6	4	2	2	2	2	1	3	12	2	3	6	4	2	2	2	2	1	3	12	2	3	6	4	2	2	2	2	1	3	19.9	19.9	19.9	77.44	683
A0A0G2JTI8;Q641X1	A0A0G2JTI8	51;1	51;1	4;0			tr|A0A0G2JTI8|A0A0G2JTI8_RAT Aminopeptidase OS=Rattus norvegicus OX=10116 GN=Enpep PE=1 SV=1	2	51	51	4	51	43	46	38	44	37	43	45	42	43	39	51	43	46	38	44	37	43	45	42	43	39	4	3	4	4	3	0	3	4	4	4	0	47.6	47.6	2.3	107.93	944
A0A0G2KBB5;A0A0G2JTJ1;Q2IBC9;Q2IBD0;Q2IBD0-2	A0A0G2KBB5;A0A0G2JTJ1;Q2IBC9;Q2IBD0;Q2IBD0-2	7;7;7;7;6	7;7;7;7;6	4;4;4;4;3	Suppressor of tumorigenicity 7 protein	ST7;St7	tr|A0A0G2KBB5|A0A0G2KBB5_RAT Suppression of tumorigenicity 7 OS=Rattus norvegicus OX=10116 GN=ST7 PE=4 SV=1;tr|A0A0G2JTJ1|A0A0G2JTJ1_RAT Suppression of tumorigenicity 7 OS=Rattus norvegicus OX=10116 GN=ST7 PE=4 SV=1;tr|Q2IBC9|Q2IBC9_RAT Suppression of tumo	5	7	7	4	7	3	2	4	2	0	2	1	1	2	2	7	3	2	4	2	0	2	1	1	2	2	4	3	2	3	1	0	1	1	1	1	2	17.2	17.2	11.7	58.376	511
A0A0G2JTJ5;F1M9C7;Q5XIK8	A0A0G2JTJ5;F1M9C7;Q5XIK8	4;4;4	4;4;4	4;4;4	CTD small phosphatase-like protein 2	Ctdspl2	tr|A0A0G2JTJ5|A0A0G2JTJ5_RAT CTD small phosphatase-like protein 2 OS=Rattus norvegicus OX=10116 GN=Ctdspl2 PE=1 SV=1;tr|F1M9C7|F1M9C7_RAT CTD small phosphatase-like protein 2 OS=Rattus norvegicus OX=10116 GN=Ctdspl2 PE=1 SV=3;sp|Q5XIK8|CTSL2_RAT CTD small	3	4	4	4	4	2	1	1	0	1	0	0	1	0	0	4	2	1	1	0	1	0	0	1	0	0	4	2	1	1	0	1	0	0	1	0	0	10.2	10.2	10.2	45.351	394
G3V969;A0A0G2JTJ9	G3V969;A0A0G2JTJ9	6;6	6;6	4;4		Tfcp2	tr|G3V969|G3V969_RAT Tcfcp2 protein OS=Rattus norvegicus OX=10116 GN=Tfcp2 PE=1 SV=2;tr|A0A0G2JTJ9|A0A0G2JTJ9_RAT RCG50655 OS=Rattus norvegicus OX=10116 GN=Tfcp2 PE=1 SV=1	2	6	6	4	6	4	2	4	3	2	2	2	3	3	2	6	4	2	4	3	2	2	2	3	3	2	4	3	1	3	2	1	1	1	2	2	1	14.3	14.3	9.3	56.529	497
D3ZG37;A0A0G2JTK4	D3ZG37;A0A0G2JTK4	18;18	18;18	18;18		Ppp6r1	tr|D3ZG37|D3ZG37_RAT Protein phosphatase 6, regulatory subunit 1 OS=Rattus norvegicus OX=10116 GN=Ppp6r1 PE=1 SV=1;tr|A0A0G2JTK4|A0A0G2JTK4_RAT Protein phosphatase 6, regulatory subunit 1 OS=Rattus norvegicus OX=10116 GN=Ppp6r1 PE=1 SV=1	2	18	18	18	18	5	9	6	5	5	8	6	4	5	3	18	5	9	6	5	5	8	6	4	5	3	18	5	9	6	5	5	8	6	4	5	3	26.3	26.3	26.3	94.938	859
A0A0G2JTK6;D3ZPH3	A0A0G2JTK6;D3ZPH3	13;12	9;8	9;8		Mta3	tr|A0A0G2JTK6|A0A0G2JTK6_RAT Metastasis-associated 1 family, member 3 OS=Rattus norvegicus OX=10116 GN=Mta3 PE=1 SV=1;tr|D3ZPH3|D3ZPH3_RAT Metastasis-associated 1 family, member 3 OS=Rattus norvegicus OX=10116 GN=Mta3 PE=1 SV=3	2	13	9	9	13	4	5	5	6	5	3	5	5	4	5	9	2	2	2	2	2	1	1	2	1	1	9	2	2	2	2	2	1	1	2	1	1	27	20.6	20.6	65.707	582
A0A0G2K415;A0A0G2JTL1;P62603	A0A0G2K415;A0A0G2JTL1;P62603	8;8;8	8;8;8	8;8;8	Tripartite motif-containing protein 26	Trim26	tr|A0A0G2K415|A0A0G2K415_RAT Tripartite motif-containing protein 26 OS=Rattus norvegicus OX=10116 GN=Trim26 PE=1 SV=1;tr|A0A0G2JTL1|A0A0G2JTL1_RAT RCG58595, isoform CRA_b OS=Rattus norvegicus OX=10116 GN=Trim26 PE=1 SV=1;sp|P62603|TRI26_RAT Tripartite moti	3	8	8	8	8	3	3	4	3	0	2	0	0	0	1	8	3	3	4	3	0	2	0	0	0	1	8	3	3	4	3	0	2	0	0	0	1	16.1	16.1	16.1	62.306	539
A0A0G2JTL4;Q63116;Q9EQ22;Q9EQ23;Q9EQ24	A0A0G2JTL4;Q63116	8;8;2;1;1	8;8;2;1;1	8;8;2;1;1	Tyrosine-protein kinase receptor	Kit	tr|A0A0G2JTL4|A0A0G2JTL4_RAT Mast/stem cell growth factor receptor OS=Rattus norvegicus OX=10116 GN=Kit PE=1 SV=1;tr|Q63116|Q63116_RAT Mast/stem cell growth factor receptor OS=Rattus norvegicus OX=10116 GN=Kit PE=1 SV=1	5	8	8	8	8	4	5	3	4	3	1	1	1	1	1	8	4	5	3	4	3	1	1	1	1	1	8	4	5	3	4	3	1	1	1	1	1	9.5	9.5	9.5	108.95	974
A0A0G2JTL5;P52873	A0A0G2JTL5;P52873	65;65	65;65	65;65	Pyruvate carboxylase, mitochondrial	Pc	tr|A0A0G2JTL5|A0A0G2JTL5_RAT Pyruvate carboxylase, mitochondrial OS=Rattus norvegicus OX=10116 GN=Pc PE=1 SV=1;sp|P52873|PYC_RAT Pyruvate carboxylase, mitochondrial OS=Rattus norvegicus OX=10116 GN=Pc PE=1 SV=2	2	65	65	65	65	51	53	55	52	55	56	55	57	57	54	65	51	53	55	52	55	56	55	57	57	54	65	51	53	55	52	55	56	55	57	57	54	66.7	66.7	66.7	140	1277
D3ZVT3;A0A0G2JTL6	D3ZVT3;A0A0G2JTL6	5;5	5;5	5;5		Card6	tr|D3ZVT3|D3ZVT3_RAT Caspase recruitment domain family, member 6 OS=Rattus norvegicus OX=10116 GN=Card6 PE=1 SV=1;tr|A0A0G2JTL6|A0A0G2JTL6_RAT Caspase recruitment domain family, member 6 OS=Rattus norvegicus OX=10116 GN=Card6 PE=1 SV=1	2	5	5	5	5	1	1	0	1	0	0	0	0	0	0	5	1	1	0	1	0	0	0	0	0	0	5	1	1	0	1	0	0	0	0	0	0	6.9	6.9	6.9	122.06	1098
A0A0G2JTL7;D4A731;B0BNH5	A0A0G2JTL7;D4A731	12;12;4	12;12;4	12;12;4		Ankib1	tr|A0A0G2JTL7|A0A0G2JTL7_RAT RBR-type E3 ubiquitin transferase OS=Rattus norvegicus OX=10116 GN=Ankib1 PE=1 SV=1;tr|D4A731|D4A731_RAT RBR-type E3 ubiquitin transferase OS=Rattus norvegicus OX=10116 GN=Ankib1 PE=1 SV=2	3	12	12	12	12	2	1	1	4	2	2	2	4	5	2	12	2	1	1	4	2	2	2	4	5	2	12	2	1	1	4	2	2	2	4	5	2	14.4	14.4	14.4	111.28	988
A0A0G2JTM1	A0A0G2JTM1	18	18	18			tr|A0A0G2JTM1|A0A0G2JTM1_RAT Uncharacterized protein OS=Rattus norvegicus OX=10116 PE=1 SV=1	1	18	18	18	18	6	4	7	6	6	6	4	7	7	7	18	6	4	7	6	6	6	4	7	7	7	18	6	4	7	6	6	6	4	7	7	7	26.8	26.8	26.8	80.283	706
D4AEG5;A0A0G2JTM6	D4AEG5;A0A0G2JTM6	13;13	13;13	13;13		Dhx35	tr|D4AEG5|D4AEG5_RAT DEAH (Asp-Glu-Ala-His) box polypeptide 35 (Predicted), isoform CRA_b OS=Rattus norvegicus OX=10116 GN=Dhx35 PE=4 SV=1;tr|A0A0G2JTM6|A0A0G2JTM6_RAT DEAH-box helicase 35 OS=Rattus norvegicus OX=10116 GN=Dhx35 PE=4 SV=1	2	13	13	13	12	0	1	2	1	1	1	3	2	3	1	12	0	1	2	1	1	1	3	2	3	1	12	0	1	2	1	1	1	3	2	3	1	21.6	21.6	21.6	75.895	679
A0A0G2JTM9	A0A0G2JTM9	5	5	5			tr|A0A0G2JTM9|A0A0G2JTM9_RAT DnaJ heat shock protein family (Hsp40) member B14 OS=Rattus norvegicus OX=10116 GN=Dnajb14 PE=4 SV=1	1	5	5	5	5	0	0	0	0	0	0	0	0	0	0	5	0	0	0	0	0	0	0	0	0	0	5	0	0	0	0	0	0	0	0	0	0	15.6	15.6	15.6	42.142	377
A0A0G2JTN4;D4AB17	A0A0G2JTN4;D4AB17	32;29	32;29	32;29		LOC100912917	tr|A0A0G2JTN4|A0A0G2JTN4_RAT Phosphoribosylformylglycinamidine synthase OS=Rattus norvegicus OX=10116 GN=Pfas PE=1 SV=1;tr|D4AB17|D4AB17_RAT Phosphoribosylformylglycinamidine synthase OS=Rattus norvegicus OX=10116 GN=Pfas PE=1 SV=3	2	32	32	32	32	16	12	15	17	14	12	10	11	12	10	32	16	12	15	17	14	12	10	11	12	10	32	16	12	15	17	14	12	10	11	12	10	32.1	32.1	32.1	144.39	1337
F1M4Q9;A0A0G2JTN7	F1M4Q9;A0A0G2JTN7	8;8	8;8	8;8		Ntn4	tr|F1M4Q9|F1M4Q9_RAT Netrin 4 OS=Rattus norvegicus OX=10116 GN=Ntn4 PE=4 SV=3;tr|A0A0G2JTN7|A0A0G2JTN7_RAT Netrin 4 OS=Rattus norvegicus OX=10116 GN=Ntn4 PE=4 SV=1	2	8	8	8	8	2	4	4	3	3	1	2	2	2	3	8	2	4	4	3	3	1	2	2	2	3	8	2	4	4	3	3	1	2	2	2	3	14.1	14.1	14.1	70.017	630
A0A0G2JTP0;Q5M867	A0A0G2JTP0;Q5M867	2;1	2;1	2;1		Dnajc4	tr|A0A0G2JTP0|A0A0G2JTP0_RAT DnaJ heat shock protein family (Hsp40) member C4 OS=Rattus norvegicus OX=10116 GN=Dnajc4 PE=4 SV=1;tr|Q5M867|Q5M867_RAT DnaJ (Hsp40) homolog, subfamily C, member 4 OS=Rattus norvegicus OX=10116 GN=Dnajc4 PE=2 SV=1	2	2	2	2	2	0	0	0	0	0	0	0	0	0	1	2	0	0	0	0	0	0	0	0	0	1	2	0	0	0	0	0	0	0	0	0	1	13.9	13.9	13.9	28.191	244
A0A0G2JTP7;M5AJY0;Q4KLY4	A0A0G2JTP7;M5AJY0;Q4KLY4	7;6;6	5;4;4	5;4;4	E3 ubiquitin-protein ligase RING2	Rnf2	tr|A0A0G2JTP7|A0A0G2JTP7_RAT E3 ubiquitin-protein ligase RING2 OS=Rattus norvegicus OX=10116 GN=Rnf2 PE=1 SV=1;tr|M5AJY0|M5AJY0_RAT Ring finger protein 2 (Fragment) OS=Rattus norvegicus OX=10116 GN=Rnf2 PE=2 SV=1;sp|Q4KLY4|RING2_RAT E3 ubiquitin-protein li	3	7	5	5	7	3	3	4	3	2	2	3	2	3	3	5	1	1	2	1	1	1	2	1	2	1	5	1	1	2	1	1	1	2	1	2	1	27.4	18.5	18.5	37.623	336
A0A0G2JZZ7;A0A0G2JTR4	A0A0G2JZZ7;A0A0G2JTR4	15;15	15;15	14;14			tr|A0A0G2JZZ7|A0A0G2JZZ7_RAT ABR, RhoGEF and GTPase-activating protein OS=Rattus norvegicus OX=10116 GN=Abr PE=1 SV=1;tr|A0A0G2JTR4|A0A0G2JTR4_RAT ABR, RhoGEF and GTPase-activating protein OS=Rattus norvegicus OX=10116 GN=Abr PE=1 SV=1	2	15	15	14	15	4	5	6	6	4	2	3	2	3	2	15	4	5	6	6	4	2	3	2	3	2	14	3	4	5	5	3	1	2	1	2	1	20.6	20.6	19.3	93.77	822
A0A0G2JTS9;D4AE47	A0A0G2JTS9;D4AE47	6;4	6;4	6;4		Fbxo42	tr|A0A0G2JTS9|A0A0G2JTS9_RAT F-box protein 42 OS=Rattus norvegicus OX=10116 GN=Fbxo42 PE=4 SV=1;tr|D4AE47|D4AE47_RAT F-box protein 42 OS=Rattus norvegicus OX=10116 GN=Fbxo42 PE=4 SV=2	2	6	6	6	5	2	1	1	1	1	1	1	1	1	0	5	2	1	1	1	1	1	1	1	1	0	5	2	1	1	1	1	1	1	1	1	0	11.6	11.6	11.6	77.797	717
Q66WT9;A0A0G2JUQ5;Q498N4;A0A0G2JTT2;O55012-2;O55012;A0A0G2K0B6;F1LRK0;Q05140-2;Q05140	Q66WT9;A0A0G2JUQ5;Q498N4;A0A0G2JTT2;O55012-2;O55012	19;19;19;19;18;18;2;2;2;2	19;19;19;19;18;18;2;2;2;2	1;1;1;1;1;1;0;0;0;0	Phosphatidylinositol-binding clathrin assembly protein	Picalm	tr|Q66WT9|Q66WT9_RAT Clathrin-assembly lymphoid myeloid leukemia protein OS=Rattus norvegicus OX=10116 GN=Picalm PE=1 SV=1;tr|A0A0G2JUQ5|A0A0G2JUQ5_RAT Phosphatidylinositol binding clathrin assembly protein, isoform CRA_d OS=Rattus norvegicus OX=10116 GN=P	10	19	19	1	19	10	12	14	12	13	11	13	13	13	13	19	10	12	14	12	13	11	13	13	13	13	1	0	0	0	0	0	0	0	0	0	0	39.9	39.9	4.7	64.713	597
Q5BK72;A0A0G2JTT4	Q5BK72;A0A0G2JTT4	4;4	4;4	4;4		Rab30	tr|Q5BK72|Q5BK72_RAT RAB30, member RAS oncogene family OS=Rattus norvegicus OX=10116 GN=Rab30 PE=1 SV=1;tr|A0A0G2JTT4|A0A0G2JTT4_RAT RAB30, member RAS oncogene family OS=Rattus norvegicus OX=10116 GN=Rab30 PE=1 SV=1	2	4	4	4	4	0	0	0	0	0	0	0	0	0	0	4	0	0	0	0	0	0	0	0	0	0	4	0	0	0	0	0	0	0	0	0	0	24	24	24	20.13	175
A0A0G2JTT6	A0A0G2JTT6	40	40	40			tr|A0A0G2JTT6|A0A0G2JTT6_RAT HECT and RLD domain-containing E3 ubiquitin protein ligase family member 1 OS=Rattus norvegicus OX=10116 GN=Herc1 PE=1 SV=1	1	40	40	40	40	2	3	3	2	1	1	6	4	6	5	40	2	3	3	2	1	1	6	4	6	5	40	2	3	3	2	1	1	6	4	6	5	10.3	10.3	10.3	531.54	4852
A0A0G2JTT7;D4ABZ7	A0A0G2JTT7;D4ABZ7	11;8	11;8	11;8		Arhgap22	tr|A0A0G2JTT7|A0A0G2JTT7_RAT Rho GTPase-activating protein 22 OS=Rattus norvegicus OX=10116 GN=Arhgap22 PE=1 SV=1;tr|D4ABZ7|D4ABZ7_RAT Rho GTPase activating protein 22 (Predicted) OS=Rattus norvegicus OX=10116 GN=Arhgap22 PE=1 SV=1	2	11	11	11	11	3	1	2	3	3	3	3	4	4	2	11	3	1	2	3	3	3	3	4	4	2	11	3	1	2	3	3	3	3	4	4	2	18.9	18.9	18.9	77.109	700
A0A0G2JTU0;D3ZPJ8	A0A0G2JTU0;D3ZPJ8	5;3	5;3	5;3		Arhgef15	tr|A0A0G2JTU0|A0A0G2JTU0_RAT Rho guanine nucleotide exchange factor 15 OS=Rattus norvegicus OX=10116 GN=Arhgef15 PE=1 SV=1;tr|D3ZPJ8|D3ZPJ8_RAT Rho guanine nucleotide exchange factor (GEF) 15 (Predicted) OS=Rattus norvegicus OX=10116 GN=Arhgef15 PE=1 SV=1	2	5	5	5	5	0	0	0	0	0	0	0	0	0	0	5	0	0	0	0	0	0	0	0	0	0	5	0	0	0	0	0	0	0	0	0	0	7.9	7.9	7.9	92.988	850
D3ZS47;A0A0G2JTU1	D3ZS47;A0A0G2JTU1	2;2	2;2	2;2		Ercc6	tr|D3ZS47|D3ZS47_RAT ERCC excision repair 6, chromatin-remodeling factor OS=Rattus norvegicus OX=10116 GN=Ercc6 PE=1 SV=1;tr|A0A0G2JTU1|A0A0G2JTU1_RAT ERCC excision repair 6, chromatin-remodeling factor OS=Rattus norvegicus OX=10116 GN=Ercc6 PE=1 SV=1	2	2	2	2	2	1	1	0	0	0	0	1	1	0	0	2	1	1	0	0	0	0	1	1	0	0	2	1	1	0	0	0	0	1	1	0	0	2	2	2	148.49	1325
D3ZB30;A0A0G2JTV1;Q6P736	D3ZB30;A0A0G2JTV1;Q6P736	18;18;18	18;18;18	2;2;2		Ptbp1	tr|D3ZB30|D3ZB30_RAT Polypyrimidine tract binding protein 1, isoform CRA_c OS=Rattus norvegicus OX=10116 GN=Ptbp1 PE=1 SV=1;tr|A0A0G2JTV1|A0A0G2JTV1_RAT Polypyrimidine tract-binding protein 1 OS=Rattus norvegicus OX=10116 GN=Ptbp1 PE=1 SV=1;tr|Q6P736|Q6P73	3	18	18	2	18	15	14	14	14	11	14	14	12	12	12	18	15	14	14	14	11	14	14	12	12	12	2	2	1	1	1	2	2	1	1	1	0	46.8	46.8	4.7	56.935	530
G3V9E3;A0A0G2JTV2;Q62736	G3V9E3;A0A0G2JTV2;Q62736	30;30;30	30;30;30	29;29;29	Non-muscle caldesmon	Cald1	tr|G3V9E3|G3V9E3_RAT Caldesmon 1, isoform CRA_b OS=Rattus norvegicus OX=10116 GN=Cald1 PE=1 SV=1;tr|A0A0G2JTV2|A0A0G2JTV2_RAT Non-muscle caldesmon OS=Rattus norvegicus OX=10116 GN=Cald1 PE=1 SV=1;sp|Q62736|CALD1_RAT Non-muscle caldesmon OS=Rattus norvegicu	3	30	30	29	28	23	23	21	23	17	16	13	13	14	12	28	23	23	21	23	17	16	13	13	14	12	27	22	22	20	22	16	15	12	13	14	12	42	42	42	60.611	531
A0A0G2JTW1	A0A0G2JTW1	5	2	2			tr|A0A0G2JTW1|A0A0G2JTW1_RAT RCG36946 OS=Rattus norvegicus OX=10116 GN=Rap2a PE=4 SV=1	1	5	2	2	5	2	3	2	2	2	2	2	1	2	2	2	1	1	1	1	1	1	1	0	1	1	2	1	1	1	1	1	1	1	0	1	1	33.3	13.7	13.7	20.642	183
A0A0G2JTX2	A0A0G2JTX2	3	3	3			tr|A0A0G2JTX2|A0A0G2JTX2_RAT PRA1 family protein OS=Rattus norvegicus OX=10116 GN=Praf2 PE=1 SV=1	1	3	3	3	3	1	1	2	2	1	2	1	2	0	1	3	1	1	2	2	1	2	1	2	0	1	3	1	1	2	2	1	2	1	2	0	1	20.2	20.2	20.2	19.078	178
F1M7X5;A0A0G2JTX5;A0A0G2K238	F1M7X5;A0A0G2JTX5;A0A0G2K238	45;45;45	45;45;45	4;4;4		Dpp4	tr|F1M7X5|F1M7X5_RAT Dipeptidyl peptidase 4 OS=Rattus norvegicus OX=10116 GN=Dpp4 PE=1 SV=2;tr|A0A0G2JTX5|A0A0G2JTX5_RAT Dipeptidyl peptidase 4 OS=Rattus norvegicus OX=10116 GN=Dpp4 PE=1 SV=1;tr|A0A0G2K238|A0A0G2K238_RAT Dipeptidyl peptidase 4 OS=Rattus no	3	45	45	4	44	40	39	37	38	39	39	40	40	39	41	44	40	39	37	38	39	39	40	40	39	41	3	3	3	3	3	3	3	4	4	4	4	52.8	52.8	4.8	88.053	767
A0A0G2JTX6;D3ZPN6	A0A0G2JTX6;D3ZPN6	2;2	2;2	2;2		Clec5a	tr|A0A0G2JTX6|A0A0G2JTX6_RAT C-type lectin domain-containing 5A OS=Rattus norvegicus OX=10116 GN=Clec5a PE=4 SV=1;tr|D3ZPN6|D3ZPN6_RAT C-type lectin domain-containing 5A OS=Rattus norvegicus OX=10116 GN=Clec5a PE=4 SV=1	2	2	2	2	2	0	0	0	0	0	0	0	0	0	0	2	0	0	0	0	0	0	0	0	0	0	2	0	0	0	0	0	0	0	0	0	0	12.1	12.1	12.1	18.885	165
A0A0G2JTX7;F1LZF4	A0A0G2JTX7;F1LZF4	63;62	63;62	56;55		Col6a5	tr|A0A0G2JTX7|A0A0G2JTX7_RAT Collagen type VI alpha 5 chain OS=Rattus norvegicus OX=10116 GN=Col6a5 PE=1 SV=1;tr|F1LZF4|F1LZF4_RAT Collagen type VI alpha 5 chain OS=Rattus norvegicus OX=10116 GN=Col6a5 PE=1 SV=3	2	63	63	56	62	36	40	39	34	39	22	22	26	28	24	62	36	40	39	34	39	22	22	26	28	24	55	31	36	34	29	34	18	17	21	23	20	28.6	28.6	25.5	288.98	2632
A0A0G2JTX9	A0A0G2JTX9	5	5	5			tr|A0A0G2JTX9|A0A0G2JTX9_RAT Derlin OS=Rattus norvegicus OX=10116 GN=Derl2 PE=1 SV=1	1	5	5	5	5	2	2	2	2	2	2	2	2	1	2	5	2	2	2	2	2	2	2	2	1	2	5	2	2	2	2	2	2	2	2	1	2	19.7	19.7	19.7	27.639	239
Q6IRK4;A0A0G2JTY3;Q9Z296	Q6IRK4;A0A0G2JTY3;Q9Z296	6;6;5	6;6;5	6;6;5		Slc37a4	tr|Q6IRK4|Q6IRK4_RAT Solute carrier family 37 (Glucose-6-phosphate transporter), member 4 OS=Rattus norvegicus OX=10116 GN=Slc37a4 PE=1 SV=1;tr|A0A0G2JTY3|A0A0G2JTY3_RAT Solute carrier family 37 member 4 OS=Rattus norvegicus OX=10116 GN=Slc37a4 PE=1 SV=1;t	3	6	6	6	6	3	4	4	4	5	4	4	4	5	4	6	3	4	4	4	5	4	4	4	5	4	6	3	4	4	4	5	4	4	4	5	4	22.6	22.6	22.6	46.223	429
D3ZU59;A0A0G2JTY4	D3ZU59;A0A0G2JTY4	4;4	4;4	4;4		Nfatc3	tr|D3ZU59|D3ZU59_RAT Nuclear factor of activated T-cells, cytoplasmic, calcineurin-dependent 3 (Predicted), isoform CRA_a OS=Rattus norvegicus OX=10116 GN=Nfatc3 PE=1 SV=1;tr|A0A0G2JTY4|A0A0G2JTY4_RAT Nuclear factor of activated T-cells, cytoplasmic, calci	2	4	4	4	4	0	0	0	0	0	0	0	1	0	0	4	0	0	0	0	0	0	0	1	0	0	4	0	0	0	0	0	0	0	1	0	0	5.2	5.2	5.2	115.25	1068
A0A0G2JTY6;F1LRK4;Q3SYP9	A0A0G2JTY6;F1LRK4	14;14;6	14;14;6	14;14;6		Grsf1	tr|A0A0G2JTY6|A0A0G2JTY6_RAT G-rich RNA sequence-binding factor 1 OS=Rattus norvegicus OX=10116 GN=Grsf1 PE=1 SV=1;tr|F1LRK4|F1LRK4_RAT G-rich RNA sequence-binding factor 1 OS=Rattus norvegicus OX=10116 GN=Grsf1 PE=1 SV=2	3	14	14	14	14	9	6	6	6	9	7	5	6	9	8	14	9	6	6	6	9	7	5	6	9	8	14	9	6	6	6	9	7	5	6	9	8	48.3	48.3	48.3	43.549	381
A0A0G2JTY7;D4A425	A0A0G2JTY7;D4A425	2;2	2;2	2;2		Card10	tr|A0A0G2JTY7|A0A0G2JTY7_RAT Caspase recruitment domain family, member 10 OS=Rattus norvegicus OX=10116 GN=Card10 PE=4 SV=1;tr|D4A425|D4A425_RAT Caspase recruitment domain family, member 10 OS=Rattus norvegicus OX=10116 GN=Card10 PE=4 SV=1	2	2	2	2	2	0	0	0	0	0	0	0	0	0	0	2	0	0	0	0	0	0	0	0	0	0	2	0	0	0	0	0	0	0	0	0	0	2.7	2.7	2.7	105.77	943
A0A0G2JTZ7;D4A9C2	A0A0G2JTZ7	3;1	3;1	3;1			tr|A0A0G2JTZ7|A0A0G2JTZ7_RAT Solute carrier family 35, member F2 OS=Rattus norvegicus OX=10116 GN=Slc35f2 PE=4 SV=1	2	3	3	3	3	0	0	0	0	0	1	1	0	1	1	3	0	0	0	0	0	1	1	0	1	1	3	0	0	0	0	0	1	1	0	1	1	12	12	12	41.547	375
A0A0G2JU02;B5DF19	A0A0G2JU02;B5DF19	5;5	5;5	5;5		Dse	tr|A0A0G2JU02|A0A0G2JU02_RAT Dermatan sulfate epimerase OS=Rattus norvegicus OX=10116 GN=Dse PE=4 SV=1;tr|B5DF19|B5DF19_RAT Dermatan sulfate epimerase OS=Rattus norvegicus OX=10116 GN=Dse PE=2 SV=1	2	5	5	5	5	0	0	0	1	0	0	0	0	0	0	5	0	0	0	1	0	0	0	0	0	0	5	0	0	0	1	0	0	0	0	0	0	5.3	5.3	5.3	94.414	823
B2GV09;A0A0G2JU05	B2GV09;A0A0G2JU05	31;31	31;31	31;31		Llgl2	tr|B2GV09|B2GV09_RAT LLGL2, scribble cell polarity complex component OS=Rattus norvegicus OX=10116 GN=Llgl2 PE=1 SV=1;tr|A0A0G2JU05|A0A0G2JU05_RAT LLGL2, scribble cell polarity complex component OS=Rattus norvegicus OX=10116 GN=Llgl2 PE=1 SV=1	2	31	31	31	31	15	15	15	15	16	14	14	15	12	15	31	15	15	15	15	16	14	14	15	12	15	31	15	15	15	15	16	14	14	15	12	15	42.4	42.4	42.4	114.02	1026
D3ZQ89;A0A0G2JU09	D3ZQ89;A0A0G2JU09	17;17	17;17	17;17		Ep400	tr|D3ZQ89|D3ZQ89_RAT E1A binding protein p400, isoform CRA_a OS=Rattus norvegicus OX=10116 GN=Ep400 PE=1 SV=1;tr|A0A0G2JU09|A0A0G2JU09_RAT E1A-binding protein p400 OS=Rattus norvegicus OX=10116 GN=Ep400 PE=1 SV=1	2	17	17	17	17	3	2	2	2	2	3	2	1	0	2	17	3	2	2	2	2	3	2	1	0	2	17	3	2	2	2	2	3	2	1	0	2	6	6	6	333.23	3034
A0A0G2JU11;A0A0A0MP77;F1M386	A0A0G2JU11;A0A0A0MP77;F1M386	7;6;6	7;6;6	5;4;4	Rap guanine nucleotide exchange factor 2	Rapgef2	tr|A0A0G2JU11|A0A0G2JU11_RAT Rap guanine nucleotide exchange factor 2 OS=Rattus norvegicus OX=10116 GN=Rapgef2 PE=1 SV=1;tr|A0A0A0MP77|A0A0A0MP77_RAT Rap guanine nucleotide exchange factor 2 OS=Rattus norvegicus OX=10116 GN=Rapgef2 PE=1 SV=1;sp|F1M386|RPGF	3	7	7	5	7	0	1	0	0	0	0	0	0	0	1	7	0	1	0	0	0	0	0	0	0	1	5	0	1	0	0	0	0	0	0	0	1	4.5	4.5	3.4	185.56	1657
A0A0G2JU14;Q6AXM9;A0A0G2K1U3	A0A0G2JU14;Q6AXM9;A0A0G2K1U3	6;6;3	6;6;3	6;6;3	Uncharacterized protein C12orf29 homolog		tr|A0A0G2JU14|A0A0G2JU14_RAT Similar to RIKEN cDNA C430008C19 OS=Rattus norvegicus OX=10116 GN=RGD1307947 PE=1 SV=1;sp|Q6AXM9|CL029_RAT Uncharacterized protein C12orf29 homolog OS=Rattus norvegicus OX=10116 PE=2 SV=2;tr|A0A0G2K1U3|A0A0G2K1U3_RAT Similar to	3	6	6	6	6	0	0	0	0	0	0	0	0	0	0	6	0	0	0	0	0	0	0	0	0	0	6	0	0	0	0	0	0	0	0	0	0	27.4	27.4	27.4	34.726	303
D3ZGM1;A0A0G2JU15;Q4KM70	D3ZGM1;A0A0G2JU15	25;25;11	25;25;11	25;25;11		Ptcd3	tr|D3ZGM1|D3ZGM1_RAT Pentatricopeptide repeat domain 3 OS=Rattus norvegicus OX=10116 GN=Ptcd3 PE=1 SV=1;tr|A0A0G2JU15|A0A0G2JU15_RAT Pentatricopeptide repeat domain 3 OS=Rattus norvegicus OX=10116 GN=Ptcd3 PE=1 SV=1	3	25	25	25	24	14	17	15	16	14	17	16	17	15	16	24	14	17	15	16	14	17	16	17	15	16	24	14	17	15	16	14	17	16	17	15	16	40.6	40.6	40.6	77.89	687
A0A0G2JU40;Q6P691	A0A0G2JU40;Q6P691	10;10	10;10	10;10		C2cd2	tr|A0A0G2JU40|A0A0G2JU40_RAT C2 calcium-dependent domain-containing 2 OS=Rattus norvegicus OX=10116 GN=C2cd2 PE=1 SV=1;tr|Q6P691|Q6P691_RAT C2 calcium-dependent domain-containing 2 OS=Rattus norvegicus OX=10116 GN=C2cd2 PE=1 SV=1	2	10	10	10	10	3	3	3	3	1	3	1	2	3	1	10	3	3	3	3	1	3	1	2	3	1	10	3	3	3	3	1	3	1	2	3	1	19.8	19.8	19.8	69.056	631
F1LYK6;A0A0G2JU45	F1LYK6;A0A0G2JU45	12;12	11;11	11;11	tRNA (guanine(37)-N1)-methyltransferase	Trmt5	tr|F1LYK6|F1LYK6_RAT tRNA (guanine(37)-N1)-methyltransferase OS=Rattus norvegicus OX=10116 GN=Trmt5 PE=1 SV=2;tr|A0A0G2JU45|A0A0G2JU45_RAT tRNA (guanine(37)-N1)-methyltransferase OS=Rattus norvegicus OX=10116 GN=Trmt5 PE=1 SV=1	2	12	11	11	12	4	1	1	1	2	2	1	1	0	1	11	4	0	0	0	1	1	0	0	0	0	11	4	0	0	0	1	1	0	0	0	0	25.2	25.2	25.2	50.809	449
A0A0G2JU46;Q6AY61	A0A0G2JU46;Q6AY61	6;6	6;6	6;6	Serine protease 23	Prss23	tr|A0A0G2JU46|A0A0G2JU46_RAT Serine protease 23 OS=Rattus norvegicus OX=10116 GN=Prss23 PE=4 SV=1;sp|Q6AY61|PRS23_RAT Serine protease 23 OS=Rattus norvegicus OX=10116 GN=Prss23 PE=2 SV=1	2	6	6	6	6	3	2	3	2	1	1	2	2	0	2	6	3	2	3	2	1	1	2	2	0	2	6	3	2	3	2	1	1	2	2	0	2	20.9	20.9	20.9	44.125	392
Q4KLN2;A0A0G2JU49;B0BN02	Q4KLN2;A0A0G2JU49;B0BN02	13;13;11	13;13;11	13;13;11		Mtx1	tr|Q4KLN2|Q4KLN2_RAT Mtx1 protein (Fragment) OS=Rattus norvegicus OX=10116 GN=Mtx1 PE=2 SV=1;tr|A0A0G2JU49|A0A0G2JU49_RAT Metaxin 1 OS=Rattus norvegicus OX=10116 GN=Mtx1 PE=1 SV=1;tr|B0BN02|B0BN02_RAT Metaxin 1 OS=Rattus norvegicus OX=10116 GN=Mtx1 PE=1 SV	3	13	13	13	13	9	13	10	12	12	12	10	8	11	10	13	9	13	10	12	12	12	10	8	11	10	13	9	13	10	12	12	12	10	8	11	10	29.3	29.3	29.3	49.743	444
F1M836;A0A0G2JU56;Q8VHF0;A0A1B0GWN5	F1M836;A0A0G2JU56;Q8VHF0;A0A1B0GWN5	13;13;13;10	7;7;7;5	3;3;3;3	MAP/microtubule affinity-regulating kinase 3	Mark3	tr|F1M836|F1M836_RAT Non-specific serine/threonine protein kinase OS=Rattus norvegicus OX=10116 GN=Mark3 PE=1 SV=1;tr|A0A0G2JU56|A0A0G2JU56_RAT Non-specific serine/threonine protein kinase OS=Rattus norvegicus OX=10116 GN=Mark3 PE=1 SV=1;sp|Q8VHF0|MARK3_RA	4	13	7	3	13	3	3	4	3	2	4	3	1	3	2	7	2	2	4	3	1	3	3	1	2	2	3	1	1	2	1	0	1	1	1	1	1	19.1	11.3	6.3	88.72	797
A0A0G2JU71;P70619	A0A0G2JU71;P70619	20;15	1;1	1;1	Glutathione reductase	Gsr	tr|A0A0G2JU71|A0A0G2JU71_RAT Glutathione reductase OS=Rattus norvegicus OX=10116 GN=Gsr PE=1 SV=1;sp|P70619|GSHR_RAT Glutathione reductase (Fragment) OS=Rattus norvegicus OX=10116 GN=Gsr PE=2 SV=2	2	20	1	1	20	17	17	17	16	17	17	17	17	16	15	1	1	1	1	1	1	1	1	1	1	1	1	1	1	1	1	1	1	1	1	1	1	71.7	5.8	5.8	45.484	417
A0A0G2JU73;F1LP64;A0A0A0MXY4;A0A1W2Q676;F1LP64-2;Q3KR60	A0A0G2JU73;F1LP64;A0A0A0MXY4;A0A1W2Q676;F1LP64-2	32;32;31;31;31;12	32;32;31;31;31;12	32;32;31;31;31;12	E3 ubiquitin-protein ligase TRIP12	Trip12	tr|A0A0G2JU73|A0A0G2JU73_RAT E3 ubiquitin-protein ligase TRIP12 OS=Rattus norvegicus OX=10116 GN=Trip12 PE=1 SV=1;sp|F1LP64|TRIPC_RAT E3 ubiquitin-protein ligase TRIP12 OS=Rattus norvegicus OX=10116 GN=Trip12 PE=1 SV=1;tr|A0A0A0MXY4|A0A0A0MXY4_RAT E3 ubiqu	6	32	32	32	32	17	13	15	17	15	15	13	12	10	9	32	17	13	15	17	15	15	13	12	10	9	32	17	13	15	17	15	15	13	12	10	9	20	20	20	225.61	2038
A0A0G2JU77;D4A190	A0A0G2JU77	7;3	7;3	7;3			tr|A0A0G2JU77|A0A0G2JU77_RAT Eukaryotic translation initiation factor 3 subunit K OS=Rattus norvegicus OX=10116 GN=Eif3k PE=1 SV=1	2	7	7	7	7	3	4	4	3	4	4	4	4	4	4	7	3	4	4	3	4	4	4	4	4	4	7	3	4	4	3	4	4	4	4	4	4	45.6	45.6	45.6	24.792	215
A0A0G2JU79;D4AD40	A0A0G2JU79;D4AD40	3;3	3;3	3;3		Rcbtb1	tr|A0A0G2JU79|A0A0G2JU79_RAT RCC1 and BTB domain-containing protein 1 OS=Rattus norvegicus OX=10116 GN=Rcbtb1 PE=1 SV=1;tr|D4AD40|D4AD40_RAT RCC1 and BTB domain-containing protein 1 OS=Rattus norvegicus OX=10116 GN=Rcbtb1 PE=1 SV=2	2	3	3	3	3	0	0	0	0	0	0	0	0	0	0	3	0	0	0	0	0	0	0	0	0	0	3	0	0	0	0	0	0	0	0	0	0	12.3	12.3	12.3	39.917	359
A0A0G2JU82;D3ZHV2;M9MMM9	A0A0G2JU82;D3ZHV2;M9MMM9	232;232;231	2;2;1	2;2;1	Microtubule-actin cross-linking factor 1	Macf1	tr|A0A0G2JU82|A0A0G2JU82_RAT Microtubule-actin cross-linking factor 1 OS=Rattus norvegicus OX=10116 GN=Macf1 PE=1 SV=1;sp|D3ZHV2|MACF1_RAT Microtubule-actin cross-linking factor 1 OS=Rattus norvegicus OX=10116 GN=Macf1 PE=1 SV=1;tr|M9MMM9|M9MMM9_RAT Microt	3	232	2	2	227	104	110	98	100	96	90	97	108	104	100	2	1	1	1	1	0	1	1	1	1	1	2	1	1	1	1	0	1	1	1	1	1	51	0.5	0.5	611.43	5358
A0A0G2JU83	A0A0G2JU83	10	3	3			tr|A0A0G2JU83|A0A0G2JU83_RAT Lamin-B receptor OS=Rattus norvegicus OX=10116 GN=Lbr PE=1 SV=1	1	10	3	3	10	6	7	6	6	5	4	6	6	5	6	3	1	2	1	1	1	1	1	1	2	1	3	1	2	1	1	1	1	1	1	2	1	14.5	4.5	4.5	70.619	620
A0A0G2JU85;P50617	A0A0G2JU85;P50617	2;2	2;2	2;2	Dendrin	Ddn	tr|A0A0G2JU85|A0A0G2JU85_RAT Dendrin OS=Rattus norvegicus OX=10116 GN=Ddn PE=4 SV=1;sp|P50617|DEND_RAT Dendrin OS=Rattus norvegicus OX=10116 GN=Ddn PE=1 SV=3	2	2	2	2	2	0	0	0	0	0	0	0	0	0	0	2	0	0	0	0	0	0	0	0	0	0	2	0	0	0	0	0	0	0	0	0	0	4.7	4.7	4.7	69.955	653
A0A0G2JU89;F1LQI5;Q2TL32	A0A0G2JU89;F1LQI5;Q2TL32	128;128;128	128;128;128	128;128;128	E3 ubiquitin-protein ligase UBR4	Ubr4	tr|A0A0G2JU89|A0A0G2JU89_RAT E3 ubiquitin-protein ligase UBR4 OS=Rattus norvegicus OX=10116 GN=Ubr4 PE=1 SV=1;tr|F1LQI5|F1LQI5_RAT E3 ubiquitin-protein ligase UBR4 OS=Rattus norvegicus OX=10116 GN=Ubr4 PE=1 SV=1;sp|Q2TL32|UBR4_RAT E3 ubiquitin-protein liga	3	128	128	128	128	52	42	44	47	49	47	43	42	41	39	128	52	42	44	47	49	47	43	42	41	39	128	52	42	44	47	49	47	43	42	41	39	30.8	30.8	30.8	573.87	5193
A0A0G2JU91;D3ZXN9	A0A0G2JU91;D3ZXN9	8;8	7;7	7;7		Ncor2	tr|A0A0G2JU91|A0A0G2JU91_RAT Nuclear receptor co-repressor 2 OS=Rattus norvegicus OX=10116 GN=Ncor2 PE=1 SV=1;tr|D3ZXN9|D3ZXN9_RAT Nuclear receptor co-repressor 2 OS=Rattus norvegicus OX=10116 GN=Ncor2 PE=1 SV=1	2	8	7	7	8	2	1	1	0	0	1	1	1	1	1	7	2	1	1	0	0	1	1	1	1	1	7	2	1	1	0	0	1	1	1	1	1	3.7	3.3	3.3	269.12	2463
A0A0G2K4K3;A0A0G2JU97;F1LMJ7;D3ZF64	A0A0G2K4K3;A0A0G2JU97;F1LMJ7;D3ZF64	30;30;30;30	1;1;1;1	1;1;1;1		Abcc3	tr|A0A0G2K4K3|A0A0G2K4K3_RAT Canalicular multispecific organic anion transporter 2 OS=Rattus norvegicus OX=10116 GN=Abcc3 PE=1 SV=1;tr|A0A0G2JU97|A0A0G2JU97_RAT Canalicular multispecific organic anion transporter 2 OS=Rattus norvegicus OX=10116 GN=Abcc3 PE	4	30	1	1	30	13	16	15	17	15	14	16	14	16	15	1	0	0	0	0	0	0	0	0	0	0	1	0	0	0	0	0	0	0	0	0	0	26.9	1.1	1.1	158.5	1423
A0A0G2JUA0;Q5XIT6	A0A0G2JUA0;Q5XIT6	1;1	1;1	1;1	Desumoylating isopeptidase 2	Desi2	tr|A0A0G2JUA0|A0A0G2JUA0_RAT Deubiquitinase DESI2 OS=Rattus norvegicus OX=10116 GN=Desi2 PE=1 SV=1;sp|Q5XIT6|DESI2_RAT Deubiquitinase DESI2 OS=Rattus norvegicus OX=10116 GN=Desi2 PE=2 SV=1	2	1	1	1	1	0	0	0	0	0	0	0	0	0	0	1	0	0	0	0	0	0	0	0	0	0	1	0	0	0	0	0	0	0	0	0	0	8.9	8.9	8.9	21.037	190
A0A0G2JUA5;A0A0G2JU96;Q38PG2;Q38PF8;Q38PG0;Q38PF9;Q8VHJ0;Q38PG3;Q8VHI9	A0A0G2JUA5;A0A0G2JU96	157;155;14;13;11;9;7;7;3	157;155;14;13;11;9;7;7;3	146;144;13;12;10;9;5;7;3			tr|A0A0G2JUA5|A0A0G2JUA5_RAT AHNAK nucleoprotein OS=Rattus norvegicus OX=10116 GN=Ahnak PE=1 SV=1;tr|A0A0G2JU96|A0A0G2JU96_RAT AHNAK nucleoprotein OS=Rattus norvegicus OX=10116 GN=Ahnak PE=1 SV=1	9	157	157	146	156	111	73	100	95	84	61	51	35	44	38	156	111	73	100	95	84	61	51	35	44	38	145	101	64	90	85	76	54	46	31	37	33	64.2	64.2	58.7	581.12	5450
A0A0G2JUB0;Q810F4	A0A0G2JUB0;Q810F4	9;9	9;9	9;9	Protein FAM3C	Fam3c	tr|A0A0G2JUB0|A0A0G2JUB0_RAT Protein FAM3C OS=Rattus norvegicus OX=10116 GN=Fam3c PE=1 SV=1;sp|Q810F4|FAM3C_RAT Protein FAM3C OS=Rattus norvegicus OX=10116 GN=Fam3c PE=2 SV=1	2	9	9	9	9	4	4	3	4	2	2	2	2	2	2	9	4	4	3	4	2	2	2	2	2	2	9	4	4	3	4	2	2	2	2	2	2	50.2	50.2	50.2	24.734	227
A0A0G2JUC7;Q6AYH5	A0A0G2JUC7;Q6AYH5	19;19	19;19	19;19	Dynactin subunit 2	Dctn2	tr|A0A0G2JUC7|A0A0G2JUC7_RAT Dynactin subunit 2 OS=Rattus norvegicus OX=10116 GN=Dctn2 PE=1 SV=1;sp|Q6AYH5|DCTN2_RAT Dynactin subunit 2 OS=Rattus norvegicus OX=10116 GN=Dctn2 PE=1 SV=1	2	19	19	19	19	14	12	15	12	13	12	11	11	11	12	19	14	12	15	12	13	12	11	11	11	12	19	14	12	15	12	13	12	11	11	11	12	57.9	57.9	57.9	46.222	420
A0A0G2JUC9;D4ACN3	A0A0G2JUC9;D4ACN3	44;43	44;43	44;43		Herc2	tr|A0A0G2JUC9|A0A0G2JUC9_RAT HECT and RLD domain-containing E3 ubiquitin protein ligase 2 OS=Rattus norvegicus OX=10116 GN=Herc2 PE=1 SV=1;tr|D4ACN3|D4ACN3_RAT HECT and RLD domain-containing E3 ubiquitin protein ligase 2 OS=Rattus norvegicus OX=10116 GN=He	2	44	44	44	44	5	9	7	5	6	4	3	5	2	5	44	5	9	7	5	6	4	3	5	2	5	44	5	9	7	5	6	4	3	5	2	5	11.6	11.6	11.6	527.47	4836
A0A0G2JUD6;F1LQZ3;Q9WV62;Q2P9S3;Q8R471;O54720;E9PSL8	A0A0G2JUD6;F1LQZ3;Q9WV62	16;16;8;5;1;1;1	15;15;8;4;1;1;1	14;14;8;4;0;0;0	Kinesin-like protein	Kif3a	tr|A0A0G2JUD6|A0A0G2JUD6_RAT Kinesin-like protein OS=Rattus norvegicus OX=10116 GN=Kif3a PE=1 SV=1;tr|F1LQZ3|F1LQZ3_RAT Kinesin-like protein OS=Rattus norvegicus OX=10116 GN=Kif3a PE=1 SV=2;tr|Q9WV62|Q9WV62_RAT Kinesin-like protein KIF3A (Fragment) OS=Ratt	7	16	15	14	16	4	3	6	3	3	2	3	3	3	3	15	4	3	5	3	3	1	3	3	2	2	14	3	2	4	2	2	0	2	2	1	2	25	23.1	21.5	78.207	683
D3ZYK8;A0A0G2JUD9;P50282	D3ZYK8;A0A0G2JUD9;P50282	1;1;1	1;1;1	1;1;1	Matrix metalloproteinase-9	Mmp9	tr|D3ZYK8|D3ZYK8_RAT Matrix metallopeptidase 9 OS=Rattus norvegicus OX=10116 GN=Mmp9 PE=3 SV=1;tr|A0A0G2JUD9|A0A0G2JUD9_RAT Matrix metalloproteinase-9 OS=Rattus norvegicus OX=10116 GN=Mmp9 PE=3 SV=1;sp|P50282|MMP9_RAT Matrix metalloproteinase-9 OS=Rattus n	3	1	1	1	1	0	0	0	0	0	0	0	0	0	0	1	0	0	0	0	0	0	0	0	0	0	1	0	0	0	0	0	0	0	0	0	0	2.3	2.3	2.3	78.548	708
F1LPU2;A0A0G2JUE3;P0C6B8	F1LPU2;A0A0G2JUE3;P0C6B8	13;13;13	13;13;13	13;13;13	Sushi, von Willebrand factor type A, EGF and pentraxin domain-containing protein 1	Svep1	tr|F1LPU2|F1LPU2_RAT Sushi, von Willebrand factor type A, EGF and pentraxin domain-containing protein 1 OS=Rattus norvegicus OX=10116 GN=Svep1 PE=4 SV=3;tr|A0A0G2JUE3|A0A0G2JUE3_RAT Sushi, von Willebrand factor type A, EGF and pentraxin domain-containing p	3	13	13	13	13	2	0	1	0	2	1	1	4	2	0	13	2	0	1	0	2	1	1	4	2	0	13	2	0	1	0	2	1	1	4	2	0	4.2	4.2	4.2	387.56	3565
A0A0G2JUE4;Q5U4E6;A0A0G2K9I3	A0A0G2JUE4;Q5U4E6;A0A0G2K9I3	71;71;70	71;71;70	70;70;69	Golgin subfamily A member 4	Golga4	tr|A0A0G2JUE4|A0A0G2JUE4_RAT Golgin subfamily A member 4 OS=Rattus norvegicus OX=10116 GN=Golga4 PE=1 SV=1;sp|Q5U4E6|GOGA4_RAT Golgin subfamily A member 4 OS=Rattus norvegicus OX=10116 GN=Golga4 PE=1 SV=2;tr|A0A0G2K9I3|A0A0G2K9I3_RAT Golgin subfamily A mem	3	71	71	70	71	16	14	12	12	13	9	15	8	12	10	71	16	14	12	12	13	9	15	8	12	10	70	16	13	11	11	12	8	14	7	11	9	34.2	34.2	34	262.46	2281
D4A060;A0A0G2JUF2	D4A060;A0A0G2JUF2	11;11	11;11	11;11		Snx30	tr|D4A060|D4A060_RAT Sorting nexin family member 30 OS=Rattus norvegicus OX=10116 GN=Snx30 PE=1 SV=2;tr|A0A0G2JUF2|A0A0G2JUF2_RAT Sorting nexin family member 30 OS=Rattus norvegicus OX=10116 GN=Snx30 PE=1 SV=1	2	11	11	11	11	1	1	3	2	1	1	1	1	2	0	11	1	1	3	2	1	1	1	1	2	0	11	1	1	3	2	1	1	1	1	2	0	26.1	26.1	26.1	49.476	437
A0A0G2JUF9;D3Z8V4	A0A0G2JUF9;D3Z8V4	22;21	21;20	21;20		Nckap1l	tr|A0A0G2JUF9|A0A0G2JUF9_RAT NCK-associated protein 1-like OS=Rattus norvegicus OX=10116 GN=Nckap1l PE=1 SV=1;tr|D3Z8V4|D3Z8V4_RAT NCK associated protein 1 like (Predicted) OS=Rattus norvegicus OX=10116 GN=Nckap1l PE=1 SV=1	2	22	21	21	22	11	8	12	10	11	4	3	3	4	5	21	10	7	11	10	10	4	3	3	3	5	21	10	7	11	10	10	4	3	3	3	5	20.8	20.2	20.2	129.08	1134
F1LS67;A0A0G2JUG4	F1LS67;A0A0G2JUG4	1;1	1;1	1;1		Rgs6	tr|F1LS67|F1LS67_RAT Regulator of G-protein-signaling 6 OS=Rattus norvegicus OX=10116 GN=Rgs6 PE=1 SV=3;tr|A0A0G2JUG4|A0A0G2JUG4_RAT Regulator of G-protein-signaling 6 OS=Rattus norvegicus OX=10116 GN=Rgs6 PE=1 SV=1	2	1	1	1	1	0	0	0	0	0	0	0	0	0	0	1	0	0	0	0	0	0	0	0	0	0	1	0	0	0	0	0	0	0	0	0	0	3.1	3.1	3.1	48.234	414
B1WBY9;A0A0G2JUG6	B1WBY9;A0A0G2JUG6	7;7	7;7	7;7		Lrrc45	tr|B1WBY9|B1WBY9_RAT LOC688318 protein OS=Rattus norvegicus OX=10116 GN=Lrrc45 PE=2 SV=1;tr|A0A0G2JUG6|A0A0G2JUG6_RAT Leucine-rich repeat-containing 45 OS=Rattus norvegicus OX=10116 GN=Lrrc45 PE=4 SV=1	2	7	7	7	6	1	1	1	1	1	1	1	2	3	1	6	1	1	1	1	1	1	1	2	3	1	6	1	1	1	1	1	1	1	2	3	1	9.7	9.7	9.7	76.308	670
A0A0G2JUG7	A0A0G2JUG7	12	12	9			tr|A0A0G2JUG7|A0A0G2JUG7_RAT IQ motif and Sec7 domain 1 OS=Rattus norvegicus OX=10116 GN=Iqsec1 PE=1 SV=1	1	12	12	9	12	2	3	5	2	2	4	2	5	5	4	12	2	3	5	2	2	4	2	5	5	4	9	1	2	4	1	1	2	1	4	3	3	12.7	12.7	10.2	108.08	962
Q6AXV0;A0A0G2JUH4	Q6AXV0;A0A0G2JUH4	22;22	22;22	22;22		Pnkp	tr|Q6AXV0|Q6AXV0_RAT Polynucleotide kinase 3-phosphatase OS=Rattus norvegicus OX=10116 GN=Pnkp PE=1 SV=1;tr|A0A0G2JUH4|A0A0G2JUH4_RAT Polynucleotide kinase 3-phosphatase OS=Rattus norvegicus OX=10116 GN=Pnkp PE=1 SV=1	2	22	22	22	21	11	8	10	10	9	7	5	5	8	6	21	11	8	10	10	9	7	5	5	8	6	21	11	8	10	10	9	7	5	5	8	6	53.6	53.6	53.6	57.186	522
A0A0G2JUH8;D3ZCH3	A0A0G2JUH8;D3ZCH3	14;12	14;12	14;12		Snx13	tr|A0A0G2JUH8|A0A0G2JUH8_RAT Sorting nexin 13 OS=Rattus norvegicus OX=10116 GN=Snx13 PE=1 SV=1;tr|D3ZCH3|D3ZCH3_RAT Sorting nexin 13 OS=Rattus norvegicus OX=10116 GN=Snx13 PE=1 SV=1	2	14	14	14	14	3	1	3	1	2	3	3	5	2	1	14	3	1	3	1	2	3	3	5	2	1	14	3	1	3	1	2	3	3	5	2	1	18.6	18.6	18.6	110.91	958
Q3T1J5;Q574E1;A0A0G2JUJ5;O70511-7;O70511-6;Q792M9;O70510	Q3T1J5;Q574E1;A0A0G2JUJ5;O70511-7;O70511-6	40;40;40;40;40;11;6	1;1;1;1;1;0;0	0;0;0;0;0;0;0	Ankyrin-3	Ank3;ank3	tr|Q3T1J5|Q3T1J5_RAT Ank3 protein OS=Rattus norvegicus OX=10116 GN=Ank3 PE=1 SV=1;tr|Q574E1|Q574E1_RAT Ankyrin G109 OS=Rattus norvegicus OX=10116 GN=ank3 PE=2 SV=1;tr|A0A0G2JUJ5|A0A0G2JUJ5_RAT Ankyrin-3 OS=Rattus norvegicus OX=10116 GN=Ank3 PE=1 SV=1;sp|O7	7	40	1	0	40	21	20	23	23	21	21	19	19	18	19	1	0	0	0	0	0	0	0	0	1	0	0	0	0	0	0	0	0	0	0	0	0	55.1	1.7	0	97.612	880
A0A0G2JUJ9;D4A2Z6	A0A0G2JUJ9;D4A2Z6	28;24	28;24	28;24		Sec63	tr|A0A0G2JUJ9|A0A0G2JUJ9_RAT SEC63 homolog, protein translocation regulator OS=Rattus norvegicus OX=10116 GN=Sec63 PE=1 SV=1;tr|D4A2Z6|D4A2Z6_RAT SEC63 homolog, protein translocation regulator OS=Rattus norvegicus OX=10116 GN=Sec63 PE=1 SV=1	2	28	28	28	24	14	13	13	13	8	11	12	11	9	8	24	14	13	13	13	8	11	12	11	9	8	24	14	13	13	13	8	11	12	11	9	8	38.8	38.8	38.8	87.716	760
A0A0G2JUK2;B2GV58;A0A096MJY7;A0A096MKE7	A0A0G2JUK2;B2GV58	3;3;1;1	3;3;1;1	3;3;1;1		Lsm14a	tr|A0A0G2JUK2|A0A0G2JUK2_RAT LSM14A mRNA-processing body assembly factor OS=Rattus norvegicus OX=10116 GN=Lsm14a PE=1 SV=1;tr|B2GV58|B2GV58_RAT LSM14A mRNA-processing body assembly factor OS=Rattus norvegicus OX=10116 GN=Lsm14a PE=1 SV=1	4	3	3	3	3	2	1	0	0	0	0	0	0	1	0	3	2	1	0	0	0	0	0	0	1	0	3	2	1	0	0	0	0	0	0	1	0	8	8	8	50.605	463
A0A0G2JVW7;F1M7M7;A0A0G2JUK8;B5DF21	A0A0G2JVW7;F1M7M7;A0A0G2JUK8;B5DF21	1;1;1;1	1;1;1;1	1;1;1;1	Protein Smaug homolog 1	Samd4a	tr|A0A0G2JVW7|A0A0G2JVW7_RAT Protein Smaug homolog 1 OS=Rattus norvegicus OX=10116 GN=Samd4a PE=1 SV=1;tr|F1M7M7|F1M7M7_RAT Protein Smaug homolog 1 OS=Rattus norvegicus OX=10116 GN=Samd4a PE=1 SV=3;tr|A0A0G2JUK8|A0A0G2JUK8_RAT Protein Smaug homolog 1 OS=Ra	4	1	1	1	1	0	1	0	1	0	0	0	0	0	0	1	0	1	0	1	0	0	0	0	0	0	1	0	1	0	1	0	0	0	0	0	0	2.5	2.5	2.5	67.15	610
A0A0G2JUL7;B3GNI6-3;B3GNI6;B3GNI6-2;M0R5W1	A0A0G2JUL7;B3GNI6-3;B3GNI6;B3GNI6-2	22;22;22;22;1	22;22;22;22;1	11;11;11;11;1	Septin-11	2011-09-01	tr|A0A0G2JUL7|A0A0G2JUL7_RAT Septin 6 (Predicted), isoform CRA_b OS=Rattus norvegicus OX=10116 GN=Sept11 PE=1 SV=1;sp|B3GNI6-3|SEP11_RAT Isoform 3 of Septin-11 OS=Rattus norvegicus OX=10116 GN=Sept11;sp|B3GNI6|SEP11_RAT Septin-11 OS=Rattus norvegicus OX=10	5	22	22	11	22	17	17	18	17	17	15	17	17	18	18	22	17	17	18	17	17	15	17	17	18	18	11	9	9	10	9	9	8	9	9	10	10	51.7	51.7	31.7	49.341	429
A0A0G2JUM0;F1LQX1;A0A0G2JUU8;M3ZCQ0;A0A0G2JYC0	A0A0G2JUM0;F1LQX1	29;27;6;2;2	3;3;0;0;0	0;0;0;0;0	Sulfotransferase	RGD1562392	tr|A0A0G2JUM0|A0A0G2JUM0_RAT Sulfotransferase OS=Rattus norvegicus OX=10116 GN=RGD1562392 PE=3 SV=1;tr|F1LQX1|F1LQX1_RAT Sulfotransferase OS=Rattus norvegicus OX=10116 GN=RGD1562392 PE=3 SV=3	5	29	3	0	28	22	23	24	20	23	25	23	24	23	24	3	2	2	2	1	1	2	2	2	0	1	0	0	0	0	0	0	0	0	0	0	0	84.5	15.2	0	34.776	296
A0A0G2JUM2	A0A0G2JUM2	34	34	2			tr|A0A0G2JUM2|A0A0G2JUM2_RAT Similar to RIKEN cDNA 9030624J02 OS=Rattus norvegicus OX=10116 GN=Vps35l PE=1 SV=1	1	34	34	2	33	15	12	16	15	17	12	16	16	16	13	33	15	12	16	15	17	12	16	16	16	13	2	0	0	0	0	0	1	0	0	0	0	38.9	38.9	1.6	113.98	1006
D3ZTJ0;A0A0G2JUM3	D3ZTJ0;A0A0G2JUM3	8;8	8;8	8;8	Protein XRP2	Rp2	tr|D3ZTJ0|D3ZTJ0_RAT Protein XRP2 OS=Rattus norvegicus OX=10116 GN=Rp2 PE=1 SV=3;tr|A0A0G2JUM3|A0A0G2JUM3_RAT RP2, ARL3 GTPase-activating protein OS=Rattus norvegicus OX=10116 GN=Rp2 PE=1 SV=1	2	8	8	8	8	4	5	4	4	4	4	3	3	2	4	8	4	5	4	4	4	4	3	3	2	4	8	4	5	4	4	4	4	3	3	2	4	16.4	16.4	16.4	39.32	348
A0A0G2JUM8	A0A0G2JUM8	4	4	4			tr|A0A0G2JUM8|A0A0G2JUM8_RAT Cytochrome c oxidase assembly factor 6 homolog OS=Rattus norvegicus OX=10116 GN=Coa6 PE=1 SV=1	1	4	4	4	4	0	1	1	0	1	1	1	2	1	2	4	0	1	1	0	1	1	1	2	1	2	4	0	1	1	0	1	1	1	2	1	2	49.4	49.4	49.4	9.3683	79
A0A0G2JUN5;Q8CIN7	A0A0G2JUN5;Q8CIN7	8;8	8;8	8;8	Inositol monophosphatase 2	Impa2	tr|A0A0G2JUN5|A0A0G2JUN5_RAT Inositol-1-monophosphatase OS=Rattus norvegicus OX=10116 GN=Impa2 PE=1 SV=1;sp|Q8CIN7|IMPA2_RAT Inositol monophosphatase 2 OS=Rattus norvegicus OX=10116 GN=Impa2 PE=2 SV=1	2	8	8	8	8	4	5	5	5	6	5	5	5	4	5	8	4	5	5	5	6	5	5	5	4	5	8	4	5	5	5	6	5	5	5	4	5	34.6	34.6	34.6	31.133	283
A0A0G2JUP6;Q569B5	A0A0G2JUP6;Q569B5	2;2	2;2	2;2	Leucine-rich repeat-containing protein 14	Lrrc14	tr|A0A0G2JUP6|A0A0G2JUP6_RAT Leucine-rich repeat-containing protein 14 OS=Rattus norvegicus OX=10116 GN=Lrrc14 PE=4 SV=1;sp|Q569B5|LRC14_RAT Leucine-rich repeat-containing protein 14 OS=Rattus norvegicus OX=10116 GN=Lrrc14 PE=2 SV=1	2	2	2	2	2	0	0	0	0	0	0	0	0	0	0	2	0	0	0	0	0	0	0	0	0	0	2	0	0	0	0	0	0	0	0	0	0	4.3	4.3	4.3	59.63	536
F1M9B3;A0A0G2JUQ8;Q76LT8	F1M9B3;A0A0G2JUQ8;Q76LT8	9;9;8	9;9;8	9;9;8	Ubiquitin carboxyl-terminal hydrolase 48	LOC100911993;Usp48	tr|F1M9B3|F1M9B3_RAT Ubiquitin carboxyl-terminal hydrolase 48 OS=Rattus norvegicus OX=10116 GN=Usp48 PE=1 SV=1;tr|A0A0G2JUQ8|A0A0G2JUQ8_RAT Ubiquitin carboxyl-terminal hydrolase 48 OS=Rattus norvegicus OX=10116 GN=Usp48 PE=1 SV=1;sp|Q76LT8|UBP48_RAT Ubiqui	3	9	9	9	9	2	1	1	1	1	1	1	1	1	1	9	2	1	1	1	1	1	1	1	1	1	9	2	1	1	1	1	1	1	1	1	1	11.8	11.8	11.8	118.84	1036
A0A0G2JUR2;D3ZPU1	A0A0G2JUR2;D3ZPU1	6;6	6;6	6;6		Irf5	tr|A0A0G2JUR2|A0A0G2JUR2_RAT Interferon regulatory factor 5 OS=Rattus norvegicus OX=10116 GN=Irf5 PE=3 SV=1;tr|D3ZPU1|D3ZPU1_RAT Interferon regulatory factor 5 OS=Rattus norvegicus OX=10116 GN=Irf5 PE=3 SV=1	2	6	6	6	6	2	0	2	1	0	1	1	1	1	1	6	2	0	2	1	0	1	1	1	1	1	6	2	0	2	1	0	1	1	1	1	1	14.1	14.1	14.1	53.638	475
A0A0G2JUR5	A0A0G2JUR5	35	5	5			tr|A0A0G2JUR5|A0A0G2JUR5_RAT Myosin phosphatase Rho-interacting protein OS=Rattus norvegicus OX=10116 GN=Mprip PE=1 SV=1	1	35	5	5	34	19	16	19	18	17	15	13	14	17	15	5	1	1	1	0	1	0	1	1	1	1	5	1	1	1	0	1	0	1	1	1	1	18.8	2.3	2.3	240.07	2123
A0A0G2JUS5;D3Z917	A0A0G2JUS5;D3Z917	3;2	3;2	3;2		Dolpp1	tr|A0A0G2JUS5|A0A0G2JUS5_RAT Dolichyl pyrophosphate phosphatase 1 (Predicted), isoform CRA_b OS=Rattus norvegicus OX=10116 GN=Dolpp1 PE=1 SV=1;tr|D3Z917|D3Z917_RAT Dolichyl pyrophosphate phosphatase 1 (Predicted), isoform CRA_c OS=Rattus norvegicus OX=1011	2	3	3	3	3	0	0	0	0	0	0	0	0	1	1	3	0	0	0	0	0	0	0	0	1	1	3	0	0	0	0	0	0	0	0	1	1	17.6	17.6	17.6	27.069	238
A0A0G2JUS7;B0BN86	A0A0G2JUS7;B0BN86	4;4	4;4	4;4	Transmembrane protein 11, mitochondrial	Tmem11	tr|A0A0G2JUS7|A0A0G2JUS7_RAT Transmembrane protein 11, mitochondrial OS=Rattus norvegicus OX=10116 GN=Tmem11 PE=1 SV=1;sp|B0BN86|TMM11_RAT Transmembrane protein 11, mitochondrial OS=Rattus norvegicus OX=10116 GN=Tmem11 PE=2 SV=1	2	4	4	4	4	3	3	3	3	3	3	3	3	3	3	4	3	3	3	3	3	3	3	3	3	3	4	3	3	3	3	3	3	3	3	3	3	24.4	24.4	24.4	19.834	176
A0A0G2JUT1;Q6AYP5;Q6AYP5-2	A0A0G2JUT1;Q6AYP5;Q6AYP5-2	5;5;4	5;5;4	5;5;4		Cadm1	tr|A0A0G2JUT1|A0A0G2JUT1_RAT Cell adhesion molecule 1 OS=Rattus norvegicus OX=10116 GN=Cadm1 PE=1 SV=1;sp|Q6AYP5|CADM1_RAT Cell adhesion molecule 1 OS=Rattus norvegicus OX=10116 GN=Cadm1 PE=1 SV=1;sp|Q6AYP5-2|CADM1_RAT Isoform 2 of Cell adhesion molecule 1	3	5	5	5	5	4	3	3	3	0	3	1	4	3	1	5	4	3	3	3	0	3	1	4	3	1	5	4	3	3	3	0	3	1	4	3	1	20.3	20.3	20.3	42.832	385
A0A0G2JUT7	A0A0G2JUT7	15	15	15			tr|A0A0G2JUT7|A0A0G2JUT7_RAT Beta 3-glucosyltransferase OS=Rattus norvegicus OX=10116 GN=B3glct PE=1 SV=1	1	15	15	15	14	9	7	8	8	7	4	5	4	3	3	14	9	7	8	8	7	4	5	4	3	3	14	9	7	8	8	7	4	5	4	3	3	40.4	40.4	40.4	55.27	485
A0A0G2JUT8;Q3B7U4	A0A0G2JUT8;Q3B7U4	6;6	6;6	6;6	Cytoplasmic tRNA 2-thiolation protein 2	Ctu2	tr|A0A0G2JUT8|A0A0G2JUT8_RAT Cytoplasmic tRNA 2-thiolation protein 2 OS=Rattus norvegicus OX=10116 GN=Ctu2 PE=1 SV=1;sp|Q3B7U4|CTU2_RAT Cytoplasmic tRNA 2-thiolation protein 2 OS=Rattus norvegicus OX=10116 GN=Ctu2 PE=2 SV=2	2	6	6	6	6	1	1	1	0	0	0	1	1	0	0	6	1	1	1	0	0	0	1	1	0	0	6	1	1	1	0	0	0	1	1	0	0	11.7	11.7	11.7	57.74	528
A0A0G2JUU6;Q4QR75	A0A0G2JUU6;Q4QR75	7;7	7;7	7;7	Exosome complex component RRP45	Exosc9	tr|A0A0G2JUU6|A0A0G2JUU6_RAT Exosome complex component RRP45 OS=Rattus norvegicus OX=10116 GN=Exosc9 PE=1 SV=1;sp|Q4QR75|EXOS9_RAT Exosome complex component RRP45 OS=Rattus norvegicus OX=10116 GN=Exosc9 PE=1 SV=1	2	7	7	7	7	3	3	3	3	2	1	2	2	0	2	7	3	3	3	3	2	1	2	2	0	2	7	3	3	3	3	2	1	2	2	0	2	20	20	20	47.41	424
A0A0G2JUU7;D3ZMR7;Q5U3X6	A0A0G2JUU7;D3ZMR7	21;13;5	21;13;5	21;13;5		Tubgcp3	tr|A0A0G2JUU7|A0A0G2JUU7_RAT Gamma-tubulin complex component OS=Rattus norvegicus OX=10116 GN=Tubgcp3 PE=1 SV=1;tr|D3ZMR7|D3ZMR7_RAT Gamma-tubulin complex component OS=Rattus norvegicus OX=10116 GN=Tubgcp3 PE=1 SV=1	3	21	21	21	21	8	5	9	7	5	5	5	7	5	4	21	8	5	9	7	5	5	5	7	5	4	21	8	5	9	7	5	5	5	7	5	4	29.4	29.4	29.4	103.09	902
A0A0G2JUV7;Q4G043;A1L1K5	A0A0G2JUV7;Q4G043	6;3;2	5;3;1	5;3;1		Cep85	tr|A0A0G2JUV7|A0A0G2JUV7_RAT Centrosomal protein 85 OS=Rattus norvegicus OX=10116 GN=Cep85 PE=1 SV=1;tr|Q4G043|Q4G043_RAT Ccdc21 protein (Fragment) OS=Rattus norvegicus OX=10116 GN=Ccdc21 PE=2 SV=1	3	6	5	5	6	1	2	1	1	2	1	2	1	1	2	5	0	1	0	0	1	0	1	0	0	1	5	0	1	0	0	1	0	1	0	0	1	8.5	7.7	7.7	85.285	763
A0A0H2UHK5;A0A0G2JYN3;A0A0G2JUW8;P97629;Q8R438	A0A0H2UHK5;A0A0G2JYN3;A0A0G2JUW8;P97629	22;22;22;22;6	22;22;22;22;6	22;22;22;22;6	Leucyl-cystinyl aminopeptidase	Lnpep	tr|A0A0H2UHK5|A0A0H2UHK5_RAT Aminopeptidase OS=Rattus norvegicus OX=10116 GN=Lnpep PE=1 SV=1;tr|A0A0G2JYN3|A0A0G2JYN3_RAT Leucyl-cystinyl aminopeptidase OS=Rattus norvegicus OX=10116 GN=Lnpep PE=1 SV=1;tr|A0A0G2JUW8|A0A0G2JUW8_RAT Leucyl-cystinyl aminopept	5	22	22	22	21	14	14	14	13	13	14	11	11	10	11	21	14	14	14	13	13	14	11	11	10	11	21	14	14	14	13	13	14	11	11	10	11	31.7	31.7	31.7	103.19	900
A0A0G2JUX0;G3V649;P51400	A0A0G2JUX0;G3V649;P51400	7;6;6	7;6;6	7;6;6	Double-stranded RNA-specific editase 1	Adarb1	tr|A0A0G2JUX0|A0A0G2JUX0_RAT Double-stranded RNA-specific editase 1 OS=Rattus norvegicus OX=10116 GN=Adarb1 PE=4 SV=1;tr|G3V649|G3V649_RAT Adenosine deaminase, RNA-specific, B1, isoform CRA_d OS=Rattus norvegicus OX=10116 GN=Adarb1 PE=4 SV=3;sp|P51400|RED1	3	7	7	7	7	0	0	0	0	0	0	0	0	0	0	7	0	0	0	0	0	0	0	0	0	0	7	0	0	0	0	0	0	0	0	0	0	12.8	12.8	12.8	79.809	726
A0A0G2JVX3;A0A0G2JUX2	A0A0G2JVX3;A0A0G2JUX2	4;4	4;4	4;4			tr|A0A0G2JVX3|A0A0G2JVX3_RAT ArfGAP with RhoGAP domain, ankyrin repeat and PH domain 3 OS=Rattus norvegicus OX=10116 GN=Arap3 PE=1 SV=1;tr|A0A0G2JUX2|A0A0G2JUX2_RAT ArfGAP with RhoGAP domain, ankyrin repeat and PH domain 3 OS=Rattus norvegicus OX=10116 GN=	2	4	4	4	4	0	0	0	0	0	1	0	0	0	0	4	0	0	0	0	0	1	0	0	0	0	4	0	0	0	0	0	1	0	0	0	0	4.7	4.7	4.7	101.32	935
F1MAA1;A0A0G2JUX4;B2GVC1	F1MAA1;A0A0G2JUX4	32;32;13	32;32;13	32;32;13	Ubiquitin carboxyl-terminal hydrolase	Usp47	tr|F1MAA1|F1MAA1_RAT Ubiquitin-specific peptidase 47 OS=Rattus norvegicus OX=10116 GN=Usp47 PE=1 SV=1;tr|A0A0G2JUX4|A0A0G2JUX4_RAT Ubiquitin-specific peptidase 47 OS=Rattus norvegicus OX=10116 GN=Usp47 PE=1 SV=1	3	32	32	32	32	15	12	15	13	11	10	11	14	6	10	32	15	12	15	13	11	10	11	14	6	10	32	15	12	15	13	11	10	11	14	6	10	26.6	26.6	26.6	154.69	1355
A0A0G2JUX5;Q68A21	A0A0G2JUX5;Q68A21	8;7	7;6	7;6	Transcriptional activator protein Pur-beta	Purb	tr|A0A0G2JUX5|A0A0G2JUX5_RAT Transcriptional activator protein Pur-beta OS=Rattus norvegicus OX=10116 GN=Purb PE=1 SV=1;sp|Q68A21|PURB_RAT Transcriptional activator protein Pur-beta OS=Rattus norvegicus OX=10116 GN=Purb PE=1 SV=3	2	8	7	7	7	7	8	7	8	8	7	8	7	5	6	6	6	7	6	7	7	7	7	6	5	5	6	6	7	6	7	7	7	7	6	5	5	28.4	26.5	26.5	33.532	317
A0A0G2JUY3	A0A0G2JUY3	3	2	1			tr|A0A0G2JUY3|A0A0G2JUY3_RAT Uncharacterized protein OS=Rattus norvegicus OX=10116 PE=4 SV=1	1	3	2	1	3	2	1	3	3	2	0	2	2	2	2	2	1	0	2	2	1	0	1	1	1	1	1	0	0	1	1	0	0	0	0	0	0	24.3	17.4	11.3	12.74	115
A0A0G2JUY4;M0R5S4;A0A0G2JYX2	A0A0G2JUY4;M0R5S4;A0A0G2JYX2	3;2;2	1;1;1	0;0;0			tr|A0A0G2JUY4|A0A0G2JUY4_RAT Uncharacterized protein OS=Rattus norvegicus OX=10116 PE=1 SV=1;tr|M0R5S4|M0R5S4_RAT Uncharacterized protein OS=Rattus norvegicus OX=10116 PE=4 SV=1;tr|A0A0G2JYX2|A0A0G2JYX2_RAT Uncharacterized protein OS=Rattus norvegicus OX=1	3	3	1	0	3	2	1	2	2	1	3	2	1	2	2	1	0	0	0	0	0	1	0	0	0	0	0	0	0	0	0	0	0	0	0	0	0	34.5	10	0	12.42	110
A0A0G2JUY9;D4AAG0	A0A0G2JUY9;D4AAG0	1;1	1;1	1;1		Tma16	tr|A0A0G2JUY9|A0A0G2JUY9_RAT Translation machinery-associated 16 homolog OS=Rattus norvegicus OX=10116 GN=Tma16 PE=1 SV=1;tr|D4AAG0|D4AAG0_RAT Translation machinery-associated 16 homolog OS=Rattus norvegicus OX=10116 GN=Tma16 PE=1 SV=1	2	1	1	1	1	0	0	0	0	0	0	0	0	0	0	1	0	0	0	0	0	0	0	0	0	0	1	0	0	0	0	0	0	0	0	0	0	7	7	7	24.944	213
D3ZKK5;A0A0G2JUZ0	D3ZKK5;A0A0G2JUZ0	15;15	14;14	14;14		Mtmr1	tr|D3ZKK5|D3ZKK5_RAT Myotubularin-related protein 1 OS=Rattus norvegicus OX=10116 GN=Mtmr1 PE=1 SV=1;tr|A0A0G2JUZ0|A0A0G2JUZ0_RAT Myotubularin-related protein 1 OS=Rattus norvegicus OX=10116 GN=Mtmr1 PE=1 SV=1	2	15	14	14	14	3	4	4	5	6	4	4	6	3	6	13	3	4	4	5	6	4	4	6	3	6	13	3	4	4	5	6	4	4	6	3	6	27.9	25.9	25.9	74.514	664
A0A0G2JUZ5;REV__Q6AY55	A0A0G2JUZ5	42;1	42;1	6;0			tr|A0A0G2JUZ5|A0A0G2JUZ5_RAT Glycine cleavage system P protein OS=Rattus norvegicus OX=10116 GN=Gldc PE=1 SV=1	2	42	42	6	42	16	26	27	19	28	34	36	35	37	35	42	16	26	27	19	28	34	36	35	37	35	6	3	4	4	1	4	6	5	4	5	3	58.5	58.5	11.1	105.18	943
D3ZHG8;A0A0G2JV04	D3ZHG8;A0A0G2JV04	4;4	3;3	3;3		Gga3	tr|D3ZHG8|D3ZHG8_RAT Golgi associated, gamma adaptin ear containing, ARF binding protein 3 (Predicted) OS=Rattus norvegicus OX=10116 GN=Gga3 PE=1 SV=1;tr|A0A0G2JV04|A0A0G2JV04_RAT Golgi-associated, gamma adaptin ear-containing, ARF-binding protein 3 OS=Rat	2	4	3	3	4	2	0	1	0	0	0	0	1	0	1	3	2	0	1	0	0	0	0	1	0	1	3	2	0	1	0	0	0	0	1	0	1	8.5	7.4	7.4	71.714	658
A0A0G2JV05;Q566Q7	A0A0G2JV05	29;6	29;6	29;6			tr|A0A0G2JV05|A0A0G2JV05_RAT Maestro heat-like repeat family member 1 OS=Rattus norvegicus OX=10116 GN=Mroh1 PE=1 SV=1	2	29	29	29	28	13	10	14	10	11	14	11	14	13	10	28	13	10	14	10	11	14	11	14	13	10	28	13	10	14	10	11	14	11	14	13	10	19.8	19.8	19.8	181.91	1640
A0A0G2JV08;A0A0G2K2I0	A0A0G2JV08;A0A0G2K2I0	5;5	5;5	5;5			tr|A0A0G2JV08|A0A0G2JV08_RAT Polycomb protein Suz12 OS=Rattus norvegicus OX=10116 GN=Suz12 PE=1 SV=1;tr|A0A0G2K2I0|A0A0G2K2I0_RAT Polycomb protein Suz12 OS=Rattus norvegicus OX=10116 GN=Suz12 PE=1 SV=1	2	5	5	5	4	1	1	1	1	1	1	1	1	1	2	4	1	1	1	1	1	1	1	1	1	2	4	1	1	1	1	1	1	1	1	1	2	6.7	6.7	6.7	80.151	717
A0A0G2JV09;Q80ZG0	A0A0G2JV09;Q80ZG0	2;2	1;1	1;1	Synembryn-B	Ric8b	tr|A0A0G2JV09|A0A0G2JV09_RAT Synembryn-B OS=Rattus norvegicus OX=10116 GN=Ric8b PE=1 SV=1;sp|Q80ZG0|RIC8B_RAT Synembryn-B OS=Rattus norvegicus OX=10116 GN=Ric8b PE=1 SV=1	2	2	1	1	2	0	0	0	0	0	0	0	1	0	0	1	0	0	0	0	0	0	0	0	0	0	1	0	0	0	0	0	0	0	0	0	0	5.6	3	3	60.432	536
F1LPD0;A0A0G2JV12;Q4G024	F1LPD0;A0A0G2JV12	17;17;4	17;17;4	17;17;4		Col15a1	tr|F1LPD0|F1LPD0_RAT Collagen alpha-1(XV) chain-like OS=Rattus norvegicus OX=10116 GN=LOC108348074 PE=1 SV=3;tr|A0A0G2JV12|A0A0G2JV12_RAT Collagen type XV alpha 1 chain OS=Rattus norvegicus OX=10116 GN=Col15a1 PE=1 SV=1	3	17	17	17	17	14	15	15	15	15	10	10	12	8	9	17	14	15	15	15	15	10	10	12	8	9	17	14	15	15	15	15	10	10	12	8	9	16.8	16.8	16.8	134.49	1312
F1LQ91;A0A0G2JV16;Q2PS60	F1LQ91;A0A0G2JV16	22;22;9	20;20;8	20;20;8		Dock11	tr|F1LQ91|F1LQ91_RAT Dedicator of cytokinesis 11 OS=Rattus norvegicus OX=10116 GN=Dock11 PE=1 SV=2;tr|A0A0G2JV16|A0A0G2JV16_RAT Dedicator of cytokinesis 11 OS=Rattus norvegicus OX=10116 GN=Dock11 PE=1 SV=1	3	22	20	20	20	7	6	4	6	4	1	1	1	1	5	18	7	6	3	5	4	1	1	1	1	5	18	7	6	3	5	4	1	1	1	1	5	12.9	12.1	12.1	237.81	2073
A0A0G2JV19;D3ZXT8	A0A0G2JV19	19;9	19;9	19;9			tr|A0A0G2JV19|A0A0G2JV19_RAT Transforming growth factor, beta receptor-associated protein 1 OS=Rattus norvegicus OX=10116 GN=Tgfbrap1 PE=1 SV=1	2	19	19	19	19	6	5	6	5	2	7	5	5	7	5	19	6	5	6	5	2	7	5	5	7	5	19	6	5	6	5	2	7	5	5	7	5	23.8	23.8	23.8	97.345	860
A0A0G2JV31;O54975	A0A0G2JV31;O54975	38;37	38;37	37;36	Xaa-Pro aminopeptidase 1;Xaa-Pro aminopeptidase 1, N-terminally processed	Xpnpep1	tr|A0A0G2JV31|A0A0G2JV31_RAT X-prolyl aminopeptidase (Aminopeptidase P) 1, soluble, isoform CRA_a OS=Rattus norvegicus OX=10116 GN=Xpnpep1 PE=1 SV=1;sp|O54975|XPP1_RAT Xaa-Pro aminopeptidase 1 OS=Rattus norvegicus OX=10116 GN=Xpnpep1 PE=1 SV=1	2	38	38	37	38	22	30	28	28	29	27	29	29	30	29	38	22	30	28	28	29	27	29	29	30	29	37	22	29	28	27	28	26	28	28	29	28	72.8	72.8	71.8	74.667	666
D3ZNS1;A0A0G2JV32;A0A0G2JTS5;Q3SWT3	D3ZNS1;A0A0G2JV32;A0A0G2JTS5	25;25;13;1	25;25;13;1	9;9;0;0		Phldb1	tr|D3ZNS1|D3ZNS1_RAT Pleckstrin homology-like domain family B member 1 OS=Rattus norvegicus OX=10116 GN=Phldb1 PE=1 SV=2;tr|A0A0G2JV32|A0A0G2JV32_RAT Pleckstrin homology-like domain family B member 1 OS=Rattus norvegicus OX=10116 GN=Phldb1 PE=1 SV=1;tr|A0A	4	25	25	9	24	7	8	8	13	3	3	2	2	2	3	24	7	8	8	13	3	3	2	2	2	3	9	2	3	2	4	2	2	1	1	2	1	21.1	21.1	8.6	151.43	1381
A0A0G2JV46;Q5U4F3	A0A0G2JV46;Q5U4F3	2;2	2;2	2;2	Protein FAM107B	Fam107b	tr|A0A0G2JV46|A0A0G2JV46_RAT Protein FAM107B OS=Rattus norvegicus OX=10116 GN=Fam107b PE=1 SV=1;sp|Q5U4F3|F107B_RAT Protein FAM107B OS=Rattus norvegicus OX=10116 GN=Fam107b PE=2 SV=1	2	2	2	2	2	0	0	1	1	1	0	0	1	1	1	2	0	0	1	1	1	0	0	1	1	1	2	0	0	1	1	1	0	0	1	1	1	10.7	10.7	10.7	18.695	159
A0A0G2JV49;F1M6T6	A0A0G2JV49;F1M6T6	10;10	10;10	10;10		Ppp6r2	tr|A0A0G2JV49|A0A0G2JV49_RAT Protein phosphatase 6, regulatory subunit 2 OS=Rattus norvegicus OX=10116 GN=Ppp6r2 PE=1 SV=1;tr|F1M6T6|F1M6T6_RAT Protein phosphatase 6, regulatory subunit 2 OS=Rattus norvegicus OX=10116 GN=Ppp6r2 PE=1 SV=3	2	10	10	10	10	2	3	3	1	2	3	2	2	2	2	10	2	3	3	1	2	3	2	2	2	2	10	2	3	3	1	2	3	2	2	2	2	15.5	15.5	15.5	96.963	896
G3V752;B5DFI0;A0A0G2JV51;D4AEB4	G3V752;B5DFI0;A0A0G2JV51;D4AEB4	23;23;23;17	23;23;23;17	23;23;23;17		Nat10;RGD1306717	tr|G3V752|G3V752_RAT RNA cytidine acetyltransferase OS=Rattus norvegicus OX=10116 GN=Nat10 PE=1 SV=1;tr|B5DFI0|B5DFI0_RAT RNA cytidine acetyltransferase OS=Rattus norvegicus OX=10116 GN=RGD1306717 PE=2 SV=1;tr|A0A0G2JV51|A0A0G2JV51_RAT RNA cytidine acetylt	4	23	23	23	22	7	7	10	11	8	5	4	5	5	3	22	7	7	10	11	8	5	4	5	5	3	22	7	7	10	11	8	5	4	5	5	3	24.7	24.7	24.7	115.33	1024
A0A0G2JV54;Q9Z118	A0A0G2JV54;Q9Z118	13;13	10;10	10;10	Polypyrimidine tract-binding protein 3	Ptbp3	tr|A0A0G2JV54|A0A0G2JV54_RAT Polypyrimidine tract-binding protein 3 OS=Rattus norvegicus OX=10116 GN=Ptbp3 PE=1 SV=1;sp|Q9Z118|PTBP3_RAT Polypyrimidine tract-binding protein 3 OS=Rattus norvegicus OX=10116 GN=Ptbp3 PE=2 SV=1	2	13	10	10	13	11	8	8	8	8	7	8	7	6	6	10	8	5	5	5	5	4	5	4	3	3	10	8	5	5	5	5	4	5	4	3	3	26.2	21.7	21.7	59.809	554
A0A0G2JV65;P63102;REV__B5DFH6;REV__F1LNN8;REV__A0A0G2K5V8	A0A0G2JV65;P63102	21;21;1;1;1	18;18;1;1;1	15;15;0;0;0	14-3-3 protein zeta/delta	Ywhaz	tr|A0A0G2JV65|A0A0G2JV65_RAT 14-3-3 protein zeta/delta OS=Rattus norvegicus OX=10116 GN=Ywhaz PE=1 SV=1;sp|P63102|1433Z_RAT 14-3-3 protein zeta/delta OS=Rattus norvegicus OX=10116 GN=Ywhaz PE=1 SV=1	5	21	18	15	21	19	18	19	19	19	19	19	19	18	19	18	16	15	16	16	16	16	16	16	15	16	15	13	12	13	13	13	13	13	13	12	13	68	64.8	59	28.988	256
A0A0G2JXE2;A0A0G2JV70;A0A0G2K6Z1;Q62880;A0A096MJP0;A0A096MIX8;A0A096MJG1;Q5BKE0	A0A0G2JXE2;A0A0G2JV70;A0A0G2K6Z1;Q62880;A0A096MJP0;A0A096MIX8;A0A096MJG1;Q5BKE0	5;5;5;5;3;3;3;3	5;5;5;5;3;3;3;3	5;5;5;5;3;3;3;3	Transcription initiation factor TFIID subunit 9B;Transcription initiation factor TFIID subunit 9	Taf9b;Taf9	tr|A0A0G2JXE2|A0A0G2JXE2_RAT Transcription initiation factor TFIID subunit 9B (Fragment) OS=Rattus norvegicus OX=10116 GN=Taf9b PE=1 SV=1;tr|A0A0G2JV70|A0A0G2JV70_RAT Transcription initiation factor TFIID subunit 9B OS=Rattus norvegicus OX=10116 GN=Taf9b P	8	5	5	5	5	1	1	2	3	1	1	1	2	0	2	5	1	1	2	3	1	1	1	2	0	2	5	1	1	2	3	1	1	1	2	0	2	26.6	26.6	26.6	22.277	203
A0A0G2JV72;A0A0G2K739;P61078;F1M5C9;D3ZDK2;P70711	A0A0G2JV72;A0A0G2K739;P61078;F1M5C9	4;4;4;3;1;1	4;4;4;3;1;1	1;1;1;0;0;0	Ubiquitin-conjugating enzyme E2 D3	Ube2d3;Ube2d2	tr|A0A0G2JV72|A0A0G2JV72_RAT Ubiquitin-conjugating enzyme E2 D3 OS=Rattus norvegicus OX=10116 GN=Ube2d3 PE=3 SV=1;tr|A0A0G2K739|A0A0G2K739_RAT Ubiquitin-conjugating enzyme E2 D3 OS=Rattus norvegicus OX=10116 GN=Ube2d3 PE=1 SV=1;sp|P61078|UB2D3_RAT Ubiquiti	6	4	4	1	3	4	4	4	4	4	4	3	4	4	4	3	4	4	4	4	4	4	3	4	4	4	1	1	1	1	1	1	1	1	1	1	1	29.4	29.4	4.9	16.251	143
A0A0G2JV77;F1LN69;A0A0G2K382;F1LP90;Q5EB61;Q3SYQ1	A0A0G2JV77;F1LN69;A0A0G2K382;F1LP90	21;21;19;19;7;5	12;12;10;10;3;2	12;12;10;10;3;2	Misshapen-like kinase 1	Mink1	tr|A0A0G2JV77|A0A0G2JV77_RAT Misshapen-like kinase 1 OS=Rattus norvegicus OX=10116 GN=Mink1 PE=1 SV=1;tr|F1LN69|F1LN69_RAT Misshapen-like kinase 1 OS=Rattus norvegicus OX=10116 GN=Mink1 PE=1 SV=3;tr|A0A0G2K382|A0A0G2K382_RAT Misshapen-like kinase 1 OS=Ratt	6	21	12	12	21	7	6	6	7	4	6	6	5	6	3	12	3	1	1	2	0	1	2	1	1	0	12	3	1	1	2	0	1	2	1	1	0	19.4	12.4	12.4	151.68	1347
A0A0G2JV78;G3V8S8;Q5BJU4	A0A0G2JV78;G3V8S8	11;11;4	8;8;4	8;8;4	Oxysterol-binding protein	Osbpl5	tr|A0A0G2JV78|A0A0G2JV78_RAT Oxysterol-binding protein OS=Rattus norvegicus OX=10116 GN=Osbpl5 PE=1 SV=1;tr|G3V8S8|G3V8S8_RAT Oxysterol-binding protein OS=Rattus norvegicus OX=10116 GN=Osbpl5 PE=1 SV=1	3	11	8	8	11	1	3	3	4	1	3	2	1	2	2	8	0	2	2	2	0	1	0	0	1	1	8	0	2	2	2	0	1	0	0	1	1	13.7	11.4	11.4	98.89	874
A0A0G2JV79;Q00910;G3V753	A0A0G2JV79;Q00910;G3V753	6;5;4	6;5;4	6;5;4	Solute carrier organic anion transporter family member 2A1	Slco2a1	tr|A0A0G2JV79|A0A0G2JV79_RAT Solute carrier organic anion transporter family member OS=Rattus norvegicus OX=10116 GN=Slco2a1 PE=1 SV=1;sp|Q00910|SO2A1_RAT Solute carrier organic anion transporter family member 2A1 OS=Rattus norvegicus OX=10116 GN=Slco2a1 P	3	6	6	6	5	2	1	0	2	1	3	4	4	4	4	5	2	1	0	2	1	3	4	4	4	4	5	2	1	0	2	1	3	4	4	4	4	9.5	9.5	9.5	70.392	644
A0A0G2JV84;Q7TP13	A0A0G2JV84;Q7TP13	4;3	4;3	4;3		Gpt2	tr|A0A0G2JV84|A0A0G2JV84_RAT Glutamic--pyruvic transaminase 2 OS=Rattus norvegicus OX=10116 GN=Gpt2 PE=1 SV=1;tr|Q7TP13|Q7TP13_RAT Cc2-5 OS=Rattus norvegicus OX=10116 GN=Gpt2 PE=1 SV=1	2	4	4	4	4	2	2	2	1	2	1	1	1	2	1	4	2	2	2	1	2	1	1	1	2	1	4	2	2	2	1	2	1	1	1	2	1	10.8	10.8	10.8	60.288	544
A0A0G2JV91;D3ZS31	A0A0G2JV91;D3ZS31	6;4	6;4	6;4		Rgl1	tr|A0A0G2JV91|A0A0G2JV91_RAT Ral guanine nucleotide dissociation stimulator,-like 1 OS=Rattus norvegicus OX=10116 GN=Rgl1 PE=4 SV=1;tr|D3ZS31|D3ZS31_RAT Ral guanine nucleotide dissociation stimulator,-like 1 OS=Rattus norvegicus OX=10116 GN=Rgl1 PE=4 SV=1	2	6	6	6	6	1	0	1	0	0	0	0	1	0	0	6	1	0	1	0	0	0	0	1	0	0	6	1	0	1	0	0	0	0	1	0	0	10.6	10.6	10.6	88.325	785
A0A0G2JV99;D3ZTA3	A0A0G2JV99;D3ZTA3	11;10	11;10	11;10		Mcm3ap	tr|A0A0G2JV99|A0A0G2JV99_RAT Minichromosome maintenance complex component 3-associated protein OS=Rattus norvegicus OX=10116 GN=Mcm3ap PE=1 SV=1;tr|D3ZTA3|D3ZTA3_RAT Minichromosome maintenance complex component 3-associated protein OS=Rattus norvegicus OX=	2	11	11	11	11	1	1	1	3	2	0	1	1	1	0	11	1	1	1	3	2	0	1	1	1	0	11	1	1	1	3	2	0	1	1	1	0	7.6	7.6	7.6	217.33	1975
D4A7Y7;D4A9W4;A0A0G2JVD9;A0A0G2JVA9;D4A636	D4A7Y7;D4A9W4;A0A0G2JVD9;A0A0G2JVA9;D4A636	2;2;2;2;2	1;1;1;1;1	1;1;1;1;1		Ikzf2;Ikzf1;Ikzf4	tr|D4A7Y7|D4A7Y7_RAT IKAROS family zinc finger 2 OS=Rattus norvegicus OX=10116 GN=Ikzf2 PE=1 SV=1;tr|D4A9W4|D4A9W4_RAT IKAROS family zinc finger 1 OS=Rattus norvegicus OX=10116 GN=Ikzf1 PE=1 SV=1;tr|A0A0G2JVD9|A0A0G2JVD9_RAT IKAROS family zinc finger 1 OS=	5	2	1	1	2	2	2	2	2	0	1	0	0	0	0	1	1	1	1	1	0	1	0	0	0	0	1	1	1	1	1	0	1	0	0	0	0	5.4	2.9	2.9	35.118	313
A0A0G2JVB6;G3V7P1;A0A0G2K4U8	A0A0G2JVB6;G3V7P1;A0A0G2K4U8	10;10;9	10;10;9	10;10;9	Syntaxin-12	Stx12	tr|A0A0G2JVB6|A0A0G2JVB6_RAT Syntaxin-12 OS=Rattus norvegicus OX=10116 GN=Stx12 PE=1 SV=1;sp|G3V7P1|STX12_RAT Syntaxin-12 OS=Rattus norvegicus OX=10116 GN=Stx12 PE=1 SV=1;tr|A0A0G2K4U8|A0A0G2K4U8_RAT Syntaxin-12 OS=Rattus norvegicus OX=10116 GN=Stx12 PE=1	3	10	10	10	10	6	7	7	6	8	6	7	7	4	7	10	6	7	7	6	8	6	7	7	4	7	10	6	7	7	6	8	6	7	7	4	7	52.3	52.3	52.3	32.483	285
D4A1Y0;A0A0G2JVC2	D4A1Y0;A0A0G2JVC2	21;21	21;21	21;21		Scyl2	tr|D4A1Y0|D4A1Y0_RAT SCY1-like pseudokinase 2 OS=Rattus norvegicus OX=10116 GN=Scyl2 PE=1 SV=1;tr|A0A0G2JVC2|A0A0G2JVC2_RAT SCY1-like pseudokinase 2 OS=Rattus norvegicus OX=10116 GN=Scyl2 PE=1 SV=1	2	21	21	21	21	11	7	6	8	10	9	7	12	8	11	21	11	7	6	8	10	9	7	12	8	11	21	11	7	6	8	10	9	7	12	8	11	26.2	26.2	26.2	103.36	930
A0A0G2JVC4;M0R8I6	A0A0G2JVC4;M0R8I6	7;5	7;5	7;5		Mb21d1	tr|A0A0G2JVC4|A0A0G2JVC4_RAT Cyclic GMP-AMP synthase OS=Rattus norvegicus OX=10116 GN=Cgas PE=1 SV=1;tr|M0R8I6|M0R8I6_RAT Cyclic GMP-AMP synthase OS=Rattus norvegicus OX=10116 GN=Cgas PE=1 SV=1	2	7	7	7	6	1	0	0	1	0	0	0	0	0	0	6	1	0	0	1	0	0	0	0	0	0	6	1	0	0	1	0	0	0	0	0	0	19	19	19	58.496	510
A0A0G2JVC8;P48450;A0A096MK55;A0A096MK62;A0A096MJH3	A0A0G2JVC8;P48450;A0A096MK55	21;20;11;6;1	21;20;11;6;1	21;20;11;6;1	Lanosterol synthase	Lss	tr|A0A0G2JVC8|A0A0G2JVC8_RAT Terpene cyclase/mutase family member OS=Rattus norvegicus OX=10116 GN=Lss PE=1 SV=1;sp|P48450|ERG7_RAT Lanosterol synthase OS=Rattus norvegicus OX=10116 GN=Lss PE=1 SV=2;tr|A0A096MK55|A0A096MK55_RAT Lanosterol synthase (Fragmen	5	21	21	21	21	9	10	10	10	10	5	6	5	8	4	21	9	10	10	10	10	5	6	5	8	4	21	9	10	10	10	10	5	6	5	8	4	33.6	33.6	33.6	83.283	733
A0A0G2JVD6;A0A0G2K913;P80385	A0A0G2JVD6;A0A0G2K913;P80385	26;14;14	26;14;14	24;12;12	5-AMP-activated protein kinase subunit gamma-1	Prkag1	tr|A0A0G2JVD6|A0A0G2JVD6_RAT 5-AMP-activated protein kinase subunit gamma-1 OS=Rattus norvegicus OX=10116 GN=Kmt2d PE=1 SV=1;tr|A0A0G2K913|A0A0G2K913_RAT 5-AMP-activated protein kinase subunit gamma-1 OS=Rattus norvegicus OX=10116 GN=Prkag1 PE=1 SV=1;sp|	3	26	26	24	24	10	13	10	10	11	9	10	14	11	12	24	10	13	10	10	11	9	10	14	11	12	22	9	12	9	9	10	8	9	12	10	11	5.9	5.9	5.6	628.82	5840
A0A0G2JVE0;D3ZXC6;Q5U4E5;F1LMH8	A0A0G2JVE0;D3ZXC6	7;5;3;3	7;5;3;3	7;5;3;3		Fbxw11	tr|A0A0G2JVE0|A0A0G2JVE0_RAT F-box and WD repeat domain-containing 11 OS=Rattus norvegicus OX=10116 GN=Fbxw11 PE=1 SV=1;tr|D3ZXC6|D3ZXC6_RAT F-box and WD repeat domain-containing 11 OS=Rattus norvegicus OX=10116 GN=Fbxw11 PE=4 SV=1	4	7	7	7	7	1	2	1	2	2	2	1	2	2	3	7	1	2	1	2	2	2	1	2	2	3	7	1	2	1	2	2	2	1	2	2	3	13.9	13.9	13.9	60.933	531
A0A0G2JVE2;D3ZCM4	A0A0G2JVE2;D3ZCM4	2;2	2;2	2;2		Dnajc15	tr|A0A0G2JVE2|A0A0G2JVE2_RAT DnaJ heat shock protein family (Hsp40) member C15 OS=Rattus norvegicus OX=10116 GN=Dnajc15 PE=1 SV=1;tr|D3ZCM4|D3ZCM4_RAT DnaJ (Hsp40) homolog, subfamily C, member 15 (Predicted), isoform CRA_a OS=Rattus norvegicus OX=10116 GN=	2	2	2	2	2	0	0	0	0	0	0	0	0	1	0	2	0	0	0	0	0	0	0	0	1	0	2	0	0	0	0	0	0	0	0	1	0	18.2	18.2	18.2	14.832	137
A0A0G2JVE6;G3V7W7;Q9QX18	A0A0G2JVE6;G3V7W7	46;43;8	2;0;0	2;0;0		Anpep	tr|A0A0G2JVE6|A0A0G2JVE6_RAT Aminopeptidase OS=Rattus norvegicus OX=10116 GN=Anpep PE=1 SV=1;tr|G3V7W7|G3V7W7_RAT Aminopeptidase OS=Rattus norvegicus OX=10116 GN=Anpep PE=1 SV=2	3	46	2	2	44	32	34	33	33	37	35	36	35	35	36	1	0	0	0	0	2	0	0	0	0	0	1	0	0	0	0	2	0	0	0	0	0	57.5	1.1	1.1	109.43	965
A0A0G2JVF0;Q8K4G7	A0A0G2JVF0;Q8K4G7	13;12	13;12	13;12		Arhgap4	tr|A0A0G2JVF0|A0A0G2JVF0_RAT Rho GTPase activating protein 4, isoform CRA_a OS=Rattus norvegicus OX=10116 GN=Arhgap4 PE=1 SV=1;tr|Q8K4G7|Q8K4G7_RAT Rho GTPase activating protein 4 OS=Rattus norvegicus OX=10116 GN=Arhgap4 PE=2 SV=1	2	13	13	13	13	3	1	4	2	1	3	2	2	3	3	13	3	1	4	2	1	3	2	2	3	3	13	3	1	4	2	1	3	2	2	3	3	19.2	19.2	19.2	106.22	955
A0A0G2JVG4;Q9WVK3;A0A0G2JUF1;A0A0G2K6H4	A0A0G2JVG4;Q9WVK3;A0A0G2JUF1;A0A0G2K6H4	13;13;12;12	13;13;12;12	13;13;12;12	Peroxisomal trans-2-enoyl-CoA reductase	Pecr	tr|A0A0G2JVG4|A0A0G2JVG4_RAT Peroxisomal trans-2-enoyl-CoA reductase OS=Rattus norvegicus OX=10116 GN=Pecr PE=1 SV=1;sp|Q9WVK3|PECR_RAT Peroxisomal trans-2-enoyl-CoA reductase OS=Rattus norvegicus OX=10116 GN=Pecr PE=2 SV=1;tr|A0A0G2JUF1|A0A0G2JUF1_RAT Per	4	13	13	13	13	11	10	10	11	11	11	11	11	11	11	13	11	10	10	11	11	11	11	11	11	11	13	11	10	10	11	11	11	11	11	11	11	59	59	59	32.737	305
A0A0G2JVH4;A0A140TAG5;Q3KR86	A0A0G2JVH4;A0A140TAG5;Q3KR86	50;44;44	50;44;44	50;44;44	MICOS complex subunit Mic60	Immt	tr|A0A0G2JVH4|A0A0G2JVH4_RAT MICOS complex subunit MIC60 OS=Rattus norvegicus OX=10116 GN=Immt PE=1 SV=1;tr|A0A140TAG5|A0A140TAG5_RAT MICOS complex subunit MIC60 OS=Rattus norvegicus OX=10116 GN=Immt PE=1 SV=1;sp|Q3KR86|MIC60_RAT MICOS complex subunit Mic6	3	50	50	50	50	44	46	45	45	43	44	46	47	45	47	50	44	46	45	45	43	44	46	47	45	47	50	44	46	45	45	43	44	46	47	45	47	59.4	59.4	59.4	86.229	776
A0A0G2JVI3	A0A0G2JVI3	32	1	1			tr|A0A0G2JVI3|A0A0G2JVI3_RAT Uncharacterized protein OS=Rattus norvegicus OX=10116 PE=3 SV=1	1	32	1	1	32	29	26	25	25	27	25	27	24	27	26	1	0	0	0	0	0	0	0	0	0	0	1	0	0	0	0	0	0	0	0	0	0	55.8	2.7	2.7	62.374	566
A0A0G2JVI4;D3ZDZ7	A0A0G2JVI4;D3ZDZ7	17;14	17;14	17;14		Fuk	tr|A0A0G2JVI4|A0A0G2JVI4_RAT Fucokinase OS=Rattus norvegicus OX=10116 GN=Fuk PE=1 SV=1;tr|D3ZDZ7|D3ZDZ7_RAT Fucokinase OS=Rattus norvegicus OX=10116 GN=Fuk PE=1 SV=1	2	17	17	17	17	4	3	9	6	5	3	4	5	4	3	17	4	3	9	6	5	3	4	5	4	3	17	4	3	9	6	5	3	4	5	4	3	20.5	20.5	20.5	119.55	1090
G3V6Z3;A0A0G2JVI5;Q8VH46	G3V6Z3;A0A0G2JVI5;Q8VH46	6;6;6	6;6;6	6;6;6	Actin filament-associated protein 1	Afap1	tr|G3V6Z3|G3V6Z3_RAT Actin filament-associated protein 1 OS=Rattus norvegicus OX=10116 GN=Afap1 PE=1 SV=1;tr|A0A0G2JVI5|A0A0G2JVI5_RAT Actin filament-associated protein 1 OS=Rattus norvegicus OX=10116 GN=Afap1 PE=1 SV=1;sp|Q8VH46|AFAP1_RAT Actin filament-a	3	6	6	6	5	2	1	3	2	2	0	0	0	1	1	5	2	1	3	2	2	0	0	0	1	1	5	2	1	3	2	2	0	0	0	1	1	8.5	8.5	8.5	80.746	731
A0A0G2JVI6;A0A0G2K8F4;D4A8M2	A0A0G2JVI6	25;8;8	1;1;1	1;1;1			tr|A0A0G2JVI6|A0A0G2JVI6_RAT Peripheral plasma membrane protein CASK-like OS=Rattus norvegicus OX=10116 GN=Cask PE=1 SV=1	3	25	1	1	25	19	18	18	18	17	18	19	19	17	19	1	1	1	1	1	0	1	1	1	1	1	1	1	1	1	1	0	1	1	1	1	1	40.4	2.3	2.3	87.912	770
A0A0G2JVJ4;Q6P6G2;A0A1W2Q5Z5;A0A1W2Q646;A0A1W2Q684;A0A1W2Q615;A0A1W2Q6A8	A0A0G2JVJ4;Q6P6G2;A0A1W2Q5Z5;A0A1W2Q646;A0A1W2Q684;A0A1W2Q615;A0A1W2Q6A8	4;4;3;3;3;2;2	4;4;3;3;3;2;2	4;4;3;3;3;2;2	Bombesin receptor-activated protein C6orf89 homolog		tr|A0A0G2JVJ4|A0A0G2JVJ4_RAT Similar to GI:13385412-like protein splice form I OS=Rattus norvegicus OX=10116 GN=RGD735065 PE=1 SV=1;sp|Q6P6G2|CF089_RAT Bombesin receptor-activated protein C6orf89 homolog OS=Rattus norvegicus OX=10116 PE=2 SV=1;tr|A0A1W2Q5Z	7	4	4	4	4	0	0	0	0	0	1	1	1	1	1	4	0	0	0	0	0	1	1	1	1	1	4	0	0	0	0	0	1	1	1	1	1	10.1	10.1	10.1	40.435	355
A0A0G2JVL2;Q497A7;Q91Y53	A0A0G2JVL2;Q497A7;Q91Y53	3;3;3	3;3;3	2;2;2	Deoxynucleotidyltransferase terminal-interacting protein 1	Dnttip1	tr|A0A0G2JVL2|A0A0G2JVL2_RAT Deoxynucleotidyltransferase terminal-interacting protein 1 OS=Rattus norvegicus OX=10116 GN=Dnttip1 PE=4 SV=1;tr|Q497A7|Q497A7_RAT Deoxynucleotidyltransferase terminal-interacting protein 1 OS=Rattus norvegicus OX=10116 GN=Dntt	3	3	3	2	3	1	0	0	0	0	0	0	0	0	0	3	1	0	0	0	0	0	0	0	0	0	2	0	0	0	0	0	0	0	0	0	0	11.3	11.3	8.6	36.77	326
D3ZL30;A0A0G2JVL3	D3ZL30;A0A0G2JVL3	5;5	4;4	4;4		Mast3	tr|D3ZL30|D3ZL30_RAT Microtubule-associated serine/threonine kinase 3 OS=Rattus norvegicus OX=10116 GN=Mast3 PE=1 SV=1;tr|A0A0G2JVL3|A0A0G2JVL3_RAT Microtubule-associated serine/threonine kinase 3 OS=Rattus norvegicus OX=10116 GN=Mast3 PE=1 SV=1	2	5	4	4	5	2	1	2	1	2	2	2	2	3	3	4	1	0	1	0	1	1	1	1	2	2	4	1	0	1	0	1	1	1	1	2	2	5.1	4.4	4.4	142.38	1305
A0A0G2JVL5	A0A0G2JVL5	4	4	4			tr|A0A0G2JVL5|A0A0G2JVL5_RAT Similar to expressed sequence AW549877 (Predicted) OS=Rattus norvegicus OX=10116 GN=RGD1305938 PE=1 SV=1	1	4	4	4	4	2	1	1	1	1	0	1	0	0	0	4	2	1	1	1	1	0	1	0	0	0	4	2	1	1	1	1	0	1	0	0	0	20.7	20.7	20.7	28.943	251
A0A0G2JVL6;Q7TP78;F7EXQ7	A0A0G2JVL6;Q7TP78;F7EXQ7	9;8;8	9;8;8	9;8;8		Ndufa8	tr|A0A0G2JVL6|A0A0G2JVL6_RAT NADH dehydrogenase [ubiquinone] 1 alpha subcomplex subunit 8 OS=Rattus norvegicus OX=10116 GN=Ndufa8 PE=1 SV=1;tr|Q7TP78|Q7TP78_RAT NADH dehydrogenase [ubiquinone] 1 alpha subcomplex subunit 8 OS=Rattus norvegicus OX=10116 GN=N	3	9	9	9	9	8	8	8	8	8	9	8	8	8	8	9	8	8	8	8	8	9	8	8	8	8	9	8	8	8	8	8	9	8	8	8	8	54.7	54.7	54.7	19.965	172
A0A0G2JVM2;A0A0G2K0A8	A0A0G2JVM2	45;21	45;21	45;21			tr|A0A0G2JVM2|A0A0G2JVM2_RAT Uncharacterized protein OS=Rattus norvegicus OX=10116 PE=1 SV=1	2	45	45	45	44	14	18	18	23	17	16	18	22	19	20	44	14	18	18	23	17	16	18	22	19	20	44	14	18	18	23	17	16	18	22	19	20	32.2	32.2	32.2	153.47	1377
D3ZP12;A0A0G2JVM3	D3ZP12;A0A0G2JVM3	6;6	6;6	6;6		Zc3h7a	tr|D3ZP12|D3ZP12_RAT Zinc finger CCCH type containing 7 A (Predicted) OS=Rattus norvegicus OX=10116 GN=Zc3h7a PE=1 SV=2;tr|A0A0G2JVM3|A0A0G2JVM3_RAT Zinc finger CCCH type-containing 7 A OS=Rattus norvegicus OX=10116 GN=Zc3h7a PE=1 SV=1	2	6	6	6	6	1	1	1	2	2	2	1	3	1	1	6	1	1	1	2	2	2	1	3	1	1	6	1	1	1	2	2	2	1	3	1	1	8.2	8.2	8.2	79.367	706
A0A0G2JVM6;P84060	A0A0G2JVM6;P84060	16;16	16;16	11;11	Dystrobrevin beta	Dtnb	tr|A0A0G2JVM6|A0A0G2JVM6_RAT Dystrobrevin OS=Rattus norvegicus OX=10116 GN=Dtnb PE=1 SV=1;sp|P84060|DTNB_RAT Dystrobrevin beta OS=Rattus norvegicus OX=10116 GN=Dtnb PE=1 SV=2	2	16	16	11	16	9	7	7	9	10	7	5	7	11	7	16	9	7	7	9	10	7	5	7	11	7	11	6	4	3	6	6	4	3	5	7	5	31.5	31.5	23.7	69.649	615
A0A0G2JVN4;M0RDN9;Q6J1Y9	A0A0G2JVN4;M0RDN9;Q6J1Y9	25;25;25	25;25;25	25;25;25	Ubiquitin carboxyl-terminal hydrolase;Ubiquitin carboxyl-terminal hydrolase 19	Usp19	tr|A0A0G2JVN4|A0A0G2JVN4_RAT RCG25629, isoform CRA_a OS=Rattus norvegicus OX=10116 GN=Usp19 PE=1 SV=1;tr|M0RDN9|M0RDN9_RAT Ubiquitin carboxyl-terminal hydrolase 19 OS=Rattus norvegicus OX=10116 GN=Usp19 PE=1 SV=1;sp|Q6J1Y9|UBP19_RAT Ubiquitin carboxyl-term	3	25	25	25	25	7	7	7	7	5	6	6	7	4	5	25	7	7	7	7	5	6	6	7	4	5	25	7	7	7	7	5	6	6	7	4	5	26.3	26.3	26.3	146.2	1322
A0A0G2JVP1;D3ZUF8	A0A0G2JVP1;D3ZUF8	6;5	6;5	6;5		Vrk2	tr|A0A0G2JVP1|A0A0G2JVP1_RAT Vaccinia-related kinase 2 OS=Rattus norvegicus OX=10116 GN=Vrk2 PE=4 SV=1;tr|D3ZUF8|D3ZUF8_RAT Vaccinia related kinase 2 (Predicted), isoform CRA_a OS=Rattus norvegicus OX=10116 GN=Vrk2 PE=4 SV=1	2	6	6	6	5	0	0	0	0	0	0	0	1	0	2	5	0	0	0	0	0	0	0	1	0	2	5	0	0	0	0	0	0	0	1	0	2	15.7	15.7	15.7	57.752	503
D3ZZF8;A0A0G2JVP5;B2RZ22	D3ZZF8;A0A0G2JVP5;B2RZ22	7;7;7	7;7;7	7;7;7		Paip1	tr|D3ZZF8|D3ZZF8_RAT Poly(A)-binding protein-interacting protein 1 OS=Rattus norvegicus OX=10116 GN=Paip1 PE=1 SV=2;tr|A0A0G2JVP5|A0A0G2JVP5_RAT Poly(A)-binding protein-interacting protein 1 OS=Rattus norvegicus OX=10116 GN=Paip1 PE=1 SV=1;tr|B2RZ22|B2RZ22	3	7	7	7	7	3	3	4	4	4	3	3	4	4	4	7	3	3	4	4	4	3	3	4	4	4	7	3	3	4	4	4	3	3	4	4	4	17.2	17.2	17.2	42.06	367
A0A0G2JVP8	A0A0G2JVP8	16	16	3			tr|A0A0G2JVP8|A0A0G2JVP8_RAT Glucosylceramidase beta 3 OS=Rattus norvegicus OX=10116 GN=Gba3 PE=3 SV=1	1	16	16	3	16	10	13	10	11	14	15	13	13	13	14	16	10	13	10	11	14	15	13	13	13	14	3	2	2	1	1	2	2	1	1	2	2	46.3	46.3	15	48.52	421
D3ZT89;A0A0G2JVQ2;B2RYF3	D3ZT89;A0A0G2JVQ2;B2RYF3	3;3;3	3;3;3	3;3;3		Ldb1	tr|D3ZT89|D3ZT89_RAT LIM domain binding 1 (Predicted) OS=Rattus norvegicus OX=10116 GN=Ldb1 PE=1 SV=1;tr|A0A0G2JVQ2|A0A0G2JVQ2_RAT LIM domain-binding 1 OS=Rattus norvegicus OX=10116 GN=Ldb1 PE=1 SV=1;tr|B2RYF3|B2RYF3_RAT Ldb1 protein (Fragment) OS=Rattus n	3	3	3	3	3	1	1	2	1	1	1	0	1	1	1	3	1	1	2	1	1	1	0	1	1	1	3	1	1	2	1	1	1	0	1	1	1	10.4	10.4	10.4	42.779	375
O88341;A0A0G2JVR6;M0R6T8;O88340	O88341;A0A0G2JVR6;M0R6T8	3;3;3;1	3;3;3;1	3;3;3;1		Itgae	tr|O88341|O88341_RAT Integrin alpha E2 (Fragment) OS=Rattus norvegicus OX=10116 PE=2 SV=1;tr|A0A0G2JVR6|A0A0G2JVR6_RAT Integrin subunit alpha E OS=Rattus norvegicus OX=10116 GN=Itgae PE=3 SV=1;tr|M0R6T8|M0R6T8_RAT Integrin subunit alpha E OS=Rattus norvegi	4	3	3	3	3	0	0	0	0	0	0	0	0	0	0	3	0	0	0	0	0	0	0	0	0	0	3	0	0	0	0	0	0	0	0	0	0	3.1	3.1	3.1	128.59	1167
A0A0G2JVR9;Q4FZU8	A0A0G2JVR9;Q4FZU8	10;10	10;10	10;10	Protein FAM65A	Fam65a	tr|A0A0G2JVR9|A0A0G2JVR9_RAT Rho family-interacting cell polarization regulator 1 OS=Rattus norvegicus OX=10116 GN=Ripor1 PE=1 SV=1;sp|Q4FZU8|RIPR1_RAT Rho family-interacting cell polarization regulator 1 OS=Rattus norvegicus OX=10116 GN=Ripor1 PE=1 SV=2	2	10	10	10	9	5	4	1	2	3	2	2	3	3	2	9	5	4	1	2	3	2	2	3	3	2	9	5	4	1	2	3	2	2	3	3	2	8.9	8.9	8.9	133.27	1231
A0A0G2K7U7;A0A0G2JVS9	A0A0G2K7U7;A0A0G2JVS9	14;14	14;14	14;14			tr|A0A0G2K7U7|A0A0G2K7U7_RAT Ankyrin repeat domain 27 OS=Rattus norvegicus OX=10116 GN=Ankrd27 PE=1 SV=1;tr|A0A0G2JVS9|A0A0G2JVS9_RAT Ankyrin repeat domain 27 OS=Rattus norvegicus OX=10116 GN=Ankrd27 PE=1 SV=1	2	14	14	14	14	1	1	1	1	1	0	1	1	1	0	14	1	1	1	1	1	0	1	1	1	0	14	1	1	1	1	1	0	1	1	1	0	16.3	16.3	16.3	117.51	1054
A0A0G2JVT8;A0A0G2JT86;Q4G053	A0A0G2JVT8;A0A0G2JT86;Q4G053	34;33;20	34;33;20	34;33;20		Samd9l	tr|A0A0G2JVT8|A0A0G2JVT8_RAT Uncharacterized protein OS=Rattus norvegicus OX=10116 PE=1 SV=1;tr|A0A0G2JT86|A0A0G2JT86_RAT Uncharacterized protein OS=Rattus norvegicus OX=10116 PE=1 SV=1;tr|Q4G053|Q4G053_RAT Samd9l protein (Fragment) OS=Rattus norvegicus OX	3	34	34	34	33	12	11	13	14	15	4	5	11	13	5	33	12	11	13	14	15	4	5	11	13	5	33	12	11	13	14	15	4	5	11	13	5	24.8	24.8	24.8	178.77	1548
A0A0G2JVU2;F1MAI3;Q9Z1I1	A0A0G2JVU2;F1MAI3	7;7;3	6;6;3	6;6;3		Sos2	tr|A0A0G2JVU2|A0A0G2JVU2_RAT SOS Ras/Rho guanine nucleotide exchange factor 2 OS=Rattus norvegicus OX=10116 GN=Sos2 PE=4 SV=1;tr|F1MAI3|F1MAI3_RAT SOS Ras/Rho guanine nucleotide exchange factor 2 OS=Rattus norvegicus OX=10116 GN=Sos2 PE=4 SV=1	3	7	6	6	7	2	1	1	1	1	1	1	1	1	0	6	2	1	1	1	1	1	1	1	0	0	6	2	1	1	1	1	1	1	1	0	0	6.3	5.4	5.4	136.89	1186
A0A0G2QBZ6;A0A0G2JVV0;D3ZN42;Q6AYT4	A0A0G2QBZ6;A0A0G2JVV0;D3ZN42;Q6AYT4	1;1;1;1	1;1;1;1	1;1;1;1	Protein FAM122A	LOC100909732;Fam122a	tr|A0A0G2QBZ6|A0A0G2QBZ6_RAT Protein FAM122B-like OS=Rattus norvegicus OX=10116 GN=LOC100909732 PE=1 SV=1;tr|A0A0G2JVV0|A0A0G2JVV0_RAT Protein FAM122B-like OS=Rattus norvegicus OX=10116 GN=Fam122b PE=1 SV=1;tr|D3ZN42|D3ZN42_RAT Protein FAM122B-like OS=Ratt	4	1	1	1	1	0	1	1	0	1	1	0	0	1	1	1	0	1	1	0	1	1	0	0	1	1	1	0	1	1	0	1	1	0	0	1	1	3.5	3.5	3.5	25.6	229
A0A0G2JVW1;P24594	A0A0G2JVW1;P24594	5;5	5;5	5;5	Insulin-like growth factor-binding protein 5	Igfbp5	tr|A0A0G2JVW1|A0A0G2JVW1_RAT Insulin-like growth factor-binding protein 5 OS=Rattus norvegicus OX=10116 GN=Igfbp5 PE=4 SV=1;sp|P24594|IBP5_RAT Insulin-like growth factor-binding protein 5 OS=Rattus norvegicus OX=10116 GN=Igfbp5 PE=1 SV=1	2	5	5	5	5	1	1	2	2	2	3	1	1	2	2	5	1	1	2	2	2	3	1	1	2	2	5	1	1	2	2	2	3	1	1	2	2	22.1	22.1	22.1	30.307	271
A0A0G2JVW3;D4A0B4	A0A0G2JVW3;D4A0B4	18;16	18;16	9;7		Ankrd17	tr|A0A0G2JVW3|A0A0G2JVW3_RAT Ankyrin repeat domain 17 OS=Rattus norvegicus OX=10116 GN=Ankrd17 PE=1 SV=1;tr|D4A0B4|D4A0B4_RAT Ankyrin repeat domain 17 OS=Rattus norvegicus OX=10116 GN=Ankrd17 PE=1 SV=1	2	18	18	9	18	5	3	4	5	1	4	3	2	3	1	18	5	3	4	5	1	4	3	2	3	1	9	4	3	3	3	1	3	1	1	2	1	8.9	8.9	4.3	267.31	2524
A0A0G2JVW5;Q5RJQ1	A0A0G2JVW5	55;13	55;13	35;0			tr|A0A0G2JVW5|A0A0G2JVW5_RAT E3 ubiquitin-protein ligase HUWE1 OS=Rattus norvegicus OX=10116 GN=Huwe1 PE=1 SV=1	2	55	55	35	55	24	21	26	23	20	13	13	18	17	16	55	24	21	26	23	20	13	13	18	17	16	35	16	12	14	11	10	8	8	9	9	9	17.3	17.3	11.1	447.65	4062
A0A0G2JVW6	A0A0G2JVW6	13	12	12			tr|A0A0G2JVW6|A0A0G2JVW6_RAT Sterile alpha motif domain-containing 9 OS=Rattus norvegicus OX=10116 GN=Samd9 PE=4 SV=1	1	13	12	12	13	1	0	2	3	1	0	0	0	2	0	12	1	0	2	2	0	0	0	0	1	0	12	1	0	2	2	0	0	0	0	1	0	10	9.7	9.7	184.5	1593
A0A0G2JVY2;D3Z9U2	A0A0G2JVY2;D3Z9U2	3;3	3;3	3;3		Cd163	tr|A0A0G2JVY2|A0A0G2JVY2_RAT CD163 molecule OS=Rattus norvegicus OX=10116 GN=Cd163 PE=1 SV=1;tr|D3Z9U2|D3Z9U2_RAT CD163 antigen (Predicted) OS=Rattus norvegicus OX=10116 GN=Cd163 PE=1 SV=1	2	3	3	3	2	0	1	1	0	0	0	0	0	1	1	2	0	1	1	0	0	0	0	0	1	1	2	0	1	1	0	0	0	0	0	1	1	3.7	3.7	3.7	119.61	1111
D4A2I3;A0A0G2JVY4	D4A2I3;A0A0G2JVY4	11;11	11;11	11;11		Tmem63a	tr|D4A2I3|D4A2I3_RAT Transmembrane protein 63a OS=Rattus norvegicus OX=10116 GN=Tmem63a PE=4 SV=1;tr|A0A0G2JVY4|A0A0G2JVY4_RAT Transmembrane protein 63a OS=Rattus norvegicus OX=10116 GN=Tmem63a PE=4 SV=1	2	11	11	11	11	1	1	2	1	1	0	0	2	1	0	11	1	1	2	1	1	0	0	2	1	0	11	1	1	2	1	1	0	0	2	1	0	14.2	14.2	14.2	91.686	804
F1LZX9;A0A0G2JVZ6	F1LZX9;A0A0G2JVZ6	34;34	34;34	34;34		Itgav	tr|F1LZX9|F1LZX9_RAT Integrin subunit alpha V OS=Rattus norvegicus OX=10116 GN=Itgav PE=1 SV=3;tr|A0A0G2JVZ6|A0A0G2JVZ6_RAT Integrin subunit alpha V OS=Rattus norvegicus OX=10116 GN=Itgav PE=1 SV=1	2	34	34	34	34	23	26	26	25	23	21	18	23	22	21	34	23	26	26	25	23	21	18	23	22	21	34	23	26	26	25	23	21	18	23	22	21	41.7	41.7	41.7	115.58	1047
Q3KR72;A0A0G2JW01;E9PT39;A0A0G2K5D0	Q3KR72;A0A0G2JW01	13;13;6;6	6;6;6;6	6;6;6;6		Ablim1	tr|Q3KR72|Q3KR72_RAT Actin-binding LIM protein 1 OS=Rattus norvegicus OX=10116 GN=Ablim1 PE=2 SV=1;tr|A0A0G2JW01|A0A0G2JW01_RAT Uncharacterized protein OS=Rattus norvegicus OX=10116 PE=1 SV=1	4	13	6	6	13	2	0	3	3	0	2	0	1	2	0	6	1	0	1	2	0	2	0	1	2	0	6	1	0	1	2	0	2	0	1	2	0	40	19	19	48.7	427
A0A0G2JW10;Q5PQU0;O08775	A0A0G2JW10;Q5PQU0;O08775	5;5;5	5;5;5	5;5;5	Receptor protein-tyrosine kinase;Vascular endothelial growth factor receptor 2	Kdr	tr|A0A0G2JW10|A0A0G2JW10_RAT Vascular endothelial growth factor receptor 2 OS=Rattus norvegicus OX=10116 GN=Kdr PE=1 SV=1;tr|Q5PQU0|Q5PQU0_RAT Kdr protein OS=Rattus norvegicus OX=10116 GN=Kdr PE=1 SV=1;sp|O08775|VGFR2_RAT Vascular endothelial growth factor	3	5	5	5	5	0	0	0	0	0	0	0	0	0	0	5	0	0	0	0	0	0	0	0	0	0	5	0	0	0	0	0	0	0	0	0	0	6.7	6.7	6.7	110.65	991
A0A0G2JW12;M0RB00;F1LNM4;A0A0G2JV52;A0A0G2JT52	A0A0G2JW12;M0RB00;F1LNM4;A0A0G2JV52	79;74;71;66;8	2;2;0;0;2	0;0;0;0;0		C4a;LOC100909666	tr|A0A0G2JW12|A0A0G2JW12_RAT Complement C4-like OS=Rattus norvegicus OX=10116 GN=LOC103689965 PE=4 SV=1;tr|M0RB00|M0RB00_RAT Complement C4A OS=Rattus norvegicus OX=10116 GN=C4a PE=4 SV=2;tr|F1LNM4|F1LNM4_RAT Complement C4-like (Fragment) OS=Rattus norvegic	5	79	2	0	78	64	61	69	64	58	41	33	42	36	31	2	0	0	1	0	0	0	0	1	0	0	0	0	0	0	0	0	0	0	0	0	0	53	1.4	0	192.25	1737
A0A0G2JW14;Q5XIC4	A0A0G2JW14;Q5XIC4	9;7	9;7	9;7	Maspardin	Spg21	tr|A0A0G2JW14|A0A0G2JW14_RAT Maspardin OS=Rattus norvegicus OX=10116 GN=Spg21 PE=1 SV=1;sp|Q5XIC4|SPG21_RAT Maspardin OS=Rattus norvegicus OX=10116 GN=Spg21 PE=2 SV=1	2	9	9	9	9	5	3	5	6	5	5	1	5	3	6	9	5	3	5	6	5	5	1	5	3	6	9	5	3	5	6	5	5	1	5	3	6	36	36	36	34.998	308
A0A0G2JW15;F1MAL0;Q6AYC3	A0A0G2JW15;F1MAL0	3;2;1	3;2;1	2;1;1		Zfp266	tr|A0A0G2JW15|A0A0G2JW15_RAT Zinc finger protein 266 OS=Rattus norvegicus OX=10116 GN=Zfp266 PE=4 SV=1;tr|F1MAL0|F1MAL0_RAT Zinc finger protein 266 OS=Rattus norvegicus OX=10116 GN=Zfp266 PE=4 SV=2	3	3	3	2	3	0	0	0	0	0	0	0	0	0	0	3	0	0	0	0	0	0	0	0	0	0	2	0	0	0	0	0	0	0	0	0	0	5.1	5.1	3.3	68.38	604
F1LQI2;A0A0G2JW21;O55005	F1LQI2;A0A0G2JW21;O55005	5;5;4	4;4;3	4;4;3	Roundabout homolog 1	Robo1	tr|F1LQI2|F1LQI2_RAT Roundabout homolog 1 OS=Rattus norvegicus OX=10116 GN=Robo1 PE=1 SV=3;tr|A0A0G2JW21|A0A0G2JW21_RAT Roundabout homolog 1 OS=Rattus norvegicus OX=10116 GN=Robo1 PE=1 SV=1;sp|O55005|ROBO1_RAT Roundabout homolog 1 OS=Rattus norvegicus OX=1	3	5	4	4	5	0	0	0	0	0	0	0	0	0	0	4	0	0	0	0	0	0	0	0	0	0	4	0	0	0	0	0	0	0	0	0	0	4.2	3.4	3.4	177.94	1628
G3V9N9;A0A0G2JW29;Q5D005	G3V9N9;A0A0G2JW29	17;17;5	17;17;5	17;17;5	alpha-1,2-Mannosidase	Man1a1	tr|G3V9N9|G3V9N9_RAT alpha-1,2-Mannosidase OS=Rattus norvegicus OX=10116 GN=Man1a1 PE=1 SV=1;tr|A0A0G2JW29|A0A0G2JW29_RAT alpha-1,2-Mannosidase OS=Rattus norvegicus OX=10116 GN=Man1a1 PE=1 SV=1	3	17	17	17	16	4	6	3	4	5	1	3	2	4	4	16	4	6	3	4	5	1	3	2	4	4	16	4	6	3	4	5	1	3	2	4	4	30.1	30.1	30.1	73.124	655
A0A0G2JW34;D3ZV37	A0A0G2JW34;D3ZV37	8;4	8;4	8;4		Cisd3	tr|A0A0G2JW34|A0A0G2JW34_RAT CDGSH iron sulfur domain 3 OS=Rattus norvegicus OX=10116 GN=Cisd3 PE=1 SV=1;tr|D3ZV37|D3ZV37_RAT CDGSH iron sulfur domain 3 OS=Rattus norvegicus OX=10116 GN=Cisd3 PE=1 SV=1	2	8	8	8	8	5	6	7	7	6	6	6	7	7	7	8	5	6	7	7	6	6	6	7	7	7	8	5	6	7	7	6	6	6	7	7	7	49.6	49.6	49.6	14.379	127
A0A0G2JW36;Q4QRB0;P18645	A0A0G2JW36;Q4QRB0;P18645	8;8;7	8;8;7	8;8;7	UDP-glucose 4-epimerase	Gale	tr|A0A0G2JW36|A0A0G2JW36_RAT UDP-glucose 4-epimerase OS=Rattus norvegicus OX=10116 GN=Gale PE=1 SV=1;tr|Q4QRB0|Q4QRB0_RAT Galactose-4-epimerase, UDP, isoform CRA_a OS=Rattus norvegicus OX=10116 GN=Gale PE=1 SV=1;sp|P18645|GALE_RAT UDP-glucose 4-epimerase O	3	8	8	8	8	2	5	4	3	3	5	4	1	2	3	8	2	5	4	3	3	5	4	1	2	3	8	2	5	4	3	3	5	4	1	2	3	27	27	27	37.944	345
A0A0G2JW38;Q3MIF0	A0A0G2JW38;Q3MIF0	2;1	2;1	2;1		Rpe	tr|A0A0G2JW38|A0A0G2JW38_RAT Ribulose-phosphate 3-epimerase OS=Rattus norvegicus OX=10116 GN=Rpe PE=1 SV=1;tr|Q3MIF0|Q3MIF0_RAT Ribulose-5-phosphate-3-epimerase OS=Rattus norvegicus OX=10116 GN=Rpe PE=1 SV=1	2	2	2	2	2	1	0	1	0	1	0	0	0	0	0	2	1	0	1	0	1	0	0	0	0	0	2	1	0	1	0	1	0	0	0	0	0	18.9	18.9	18.9	24.945	228
A0A0G2JW46	A0A0G2JW46	14	14	2			tr|A0A0G2JW46|A0A0G2JW46_RAT Nephronectin OS=Rattus norvegicus OX=10116 GN=Npnt PE=1 SV=1	1	14	14	2	14	6	6	4	5	5	5	5	5	6	5	14	6	6	4	5	5	5	5	5	6	5	2	1	1	0	0	0	0	0	0	0	0	25.8	25.8	2.9	64.049	582
A0A0G2JW50;F1LXD6;A0A0G2JXL0	A0A0G2JW50;F1LXD6	11;11;5	10;10;5	5;5;0		Pitpnm2	tr|A0A0G2JW50|A0A0G2JW50_RAT Phosphatidylinositol transfer protein, membrane-associated 2 OS=Rattus norvegicus OX=10116 GN=Pitpnm2 PE=1 SV=1;tr|F1LXD6|F1LXD6_RAT Phosphatidylinositol transfer protein, membrane-associated 2 OS=Rattus norvegicus OX=10116 GN=	3	11	10	5	11	3	3	2	3	0	0	2	1	0	1	10	2	2	2	2	0	0	1	0	0	1	5	1	2	2	2	0	0	0	0	0	0	9.4	8.7	5	140.74	1269
A0A0G2JW51;Q5BJS0	A0A0G2JW51;Q5BJS0	46;46	46;46	46;46	Putative ATP-dependent RNA helicase DHX30	Dhx30	tr|A0A0G2JW51|A0A0G2JW51_RAT Putative ATP-dependent RNA helicase DHX30 OS=Rattus norvegicus OX=10116 GN=Dhx30 PE=1 SV=1;sp|Q5BJS0|DHX30_RAT Putative ATP-dependent RNA helicase DHX30 OS=Rattus norvegicus OX=10116 GN=Dhx30 PE=1 SV=1	2	46	46	46	46	17	18	20	16	18	14	23	17	16	20	46	17	18	20	16	18	14	23	17	16	20	46	17	18	20	16	18	14	23	17	16	20	46.4	46.4	46.4	131.05	1169
A0A0G2JW52;O70467	A0A0G2JW52;O70467	14;14	14;14	14;14	Protein arginine N-methyltransferase 3	Prmt3	tr|A0A0G2JW52|A0A0G2JW52_RAT Protein arginine N-methyltransferase 3 OS=Rattus norvegicus OX=10116 GN=Prmt3 PE=1 SV=1;sp|O70467|ANM3_RAT Protein arginine N-methyltransferase 3 OS=Rattus norvegicus OX=10116 GN=Prmt3 PE=1 SV=1	2	14	14	14	13	2	4	4	4	5	3	6	5	5	4	13	2	4	4	4	5	3	6	5	5	4	13	2	4	4	4	5	3	6	5	5	4	27.3	27.3	27.3	61.705	553
A0A0G2JW72;D4A1H0	A0A0G2JW72;D4A1H0	26;23	24;21	24;21	V-type proton ATPase subunit a	Atp6v0a4	tr|A0A0G2JW72|A0A0G2JW72_RAT V-type proton ATPase subunit a OS=Rattus norvegicus OX=10116 GN=Atp6v0a4 PE=3 SV=1;tr|D4A1H0|D4A1H0_RAT V-type proton ATPase subunit a OS=Rattus norvegicus OX=10116 GN=Atp6v0a4 PE=3 SV=1	2	26	24	24	26	22	20	22	22	21	22	22	23	23	22	24	20	18	20	20	19	20	20	21	21	20	24	20	18	20	20	19	20	20	21	21	20	35.1	33.3	33.3	95.123	829
A0A0G2JW75;B1WC59;Q5BJR1	A0A0G2JW75;B1WC59;Q5BJR1	4;4;2	4;4;2	4;4;2		Extl2	tr|A0A0G2JW75|A0A0G2JW75_RAT Exostosin-like glycosyltransferase 2 OS=Rattus norvegicus OX=10116 GN=Extl2 PE=4 SV=1;tr|B1WC59|B1WC59_RAT Exostoses (Multiple)-like 2, isoform CRA_a OS=Rattus norvegicus OX=10116 GN=Extl2 PE=2 SV=1;tr|Q5BJR1|Q5BJR1_RAT Extl2 p	3	4	4	4	4	0	1	0	0	0	0	0	1	2	0	4	0	1	0	0	0	0	0	1	2	0	4	0	1	0	0	0	0	0	1	2	0	15.4	15.4	15.4	32.849	292
A0A0G2JW85;Q9QYJ2;F1LSI5	A0A0G2JW85;Q9QYJ2	20;19;3	20;19;3	19;18;3	Ras GTPase-activating protein 3	Rasa3	tr|A0A0G2JW85|A0A0G2JW85_RAT Ras GTPase-activating protein 3 OS=Rattus norvegicus OX=10116 GN=Rasa3 PE=1 SV=1;sp|Q9QYJ2|RASA3_RAT Ras GTPase-activating protein 3 OS=Rattus norvegicus OX=10116 GN=Rasa3 PE=1 SV=2	3	20	20	19	20	3	4	6	2	4	3	4	4	2	2	20	3	4	6	2	4	3	4	4	2	2	19	3	4	6	2	4	3	4	4	2	2	31.2	31.2	30.3	95.991	834
A0A0G2JW88	A0A0G2JW88	32	32	2			tr|A0A0G2JW88|A0A0G2JW88_RAT Microtubule-associated protein OS=Rattus norvegicus OX=10116 GN=Map4 PE=1 SV=1	1	32	32	2	31	17	17	20	20	16	10	12	7	7	10	31	17	17	20	20	16	10	12	7	7	10	2	0	0	0	0	0	0	0	0	0	0	19.4	19.4	1.4	233.39	2201
F7FKI5;Q4FZZ4;D4A5G8;A0A0G2JW90;P26284;Q06437	F7FKI5;Q4FZZ4;D4A5G8;A0A0G2JW90;P26284	30;30;30;30;29;1	30;30;30;30;29;1	30;30;30;30;29;1	Pyruvate dehydrogenase E1 component subunit alpha;Pyruvate dehydrogenase E1 component subunit alpha, somatic form, mitochondrial	Pdha1;LOC100365902;Pdha1l1	tr|F7FKI5|F7FKI5_RAT Pyruvate dehydrogenase E1 component subunit alpha OS=Rattus norvegicus OX=10116 GN=Pdha1 PE=1 SV=2;tr|Q4FZZ4|Q4FZZ4_RAT Pyruvate dehydrogenase E1 component subunit alpha OS=Rattus norvegicus OX=10116 GN=Pdha1 PE=2 SV=1;tr|D4A5G8|D4A5G8	6	30	30	30	30	19	22	23	23	21	22	22	24	23	21	30	19	22	23	23	21	22	22	24	23	21	30	19	22	23	23	21	22	22	24	23	21	66.6	66.6	66.6	43.113	389
A0A0G2JW92;D3ZCJ3	A0A0G2JW92;D3ZCJ3	2;2	2;2	2;2		Mfsd6	tr|A0A0G2JW92|A0A0G2JW92_RAT Major facilitator superfamily domain-containing 6 OS=Rattus norvegicus OX=10116 GN=Mfsd6 PE=1 SV=1;tr|D3ZCJ3|D3ZCJ3_RAT Major facilitator superfamily domain-containing 6 OS=Rattus norvegicus OX=10116 GN=Mfsd6 PE=1 SV=1	2	2	2	2	2	0	0	0	0	0	0	0	0	0	0	2	0	0	0	0	0	0	0	0	0	0	2	0	0	0	0	0	0	0	0	0	0	3.4	3.4	3.4	82.27	738
A0A0G2JW97;M0RBF0;A0A0G2JZI0;O88453	A0A0G2JW97;M0RBF0;A0A0G2JZI0;O88453	31;31;31;28	31;31;31;28	23;23;23;21	Scaffold attachment factor B1	Safb	tr|A0A0G2JW97|A0A0G2JW97_RAT Scaffold attachment factor B1 OS=Rattus norvegicus OX=10116 GN=Safb PE=1 SV=1;tr|M0RBF0|M0RBF0_RAT Scaffold attachment factor B1 OS=Rattus norvegicus OX=10116 GN=Safb PE=1 SV=1;tr|A0A0G2JZI0|A0A0G2JZI0_RAT Scaffold attachment f	4	31	31	23	30	17	14	19	20	17	14	15	14	16	11	30	17	14	19	20	17	14	15	14	16	11	22	12	11	14	15	13	12	13	11	11	10	33.4	33.4	24.3	94.642	838
A0A0G2JWA2;P24135	A0A0G2JWA2;P24135	23;23	23;23	23;23	1-phosphatidylinositol 4,5-bisphosphate phosphodiesterase gamma-2	Plcg2	tr|A0A0G2JWA2|A0A0G2JWA2_RAT Phosphoinositide phospholipase C OS=Rattus norvegicus OX=10116 GN=Plcg2 PE=1 SV=1;sp|P24135|PLCG2_RAT 1-phosphatidylinositol 4,5-bisphosphate phosphodiesterase gamma-2 OS=Rattus norvegicus OX=10116 GN=Plcg2 PE=1 SV=1	2	23	23	23	23	5	1	7	8	4	2	1	0	2	3	23	5	1	7	8	4	2	1	0	2	3	23	5	1	7	8	4	2	1	0	2	3	23.3	23.3	23.3	147.63	1265
A0A0G2JWA3;F1LQM9;Q5U3Y1;D3ZYN8;A0A0G2KAF6	A0A0G2JWA3;F1LQM9	38;35;3;1;1	38;35;3;1;1	38;35;3;1;1		Xpo7	tr|A0A0G2JWA3|A0A0G2JWA3_RAT Exportin 7 OS=Rattus norvegicus OX=10116 GN=Xpo7 PE=1 SV=1;tr|F1LQM9|F1LQM9_RAT Exportin 7 OS=Rattus norvegicus OX=10116 GN=Xpo7 PE=1 SV=2	5	38	38	38	37	19	17	17	16	17	16	15	15	17	15	37	19	17	17	16	17	16	15	15	17	15	37	19	17	17	16	17	16	15	15	17	15	42	42	42	123.78	1087
A0A0G2JWA8	A0A0G2JWA8	245	2	1			tr|A0A0G2JWA8|A0A0G2JWA8_RAT Microtubule-actin cross-linking factor 1 OS=Rattus norvegicus OX=10116 GN=Macf1 PE=1 SV=1	1	245	2	1	238	101	106	95	96	94	87	94	106	101	96	1	0	0	0	0	0	0	0	0	1	0	0	0	0	0	0	0	0	0	0	1	0	39.3	0.3	0.1	830.73	7351
A0A0G2JWB6;A0A0G2KAH2;Q99MG0	A0A0G2JWB6;A0A0G2KAH2	44;38;4	44;38;4	44;38;4			tr|A0A0G2JWB6|A0A0G2JWB6_RAT Peroxidasin OS=Rattus norvegicus OX=10116 GN=Pxdn PE=4 SV=1;tr|A0A0G2KAH2|A0A0G2KAH2_RAT Peroxidasin OS=Rattus norvegicus OX=10116 GN=Pxdn PE=4 SV=1	3	44	44	44	43	32	26	26	28	27	22	21	20	12	22	43	32	26	26	28	27	22	21	20	12	22	43	32	26	26	28	27	22	21	20	12	22	35.6	35.6	35.6	165.21	1475
A0A0G2JWC6;G3V7W8;O08654	A0A0G2JWC6;G3V7W8;O08654	6;6;6	6;6;6	6;6;6	UPF0183 protein C16orf70 homolog	RGD621098	tr|A0A0G2JWC6|A0A0G2JWC6_RAT Similar to RIKEN cDNA D230025D16Rik OS=Rattus norvegicus OX=10116 GN=RGD621098 PE=1 SV=1;tr|G3V7W8|G3V7W8_RAT Similar to RIKEN cDNA D230025D16Rik OS=Rattus norvegicus OX=10116 GN=RGD621098 PE=1 SV=1;sp|O08654|CP070_RAT UPF0183	3	6	6	6	6	2	1	1	2	2	0	0	1	2	1	6	2	1	1	2	2	0	0	1	2	1	6	2	1	1	2	2	0	0	1	2	1	17	17	17	45.989	407
Q5XI19;A0A0G2JWC7	Q5XI19;A0A0G2JWC7	35;35	35;35	34;34		Fermt2	tr|Q5XI19|Q5XI19_RAT Fermitin family homolog 2 (Drosophila) OS=Rattus norvegicus OX=10116 GN=Fermt2 PE=1 SV=1;tr|A0A0G2JWC7|A0A0G2JWC7_RAT Fermitin family member 2 OS=Rattus norvegicus OX=10116 GN=Fermt2 PE=1 SV=1	2	35	35	34	35	26	20	22	20	18	22	21	18	21	20	35	26	20	22	20	18	22	21	18	21	20	34	25	19	21	19	17	21	20	17	20	19	52.2	52.2	51.2	77.875	680
Q91XN5;A0A0G2JWD0;Q7TSL4;A0A0G2K044;A0A0G2JT89;Q9JI49;Q09LS9;Q09LT0	Q91XN5;A0A0G2JWD0;Q7TSL4;A0A0G2K044;A0A0G2JT89;Q9JI49	25;25;23;23;23;14;5;5	25;25;23;23;23;14;5;5	25;25;23;23;23;14;5;5		Prom1	tr|Q91XN5|Q91XN5_RAT Prominin 1 OS=Rattus norvegicus OX=10116 GN=Prom1 PE=2 SV=1;tr|A0A0G2JWD0|A0A0G2JWD0_RAT Prominin 1 OS=Rattus norvegicus OX=10116 GN=Prom1 PE=4 SV=1;tr|Q7TSL4|Q7TSL4_RAT Prominin-1.s7 splice variant OS=Rattus norvegicus OX=10116 GN=Pro	8	25	25	25	25	11	11	8	18	12	16	18	18	19	18	25	11	11	8	18	12	16	18	18	19	18	25	11	11	8	18	12	16	18	18	19	18	29.5	29.5	29.5	96.63	857
A0A0G2JWD6;D3ZIF5	A0A0G2JWD6;D3ZIF5	43;30	43;30	34;25		Ap3b1	tr|A0A0G2JWD6|A0A0G2JWD6_RAT AP-3 complex subunit beta OS=Rattus norvegicus OX=10116 GN=Ap3b1 PE=1 SV=1;tr|D3ZIF5|D3ZIF5_RAT Adaptor-related protein complex 3 subunit beta 1 OS=Rattus norvegicus OX=10116 GN=Ap3b1 PE=1 SV=1	2	43	43	34	40	28	30	28	30	29	24	27	29	28	28	40	28	30	28	30	29	24	27	29	28	28	31	21	22	21	23	22	19	21	22	21	22	38.7	38.7	30.9	121.5	1096
A0A0G2JWE3;Q3SWT4	A0A0G2JWE3;Q3SWT4	8;8	8;8	8;8	Protein IWS1 homolog	Iws1	tr|A0A0G2JWE3|A0A0G2JWE3_RAT Protein IWS1 homolog OS=Rattus norvegicus OX=10116 GN=Iws1 PE=1 SV=1;sp|Q3SWT4|IWS1_RAT Protein IWS1 homolog OS=Rattus norvegicus OX=10116 GN=Iws1 PE=1 SV=1	2	8	8	8	7	5	3	3	4	1	1	3	2	1	1	7	5	3	3	4	1	1	3	2	1	1	7	5	3	3	4	1	1	3	2	1	1	12.5	12.5	12.5	85.406	765
A0A0G2JWE5;Q1HGK5;A0A0G2K373;Q91V26	A0A0G2JWE5;Q1HGK5;A0A0G2K373;Q91V26	5;5;5;5	5;5;5;5	5;5;5;5	Sphingosine kinase 1	Sphk1	tr|A0A0G2JWE5|A0A0G2JWE5_RAT Sphingosine kinase 1 OS=Rattus norvegicus OX=10116 GN=Sphk1 PE=4 SV=1;tr|Q1HGK5|Q1HGK5_RAT Sphingosine kinase 1 long isoform OS=Rattus norvegicus OX=10116 GN=Sphk1 PE=2 SV=1;tr|A0A0G2K373|A0A0G2K373_RAT Sphingosine kinase 1 OS=	4	5	5	5	4	0	0	1	2	0	0	0	0	0	0	4	0	0	1	2	0	0	0	0	0	0	4	0	0	1	2	0	0	0	0	0	0	15.1	15.1	15.1	42.432	383
D4A3D6;Q91XV5;Q6IMZ7;A0A0G2JWE9	D4A3D6;Q91XV5;Q6IMZ7;A0A0G2JWE9	4;4;4;4	4;4;4;4	4;4;4;4		Erg	tr|D4A3D6|D4A3D6_RAT ERG, ETS transcription factor OS=Rattus norvegicus OX=10116 GN=Erg PE=3 SV=3;tr|Q91XV5|Q91XV5_RAT Vascular endothelial cell specific protein 14 OS=Rattus norvegicus OX=10116 GN=Erg PE=2 SV=1;tr|Q6IMZ7|Q6IMZ7_RAT Avian erythroblastosis	4	4	4	4	4	0	0	0	0	0	0	0	0	0	0	4	0	0	0	0	0	0	0	0	0	0	4	0	0	0	0	0	0	0	0	0	0	15	15	15	51.324	454
D4A2C4;A0A0G2JWF7	D4A2C4;A0A0G2JWF7	6;6	6;6	5;5		Morc2	tr|D4A2C4|D4A2C4_RAT MORC family CW-type zinc finger 2 OS=Rattus norvegicus OX=10116 GN=Morc2 PE=1 SV=2;tr|A0A0G2JWF7|A0A0G2JWF7_RAT MORC family CW-type zinc finger 2 OS=Rattus norvegicus OX=10116 GN=Morc2 PE=1 SV=1	2	6	6	5	6	0	0	0	0	0	0	0	0	0	0	6	0	0	0	0	0	0	0	0	0	0	5	0	0	0	0	0	0	0	0	0	0	6.6	6.6	5.9	111.71	981
A0A0G2JWG1	A0A0G2JWG1	15	1	1			tr|A0A0G2JWG1|A0A0G2JWG1_RAT Alpha-mannosidase OS=Rattus norvegicus OX=10116 GN=Man2a2 PE=3 SV=1	1	15	1	1	15	5	3	7	6	3	1	1	1	0	0	1	0	0	1	1	1	0	0	0	0	0	1	0	0	1	1	1	0	0	0	0	0	18	1.6	1.6	133.92	1181
A0A0G2JWG6;G3V6A8;REV__A0A0G2JVC4	A0A0G2JWG6;G3V6A8	129;128;1	3;2;0	3;2;0		Golgb1	tr|A0A0G2JWG6|A0A0G2JWG6_RAT Golgin B1 OS=Rattus norvegicus OX=10116 GN=Golgb1 PE=1 SV=1;tr|G3V6A8|G3V6A8_RAT Golgi autoantigen, golgin subfamily b, macrogolgin 1, isoform CRA_c OS=Rattus norvegicus OX=10116 GN=Golgb1 PE=1 SV=1	3	129	3	3	125	47	37	50	46	45	42	42	46	40	40	3	2	1	0	0	0	0	0	0	0	0	3	2	1	0	0	0	0	0	0	0	0	46	1.4	1.4	369.07	3228
B4F7C9;A0A0G2JWH5	B4F7C9;A0A0G2JWH5	16;16	15;15	15;15		Stt3a	tr|B4F7C9|B4F7C9_RAT STT3A, catalytic subunit of the oligosaccharyltransferase complex OS=Rattus norvegicus OX=10116 GN=Stt3a PE=1 SV=1;tr|A0A0G2JWH5|A0A0G2JWH5_RAT STT3A, catalytic subunit of the oligosaccharyltransferase complex OS=Rattus norvegicus OX=1	2	16	15	15	16	15	15	15	15	14	13	13	12	11	14	15	14	14	14	14	13	12	12	11	10	13	15	14	14	14	14	13	12	12	11	10	13	21.3	20.3	20.3	80.597	705
D4ACS0;D4A1S6;D3ZR53;A0A0G2JWJ0;Q10728-2;Q10728-3;Q10728	D4ACS0;D4A1S6;D3ZR53;A0A0G2JWJ0;Q10728-2;Q10728-3;Q10728	16;16;16;16;16;16;16	16;16;16;16;16;16;16	16;16;16;16;16;16;16	Protein phosphatase 1 regulatory subunit;Protein phosphatase 1 regulatory subunit 12A	Ppp1r12a	tr|D4ACS0|D4ACS0_RAT Protein phosphatase 1 regulatory subunit 12A OS=Rattus norvegicus OX=10116 GN=Ppp1r12a PE=1 SV=2;tr|D4A1S6|D4A1S6_RAT Protein phosphatase 1 regulatory subunit 12A OS=Rattus norvegicus OX=10116 GN=Ppp1r12a PE=1 SV=3;tr|D3ZR53|D3ZR53_RAT	7	16	16	16	16	6	5	7	6	5	2	2	3	4	3	16	6	5	7	6	5	2	2	3	4	3	16	6	5	7	6	5	2	2	3	4	3	20.8	20.8	20.8	109.11	972
A0A0G2JWJ3	A0A0G2JWJ3	3	3	3			tr|A0A0G2JWJ3|A0A0G2JWJ3_RAT Midline 2 OS=Rattus norvegicus OX=10116 GN=Mid2 PE=4 SV=1	1	3	3	3	3	1	0	1	1	0	1	0	1	0	0	3	1	0	1	1	0	1	0	1	0	0	3	1	0	1	1	0	1	0	1	0	0	5.1	5.1	5.1	79.766	705
Q9QUG4;A0A0G2JWJ5;Q64535;Q9R0T2;Q64535-2;Q64535-3	Q9QUG4;A0A0G2JWJ5;Q64535;Q9R0T2;Q64535-2;Q64535-3	11;11;11;8;7;6	10;10;10;8;6;5	10;10;10;8;6;5	Copper-transporting ATPase 2	Atp7b	tr|Q9QUG4|Q9QUG4_RAT ATPase 7B OS=Rattus norvegicus OX=10116 GN=Atp7b PE=1 SV=1;tr|A0A0G2JWJ5|A0A0G2JWJ5_RAT Copper-transporting ATPase 2 OS=Rattus norvegicus OX=10116 GN=Atp7b PE=1 SV=1;sp|Q64535|ATP7B_RAT Copper-transporting ATPase 2 OS=Rattus norvegicus	6	11	10	10	11	1	1	1	1	1	1	2	1	1	1	10	1	1	0	1	1	0	1	1	1	0	10	1	1	0	1	1	0	1	1	1	0	10	9.3	9.3	156.03	1452
B1WBR1;A0A0G2JWJ7;O35254	B1WBR1;A0A0G2JWJ7;O35254	6;6;6	6;6;6	6;6;6	Golgi reassembly-stacking protein 1	Gorasp1	tr|B1WBR1|B1WBR1_RAT Golgi reassembly-stacking protein 1 OS=Rattus norvegicus OX=10116 GN=Gorasp1 PE=1 SV=1;tr|A0A0G2JWJ7|A0A0G2JWJ7_RAT Golgi reassembly-stacking protein 1 OS=Rattus norvegicus OX=10116 GN=Gorasp1 PE=1 SV=1;sp|O35254|GORS1_RAT Golgi reasse	3	6	6	6	6	3	3	2	2	1	3	3	3	3	2	6	3	3	2	2	1	3	3	3	3	2	6	3	3	2	2	1	3	3	3	3	2	20.2	20.2	20.2	47.052	446
A0A0G2JWK7;P31232	A0A0G2JWK7;P31232	21;21	21;21	20;20	Transgelin	Tagln	tr|A0A0G2JWK7|A0A0G2JWK7_RAT Transgelin OS=Rattus norvegicus OX=10116 GN=Tagln PE=1 SV=1;sp|P31232|TAGL_RAT Transgelin OS=Rattus norvegicus OX=10116 GN=Tagln PE=1 SV=2	2	21	21	20	20	19	19	19	18	19	15	15	17	14	15	20	19	19	19	18	19	15	15	17	14	15	19	18	18	18	17	18	14	14	16	13	14	81.6	81.6	81.6	23.34	207
A0A0G2JWL2;F1LS35	A0A0G2JWL2;F1LS35	4;4	3;3	3;3		Hps5	tr|A0A0G2JWL2|A0A0G2JWL2_RAT Serum amyloid A4 OS=Rattus norvegicus OX=10116 GN=Hps5 PE=4 SV=1;tr|F1LS35|F1LS35_RAT HPS5, biogenesis of lysosomal organelles complex 2 subunit 2 OS=Rattus norvegicus OX=10116 GN=Hps5 PE=4 SV=1	2	4	3	3	3	0	0	1	0	1	1	0	0	0	0	3	0	0	1	0	0	1	0	0	0	0	3	0	0	1	0	0	1	0	0	0	0	4.2	3.4	3.4	120.65	1073
A0A0G2JWM2;Q5RJQ4	A0A0G2JWM2;Q5RJQ4	15;14	15;14	15;14	NAD-dependent protein deacetylase sirtuin-2	Sirt2	tr|A0A0G2JWM2|A0A0G2JWM2_RAT NAD-dependent protein deacetylase OS=Rattus norvegicus OX=10116 GN=Sirt2 PE=1 SV=1;sp|Q5RJQ4|SIR2_RAT NAD-dependent protein deacetylase sirtuin-2 OS=Rattus norvegicus OX=10116 GN=Sirt2 PE=1 SV=1	2	15	15	15	15	8	6	7	9	6	6	9	8	7	9	15	8	6	7	9	6	6	9	8	7	9	15	8	6	7	9	6	6	9	8	7	9	45.4	45.4	45.4	43.163	388
A0A0G2JWM7	A0A0G2JWM7	1	1	1			tr|A0A0G2JWM7|A0A0G2JWM7_RAT Interferon, lambda 1 OS=Rattus norvegicus OX=10116 GN=Ifnl1 PE=4 SV=1	1	1	1	1	1	1	1	1	1	1	1	1	1	1	1	1	1	1	1	1	1	1	1	1	1	1	1	1	1	1	1	1	1	1	1	1	1	7.3	7.3	7.3	21.459	192
Q3B7C8;A0A0G2JWN8;Q9Z1C8-2;Q9Z1C8	Q3B7C8;A0A0G2JWN8;Q9Z1C8-2;Q9Z1C8	24;24;22;22	24;24;22;22	23;23;21;21	Rap guanine nucleotide exchange factor 3	Rapgef3	tr|Q3B7C8|Q3B7C8_RAT Rap guanine nucleotide exchange factor (GEF) 3 OS=Rattus norvegicus OX=10116 GN=Rapgef3 PE=2 SV=1;tr|A0A0G2JWN8|A0A0G2JWN8_RAT Rap guanine nucleotide exchange factor 3 OS=Rattus norvegicus OX=10116 GN=Rapgef3 PE=4 SV=1;sp|Q9Z1C8-2|RPGF	4	24	24	23	23	5	5	3	0	5	7	6	8	5	9	23	5	5	3	0	5	7	6	8	5	9	22	5	5	3	0	5	7	6	8	5	9	33.3	33.3	32.1	100.25	884
A0A0G2JWN9;Q5TLG7;E9PTN1	A0A0G2JWN9;Q5TLG7;E9PTN1	5;5;5	5;5;5	5;5;5		Brd8	tr|A0A0G2JWN9|A0A0G2JWN9_RAT Bromodomain-containing 8 OS=Rattus norvegicus OX=10116 GN=Brd8 PE=1 SV=1;tr|Q5TLG7|Q5TLG7_RAT Nuclear receptor coactivator p120 OS=Rattus norvegicus OX=10116 GN=Brd8 PE=2 SV=1;tr|E9PTN1|E9PTN1_RAT Bromodomain-containing 8 OS=Ra	3	5	5	5	4	0	0	0	0	0	0	0	0	1	0	4	0	0	0	0	0	0	0	0	1	0	4	0	0	0	0	0	0	0	0	1	0	6.2	6.2	6.2	102.59	951
A0A0G2JWP1;B4F7F1;A0A0G2K6F9	A0A0G2JWP1;B4F7F1;A0A0G2K6F9	4;4;3	4;4;3	3;3;3		Cstf2	tr|A0A0G2JWP1|A0A0G2JWP1_RAT Cleavage stimulation factor subunit 2 OS=Rattus norvegicus OX=10116 GN=Cstf2 PE=1 SV=1;tr|B4F7F1|B4F7F1_RAT Cleavage stimulation factor subunit 2 OS=Rattus norvegicus OX=10116 GN=Cstf2 PE=1 SV=1;tr|A0A0G2K6F9|A0A0G2K6F9_RAT Cle	3	4	4	3	4	1	1	2	2	2	0	1	0	1	1	4	1	1	2	2	2	0	1	0	1	1	3	1	1	2	2	2	0	1	0	1	1	12.6	12.6	9.3	55.549	525
A0A0G2JWP8;P41516;A0A0G2JUF8;Q63176	A0A0G2JWP8;P41516;A0A0G2JUF8	18;18;17;2	7;7;6;1	7;7;6;1	DNA topoisomerase 2-alpha	Top2a	tr|A0A0G2JWP8|A0A0G2JWP8_RAT DNA topoisomerase 2 OS=Rattus norvegicus OX=10116 GN=Top2a PE=1 SV=1;sp|P41516|TOP2A_RAT DNA topoisomerase 2-alpha OS=Rattus norvegicus OX=10116 GN=Top2a PE=1 SV=1;tr|A0A0G2JUF8|A0A0G2JUF8_RAT DNA topoisomerase 2 OS=Rattus norv	4	18	7	7	18	6	6	7	7	4	6	3	5	4	5	7	0	0	0	1	0	1	1	1	0	1	7	0	0	0	1	0	1	1	1	0	1	12.6	5.4	5.4	173.29	1528
D3ZYG3;A0A0G2JWQ0	D3ZYG3;A0A0G2JWQ0	4;4	4;4	4;4		Gtf2h1	tr|D3ZYG3|D3ZYG3_RAT General transcription factor II H, polypeptide 1 (Predicted), isoform CRA_b OS=Rattus norvegicus OX=10116 GN=Gtf2h1 PE=1 SV=1;tr|A0A0G2JWQ0|A0A0G2JWQ0_RAT General transcription factor IIH subunit 1 OS=Rattus norvegicus OX=10116 GN=Gtf2	2	4	4	4	4	1	0	1	0	0	1	0	0	0	0	4	1	0	1	0	0	1	0	0	0	0	4	1	0	1	0	0	1	0	0	0	0	9.1	9.1	9.1	58.051	516
A0A0G2JWQ7;Q9JJ05	A0A0G2JWQ7;Q9JJ05	11;11	11;11	11;11	Glycoprotein-N-acetylgalactosamine 3-beta-galactosyltransferase 1	C1galt1	tr|A0A0G2JWQ7|A0A0G2JWQ7_RAT Glycoprotein-N-acetylgalactosamine 3-beta-galactosyltransferase 1 OS=Rattus norvegicus OX=10116 GN=C1galt1 PE=1 SV=1;sp|Q9JJ05|C1GLT_RAT Glycoprotein-N-acetylgalactosamine 3-beta-galactosyltransferase 1 OS=Rattus norvegicus OX=	2	11	11	11	11	6	8	6	5	3	6	7	7	5	4	11	6	8	6	5	3	6	7	7	5	4	11	6	8	6	5	3	6	7	7	5	4	33.6	33.6	33.6	45.432	390
F1MA13;A0A0G2JWR1;Q7TNK6	F1MA13;A0A0G2JWR1;Q7TNK6	3;3;3	3;3;3	3;3;3	tRNA (guanine(10)-N2)-methyltransferase homolog	Trmt11	tr|F1MA13|F1MA13_RAT Putative RNA methylase MDS024, isoform CRA_a OS=Rattus norvegicus OX=10116 GN=Trmt11 PE=4 SV=3;tr|A0A0G2JWR1|A0A0G2JWR1_RAT tRNA (guanine(10)-N2)-methyltransferase homolog OS=Rattus norvegicus OX=10116 GN=Trmt11 PE=4 SV=1;sp|Q7TNK6|TRM	3	3	3	3	3	0	0	0	0	0	0	0	0	0	0	3	0	0	0	0	0	0	0	0	0	0	3	0	0	0	0	0	0	0	0	0	0	6.9	6.9	6.9	52.877	461
A0A0G2JWR3	A0A0G2JWR3	3	3	3			tr|A0A0G2JWR3|A0A0G2JWR3_RAT Uncharacterized protein OS=Rattus norvegicus OX=10116 PE=4 SV=1	1	3	3	3	3	0	0	0	0	0	0	0	0	0	0	3	0	0	0	0	0	0	0	0	0	0	3	0	0	0	0	0	0	0	0	0	0	4.8	4.8	4.8	58.357	517
D3ZSS1;A0A0G2JWR5;A0A0G2JZ19;B2RYG5	D3ZSS1;A0A0G2JWR5;A0A0G2JZ19;B2RYG5	7;7;7;7	4;4;4;4	4;4;4;4		Taf15	tr|D3ZSS1|D3ZSS1_RAT TAF15 RNA polymerase II, TATA box binding protein (TBP)-associated factor (Predicted), isoform CRA_a OS=Rattus norvegicus OX=10116 GN=Taf15 PE=4 SV=1;tr|A0A0G2JWR5|A0A0G2JWR5_RAT TATA-binding protein-associated factor 2N-like OS=Rattus	4	7	4	4	7	5	5	5	5	4	5	5	4	5	5	4	2	2	2	2	2	2	2	1	2	2	4	2	2	2	2	2	2	2	1	2	2	17	9.6	9.6	43.248	394
A0A0G2JWS3;Q0KL00	A0A0G2JWS3;Q0KL00	10;9	10;9	10;9	Piezo-type mechanosensitive ion channel component 1	Piezo1	tr|A0A0G2JWS3|A0A0G2JWS3_RAT Piezo-type mechanosensitive ion channel component OS=Rattus norvegicus OX=10116 GN=Piezo1 PE=1 SV=1;sp|Q0KL00|PIEZ1_RAT Piezo-type mechanosensitive ion channel component 1 OS=Rattus norvegicus OX=10116 GN=Piezo1 PE=1 SV=3	2	10	10	10	10	3	3	5	5	3	2	3	4	3	3	10	3	3	5	5	3	2	3	4	3	3	10	3	3	5	5	3	2	3	4	3	3	5	5	5	290.33	2535
F1LNX8;A0A0G2JWT4	F1LNX8;A0A0G2JWT4	4;4	4;4	4;4		Cmah	tr|F1LNX8|F1LNX8_RAT Cytidine monophospho-N-acetylneuraminic acid hydroxylase, pseudogene OS=Rattus norvegicus OX=10116 GN=Cmahp PE=4 SV=3;tr|A0A0G2JWT4|A0A0G2JWT4_RAT Cytidine monophospho-N-acetylneuraminic acid hydroxylase, pseudogene OS=Rattus norvegicu	2	4	4	4	4	0	0	0	0	0	0	0	0	0	0	4	0	0	0	0	0	0	0	0	0	0	4	0	0	0	0	0	0	0	0	0	0	8.4	8.4	8.4	66.63	574
A0A0G2JWT6;Q5FVJ9;D3ZGV2;A0A0G2JV14	A0A0G2JWT6;Q5FVJ9;D3ZGV2;A0A0G2JV14	8;5;4;4	8;5;4;4	8;5;4;4		Pex16	tr|A0A0G2JWT6|A0A0G2JWT6_RAT Peroxisomal membrane protein PEX16 OS=Rattus norvegicus OX=10116 GN=Pex16 PE=1 SV=1;tr|Q5FVJ9|Q5FVJ9_RAT Peroxisomal membrane protein PEX16 OS=Rattus norvegicus OX=10116 GN=Pex16 PE=2 SV=1;tr|D3ZGV2|D3ZGV2_RAT Peroxisomal membr	4	8	8	8	8	5	6	6	6	4	6	4	6	6	3	8	5	6	6	6	4	6	4	6	6	3	8	5	6	6	6	4	6	4	6	6	3	28.3	28.3	28.3	38.601	336
A0A1W2Q674;A0A0G2JWU2;G3V7A9	A0A1W2Q674;A0A0G2JWU2;G3V7A9	2;2;2	2;2;2	2;2;2	Claudin	Cldn10	tr|A0A1W2Q674|A0A1W2Q674_RAT Claudin OS=Rattus norvegicus OX=10116 GN=Cldn10 PE=3 SV=1;tr|A0A0G2JWU2|A0A0G2JWU2_RAT Claudin OS=Rattus norvegicus OX=10116 GN=Cldn10 PE=3 SV=1;tr|G3V7A9|G3V7A9_RAT Claudin OS=Rattus norvegicus OX=10116 GN=Cldn10 PE=3 SV=1	3	2	2	2	2	1	0	0	1	1	1	1	1	0	2	2	1	0	0	1	1	1	1	1	0	2	2	1	0	0	1	1	1	1	1	0	2	12.4	12.4	12.4	20.662	193
A0A0G2JWU3;F1M9A4;B5DER4;D3ZFE9;A0A0G2JUV4	A0A0G2JWU3;F1M9A4;B5DER4;D3ZFE9;A0A0G2JUV4	10;10;10;10;9	10;10;10;10;9	10;10;10;10;9		Mrpl1	tr|A0A0G2JWU3|A0A0G2JWU3_RAT Mitochondrial ribosomal protein L1-like OS=Rattus norvegicus OX=10116 GN=LOC100359687 PE=1 SV=1;tr|F1M9A4|F1M9A4_RAT Mitochondrial ribosomal protein L1 OS=Rattus norvegicus OX=10116 GN=Mrpl1 PE=4 SV=2;tr|B5DER4|B5DER4_RAT Mitoc	5	10	10	10	10	7	7	7	6	6	6	6	6	5	6	10	7	7	7	6	6	6	6	6	5	6	10	7	7	7	6	6	6	6	6	5	6	39.7	39.7	39.7	34.926	312
A0A0G2JWW2;F1M332	A0A0G2JWW2;F1M332	1;1	1;1	1;1		Arhgap28	tr|A0A0G2JWW2|A0A0G2JWW2_RAT Rho GTPase-activating protein 28 OS=Rattus norvegicus OX=10116 GN=Arhgap28 PE=4 SV=1;tr|F1M332|F1M332_RAT Rho GTPase-activating protein 28 OS=Rattus norvegicus OX=10116 GN=Arhgap28 PE=4 SV=3	2	1	1	1	1	0	0	0	0	0	0	0	0	0	0	1	0	0	0	0	0	0	0	0	0	0	1	0	0	0	0	0	0	0	0	0	0	2.2	2.2	2.2	68.19	603
D3ZG00;A0A0G2JWW8	D3ZG00;A0A0G2JWW8	4;4	4;4	4;4		Med30	tr|D3ZG00|D3ZG00_RAT Mediator complex subunit 30 OS=Rattus norvegicus OX=10116 GN=Med30 PE=4 SV=1;tr|A0A0G2JWW8|A0A0G2JWW8_RAT Mediator complex subunit 30 OS=Rattus norvegicus OX=10116 GN=Med30 PE=4 SV=1	2	4	4	4	4	1	1	1	1	1	0	1	1	1	1	4	1	1	1	1	1	0	1	1	1	1	4	1	1	1	1	1	0	1	1	1	1	32.2	32.2	32.2	16.346	143
A0A0G2K9W1;A0A0G2JWX0	A0A0G2K9W1;A0A0G2JWX0	1;1	1;1	1;1			tr|A0A0G2K9W1|A0A0G2K9W1_RAT Uncharacterized protein OS=Rattus norvegicus OX=10116 PE=4 SV=1;tr|A0A0G2JWX0|A0A0G2JWX0_RAT Uncharacterized protein OS=Rattus norvegicus OX=10116 PE=1 SV=1	2	1	1	1	1	0	0	0	0	0	0	0	0	0	0	1	0	0	0	0	0	0	0	0	0	0	1	0	0	0	0	0	0	0	0	0	0	9.8	9.8	9.8	14.667	132
A0A0G2JWY6;P0CH38	A0A0G2JWY6;P0CH38	1;1	1;1	1;1	F-box/SPRY domain-containing protein 1	Fbxo45	tr|A0A0G2JWY6|A0A0G2JWY6_RAT F-box/SPRY domain-containing protein 1 OS=Rattus norvegicus OX=10116 GN=Fbxo45 PE=4 SV=1;sp|P0CH38|FBSP1_RAT F-box/SPRY domain-containing protein 1 (Fragment) OS=Rattus norvegicus OX=10116 GN=Fbxo45 PE=3 SV=1	2	1	1	1	1	1	1	0	0	0	0	1	0	1	1	1	1	1	0	0	0	0	1	0	1	1	1	1	1	0	0	0	0	1	0	1	1	3.9	3.9	3.9	29.976	283
A0A0G2JWY8;D3ZXY9	A0A0G2JWY8	5;2	5;2	5;2			tr|A0A0G2JWY8|A0A0G2JWY8_RAT StAR-related lipid transfer domain-containing 7 OS=Rattus norvegicus OX=10116 GN=Stard7 PE=1 SV=1	2	5	5	5	4	0	1	1	0	1	2	1	1	1	1	4	0	1	1	0	1	2	1	1	1	1	4	0	1	1	0	1	2	1	1	1	1	17.2	17.2	17.2	43.067	373
D3ZPQ9;A0A0G2JWZ3	D3ZPQ9;A0A0G2JWZ3	6;6	6;6	6;6		Gsap	tr|D3ZPQ9|D3ZPQ9_RAT Gamma-secretase-activating protein OS=Rattus norvegicus OX=10116 GN=Gsap PE=4 SV=1;tr|A0A0G2JWZ3|A0A0G2JWZ3_RAT Gamma-secretase-activating protein OS=Rattus norvegicus OX=10116 GN=Gsap PE=4 SV=1	2	6	6	6	6	0	0	0	0	0	0	0	0	0	1	6	0	0	0	0	0	0	0	0	0	1	6	0	0	0	0	0	0	0	0	0	1	10.6	10.6	10.6	71.521	622
B4F7D1;A0A0G2JX01;Q4G027	B4F7D1;A0A0G2JX01	8;8;1	8;8;1	8;8;1		Ttc7a	tr|B4F7D1|B4F7D1_RAT Tetratricopeptide repeat domain 7A OS=Rattus norvegicus OX=10116 GN=Ttc7a PE=1 SV=1;tr|A0A0G2JX01|A0A0G2JX01_RAT Tetratricopeptide repeat domain 7A OS=Rattus norvegicus OX=10116 GN=Ttc7a PE=1 SV=1	3	8	8	8	8	2	1	1	2	1	1	1	1	1	1	8	2	1	1	2	1	1	1	1	1	1	8	2	1	1	2	1	1	1	1	1	1	12	12	12	96.055	858
A0A0G2JX07;Q5BJN2	A0A0G2JX07	5;2	4;2	4;2			tr|A0A0G2JX07|A0A0G2JX07_RAT Death-associated protein kinase 2 OS=Rattus norvegicus OX=10116 GN=Dapk2 PE=1 SV=1	2	5	4	4	5	3	3	2	1	2	3	2	2	1	2	4	2	2	1	0	1	2	1	1	0	1	4	2	2	1	0	1	2	1	1	0	1	18.1	13.7	13.7	42.332	365
A0A0G2JX10;Q5M9H0	A0A0G2JX10;Q5M9H0	9;9	9;9	9;9	Ankyrin repeat and SAM domain-containing protein 3	Anks3	tr|A0A0G2JX10|A0A0G2JX10_RAT Ankyrin repeat and SAM domain-containing protein 3 OS=Rattus norvegicus OX=10116 GN=Anks3 PE=1 SV=1;sp|Q5M9H0|ANKS3_RAT Ankyrin repeat and SAM domain-containing protein 3 OS=Rattus norvegicus OX=10116 GN=Anks3 PE=1 SV=1	2	9	9	9	9	1	1	1	0	1	1	2	2	2	2	9	1	1	1	0	1	1	2	2	2	2	9	1	1	1	0	1	1	2	2	2	2	19.1	19.1	19.1	72.24	655
A0A0G2JX15;F1MAA4;B5DEH6	A0A0G2JX15;F1MAA4;B5DEH6	3;3;3	3;3;3	3;3;3		Atp13a2	tr|A0A0G2JX15|A0A0G2JX15_RAT Cation-transporting ATPase OS=Rattus norvegicus OX=10116 GN=Atp13a2 PE=3 SV=1;tr|F1MAA4|F1MAA4_RAT Cation-transporting ATPase OS=Rattus norvegicus OX=10116 GN=Atp13a2 PE=3 SV=2;tr|B5DEH6|B5DEH6_RAT Cation-transporting ATPase OS	3	3	3	3	3	0	0	0	0	0	0	0	0	0	0	3	0	0	0	0	0	0	0	0	0	0	3	0	0	0	0	0	0	0	0	0	0	3.9	3.9	3.9	121.1	1114
A0A0G2JX16;F1M4M7	A0A0G2JX16;F1M4M7	6;4	6;4	6;4		Qrich1	tr|A0A0G2JX16|A0A0G2JX16_RAT Glutamine-rich 1 OS=Rattus norvegicus OX=10116 GN=Qrich1 PE=1 SV=1;tr|F1M4M7|F1M4M7_RAT Glutamine-rich 1 OS=Rattus norvegicus OX=10116 GN=Qrich1 PE=1 SV=2	2	6	6	6	6	3	2	2	3	3	2	2	3	1	2	6	3	2	2	3	3	2	2	3	1	2	6	3	2	2	3	3	2	2	3	1	2	8.2	8.2	8.2	86.514	777
A0A0G2JX25;Q5FVP6;Q99MD3	A0A0G2JX25;Q5FVP6	8;6;1	8;6;1	8;6;1		Gmpr2	tr|A0A0G2JX25|A0A0G2JX25_RAT GMP reductase OS=Rattus norvegicus OX=10116 GN=Gmpr2 PE=1 SV=1;tr|Q5FVP6|Q5FVP6_RAT GMP reductase OS=Rattus norvegicus OX=10116 GN=Gmpr2 PE=1 SV=1	3	8	8	8	8	3	1	2	3	3	2	3	4	1	3	8	3	1	2	3	3	2	3	4	1	3	8	3	1	2	3	3	2	3	4	1	3	26.7	26.7	26.7	38.047	348
Q8CJH8;A0A0G2JX26;Q6AZ69;Q8CJH9;E9PTR8	Q8CJH8;A0A0G2JX26;Q6AZ69;Q8CJH9;E9PTR8	3;3;3;3;3	3;3;3;3;3	3;3;3;3;3		rNPT4s;Slc17a3	tr|Q8CJH8|Q8CJH8_RAT Na/Pi cotransporter 4 OS=Rattus norvegicus OX=10116 GN=rNPT4s PE=2 SV=1;tr|A0A0G2JX26|A0A0G2JX26_RAT Solute carrier family 17 (Sodium phosphate), member 3, isoform CRA_b OS=Rattus norvegicus OX=10116 GN=Slc17a3 PE=1 SV=1;tr|Q6AZ69|Q6AZ	5	3	3	3	3	2	3	2	2	2	2	2	2	2	3	3	2	3	2	2	2	2	2	2	2	3	3	2	3	2	2	2	2	2	2	2	3	10.9	10.9	10.9	51.493	469
A0A0G2JX30;A0A096MJU1;A0A096MKA5;A0A096MKB6	A0A0G2JX30	17;7;5;3	17;7;5;3	13;7;5;0			tr|A0A0G2JX30|A0A0G2JX30_RAT ATPase family, AAA domain-containing 2B OS=Rattus norvegicus OX=10116 GN=Atad2b PE=1 SV=1	4	17	17	13	17	2	3	2	1	1	0	0	2	0	1	17	2	3	2	1	1	0	0	2	0	1	13	1	2	1	1	1	0	0	1	0	1	15.9	15.9	13.1	162.9	1453
A0A0G2JX31;Q5U2W8;A0A0G2JY35	A0A0G2JX31;Q5U2W8;A0A0G2JY35	2;1;1	2;1;1	1;0;0		Pot1	tr|A0A0G2JX31|A0A0G2JX31_RAT Protection of telomeres 1 OS=Rattus norvegicus OX=10116 GN=Pot1 PE=4 SV=1;tr|Q5U2W8|Q5U2W8_RAT Protection of telomeres 1 OS=Rattus norvegicus OX=10116 GN=Pot1 PE=2 SV=1;tr|A0A0G2JY35|A0A0G2JY35_RAT Protection of telomeres 1 OS=	3	2	2	1	2	0	0	0	0	0	0	0	0	0	0	2	0	0	0	0	0	0	0	0	0	0	1	0	0	0	0	0	0	0	0	0	0	3.6	3.6	2.2	70.982	638
A0A0G2JX36	A0A0G2JX36	1	1	1			tr|A0A0G2JX36|A0A0G2JX36_RAT Uncharacterized protein OS=Rattus norvegicus OX=10116 PE=1 SV=1	1	1	1	1	1	0	0	0	0	0	0	0	0	0	0	1	0	0	0	0	0	0	0	0	0	0	1	0	0	0	0	0	0	0	0	0	0	9.2	9.2	9.2	13.227	119
A0A0G2JZR7;A0A0G2K560;A0A0G2K091;A0A0G2JX39;P51882;Q4KLZ9	A0A0G2JZR7;A0A0G2K560;A0A0G2K091;A0A0G2JX39;P51882;Q4KLZ9	4;4;4;4;4;3	4;4;4;4;4;3	4;4;4;4;4;3	T-cell surface glycoprotein CD5	Cd5	tr|A0A0G2JZR7|A0A0G2JZR7_RAT T-cell surface glycoprotein CD5-like OS=Rattus norvegicus OX=10116 GN=LOC100911215 PE=1 SV=1;tr|A0A0G2K560|A0A0G2K560_RAT T-cell surface glycoprotein CD5 OS=Rattus norvegicus OX=10116 GN=Cd5 PE=1 SV=1;tr|A0A0G2K091|A0A0G2K091_R	6	4	4	4	4	1	1	1	1	2	0	0	2	0	1	4	1	1	1	1	2	0	0	2	0	1	4	1	1	1	1	2	0	0	2	0	1	11.4	11.4	11.4	49.961	457
A0A0G2JX45;D4A2N1	A0A0G2JX45;D4A2N1	13;12	13;12	13;12	Arginyl-tRNA--protein transferase 1	Ate1	tr|A0A0G2JX45|A0A0G2JX45_RAT Arginyl-tRNA--protein transferase 1 OS=Rattus norvegicus OX=10116 GN=Ate1 PE=1 SV=1;tr|D4A2N1|D4A2N1_RAT Arginyl-tRNA--protein transferase 1 OS=Rattus norvegicus OX=10116 GN=Ate1 PE=1 SV=1	2	13	13	13	13	2	1	2	3	3	1	2	1	1	2	13	2	1	2	3	3	1	2	1	1	2	13	2	1	2	3	3	1	2	1	1	2	36.1	36.1	36.1	58.7	513
A0A0G2JX58;Q5M829	A0A0G2JX58;Q5M829	2;2	2;2	2;2		Prelid1	tr|A0A0G2JX58|A0A0G2JX58_RAT PRELI domain-containing 1 OS=Rattus norvegicus OX=10116 GN=Prelid1 PE=4 SV=1;tr|Q5M829|Q5M829_RAT PRELI domain-containing 1 OS=Rattus norvegicus OX=10116 GN=Prelid1 PE=2 SV=1	2	2	2	2	2	1	1	0	1	0	1	1	1	1	1	2	1	1	0	1	0	1	1	1	1	1	2	1	1	0	1	0	1	1	1	1	1	10.1	10.1	10.1	20.629	179
A0A0G2JX61;D3ZZW3	A0A0G2JX61	5;2	5;2	5;2			tr|A0A0G2JX61|A0A0G2JX61_RAT Ectonucleoside triphosphate diphosphohydrolase 4 OS=Rattus norvegicus OX=10116 GN=Entpd4 PE=3 SV=1	2	5	5	5	5	0	2	0	1	1	1	0	0	0	0	5	0	2	0	1	1	1	0	0	0	0	5	0	2	0	1	1	1	0	0	0	0	9	9	9	69.765	613
B1WBT4;A0A0G2JX62;A0A096MJB4;G3V8I2;A0A0G2KAH6	B1WBT4;A0A0G2JX62	11;11;4;3;3	8;8;3;1;1	7;7;2;0;0		Srpk2	tr|B1WBT4|B1WBT4_RAT SFRS protein kinase 2 OS=Rattus norvegicus OX=10116 GN=Srpk2 PE=1 SV=1;tr|A0A0G2JX62|A0A0G2JX62_RAT SRSF protein kinase 2 OS=Rattus norvegicus OX=10116 GN=Srpk2 PE=1 SV=1	5	11	8	7	10	3	4	5	3	2	2	3	3	2	2	7	1	2	3	1	1	1	1	2	1	1	6	1	2	3	1	1	1	1	2	1	1	19.4	15.7	14	76.947	681
A0A0G2JX64;P04692-6;Q91XN6;P04692-3	A0A0G2JX64;P04692-6;Q91XN6;P04692-3	27;26;25;25	2;2;2;2	0;0;0;0	Tropomyosin alpha-1 chain	Tpm1	tr|A0A0G2JX64|A0A0G2JX64_RAT Tropomyosin 1, alpha, isoform CRA_i OS=Rattus norvegicus OX=10116 GN=Tpm1 PE=1 SV=1;sp|P04692-6|TPM1_RAT Isoform 6 of Tropomyosin alpha-1 chain OS=Rattus norvegicus OX=10116 GN=Tpm1;tr|Q91XN6|Q91XN6_RAT Tropomyosin 1, alpha, is	4	27	2	0	27	21	21	20	20	19	18	18	20	18	17	2	1	1	1	1	1	1	1	1	1	1	0	0	0	0	0	0	0	0	0	0	0	69.7	5.6	0	32.708	284
D3ZZ32;A0A0G2JX67;Q5HZA6-2;Q5HZA6	D3ZZ32;A0A0G2JX67;Q5HZA6-2;Q5HZA6	6;6;6;6	6;6;6;6	6;6;6;6	Prolyl endopeptidase-like	Prepl	tr|D3ZZ32|D3ZZ32_RAT Prolyl endopeptidase-like OS=Rattus norvegicus OX=10116 GN=Prepl PE=1 SV=3;tr|A0A0G2JX67|A0A0G2JX67_RAT Prolyl endopeptidase-like OS=Rattus norvegicus OX=10116 GN=Prepl PE=1 SV=1;sp|Q5HZA6-2|PPCEL_RAT Isoform 2 of Prolyl endopeptidase-	4	6	6	6	6	0	0	0	0	0	0	0	0	1	0	6	0	0	0	0	0	0	0	0	1	0	6	0	0	0	0	0	0	0	0	1	0	9.4	9.4	9.4	83.622	726
F1M9N4;A0A0G2JX72;D3ZQV3	F1M9N4;A0A0G2JX72	6;6;2	6;6;2	4;4;2		Mbnl1	tr|F1M9N4|F1M9N4_RAT Muscleblind-like-splicing regulator 1 OS=Rattus norvegicus OX=10116 GN=Mbnl1 PE=1 SV=2;tr|A0A0G2JX72|A0A0G2JX72_RAT Muscleblind-like-splicing regulator 1 OS=Rattus norvegicus OX=10116 GN=Mbnl1 PE=1 SV=1	3	6	6	4	6	2	2	2	3	2	2	2	2	2	2	6	2	2	2	3	2	2	2	2	2	2	4	1	1	1	2	1	1	1	1	1	1	16.5	16.5	7.2	41.746	387
A0A0G2JX74;P42346	A0A0G2JX74;P42346	75;75	75;75	75;75	Serine/threonine-protein kinase mTOR	Mtor	tr|A0A0G2JX74|A0A0G2JX74_RAT Serine/threonine-protein kinase mTOR OS=Rattus norvegicus OX=10116 GN=Mtor PE=1 SV=1;sp|P42346|MTOR_RAT Serine/threonine-protein kinase mTOR OS=Rattus norvegicus OX=10116 GN=Mtor PE=1 SV=1	2	75	75	75	73	32	34	36	31	28	36	31	34	28	27	73	32	34	36	31	28	36	31	34	28	27	73	32	34	36	31	28	36	31	34	28	27	37.2	37.2	37.2	288.26	2545
Q4V7D1;A0A0G2K075;A0A0G2JX79;A0A0G2JXS8;Q7TPJ0	Q4V7D1;A0A0G2K075;A0A0G2JX79;A0A0G2JXS8;Q7TPJ0	5;5;5;5;5	5;5;5;5;5	5;5;5;5;5	Translocon-associated protein subunit alpha	Ssr1	tr|Q4V7D1|Q4V7D1_RAT Signal sequence receptor, alpha OS=Rattus norvegicus OX=10116 GN=Ssr1 PE=1 SV=1;tr|A0A0G2K075|A0A0G2K075_RAT Translocon-associated protein subunit alpha OS=Rattus norvegicus OX=10116 GN=Ssr1 PE=1 SV=1;tr|A0A0G2JX79|A0A0G2JX79_RAT Trans	5	5	5	5	5	3	4	3	3	3	3	3	4	2	3	5	3	4	3	3	3	3	3	4	2	3	5	3	4	3	3	3	3	3	4	2	3	26.1	26.1	26.1	32.207	287
D3ZMW5;A0A0G2JX92;M0RCP2	D3ZMW5;A0A0G2JX92	6;6;1	6;6;1	6;6;1		Sh3pxd2a	tr|D3ZMW5|D3ZMW5_RAT SH3 and PX domains 2A OS=Rattus norvegicus OX=10116 GN=Sh3pxd2a PE=1 SV=1;tr|A0A0G2JX92|A0A0G2JX92_RAT SH3 and PX domains 2A OS=Rattus norvegicus OX=10116 GN=Sh3pxd2a PE=1 SV=1	3	6	6	6	6	1	1	1	1	1	0	0	0	2	1	6	1	1	1	1	1	0	0	0	2	1	6	1	1	1	1	1	0	0	0	2	1	6.5	6.5	6.5	118.21	1073
F1LP59;A0A0G2JXA1	F1LP59;A0A0G2JXA1	20;20	1;1	1;1		Rab3gap1	tr|F1LP59|F1LP59_RAT Rab3 GTPase-activating protein catalytic subunit OS=Rattus norvegicus OX=10116 GN=Rab3gap1 PE=1 SV=3;tr|A0A0G2JXA1|A0A0G2JXA1_RAT Rab3 GTPase-activating protein catalytic subunit OS=Rattus norvegicus OX=10116 GN=Rab3gap1 PE=1 SV=1	2	20	1	1	20	6	7	6	6	6	5	6	5	6	5	1	0	0	0	0	0	0	0	0	0	0	1	0	0	0	0	0	0	0	0	0	0	27.6	2.5	2.5	85.88	767
A0A0G2JXA6;F1LYL8	A0A0G2JXA6;F1LYL8	8;8	1;1	1;1	Ribosomal protein S6 kinase	Rps6ka6	tr|A0A0G2JXA6|A0A0G2JXA6_RAT Non-specific serine/threonine protein kinase OS=Rattus norvegicus OX=10116 GN=Rps6ka6 PE=4 SV=1;tr|F1LYL8|F1LYL8_RAT Ribosomal protein S6 kinase OS=Rattus norvegicus OX=10116 GN=Rps6ka6 PE=3 SV=2	2	8	1	1	8	7	5	6	5	5	5	5	4	5	5	1	1	0	0	0	0	0	0	0	0	0	1	1	0	0	0	0	0	0	0	0	0	13.4	2.2	2.2	80.87	714
A0A0G2JXB1;V5QRT9;V5QQQ4;V5QQP9;A0A0G2JXN6;P08699;V5QSV9;V5QR27;V5QQW0	A0A0G2JXB1;V5QRT9;V5QQQ4;V5QQP9;A0A0G2JXN6;P08699;V5QSV9;V5QR27;V5QQW0	10;10;10;10;10;10;9;9;9	10;10;10;10;10;10;9;9;9	10;10;10;10;10;10;9;9;9	Galectin;Galectin-3	Lgals3	tr|A0A0G2JXB1|A0A0G2JXB1_RAT Galectin OS=Rattus norvegicus OX=10116 GN=Lgals3 PE=1 SV=1;tr|V5QRT9|V5QRT9_RAT Galectin OS=Rattus norvegicus OX=10116 PE=2 SV=1;tr|V5QQQ4|V5QQQ4_RAT Galectin OS=Rattus norvegicus OX=10116 PE=2 SV=1;tr|V5QQP9|V5QQP9_RAT Galecti	9	10	10	10	10	6	6	6	6	5	5	4	5	3	4	10	6	6	6	6	5	5	4	5	3	4	10	6	6	6	6	5	5	4	5	3	4	34.1	34.1	34.1	26.335	252
F1LRA1;A0A0G2JXC1	F1LRA1;A0A0G2JXC1	20;20	20;20	2;2		Lman1	tr|F1LRA1|F1LRA1_RAT Protein ERGIC-53 OS=Rattus norvegicus OX=10116 GN=Lman1 PE=1 SV=3;tr|A0A0G2JXC1|A0A0G2JXC1_RAT Protein ERGIC-53 OS=Rattus norvegicus OX=10116 GN=Lman1 PE=1 SV=1	2	20	20	2	20	16	16	16	17	14	16	16	15	15	17	20	16	16	16	17	14	16	16	15	15	17	2	2	1	2	2	1	1	2	1	1	2	40.8	40.8	2.9	57.985	517
A0A0G2JXC2	A0A0G2JXC2	24	16	16			tr|A0A0G2JXC2|A0A0G2JXC2_RAT Formin-like 3 OS=Rattus norvegicus OX=10116 GN=Fmnl3 PE=1 SV=1	1	24	16	16	23	12	10	8	9	8	7	6	3	7	7	15	7	4	4	4	3	3	4	1	3	4	15	7	4	4	4	3	3	4	1	3	4	25.8	18	18	106.96	934
A0A0G2JXC3;P05765;D3ZSE0	A0A0G2JXC3;P05765;D3ZSE0	7;7;6	7;7;6	5;5;5	40S ribosomal protein S21	Rps21;LOC100363012	tr|A0A0G2JXC3|A0A0G2JXC3_RAT 40S ribosomal protein S21 OS=Rattus norvegicus OX=10116 GN=Rps21 PE=1 SV=1;sp|P05765|RS21_RAT 40S ribosomal protein S21 OS=Rattus norvegicus OX=10116 GN=Rps21 PE=1 SV=1;tr|D3ZSE0|D3ZSE0_RAT 40S ribosomal protein S21 OS=Rattus n	3	7	7	5	7	6	6	6	5	6	5	4	5	5	5	7	6	6	6	5	6	5	4	5	5	5	5	4	4	4	3	4	3	2	3	4	3	69.1	69.1	44.4	8.866	81
A0A0G2JXC8;Q0VGK2	A0A0G2JXC8;Q0VGK2	6;6	6;6	6;6	Tetratricopeptide repeat protein 39C	Ttc39c	tr|A0A0G2JXC8|A0A0G2JXC8_RAT Tetratricopeptide repeat protein 39C OS=Rattus norvegicus OX=10116 GN=Ttc39c PE=1 SV=1;sp|Q0VGK2|TT39C_RAT Tetratricopeptide repeat protein 39C OS=Rattus norvegicus OX=10116 GN=Ttc39c PE=2 SV=1	2	6	6	6	6	0	0	1	0	0	0	1	1	1	1	6	0	0	1	0	0	0	1	1	1	1	6	0	0	1	0	0	0	1	1	1	1	12.5	12.5	12.5	61.767	545
A0A0G2JXC9;Q62751	A0A0G2JXC9;Q62751	15;15	14;14	14;14	Iron-responsive element-binding protein 2	Ireb2	tr|A0A0G2JXC9|A0A0G2JXC9_RAT Iron-responsive element-binding protein 2 OS=Rattus norvegicus OX=10116 GN=Ireb2 PE=1 SV=1;sp|Q62751|IREB2_RAT Iron-responsive element-binding protein 2 OS=Rattus norvegicus OX=10116 GN=Ireb2 PE=1 SV=2	2	15	14	14	14	3	5	3	3	4	4	5	4	3	3	13	3	4	2	2	3	3	4	3	2	2	13	3	4	2	2	3	3	4	3	2	2	21	20.1	20.1	105.03	964
A0A0G2JXD5;G3V773;Q03070	A0A0G2JXD5	7;2;2	7;2;2	7;2;2			tr|A0A0G2JXD5|A0A0G2JXD5_RAT Beta-chimaerin OS=Rattus norvegicus OX=10116 GN=Chn2 PE=1 SV=1	3	7	7	7	4	0	1	2	0	0	1	1	1	1	0	4	0	1	2	0	0	1	1	1	1	0	4	0	1	2	0	0	1	1	1	1	0	18.5	18.5	18.5	52.735	460
A0A0G2JXD8;D3ZDS9	A0A0G2JXD8;D3ZDS9	3;3	3;3	3;3		Ifnar1	tr|A0A0G2JXD8|A0A0G2JXD8_RAT Interferon (Alpha and beta) receptor 1 (Predicted), isoform CRA_c OS=Rattus norvegicus OX=10116 GN=Ifnar1 PE=4 SV=1;tr|D3ZDS9|D3ZDS9_RAT Interferon (Alpha and beta) receptor 1 (Predicted), isoform CRA_a OS=Rattus norvegicus OX=	2	3	3	3	3	0	0	0	0	0	0	0	0	0	1	3	0	0	0	0	0	0	0	0	0	1	3	0	0	0	0	0	0	0	0	0	1	6.4	6.4	6.4	49.434	439
A0A0G2JXD9	A0A0G2JXD9	18	18	17			tr|A0A0G2JXD9|A0A0G2JXD9_RAT Dopey family member 2 OS=Rattus norvegicus OX=10116 GN=Dopey2 PE=1 SV=1	1	18	18	17	18	4	4	4	3	2	1	2	1	2	2	18	4	4	4	3	2	1	2	1	2	2	17	3	3	3	3	2	1	2	1	1	2	8.7	8.7	8.3	257.75	2298
A0A0G2K924;A0A0G2JXE5;Q7TP65-2;Q7TP65	A0A0G2K924;A0A0G2JXE5;Q7TP65-2;Q7TP65	8;8;8;8	8;8;8;8	8;8;8;8	Ankyrin repeat and LEM domain-containing protein 2	Ankle2	tr|A0A0G2K924|A0A0G2K924_RAT Ankyrin repeat and LEM domain-containing protein 2 OS=Rattus norvegicus OX=10116 GN=Ankle2 PE=1 SV=1;tr|A0A0G2JXE5|A0A0G2JXE5_RAT Ankyrin repeat and LEM domain-containing protein 2 OS=Rattus norvegicus OX=10116 GN=Ankle2 PE=1 S	4	8	8	8	7	2	1	4	5	2	1	2	3	2	2	7	2	1	4	5	2	1	2	3	2	2	7	2	1	4	5	2	1	2	3	2	2	11.5	11.5	11.5	103.37	931
A0A0G2JXF0;A0A0G2K3L5	A0A0G2JXF0;A0A0G2K3L5	3;3	1;1	1;1			tr|A0A0G2JXF0|A0A0G2JXF0_RAT Uncharacterized protein OS=Rattus norvegicus OX=10116 PE=1 SV=1;tr|A0A0G2K3L5|A0A0G2K3L5_RAT Uncharacterized protein OS=Rattus norvegicus OX=10116 PE=4 SV=1	2	3	1	1	3	2	1	2	2	0	2	0	0	1	0	1	1	0	1	1	0	1	0	0	1	0	1	1	0	1	1	0	1	0	0	1	0	36.1	14.8	14.8	11.801	108
A0A0G2JXF9;Q5RKG2	A0A0G2JXF9;Q5RKG2	4;3	3;2	3;2	Host cell factor 2	Hcfc2	tr|A0A0G2JXF9|A0A0G2JXF9_RAT Host cell factor 2 OS=Rattus norvegicus OX=10116 GN=Hcfc2 PE=4 SV=1;sp|Q5RKG2|HCFC2_RAT Host cell factor 2 OS=Rattus norvegicus OX=10116 GN=Hcfc2 PE=2 SV=1	2	4	3	3	4	2	2	2	2	2	2	2	2	2	1	3	2	2	2	2	2	2	2	2	2	1	3	2	2	2	2	2	2	2	2	2	1	5.4	4.1	4.1	79.018	723
A0A0G2JXG2;M0RB75;B1WBM8	A0A0G2JXG2;M0RB75;B1WBM8	2;2;1	2;2;1	2;2;1		Kdm4b;LOC301128	tr|A0A0G2JXG2|A0A0G2JXG2_RAT Lysine demethylase 4B OS=Rattus norvegicus OX=10116 GN=Kdm4b PE=4 SV=1;tr|M0RB75|M0RB75_RAT Lysine demethylase 4B OS=Rattus norvegicus OX=10116 GN=Kdm4b PE=4 SV=1;tr|B1WBM8|B1WBM8_RAT LOC301128 protein (Fragment) OS=Rattus norv	3	2	2	2	1	0	0	0	1	0	0	0	0	0	0	1	0	0	0	1	0	0	0	0	0	0	1	0	0	0	1	0	0	0	0	0	0	3.1	3.1	3.1	116.8	1042
A0A0G2JXG3;Q6AY41	A0A0G2JXG3;Q6AY41	9;8	9;8	8;7	Cell cycle control protein 50A	Tmem30a	tr|A0A0G2JXG3|A0A0G2JXG3_RAT Cell cycle control protein OS=Rattus norvegicus OX=10116 GN=Tmem30a PE=1 SV=1;sp|Q6AY41|CC50A_RAT Cell cycle control protein 50A OS=Rattus norvegicus OX=10116 GN=Tmem30a PE=1 SV=1	2	9	9	8	9	4	4	4	5	3	5	5	5	5	4	9	4	4	4	5	3	5	5	5	5	4	8	3	3	3	4	3	4	4	4	4	3	26.4	26.4	24.2	41.095	364
A0A0G2JXG5	A0A0G2JXG5	5	5	5			tr|A0A0G2JXG5|A0A0G2JXG5_RAT Uncharacterized protein OS=Rattus norvegicus OX=10116 PE=1 SV=1	1	5	5	5	5	3	4	2	2	3	3	2	3	2	2	5	3	4	2	2	3	3	2	3	2	2	5	3	4	2	2	3	3	2	3	2	2	35.8	35.8	35.8	17.705	165
F1M0N7;A0A0G2JXG7	F1M0N7;A0A0G2JXG7	35;35	35;35	35;35		Lrrc16a	tr|F1M0N7|F1M0N7_RAT Capping protein regulator and myosin 1 linker 1 OS=Rattus norvegicus OX=10116 GN=Carmil1 PE=1 SV=2;tr|A0A0G2JXG7|A0A0G2JXG7_RAT Capping protein regulator and myosin 1 linker 1 OS=Rattus norvegicus OX=10116 GN=Carmil1 PE=1 SV=1	2	35	35	35	34	15	13	12	12	8	7	7	3	7	4	34	15	13	12	12	8	7	7	3	7	4	34	15	13	12	12	8	7	7	3	7	4	31.2	31.2	31.2	152.16	1374
A0A0H2UHS3;A0A0G2JXH2;Q5PPN7	A0A0H2UHS3;A0A0G2JXH2;Q5PPN7	19;19;19	19;19;19	19;19;19	Coiled-coil domain-containing protein 51	Ccdc51	tr|A0A0H2UHS3|A0A0H2UHS3_RAT Coiled-coil domain-containing protein 51 OS=Rattus norvegicus OX=10116 GN=Ccdc51 PE=1 SV=1;tr|A0A0G2JXH2|A0A0G2JXH2_RAT Coiled-coil domain-containing protein 51 OS=Rattus norvegicus OX=10116 GN=Ccdc51 PE=1 SV=1;sp|Q5PPN7|CCD51_	3	19	19	19	19	10	11	11	11	9	12	14	13	10	11	19	10	11	11	11	9	12	14	13	10	11	19	10	11	11	11	9	12	14	13	10	11	56.5	56.5	56.5	42.308	379
A0A0G2JXH3;Q6X936	A0A0G2JXH3;Q6X936	12;12	12;12	12;12	Kin of IRRE-like protein 1	Kirrel	tr|A0A0G2JXH3|A0A0G2JXH3_RAT Kin of IRRE-like protein 1 OS=Rattus norvegicus OX=10116 GN=Kirrel1 PE=4 SV=1;sp|Q6X936|KIRR1_RAT Kin of IRRE-like protein 1 OS=Rattus norvegicus OX=10116 GN=Kirrel1 PE=1 SV=2	2	12	12	12	12	3	2	3	3	3	4	3	3	3	3	12	3	2	3	3	3	4	3	3	3	3	12	3	2	3	3	3	4	3	3	3	3	22.6	22.6	22.6	84.202	762
A0A0G2JXH4;F1LMQ1;Q9Z1N3	A0A0G2JXH4;F1LMQ1;Q9Z1N3	21;21;21	18;18;18	18;18;18	Unconventional myosin-IXa	Myo9a	tr|A0A0G2JXH4|A0A0G2JXH4_RAT Unconventional myosin-IXa OS=Rattus norvegicus OX=10116 GN=Myo9a PE=1 SV=1;tr|F1LMQ1|F1LMQ1_RAT Myosin IXA, isoform CRA_a OS=Rattus norvegicus OX=10116 GN=Myo9a PE=1 SV=2;sp|Q9Z1N3|MYO9A_RAT Unconventional myosin-IXa OS=Rattus	3	21	18	18	21	2	2	0	1	2	2	2	2	1	2	18	0	0	0	0	1	1	1	1	1	1	18	0	0	0	0	1	1	1	1	1	1	7.8	7.2	7.2	299.45	2608
D4A3W4;A0A0G2JXH9;Q5RJQ6	D4A3W4;A0A0G2JXH9	3;3;1	3;3;1	3;3;1		Snx11	tr|D4A3W4|D4A3W4_RAT RCG34411, isoform CRA_a OS=Rattus norvegicus OX=10116 GN=Snx11 PE=4 SV=1;tr|A0A0G2JXH9|A0A0G2JXH9_RAT Sorting nexin 11 OS=Rattus norvegicus OX=10116 GN=Snx11 PE=4 SV=1	3	3	3	3	3	1	2	2	2	1	2	2	2	1	2	3	1	2	2	2	1	2	2	2	1	2	3	1	2	2	2	1	2	2	2	1	2	13.3	13.3	13.3	30.134	270
A0A1B0GWP6;A0A0G2JXI5;D3Z9G8	A0A1B0GWP6;A0A0G2JXI5;D3Z9G8	8;8;7	8;8;7	8;8;7		Stxbp4	tr|A0A1B0GWP6|A0A1B0GWP6_RAT Syntaxin-binding protein 4 OS=Rattus norvegicus OX=10116 GN=Stxbp4 PE=4 SV=1;tr|A0A0G2JXI5|A0A0G2JXI5_RAT Syntaxin-binding protein 4 OS=Rattus norvegicus OX=10116 GN=Stxbp4 PE=4 SV=1;tr|D3Z9G8|D3Z9G8_RAT Syntaxin binding protei	3	8	8	8	8	1	0	0	0	1	1	1	0	0	1	8	1	0	0	0	1	1	1	0	0	1	8	1	0	0	0	1	1	1	0	0	1	17.9	17.9	17.9	55.508	502
G3V9C7;G3V8B3;A0A0G2JXI9;M0R4L7;D3ZWM5;A0A0G2JXE0;D3ZNH4;Q00729;A0A0G2K7R1;Q9Z2R0;Q7M0A0	G3V9C7;G3V8B3;A0A0G2JXI9;M0R4L7;D3ZWM5;A0A0G2JXE0;D3ZNH4;Q00729	16;16;16;15;15;15;15;12;5;1;1	16;16;16;15;15;15;15;12;5;1;1	1;1;1;0;0;0;0;0;0;1;1	Histone H2B;Histone H2B type 1-A	Hist1h2bk;LOC100910200;Hist1h2bl;Hist1h2bb;Hist1h2bo;Hist1h2ba	tr|G3V9C7|G3V9C7_RAT Histone H2B OS=Rattus norvegicus OX=10116 GN=Hist1h2bk PE=3 SV=1;tr|G3V8B3|G3V8B3_RAT Histone H2B OS=Rattus norvegicus OX=10116 GN=Hist1h2bq PE=3 SV=1;tr|A0A0G2JXI9|A0A0G2JXI9_RAT Histone H2B OS=Rattus norvegicus OX=10116 GN=Hist1h2bo	11	16	16	1	16	13	13	14	14	12	9	13	13	14	14	16	13	13	14	14	12	9	13	13	14	14	1	0	0	1	1	0	0	1	1	1	1	77.8	77.8	8.7	13.89	126
F1M342;A0A0G2JXJ1	F1M342;A0A0G2JXJ1	3;3	2;2	2;2		Hnf4g	tr|F1M342|F1M342_RAT Hepatocyte nuclear factor 4, gamma OS=Rattus norvegicus OX=10116 GN=Hnf4g PE=3 SV=2;tr|A0A0G2JXJ1|A0A0G2JXJ1_RAT Hepatocyte nuclear factor 4, gamma OS=Rattus norvegicus OX=10116 GN=Hnf4g PE=3 SV=1	2	3	2	2	3	1	1	1	1	1	1	1	1	2	2	2	0	0	0	0	0	0	0	0	1	1	2	0	0	0	0	0	0	0	0	1	1	9.8	6.7	6.7	46.867	418
D3ZZ49;A0A0G2JXJ3	D3ZZ49;A0A0G2JXJ3	2;2	1;1	1;1		Fam3d	tr|D3ZZ49|D3ZZ49_RAT Family with sequence similarity 3, member D OS=Rattus norvegicus OX=10116 GN=Fam3d PE=4 SV=1;tr|A0A0G2JXJ3|A0A0G2JXJ3_RAT Family with sequence similarity 3, member D OS=Rattus norvegicus OX=10116 GN=Fam3d PE=4 SV=1	2	2	1	1	2	0	0	0	0	0	0	1	0	0	1	1	0	0	0	0	0	0	1	0	0	0	1	0	0	0	0	0	0	1	0	0	0	9.7	5.6	5.6	24.375	216
A0A0G2JXJ7	A0A0G2JXJ7	41	1	1			tr|A0A0G2JXJ7|A0A0G2JXJ7_RAT Extended synaptotagmin-1 OS=Rattus norvegicus OX=10116 GN=Esyt1 PE=1 SV=1	1	41	1	1	41	26	26	26	27	23	17	19	18	12	21	1	1	1	1	1	1	1	1	1	1	1	1	1	1	1	1	1	1	1	1	1	1	42.4	0.8	0.8	121.1	1089
A0A0G2JXK7;Q68FS3	A0A0G2JXK7;Q68FS3	5;5	5;5	5;5	F-box only protein 7	Fbxo7	tr|A0A0G2JXK7|A0A0G2JXK7_RAT F-box only protein 7 OS=Rattus norvegicus OX=10116 GN=Fbxo7 PE=1 SV=1;sp|Q68FS3|FBX7_RAT F-box only protein 7 OS=Rattus norvegicus OX=10116 GN=Fbxo7 PE=2 SV=1	2	5	5	5	5	2	2	1	2	1	1	2	2	0	2	5	2	2	1	2	1	1	2	2	0	2	5	2	2	1	2	1	1	2	2	0	2	19.7	19.7	19.7	47.144	427
A0A0G2JXM0;A0A0G2KA58;D3ZVL1	A0A0G2JXM0;A0A0G2KA58;D3ZVL1	24;24;23	1;1;0	1;1;0		Ctage5	tr|A0A0G2JXM0|A0A0G2JXM0_RAT Melanoma inhibitory activity 2 OS=Rattus norvegicus OX=10116 GN=Mia2 PE=1 SV=1;tr|A0A0G2KA58|A0A0G2KA58_RAT Melanoma inhibitory activity 2 OS=Rattus norvegicus OX=10116 GN=Mia2 PE=1 SV=1;tr|D3ZVL1|D3ZVL1_RAT Melanoma inhibitory	3	24	1	1	23	12	13	14	12	11	12	16	16	13	15	1	0	0	0	0	0	0	0	0	0	0	1	0	0	0	0	0	0	0	0	0	0	31.7	2.3	2.3	85.653	755
A0A0G2JXM2;A9CMA7;D3ZGL6	A0A0G2JXM2;A9CMA7;D3ZGL6	1;1;1	1;1;1	1;1;1		Ccnt2	tr|A0A0G2JXM2|A0A0G2JXM2_RAT Cyclin-T1-like OS=Rattus norvegicus OX=10116 GN=LOC103692976 PE=4 SV=1;tr|A9CMA7|A9CMA7_RAT Cyclin T2 OS=Rattus norvegicus OX=10116 GN=Ccnt2 PE=3 SV=1;tr|D3ZGL6|D3ZGL6_RAT Cyclin T2 OS=Rattus norvegicus OX=10116 GN=Ccnt2 PE=3 S	3	1	1	1	1	0	0	0	0	0	0	0	0	0	0	1	0	0	0	0	0	0	0	0	0	0	1	0	0	0	0	0	0	0	0	0	0	2	2	2	71.326	647
A0A0G2JXM4;P24389	A0A0G2JXM4;P24389	10;10	10;10	10;10	Type I iodothyronine deiodinase	Dio1	tr|A0A0G2JXM4|A0A0G2JXM4_RAT Iodothyronine deiodinase OS=Rattus norvegicus OX=10116 GN=Dio1 PE=1 SV=1;sp|P24389|IOD1_RAT Type I iodothyronine deiodinase OS=Rattus norvegicus OX=10116 GN=Dio1 PE=1 SV=2	2	10	10	10	10	1	1	1	2	2	2	3	2	3	2	10	1	1	1	2	2	2	3	2	3	2	10	1	1	1	2	2	2	3	2	3	2	49.2	49.2	49.2	29.58	256
A0A0G2JXM5;D4A2B0	A0A0G2JXM5;D4A2B0	7;7	7;7	7;7		Poldip3	tr|A0A0G2JXM5|A0A0G2JXM5_RAT DNA polymerase delta-interacting protein 3 OS=Rattus norvegicus OX=10116 GN=Poldip3 PE=1 SV=1;tr|D4A2B0|D4A2B0_RAT DNA polymerase delta-interacting protein 3 OS=Rattus norvegicus OX=10116 GN=Poldip3 PE=1 SV=1	2	7	7	7	7	2	2	2	2	1	1	1	2	1	2	7	2	2	2	2	1	1	1	2	1	2	7	2	2	2	2	1	1	1	2	1	2	21.4	21.4	21.4	44.367	402
A0A0G2JXM6;G3V8X1;Q6AXT7	A0A0G2JXM6;G3V8X1;Q6AXT7	6;6;6	6;6;6	6;6;6	RNA-binding protein 42	Rbm42	tr|A0A0G2JXM6|A0A0G2JXM6_RAT RNA-binding protein 42 OS=Rattus norvegicus OX=10116 GN=Rbm42 PE=1 SV=1;tr|G3V8X1|G3V8X1_RAT RNA-binding protein 42 OS=Rattus norvegicus OX=10116 GN=Rbm42 PE=1 SV=1;sp|Q6AXT7|RBM42_RAT RNA-binding protein 42 OS=Rattus norvegicu	3	6	6	6	5	3	3	2	4	3	2	1	2	2	2	5	3	3	2	4	3	2	1	2	2	2	5	3	3	2	4	3	2	1	2	2	2	10.9	10.9	10.9	47.244	449
A0A0G2JXN8;B5DF26	A0A0G2JXN8	28;3	28;3	25;3			tr|A0A0G2JXN8|A0A0G2JXN8_RAT Oxysterol-binding protein OS=Rattus norvegicus OX=10116 GN=Osbpl8 PE=1 SV=1	2	28	28	25	28	15	13	13	15	13	16	17	16	15	16	28	15	13	13	15	13	16	17	16	15	16	25	14	12	12	13	12	14	15	15	14	15	38.2	38.2	35.9	101.16	888
M0RDF0;A0A0G2JXP0;M0RCK5	M0RDF0;A0A0G2JXP0;M0RCK5	2;2;1	1;1;1	1;1;1			tr|M0RDF0|M0RDF0_RAT Uncharacterized protein OS=Rattus norvegicus OX=10116 PE=1 SV=1;tr|A0A0G2JXP0|A0A0G2JXP0_RAT Uncharacterized protein OS=Rattus norvegicus OX=10116 PE=1 SV=1;tr|M0RCK5|M0RCK5_RAT Uncharacterized protein OS=Rattus norvegicus OX=10116 PE=	3	2	1	1	2	1	1	1	1	0	0	0	0	0	0	1	0	0	0	0	0	0	0	0	0	0	1	0	0	0	0	0	0	0	0	0	0	21.3	14.8	14.8	12.111	108
A0A0G2JXP1;O08730;F8WFR6	A0A0G2JXP1;O08730;F8WFR6	5;5;4	5;5;4	5;5;4	Glycogenin-1	Gyg1	tr|A0A0G2JXP1|A0A0G2JXP1_RAT Glycogenin-1 OS=Rattus norvegicus OX=10116 GN=Gyg1 PE=1 SV=1;sp|O08730|GLYG_RAT Glycogenin-1 OS=Rattus norvegicus OX=10116 GN=Gyg1 PE=2 SV=4;tr|F8WFR6|F8WFR6_RAT Glycogenin-1 OS=Rattus norvegicus OX=10116 GN=Gyg1 PE=1 SV=1	3	5	5	5	5	5	5	5	5	5	4	5	5	4	4	5	5	5	5	5	5	4	5	5	4	4	5	5	5	5	5	5	4	5	5	4	4	17.5	17.5	17.5	40.654	361
D3ZY86;A0A0G2JXP4	D3ZY86;A0A0G2JXP4	5;5	5;5	5;5		Tango2	tr|D3ZY86|D3ZY86_RAT Similar to Ser/Thr-rich protein T10 in DGCR region (Predicted), isoform CRA_a OS=Rattus norvegicus OX=10116 GN=Tango2 PE=1 SV=1;tr|A0A0G2JXP4|A0A0G2JXP4_RAT Transport and golgi organization 2 homolog OS=Rattus norvegicus OX=10116 GN=Ta	2	5	5	5	5	1	1	1	0	1	1	2	1	3	2	5	1	1	1	0	1	1	2	1	3	2	5	1	1	1	0	1	1	2	1	3	2	26.1	26.1	26.1	30.853	276
A0A0G2JXR7;Q5XIB2	A0A0G2JXR7;Q5XIB2	5;5	5;5	5;5	Peptidyl-prolyl cis-trans isomerase CWC27 homolog	Cwc27	tr|A0A0G2JXR7|A0A0G2JXR7_RAT Spliceosome-associated protein CWC27 homolog OS=Rattus norvegicus OX=10116 GN=Cwc27 PE=1 SV=1;sp|Q5XIB2|CWC27_RAT Spliceosome-associated protein CWC27 homolog OS=Rattus norvegicus OX=10116 GN=Cwc27 PE=1 SV=1	2	5	5	5	5	0	0	1	0	1	0	1	1	0	1	5	0	0	1	0	1	0	1	1	0	1	5	0	0	1	0	1	0	1	1	0	1	18.1	18.1	18.1	46.59	414
A0A0G2JXR9;D3ZY03	A0A0G2JXR9;D3ZY03	11;11	1;1	1;1		Magi2	tr|A0A0G2JXR9|A0A0G2JXR9_RAT Membrane-associated guanylate kinase, WW and PDZ domain-containing protein 2 OS=Rattus norvegicus OX=10116 GN=Magi2 PE=1 SV=1;tr|D3ZY03|D3ZY03_RAT Membrane-associated guanylate kinase, WW and PDZ domain-containing protein 2 OS=	2	11	1	1	11	0	0	0	0	0	0	0	1	1	0	1	0	0	0	0	0	0	0	0	0	0	1	0	0	0	0	0	0	0	0	0	0	11.5	1.6	1.6	119.33	1082
A0A0G2JXS2;A0A0G2K4X2;A0A0G2K868	A0A0G2JXS2;A0A0G2K4X2;A0A0G2K868	5;5;4	5;5;4	5;5;4			tr|A0A0G2JXS2|A0A0G2JXS2_RAT KRI1 homolog OS=Rattus norvegicus OX=10116 GN=Kri1 PE=4 SV=1;tr|A0A0G2K4X2|A0A0G2K4X2_RAT KRI1 homolog OS=Rattus norvegicus OX=10116 GN=Kri1 PE=4 SV=1;tr|A0A0G2K868|A0A0G2K868_RAT KRI1 homolog OS=Rattus norvegicus OX=10116 GN=K	3	5	5	5	5	2	1	1	1	1	1	1	1	1	1	5	2	1	1	1	1	1	1	1	1	1	5	2	1	1	1	1	1	1	1	1	1	11.2	11.2	11.2	79.907	688
F1LND7;A0A0G2JXT3;P05369;Q7TPK0	F1LND7;A0A0G2JXT3;P05369;Q7TPK0	10;10;10;7	10;10;10;7	10;10;10;7	Farnesyl pyrophosphate synthase	Fdps	tr|F1LND7|F1LND7_RAT Farnesyl pyrophosphate synthase OS=Rattus norvegicus OX=10116 GN=Fdps PE=1 SV=3;tr|A0A0G2JXT3|A0A0G2JXT3_RAT Farnesyl pyrophosphate synthase OS=Rattus norvegicus OX=10116 GN=Fdps PE=1 SV=1;sp|P05369|FPPS_RAT Farnesyl pyrophosphate synt	4	10	10	10	9	5	5	5	4	5	4	7	6	5	3	9	5	5	5	4	5	4	7	6	5	3	9	5	5	5	4	5	4	7	6	5	3	27.8	27.8	27.8	40.803	353
A0A0G2JXT6;D3ZC22	A0A0G2JXT6;D3ZC22	21;13	21;13	19;13		Mtmr6	tr|A0A0G2JXT6|A0A0G2JXT6_RAT Myotubularin-related protein 6 OS=Rattus norvegicus OX=10116 GN=Mtmr6 PE=1 SV=1;tr|D3ZC22|D3ZC22_RAT Myotubularin related protein 6 (Predicted), isoform CRA_a OS=Rattus norvegicus OX=10116 GN=Mtmr6 PE=1 SV=1	2	21	21	19	20	8	9	6	7	8	9	9	7	8	7	20	8	9	6	7	8	9	9	7	8	7	18	7	8	6	6	7	8	8	6	7	6	37.1	37.1	34.7	75.576	655
D4A8D5;A0A0G2JXT8	D4A8D5;A0A0G2JXT8	141;141	132;132	129;129		Flnb	tr|D4A8D5|D4A8D5_RAT Filamin B OS=Rattus norvegicus OX=10116 GN=Flnb PE=1 SV=1;tr|A0A0G2JXT8|A0A0G2JXT8_RAT Filamin B OS=Rattus norvegicus OX=10116 GN=Flnb PE=1 SV=1	2	141	132	129	140	116	110	108	115	111	102	101	108	105	100	131	108	102	100	108	103	95	93	100	97	92	128	105	99	99	105	102	92	90	97	94	89	73.2	70.6	68.9	275.31	2578
A0A0G2JXT9	A0A0G2JXT9	24	24	24			tr|A0A0G2JXT9|A0A0G2JXT9_RAT Rho guanine nucleotide exchange factor 17 OS=Rattus norvegicus OX=10116 GN=Arhgef17 PE=1 SV=1	1	24	24	24	24	7	5	8	7	4	5	5	7	4	5	24	7	5	8	7	4	5	5	7	4	5	24	7	5	8	7	4	5	5	7	4	5	15	15	15	222.02	2056
A0A0G2JXU1;D3ZTY9	A0A0G2JXU1;D3ZTY9	5;5	5;5	5;5		Nvl	tr|A0A0G2JXU1|A0A0G2JXU1_RAT Nuclear VCP-like OS=Rattus norvegicus OX=10116 GN=Nvl PE=1 SV=1;tr|D3ZTY9|D3ZTY9_RAT Nuclear VCP-like OS=Rattus norvegicus OX=10116 GN=Nvl PE=1 SV=1	2	5	5	5	5	0	1	0	1	1	0	0	1	0	1	5	0	1	0	1	1	0	0	1	0	1	5	0	1	0	1	1	0	0	1	0	1	8.9	8.9	8.9	87.035	788
A0A0G2JXX9;B2GV08	A0A0G2JXX9;B2GV08	3;3	2;2	2;2		Ap1s2	tr|A0A0G2JXX9|A0A0G2JXX9_RAT AP complex subunit sigma OS=Rattus norvegicus OX=10116 GN=Ap1s2 PE=3 SV=1;tr|B2GV08|B2GV08_RAT AP complex subunit sigma OS=Rattus norvegicus OX=10116 GN=Ap1s2 PE=2 SV=1	2	3	2	2	3	1	2	3	3	3	1	2	3	1	2	2	0	1	2	2	2	0	1	2	0	1	2	0	1	2	2	2	0	1	2	0	1	15.4	10.9	10.9	18.547	156
D3ZBQ6;A0A0G2JXY4	D3ZBQ6;A0A0G2JXY4	6;6	6;6	6;6		Car15	tr|D3ZBQ6|D3ZBQ6_RAT Carbonic anhydrase 15 OS=Rattus norvegicus OX=10116 GN=Car15 PE=4 SV=1;tr|A0A0G2JXY4|A0A0G2JXY4_RAT Carbonic anhydrase 15 OS=Rattus norvegicus OX=10116 GN=LOC103693605 PE=4 SV=1	2	6	6	6	6	2	1	0	2	3	1	1	1	2	0	6	2	1	0	2	3	1	1	1	2	0	6	2	1	0	2	3	1	1	1	2	0	22.6	22.6	22.6	35.202	323
F1LQ45;A0A0G2JXY9;Q9Z1Z3;Q505I9	F1LQ45;A0A0G2JXY9;Q9Z1Z3;Q505I9	5;5;5;4	3;3;3;2	3;3;3;2	Epsin-2	Epn2	tr|F1LQ45|F1LQ45_RAT Epsin-2 OS=Rattus norvegicus OX=10116 GN=Epn2 PE=1 SV=2;tr|A0A0G2JXY9|A0A0G2JXY9_RAT Epsin-2 OS=Rattus norvegicus OX=10116 GN=Epn2 PE=1 SV=1;sp|Q9Z1Z3|EPN2_RAT Epsin-2 OS=Rattus norvegicus OX=10116 GN=Epn2 PE=1 SV=1;tr|Q505I9|Q505I9_RA	4	5	3	3	5	0	0	0	0	1	0	0	2	0	0	3	0	0	0	0	0	0	0	1	0	0	3	0	0	0	0	0	0	0	1	0	0	8.9	7.2	7.2	62.315	583
A0A0G2JXZ3;B5DFC2;P70486	A0A0G2JXZ3	19;1;1	19;1;1	19;1;1			tr|A0A0G2JXZ3|A0A0G2JXZ3_RAT Transcriptional regulator ATRX OS=Rattus norvegicus OX=10116 GN=Atrx PE=1 SV=1	3	19	19	19	18	5	2	4	6	3	1	2	2	1	3	18	5	2	4	6	3	1	2	2	1	3	18	5	2	4	6	3	1	2	2	1	3	10.3	10.3	10.3	279.36	2475
Q99MK7;Q499V9;A0A0G2JXZ4	Q99MK7;Q499V9;A0A0G2JXZ4	6;6;6	6;6;6	6;6;6		Hps1	tr|Q99MK7|Q99MK7_RAT Hermansky-Pudlak syndrome protein OS=Rattus norvegicus OX=10116 GN=Hps1 PE=2 SV=1;tr|Q499V9|Q499V9_RAT Hermansky-Pudlak syndrome 1 homolog (Human) OS=Rattus norvegicus OX=10116 GN=Hps1 PE=2 SV=1;tr|A0A0G2JXZ4|A0A0G2JXZ4_RAT HPS1, bioge	3	6	6	6	6	0	0	1	0	0	0	0	1	0	0	6	0	0	1	0	0	0	0	1	0	0	6	0	0	1	0	0	0	0	1	0	0	9.6	9.6	9.6	80.259	706
D3ZG11;A0A0G2JY02	D3ZG11;A0A0G2JY02	5;5	5;5	5;5		Slc5a9	tr|D3ZG11|D3ZG11_RAT Solute carrier family 5 (Sodium/glucose cotransporter), member 9 (Predicted) OS=Rattus norvegicus OX=10116 GN=Slc5a9 PE=3 SV=2;tr|A0A0G2JY02|A0A0G2JY02_RAT Solute carrier family 5 member 9 OS=Rattus norvegicus OX=10116 GN=Slc5a9 PE=3 S	2	5	5	5	5	1	2	1	3	2	5	4	4	4	5	5	1	2	1	3	2	5	4	4	4	5	5	1	2	1	3	2	5	4	4	4	5	10.3	10.3	10.3	62.528	574
A0A0G2JY08;D3ZFD0;Q3B8R3	A0A0G2JY08;D3ZFD0	81;78;3	81;78;3	80;77;3		Myo18a	tr|A0A0G2JY08|A0A0G2JY08_RAT Myosin XVIIIa OS=Rattus norvegicus OX=10116 GN=Myo18a PE=1 SV=1;tr|D3ZFD0|D3ZFD0_RAT Myosin XVIIIa OS=Rattus norvegicus OX=10116 GN=Myo18a PE=1 SV=2	3	81	81	80	78	46	46	43	47	46	42	42	38	42	38	78	46	46	43	47	46	42	42	38	42	38	77	46	46	43	47	46	42	42	38	41	38	42.9	42.9	42.6	233.38	2054
A0A0G2JY11;D4AAV9	A0A0G2JY11;D4AAV9	3;3	3;3	3;3	Tetraspanin	Tspan9	tr|A0A0G2JY11|A0A0G2JY11_RAT Tetraspanin OS=Rattus norvegicus OX=10116 GN=Tspan9 PE=1 SV=1;tr|D4AAV9|D4AAV9_RAT Tetraspanin OS=Rattus norvegicus OX=10116 GN=Tspan9 PE=1 SV=1	2	3	3	3	3	2	3	2	2	2	2	2	1	2	3	3	2	3	2	2	2	2	2	1	2	3	3	2	3	2	2	2	2	2	1	2	3	15.5	15.5	15.5	26.774	239
Q1EG89;A0A0G2JY12;Q66H76	Q1EG89;A0A0G2JY12;Q66H76	21;21;21	21;21;21	21;21;21	Paxillin	Pxn	tr|Q1EG89|Q1EG89_RAT Myocardial ischemic preconditioning associated protein 7 OS=Rattus norvegicus OX=10116 GN=Pxn PE=1 SV=1;tr|A0A0G2JY12|A0A0G2JY12_RAT Paxillin OS=Rattus norvegicus OX=10116 GN=Pxn PE=1 SV=1;sp|Q66H76|PAXI_RAT Paxillin OS=Rattus norvegic	3	21	21	21	20	11	10	12	11	11	7	9	7	6	7	20	11	10	12	11	11	7	9	7	6	7	20	11	10	12	11	11	7	9	7	6	7	51.5	51.5	51.5	60.915	557
A0A0G2JY18;Q9JLT3;Q498U6	A0A0G2JY18;Q9JLT3;Q498U6	5;3;3	5;3;3	5;3;3		Dffa	tr|A0A0G2JY18|A0A0G2JY18_RAT DNA fragmentation factor subunit alpha OS=Rattus norvegicus OX=10116 GN=Dffa PE=1 SV=1;tr|Q9JLT3|Q9JLT3_RAT Caspase-activated deoxyribonuclease inhibitor short form OS=Rattus norvegicus OX=10116 GN=ICAD-S PE=2 SV=1;tr|Q498U6|Q4	3	5	5	5	5	1	0	0	0	0	1	1	1	0	2	5	1	0	0	0	0	1	1	1	0	2	5	1	0	0	0	0	1	1	1	0	2	22.9	22.9	22.9	35.704	328
Q2IBC7;A0A0G2JY19;P97523;Q99MC5;O35515	Q2IBC7;A0A0G2JY19;P97523	23;23;21;4;2	23;23;21;4;2	22;22;20;3;2	Receptor protein-tyrosine kinase;Hepatocyte growth factor receptor	Met	tr|Q2IBC7|Q2IBC7_RAT Met proto-oncogene OS=Rattus norvegicus OX=10116 GN=Met PE=3 SV=1;tr|A0A0G2JY19|A0A0G2JY19_RAT Hepatocyte growth factor receptor OS=Rattus norvegicus OX=10116 GN=Met PE=1 SV=1;sp|P97523|MET_RAT Hepatocyte growth factor receptor OS=Ratt	5	23	23	22	23	4	5	8	5	5	2	4	3	9	3	23	4	5	8	5	5	2	4	3	9	3	22	4	5	7	5	4	2	3	2	8	2	18.4	18.4	17.8	153.96	1382
A0A0G2JY20;F1LN38;P63301	A0A0G2JY20;F1LN38;P63301	1;1;1	1;1;1	1;1;1	Selenoprotein W	Sepw1	tr|A0A0G2JY20|A0A0G2JY20_RAT Selenoprotein W OS=Rattus norvegicus OX=10116 GN=LOC103689961 PE=4 SV=1;tr|F1LN38|F1LN38_RAT Selenoprotein W OS=Rattus norvegicus OX=10116 GN=Selenow PE=4 SV=3;sp|P63301|SELW_RAT Selenoprotein W OS=Rattus norvegicus OX=10116 GN	3	1	1	1	1	1	1	1	1	1	0	0	0	1	0	1	1	1	1	1	1	0	0	0	1	0	1	1	1	1	1	1	0	0	0	1	0	12.6	12.6	12.6	9.5371	87
A0A0G2JY22	A0A0G2JY22	26	26	24			tr|A0A0G2JY22|A0A0G2JY22_RAT Disco-interacting protein 2 homolog B OS=Rattus norvegicus OX=10116 GN=Dip2b PE=1 SV=1	1	26	26	24	26	5	5	9	6	6	3	4	3	3	5	26	5	5	9	6	6	3	4	3	3	5	24	5	5	8	6	6	3	3	3	3	5	21.3	21.3	20	170.92	1573
D4A0I5;A0A0G2JY26	D4A0I5;A0A0G2JY26	7;7	6;6	6;6		Dnajc6	tr|D4A0I5|D4A0I5_RAT DnaJ (Hsp40) homolog, subfamily C, member 6 (Predicted) OS=Rattus norvegicus OX=10116 GN=Dnajc6 PE=1 SV=1;tr|A0A0G2JY26|A0A0G2JY26_RAT DnaJ heat shock protein family (Hsp40) member C6 OS=Rattus norvegicus OX=10116 GN=Dnajc6 PE=1 SV=1	2	7	6	6	7	2	1	0	1	1	3	2	3	1	3	6	1	0	0	0	0	2	1	2	0	2	6	1	0	0	0	0	2	1	2	0	2	8.8	7.8	7.8	99.325	911
A0A0G2JY31;A0A0G2JZ73;P17475	A0A0G2JY31;A0A0G2JZ73;P17475	22;22;22	22;22;22	22;22;22	Alpha-1-antiproteinase	Serpina1	tr|A0A0G2JY31|A0A0G2JY31_RAT Alpha-1-antiproteinase OS=Rattus norvegicus OX=10116 GN=Serpina1 PE=1 SV=1;tr|A0A0G2JZ73|A0A0G2JZ73_RAT Alpha-1-antiproteinase OS=Rattus norvegicus OX=10116 GN=Serpina1 PE=1 SV=1;sp|P17475|A1AT_RAT Alpha-1-antiproteinase OS=Rat	3	22	22	22	22	20	18	20	17	17	18	19	17	18	17	22	20	18	20	17	17	18	19	17	18	17	22	20	18	20	17	17	18	19	17	18	17	56	56	56	46.121	411
A0A0G2JY32	A0A0G2JY32	3	3	3			tr|A0A0G2JY32|A0A0G2JY32_RAT LPS-responsive beige-like anchor protein (Fragment) OS=Rattus norvegicus OX=10116 GN=Lrba PE=4 SV=1	1	3	3	3	3	2	2	2	2	1	2	2	2	2	2	3	2	2	2	2	1	2	2	2	2	2	3	2	2	2	2	1	2	2	2	2	2	70.8	70.8	70.8	7.5374	72
G3V9W6;A0A0G2JY43;P30839	G3V9W6;A0A0G2JY43;P30839	19;19;19	19;19;19	18;18;18	Aldehyde dehydrogenase;Fatty aldehyde dehydrogenase	Aldh3a2	tr|G3V9W6|G3V9W6_RAT Aldehyde dehydrogenase OS=Rattus norvegicus OX=10116 GN=Aldh3a2 PE=1 SV=1;tr|A0A0G2JY43|A0A0G2JY43_RAT Fatty aldehyde dehydrogenase OS=Rattus norvegicus OX=10116 GN=Aldh3a2 PE=1 SV=1;sp|P30839|AL3A2_RAT Fatty aldehyde dehydrogenase OS=	3	19	19	18	18	18	17	18	18	14	16	14	16	12	14	18	18	17	18	18	14	16	14	16	12	14	17	17	16	17	17	13	15	13	15	11	13	46.9	46.9	44.4	54.107	484
G8EXB7;D3ZHK8;A0A0G2JY45;G8EXB8;A0A0G2K520	G8EXB7;D3ZHK8;A0A0G2JY45;G8EXB8;A0A0G2K520	6;6;6;6;5	2;2;2;2;2	1;1;1;1;1		Cpeb2	tr|G8EXB7|G8EXB7_RAT Cytoplasmic polyadenylation element binding protein 2 isoform a OS=Rattus norvegicus OX=10116 GN=Cpeb2 PE=2 SV=1;tr|D3ZHK8|D3ZHK8_RAT Cytoplasmic polyadenylation element binding protein 2 OS=Rattus norvegicus OX=10116 GN=Cpeb2 PE=1 SV=	5	6	2	1	6	1	1	1	1	1	1	1	1	2	1	2	1	1	1	1	1	1	1	1	1	1	1	0	0	0	0	0	0	0	0	0	0	10.6	3.1	1.5	77.458	716
F1MAJ0;B2B9B0;A0A0G2JY48;F1LQK6;P54758;F1LMX3;P29321	F1MAJ0;B2B9B0;A0A0G2JY48	12;12;12;2;2;1;1	10;10;10;0;0;0;0	9;9;9;0;0;0;0	Receptor protein-tyrosine kinase	Ephb2	tr|F1MAJ0|F1MAJ0_RAT Eph receptor B2 OS=Rattus norvegicus OX=10116 GN=Ephb2 PE=1 SV=3;tr|B2B9B0|B2B9B0_RAT Eph receptor B2 OS=Rattus norvegicus OX=10116 GN=Ephb2 PE=2 SV=1;tr|A0A0G2JY48|A0A0G2JY48_RAT Eph receptor B2 OS=Rattus norvegicus OX=10116 GN=Ephb2	7	12	10	9	11	2	1	2	2	1	2	1	0	1	1	9	2	0	1	1	0	2	1	0	1	1	9	1	0	1	1	0	2	1	0	1	1	14.5	12.6	11.5	107.47	963
D3ZV33;A0A0G2JY58	D3ZV33;A0A0G2JY58	7;7	7;7	7;7		Pogz	tr|D3ZV33|D3ZV33_RAT Pogo transposable element with ZNF domain (Predicted), isoform CRA_a OS=Rattus norvegicus OX=10116 GN=Pogz PE=1 SV=1;tr|A0A0G2JY58|A0A0G2JY58_RAT Pogo transposable element-derived with ZNF domain OS=Rattus norvegicus OX=10116 GN=Pogz P	2	7	7	7	7	2	2	3	4	1	2	1	2	1	1	7	2	2	3	4	1	2	1	2	1	1	7	2	2	3	4	1	2	1	2	1	1	6.3	6.3	6.3	149.85	1357
D3ZYB4;A0A0G2JY62	D3ZYB4;A0A0G2JY62	3;3	3;3	3;3		Lpin2	tr|D3ZYB4|D3ZYB4_RAT Lipin 2 OS=Rattus norvegicus OX=10116 GN=Lpin2 PE=1 SV=1;tr|A0A0G2JY62|A0A0G2JY62_RAT Lipin 2 OS=Rattus norvegicus OX=10116 GN=Lpin2 PE=1 SV=1	2	3	3	3	3	1	0	0	0	0	0	0	0	0	0	3	1	0	0	0	0	0	0	0	0	0	3	1	0	0	0	0	0	0	0	0	0	3.5	3.5	3.5	99.708	894
A0A0G2JY65	A0A0G2JY65	1	1	1			tr|A0A0G2JY65|A0A0G2JY65_RAT Crumbs 3, cell polarity complex component OS=Rattus norvegicus OX=10116 GN=Crb3 PE=4 SV=1	1	1	1	1	1	0	0	0	0	0	0	0	0	0	0	1	0	0	0	0	0	0	0	0	0	0	1	0	0	0	0	0	0	0	0	0	0	18.6	18.6	18.6	12.443	118
A0A0G2JY68;M0RCH8	A0A0G2JY68;M0RCH8	13;13	3;3	3;3			tr|A0A0G2JY68|A0A0G2JY68_RAT Ribosomal L1 domain-containing 1-like 1 OS=Rattus norvegicus OX=10116 GN=Rsl1d1l1 PE=1 SV=1;tr|M0RCH8|M0RCH8_RAT Ribosomal L1 domain-containing 1-like 1 OS=Rattus norvegicus OX=10116 GN=Rsl1d1l1 PE=1 SV=2	2	13	3	3	13	7	5	8	7	4	5	4	4	4	4	3	1	1	1	2	0	1	1	1	1	0	3	1	1	1	2	0	1	1	1	1	0	36.3	10.2	10.2	51.488	460
A0A0G2JY69;G3V907;Q9QYU1	A0A0G2JY69;G3V907;Q9QYU1	9;9;9	9;9;9	9;9;9	Peroxisomal biogenesis factor 19	LOC100911356;Pex19	tr|A0A0G2JY69|A0A0G2JY69_RAT Peroxisomal biogenesis factor 19 OS=Rattus norvegicus OX=10116 GN=Pex19 PE=1 SV=1;tr|G3V907|G3V907_RAT Peroxisomal biogenesis factor 19 OS=Rattus norvegicus OX=10116 GN=LOC100911356 PE=1 SV=1;sp|Q9QYU1|PEX19_RAT Peroxisomal bio	3	9	9	9	9	4	7	6	8	3	6	3	5	5	2	9	4	7	6	8	3	6	3	5	5	2	9	4	7	6	8	3	6	3	5	5	2	47.8	47.8	47.8	31.861	293
A0A0G2JY70	A0A0G2JY70	6	2	2			tr|A0A0G2JY70|A0A0G2JY70_RAT Uncharacterized protein OS=Rattus norvegicus OX=10116 PE=1 SV=1	1	6	2	2	6	5	6	6	6	6	5	5	6	4	5	2	1	2	2	2	2	1	1	2	1	1	2	1	2	2	2	2	1	1	2	1	1	29.5	22.3	22.3	12.608	112
A0A0G2JY73;D4A554	A0A0G2JY73;D4A554	38;37	33;32	33;32		Eif4g3	tr|A0A0G2JY73|A0A0G2JY73_RAT Eukaryotic translation initiation factor 4 gamma, 3 OS=Rattus norvegicus OX=10116 GN=Eif4g3 PE=1 SV=1;tr|D4A554|D4A554_RAT Eukaryotic translation initiation factor 4 gamma, 3 OS=Rattus norvegicus OX=10116 GN=Eif4g3 PE=1 SV=2	2	38	33	33	36	14	18	18	14	14	12	11	9	6	10	31	11	14	13	10	10	9	8	6	3	6	31	11	14	13	10	10	9	8	6	3	6	26	23	23	179.11	1614
A0A0G2JY75;A0A0G2K679;Q5PQP7	A0A0G2JY75;A0A0G2K679;Q5PQP7	10;10;10	10;10;10	10;10;10		Gtf3c2	tr|A0A0G2JY75|A0A0G2JY75_RAT General transcription factor IIIC subunit 2 OS=Rattus norvegicus OX=10116 GN=Gtf3c2 PE=1 SV=1;tr|A0A0G2K679|A0A0G2K679_RAT General transcription factor IIIC subunit 2 OS=Rattus norvegicus OX=10116 GN=Gtf3c2 PE=1 SV=1;tr|Q5PQP7|	3	10	10	10	10	3	4	4	4	4	2	2	3	2	3	10	3	4	4	4	4	2	2	3	2	3	10	3	4	4	4	4	2	2	3	2	3	13	13	13	104.61	949
F1LP92;A0A0G2JY76;Q65Z14	F1LP92;A0A0G2JY76;Q65Z14	10;10;10	10;10;10	10;10;10	Oncostatin-M-specific receptor subunit beta	Osmr	tr|F1LP92|F1LP92_RAT Oncostatin-M-specific receptor subunit beta OS=Rattus norvegicus OX=10116 GN=Osmr PE=4 SV=1;tr|A0A0G2JY76|A0A0G2JY76_RAT Oncostatin-M-specific receptor subunit beta OS=Rattus norvegicus OX=10116 GN=Osmr PE=4 SV=1;sp|Q65Z14|OSMR_RAT Onc	3	10	10	10	10	3	3	2	4	1	0	0	0	0	0	10	3	3	2	4	1	0	0	0	0	0	10	3	3	2	4	1	0	0	0	0	0	14	14	14	108.73	962
A0A0G2K1I6;A0A0G2JY82;P56603;Q5D009	A0A0G2K1I6;A0A0G2JY82;P56603;Q5D009	8;8;8;6	8;8;8;6	8;8;8;6	Secretory carrier-associated membrane protein 1	Scamp1	tr|A0A0G2K1I6|A0A0G2K1I6_RAT Secretory carrier-associated membrane protein OS=Rattus norvegicus OX=10116 GN=Scamp1 PE=1 SV=1;tr|A0A0G2JY82|A0A0G2JY82_RAT Secretory carrier-associated membrane protein OS=Rattus norvegicus OX=10116 GN=Scamp1 PE=1 SV=1;sp|P56	4	8	8	8	8	5	4	4	3	4	4	4	3	4	5	8	5	4	4	3	4	4	4	3	4	5	8	5	4	4	3	4	4	4	3	4	5	35.9	35.9	35.9	33.955	304
A0A0G2JY98	A0A0G2JY98	2	1	1			tr|A0A0G2JY98|A0A0G2JY98_RAT Uncharacterized protein OS=Rattus norvegicus OX=10116 PE=1 SV=1	1	2	1	1	2	0	0	1	1	0	0	0	0	0	1	1	0	0	0	0	0	0	0	0	0	1	1	0	0	0	0	0	0	0	0	0	1	19.3	8.6	8.6	15.382	140
A0A0G2JYA2;Q9JHU5	A0A0G2JYA2;Q9JHU5	12;11	12;11	12;11	Arfaptin-1	Arfip1	tr|A0A0G2JYA2|A0A0G2JYA2_RAT ADP-ribosylation factor interacting protein 1, isoform CRA_b OS=Rattus norvegicus OX=10116 GN=Arfip1 PE=1 SV=1;sp|Q9JHU5|ARFP1_RAT Arfaptin-1 OS=Rattus norvegicus OX=10116 GN=Arfip1 PE=1 SV=1	2	12	12	12	12	6	6	6	5	4	7	6	6	3	5	12	6	6	6	5	4	7	6	6	3	5	12	6	6	6	5	4	7	6	6	3	5	45.3	45.3	45.3	41.432	373
A0A0G2JYA4;P63331	A0A0G2JYA4;P63331	16;16	2;2	2;2	Serine/threonine-protein phosphatase 2A catalytic subunit alpha isoform	Ppp2ca	tr|A0A0G2JYA4|A0A0G2JYA4_RAT Serine/threonine-protein phosphatase OS=Rattus norvegicus OX=10116 GN=LOC100362453 PE=3 SV=1;sp|P63331|PP2AA_RAT Serine/threonine-protein phosphatase 2A catalytic subunit alpha isoform OS=Rattus norvegicus OX=10116 GN=Ppp2ca PE	2	16	2	2	16	12	12	12	12	12	11	11	11	14	12	2	1	1	1	1	1	1	1	1	2	1	2	1	1	1	1	1	1	1	1	2	1	66	6.8	6.8	35.523	309
A0A0G2JYA7	A0A0G2JYA7	2	2	2			tr|A0A0G2JYA7|A0A0G2JYA7_RAT TAR (HIV-1) RNA binding protein 1 OS=Rattus norvegicus OX=10116 GN=Tarbp1 PE=1 SV=1	1	2	2	2	2	0	0	0	0	0	0	0	0	0	0	2	0	0	0	0	0	0	0	0	0	0	2	0	0	0	0	0	0	0	0	0	0	1.5	1.5	1.5	174.88	1575
A0A0G2JYB2;D4A386	A0A0G2JYB2;D4A386	2;2	2;2	2;2	Claudin	Cldn2	tr|A0A0G2JYB2|A0A0G2JYB2_RAT Claudin OS=Rattus norvegicus OX=10116 GN=Cldn2 PE=3 SV=1;tr|D4A386|D4A386_RAT Claudin OS=Rattus norvegicus OX=10116 GN=Cldn2 PE=3 SV=1	2	2	2	2	2	2	2	2	2	2	2	2	2	1	2	2	2	2	2	2	2	2	2	2	1	2	2	2	2	2	2	2	2	2	2	1	2	11.8	11.8	11.8	24.235	228
A0A0G2JYB5;Q6AYD7	A0A0G2JYB5;Q6AYD7	6;6	6;6	2;2		Plscr2	tr|A0A0G2JYB5|A0A0G2JYB5_RAT Phospholipid scramblase OS=Rattus norvegicus OX=10116 GN=Plscr2 PE=3 SV=1;tr|Q6AYD7|Q6AYD7_RAT Phospholipid scramblase OS=Rattus norvegicus OX=10116 GN=Plscr2 PE=2 SV=1	2	6	6	2	6	3	4	4	4	5	4	4	4	3	4	6	3	4	4	4	5	4	4	4	3	4	2	1	2	2	2	2	2	2	2	1	2	19.5	19.5	6.4	29.724	267
A0A0G2JYB9;F1M8D3	A0A0G2JYB9;F1M8D3	5;5	5;5	5;5		Cmip	tr|A0A0G2JYB9|A0A0G2JYB9_RAT C-Maf-inducing protein OS=Rattus norvegicus OX=10116 GN=Cmip PE=4 SV=1;tr|F1M8D3|F1M8D3_RAT C-Maf-inducing protein OS=Rattus norvegicus OX=10116 GN=Cmip PE=4 SV=2	2	5	5	5	5	3	1	1	2	3	3	2	2	0	0	5	3	1	1	2	3	3	2	2	0	0	5	3	1	1	2	3	3	2	2	0	0	6.9	6.9	6.9	84.67	755
A0A0G2JYC2;P0C588	A0A0G2JYC2;P0C588	12;12	9;9	9;9	Metal transporter CNNM4	Cnnm4	tr|A0A0G2JYC2|A0A0G2JYC2_RAT Metal transporter CNNM4 OS=Rattus norvegicus OX=10116 GN=Cnnm4 PE=1 SV=1;sp|P0C588|CNNM4_RAT Metal transporter CNNM4 OS=Rattus norvegicus OX=10116 GN=Cnnm4 PE=1 SV=1	2	12	9	9	12	4	4	2	2	2	3	1	2	4	2	9	2	2	1	1	1	1	0	0	1	1	9	2	2	1	1	1	1	0	0	1	1	18.7	14.6	14.6	84.061	747
A0A0G2JYC6;E9PTR4;Q4V8A7	A0A0G2JYC6;E9PTR4;Q4V8A7	7;7;6	7;7;6	7;7;6		Ubap2l	tr|A0A0G2JYC6|A0A0G2JYC6_RAT RCG62582, isoform CRA_c OS=Rattus norvegicus OX=10116 GN=Ubap2l PE=1 SV=1;tr|E9PTR4|E9PTR4_RAT RCG62582, isoform CRA_b OS=Rattus norvegicus OX=10116 GN=Ubap2l PE=1 SV=2;tr|Q4V8A7|Q4V8A7_RAT Atp8b2 protein OS=Rattus norvegicus O	3	7	7	7	7	2	2	1	4	1	0	0	1	0	2	7	2	2	1	4	1	0	0	1	0	2	7	2	2	1	4	1	0	0	1	0	2	9.1	9.1	9.1	112.51	1068
A0A0G2JYC7;Q925G1-2;Q925G1	A0A0G2JYC7;Q925G1-2;Q925G1	13;13;13	12;12;12	11;11;11	Hepatoma-derived growth factor-related protein 2	Hdgfrp2	tr|A0A0G2JYC7|A0A0G2JYC7_RAT Hepatoma-derived growth factor-related protein 2 OS=Rattus norvegicus OX=10116 GN=Hdgfl2 PE=1 SV=1;sp|Q925G1-2|HDGR2_RAT Isoform 2 of Hepatoma-derived growth factor-related protein 2 OS=Rattus norvegicus OX=10116 GN=Hdgfl2;sp|Q	3	13	12	11	13	6	6	8	5	7	4	6	4	4	5	12	5	5	7	4	6	3	5	3	3	4	11	4	4	6	3	5	2	4	2	3	3	19.4	18.1	18.1	71.893	651
A0A0G2JYD1;A0A0U1RRQ3;A0A0G2JYI7	A0A0G2JYD1;A0A0U1RRQ3;A0A0G2JYI7	1;1;1	1;1;1	1;1;1			tr|A0A0G2JYD1|A0A0G2JYD1_RAT Ubiquitin-associated protein 2 OS=Rattus norvegicus OX=10116 GN=Ubap2 PE=1 SV=1;tr|A0A0U1RRQ3|A0A0U1RRQ3_RAT Ubiquitin-associated protein 2 OS=Rattus norvegicus OX=10116 GN=Ubap2 PE=1 SV=1;tr|A0A0G2JYI7|A0A0G2JYI7_RAT Ubiquitin	3	1	1	1	1	0	0	0	0	0	0	0	0	0	0	1	0	0	0	0	0	0	0	0	0	0	1	0	0	0	0	0	0	0	0	0	0	1.9	1.9	1.9	117.73	1126
A0A0G2JYD4;D3ZKC6	A0A0G2JYD4;D3ZKC6	52;52	52;52	52;52		Vps13d	tr|A0A0G2JYD4|A0A0G2JYD4_RAT Vacuolar protein sorting 13 homolog D OS=Rattus norvegicus OX=10116 GN=Vps13d PE=1 SV=1;tr|D3ZKC6|D3ZKC6_RAT Vacuolar protein sorting 13 homolog D OS=Rattus norvegicus OX=10116 GN=Vps13d PE=1 SV=1	2	52	52	52	52	8	8	7	6	6	6	7	6	8	6	52	8	8	7	6	6	6	7	6	8	6	52	8	8	7	6	6	6	7	6	8	6	13.3	13.3	13.3	487.85	4365
A0A0G2JYD6;Q7TP49	A0A0G2JYD6	4;1	4;1	4;1			tr|A0A0G2JYD6|A0A0G2JYD6_RAT Major facilitator superfamily domain-containing 8 OS=Rattus norvegicus OX=10116 GN=Mfsd8 PE=4 SV=1	2	4	4	4	4	0	1	1	1	1	0	1	0	0	0	4	0	1	1	1	1	0	1	0	0	0	4	0	1	1	1	1	0	1	0	0	0	10.1	10.1	10.1	58.021	524
A0A0G2JYD8;G3V7U6;Q8R4C0	A0A0G2JYD8;G3V7U6;Q8R4C0	16;16;11	16;16;11	16;16;11	Calpain-5	Capn5	tr|A0A0G2JYD8|A0A0G2JYD8_RAT Calpain-5 OS=Rattus norvegicus OX=10116 GN=Capn5 PE=1 SV=1;tr|G3V7U6|G3V7U6_RAT Calpain-5 OS=Rattus norvegicus OX=10116 GN=Capn5 PE=1 SV=2;sp|Q8R4C0|CAN5_RAT Calpain-5 OS=Rattus norvegicus OX=10116 GN=Capn5 PE=1 SV=1	3	16	16	16	16	8	7	7	6	7	3	4	4	5	2	16	8	7	7	6	7	3	4	4	5	2	16	8	7	7	6	7	3	4	4	5	2	30	30	30	73.211	641
A0A0G2JYE3;Q5SGD7	A0A0G2JYE3;Q5SGD7	5;5	5;5	5;5	Connector enhancer of kinase suppressor of ras 3	Cnksr3	tr|A0A0G2JYE3|A0A0G2JYE3_RAT Connector enhancer of kinase suppressor of ras 3 OS=Rattus norvegicus OX=10116 GN=Cnksr3 PE=1 SV=1;sp|Q5SGD7|CNKR3_RAT Connector enhancer of kinase suppressor of ras 3 OS=Rattus norvegicus OX=10116 GN=Cnksr3 PE=1 SV=1	2	5	5	5	5	0	0	1	0	0	0	0	0	0	0	5	0	0	1	0	0	0	0	0	0	0	5	0	0	1	0	0	0	0	0	0	0	11.3	11.3	11.3	59.781	538
Q4W1H3;Q4W1H4;A0A0G2JYG5;Q63358	Q4W1H3;Q4W1H4;A0A0G2JYG5;Q63358	27;27;27;27	27;27;27;27	24;24;24;24	Unconventional myosin-IXb	myo9b;Myo9b	tr|Q4W1H3|Q4W1H3_RAT Myosin 9b OS=Rattus norvegicus OX=10116 GN=Myo9b PE=1 SV=1;tr|Q4W1H4|Q4W1H4_RAT Myosin 9b OS=Rattus norvegicus OX=10116 GN=Myo9b PE=1 SV=1;tr|A0A0G2JYG5|A0A0G2JYG5_RAT Unconventional myosin-IXb OS=Rattus norvegicus OX=10116 GN=Myo9b PE	4	27	27	24	26	8	9	7	7	4	6	3	2	4	2	26	8	9	7	7	4	6	3	2	4	2	23	6	7	7	6	3	5	2	1	4	1	16.9	16.9	16	228.52	2010
A0A0G2JYH1;O08561	A0A0G2JYH1;O08561	14;14	14;14	14;14	Phosphatidylinositol 4-kinase beta	Pi4kb	tr|A0A0G2JYH1|A0A0G2JYH1_RAT Phosphatidylinositol 4-kinase beta OS=Rattus norvegicus OX=10116 GN=Pi4kb PE=1 SV=1;sp|O08561|PI4KB_RAT Phosphatidylinositol 4-kinase beta OS=Rattus norvegicus OX=10116 GN=Pi4kb PE=1 SV=1	2	14	14	14	14	5	4	5	7	5	4	3	3	2	2	14	5	4	5	7	5	4	3	3	2	2	14	5	4	5	7	5	4	3	3	2	2	20	20	20	94.302	841
A0A0G2JYH7;B0BN10	A0A0G2JYH7;B0BN10	6;3	6;3	6;3		Sh2d3c	tr|A0A0G2JYH7|A0A0G2JYH7_RAT SH2 domain containing 3C (Predicted) OS=Rattus norvegicus OX=10116 GN=Sh2d3c PE=1 SV=1;tr|B0BN10|B0BN10_RAT SH2 domain-containing 3C OS=Rattus norvegicus OX=10116 GN=Sh2d3c PE=1 SV=1	2	6	6	6	6	1	1	0	1	2	1	0	0	0	1	6	1	1	0	1	2	1	0	0	0	1	6	1	1	0	1	2	1	0	0	0	1	9.6	9.6	9.6	93.966	853
A0A0G2JYI0;A0A0G2JYR4;F1LZG6	A0A0G2JYI0;A0A0G2JYR4;F1LZG6	80;78;53	80;78;53	54;52;53		Lrba	tr|A0A0G2JYI0|A0A0G2JYI0_RAT LPS-responsive beige-like anchor protein OS=Rattus norvegicus OX=10116 GN=Lrba PE=1 SV=1;tr|A0A0G2JYR4|A0A0G2JYR4_RAT LPS-responsive beige-like anchor protein OS=Rattus norvegicus OX=10116 GN=Lrba PE=1 SV=1;tr|F1LZG6|F1LZG6_RAT	3	80	80	54	78	47	43	46	49	41	47	47	51	46	50	78	47	43	46	49	41	47	47	51	46	50	53	32	29	31	29	25	32	33	34	33	32	33.5	33.5	21.7	309.45	2783
A0A0G2JYJ5	A0A0G2JYJ5	10	10	10			tr|A0A0G2JYJ5|A0A0G2JYJ5_RAT Uncharacterized protein OS=Rattus norvegicus OX=10116 PE=1 SV=1	1	10	10	10	10	2	2	2	1	1	1	1	0	2	1	10	2	2	2	1	1	1	1	0	2	1	10	2	2	2	1	1	1	1	0	2	1	21.5	21.5	21.5	60.45	545
A0A0G2JYJ6;A0A0G2K663	A0A0G2JYJ6;A0A0G2K663	3;3	3;3	3;3			tr|A0A0G2JYJ6|A0A0G2JYJ6_RAT MARVEL (Membrane-associating) domain containing 2 (Predicted) OS=Rattus norvegicus OX=10116 GN=Marveld2 PE=1 SV=1;tr|A0A0G2K663|A0A0G2K663_RAT MARVEL domain-containing 2 OS=Rattus norvegicus OX=10116 GN=Marveld2 PE=1 SV=1	2	3	3	3	3	0	0	0	1	0	0	1	1	0	0	3	0	0	0	1	0	0	1	1	0	0	3	0	0	0	1	0	0	1	1	0	0	6.1	6.1	6.1	63.877	558
Q4QR81;A0A0G2JYJ7	Q4QR81;A0A0G2JYJ7	4;4	2;2	2;2		Rbms2	tr|Q4QR81|Q4QR81_RAT RNA binding motif, single stranded interacting protein 2, isoform CRA_a OS=Rattus norvegicus OX=10116 GN=Rbms2 PE=1 SV=1;tr|A0A0G2JYJ7|A0A0G2JYJ7_RAT RNA-binding motif, single stranded-interacting protein 2 OS=Rattus norvegicus OX=1011	2	4	2	2	4	1	2	2	4	2	0	3	1	1	1	2	1	1	1	2	1	0	1	1	1	1	2	1	1	1	2	1	0	1	1	1	1	11.9	7.4	7.4	40.605	379
A0A0G2JYK0;F1LM05;Q7TMB9	A0A0G2JYK0;F1LM05;Q7TMB9	22;22;22	8;8;8	0;0;0		LOC299282	tr|A0A0G2JYK0|A0A0G2JYK0_RAT Serine protease inhibitor A3N OS=Rattus norvegicus OX=10116 GN=LOC299282 PE=1 SV=1;tr|F1LM05|F1LM05_RAT Serine protease inhibitor A3N OS=Rattus norvegicus OX=10116 GN=LOC299282 PE=1 SV=1;tr|Q7TMB9|Q7TMB9_RAT Ab1-021 OS=Rattus n	3	22	8	0	22	18	19	20	17	18	18	19	18	17	17	8	7	7	7	7	7	7	7	7	7	6	0	0	0	0	0	0	0	0	0	0	0	42.5	15.4	0	67.982	609
A0A0G2JYK2;Q3B7T9;A0A0U1RS10	A0A0G2JYK2;Q3B7T9	7;7;1	7;7;1	6;6;1	Rab11 family-interacting protein 1	Rab11fip1	tr|A0A0G2JYK2|A0A0G2JYK2_RAT Rab11 family-interacting protein 1 OS=Rattus norvegicus OX=10116 GN=Rab11fip1 PE=1 SV=1;sp|Q3B7T9|RFIP1_RAT Rab11 family-interacting protein 1 OS=Rattus norvegicus OX=10116 GN=Rab11fip1 PE=1 SV=1	3	7	7	6	6	3	2	2	2	2	2	3	2	3	2	6	3	2	2	2	2	2	3	2	3	2	5	3	2	2	2	2	2	3	2	3	2	6.8	6.8	5.7	127.84	1189
A0A0G2JYK4;R9PXS3;Q4KM51	A0A0G2JYK4;R9PXS3;Q4KM51	10;10;10	10;10;10	10;10;10	Transcription elongation factor, mitochondrial	Tefm	tr|A0A0G2JYK4|A0A0G2JYK4_RAT Transcription elongation factor, mitochondrial OS=Rattus norvegicus OX=10116 GN=Tefm PE=1 SV=1;tr|R9PXS3|R9PXS3_RAT Transcription elongation factor, mitochondrial OS=Rattus norvegicus OX=10116 GN=Tefm PE=1 SV=1;sp|Q4KM51|TEFM_R	3	10	10	10	8	6	4	5	5	6	7	4	4	4	4	8	6	4	5	5	6	7	4	4	4	4	8	6	4	5	5	6	7	4	4	4	4	31.1	31.1	31.1	38.434	338
A0A0G2JYL4;D3ZGT6	A0A0G2JYL4;D3ZGT6	10;10	10;10	10;10		P4ha2	tr|A0A0G2JYL4|A0A0G2JYL4_RAT Prolyl 4-hydroxylase subunit alpha 2 OS=Rattus norvegicus OX=10116 GN=P4ha2 PE=1 SV=1;tr|D3ZGT6|D3ZGT6_RAT Procollagen-proline, 2-oxoglutarate 4-dioxygenase (Proline 4-hydroxylase), alpha II polypeptide (Predicted), isoform CRA	2	10	10	10	10	6	4	3	4	3	1	0	0	0	1	10	6	4	3	4	3	1	0	0	0	1	10	6	4	3	4	3	1	0	0	0	1	25.3	25.3	25.3	60.635	533
A0A0G2JYM5;Q7TSX5;Q6AZ82;Q8VHF6	A0A0G2JYM5;Q7TSX5;Q6AZ82	4;4;2;1	4;4;2;1	4;4;2;1	Phosphatidylcholine:ceramide cholinephosphotransferase 1	Sgms1	tr|A0A0G2JYM5|A0A0G2JYM5_RAT Phosphatidylcholine:ceramide cholinephosphotransferase 1 OS=Rattus norvegicus OX=10116 GN=Sgms1 PE=4 SV=1;sp|Q7TSX5|SMS1_RAT Phosphatidylcholine:ceramide cholinephosphotransferase 1 OS=Rattus norvegicus OX=10116 GN=Sgms1 PE=2 S	4	4	4	4	4	1	1	1	1	1	1	0	0	0	2	4	1	1	1	1	1	1	0	0	0	2	4	1	1	1	1	1	1	0	0	0	2	10.4	10.4	10.4	48.423	413
A0A0G2JYN0;Q5U2M6	A0A0G2JYN0;Q5U2M6	15;15	15;15	15;15	DDB1- and CUL4-associated factor 8	Dcaf8	tr|A0A0G2JYN0|A0A0G2JYN0_RAT DDB1- and CUL4-associated factor 8 OS=Rattus norvegicus OX=10116 GN=Dcaf8 PE=1 SV=1;sp|Q5U2M6|DCAF8_RAT DDB1- and CUL4-associated factor 8 OS=Rattus norvegicus OX=10116 GN=Dcaf8 PE=1 SV=1	2	15	15	15	15	5	5	6	5	3	3	6	3	5	3	15	5	5	6	5	3	3	6	3	5	3	15	5	5	6	5	3	3	6	3	5	3	33.7	33.7	33.7	64.307	573
A0A0G2JYN4;Q5XIS4	A0A0G2JYN4	8;1	8;1	8;1			tr|A0A0G2JYN4|A0A0G2JYN4_RAT ERGIC and golgi 2 OS=Rattus norvegicus OX=10116 GN=Ergic2 PE=1 SV=1	2	8	8	8	7	5	3	1	3	1	2	1	1	2	1	7	5	3	1	3	1	2	1	1	2	1	7	5	3	1	3	1	2	1	1	2	1	27.1	27.1	27.1	42.478	377
A0A0G2JYN7;Q4KLH4	A0A0G2JYN7;Q4KLH4	15;15	13;13	13;13	Paraspeckle component 1	Pspc1	tr|A0A0G2JYN7|A0A0G2JYN7_RAT Paraspeckle component 1 OS=Rattus norvegicus OX=10116 GN=Pspc1 PE=1 SV=1;sp|Q4KLH4|PSPC1_RAT Paraspeckle component 1 OS=Rattus norvegicus OX=10116 GN=Pspc1 PE=1 SV=1	2	15	13	13	15	11	11	11	11	9	9	7	8	8	10	13	9	9	9	9	8	8	6	7	7	8	13	9	9	9	9	8	8	6	7	7	8	32.5	29.7	29.7	52.879	465
F1LQJ1;A0A0G2K678;A0A0G2JYQ3;P0CB49	F1LQJ1;A0A0G2K678;A0A0G2JYQ3;P0CB49	12;12;12;12	12;12;12;12	12;12;12;12	YLP motif-containing protein 1	Ylpm1	tr|F1LQJ1|F1LQJ1_RAT YLP motif-containing protein 1 OS=Rattus norvegicus OX=10116 GN=Ylpm1 PE=1 SV=3;tr|A0A0G2K678|A0A0G2K678_RAT YLP motif-containing protein 1 OS=Rattus norvegicus OX=10116 GN=Ylpm1 PE=1 SV=1;tr|A0A0G2JYQ3|A0A0G2JYQ3_RAT YLP motif-contain	4	12	12	12	12	2	1	3	1	1	1	0	1	1	1	12	2	1	3	1	1	1	0	1	1	1	12	2	1	3	1	1	1	0	1	1	1	10	10	10	154.05	1375
A0A0G2JYQ4;Q63046	A0A0G2JYQ4;Q63046	2;2	2;2	2;2	Runt-related transcription factor 1	Runx1	tr|A0A0G2JYQ4|A0A0G2JYQ4_RAT Runt-related transcription factor OS=Rattus norvegicus OX=10116 GN=Runx1 PE=1 SV=1;sp|Q63046|RUNX1_RAT Runt-related transcription factor 1 OS=Rattus norvegicus OX=10116 GN=Runx1 PE=1 SV=1	2	2	2	2	2	0	0	0	0	0	0	0	0	0	0	2	0	0	0	0	0	0	0	0	0	0	2	0	0	0	0	0	0	0	0	0	0	6.5	6.5	6.5	50.153	464
A0A0G2JYR1;B5DEY3	A0A0G2JYR1;B5DEY3	17;9	16;8	16;8		Exoc6b	tr|A0A0G2JYR1|A0A0G2JYR1_RAT Exocyst complex component OS=Rattus norvegicus OX=10116 GN=Exoc6b PE=1 SV=1;tr|B5DEY3|B5DEY3_RAT Exoc6b protein OS=Rattus norvegicus OX=10116 GN=Exoc6b PE=1 SV=1	2	17	16	16	17	5	3	8	6	6	4	4	3	2	2	16	5	3	8	6	6	3	4	2	1	2	16	5	3	8	6	6	3	4	2	1	2	27.2	26.3	26.3	94.189	810
A0A0G2KAL4;A0A0G2JYS1;A0A0G2JZ50;A0A0G2K7Y2;Q4V8B0;Q4V8B0-3;Q4V8B0-2	A0A0G2KAL4;A0A0G2JYS1;A0A0G2JZ50;A0A0G2K7Y2;Q4V8B0	11;11;11;11;11;2;2	11;11;11;11;11;2;2	11;11;11;11;11;2;2	Oxidation resistance protein 1	Oxr1	tr|A0A0G2KAL4|A0A0G2KAL4_RAT Oxidation resistance protein 1 OS=Rattus norvegicus OX=10116 GN=Oxr1 PE=1 SV=1;tr|A0A0G2JYS1|A0A0G2JYS1_RAT Oxidation resistance protein 1 OS=Rattus norvegicus OX=10116 GN=Oxr1 PE=1 SV=1;tr|A0A0G2JZ50|A0A0G2JZ50_RAT Oxidation r	7	11	11	11	10	4	4	5	4	2	0	1	3	3	2	10	4	4	5	4	2	0	1	3	3	2	10	4	4	5	4	2	0	1	3	3	2	18.7	18.7	18.7	84.125	758
A0A0G2JYT1;F1LPE9;Q811U3	A0A0G2JYT1;F1LPE9;Q811U3	37;28;28	37;28;28	29;20;20	ELKS/Rab6-interacting/CAST family member 1	Erc1	tr|A0A0G2JYT1|A0A0G2JYT1_RAT ELKS/Rab6-interacting/CAST family member 1 OS=Rattus norvegicus OX=10116 GN=Erc1 PE=1 SV=1;tr|F1LPE9|F1LPE9_RAT ELKS/Rab6-interacting/CAST family member 1 OS=Rattus norvegicus OX=10116 GN=Erc1 PE=1 SV=1;sp|Q811U3|RB6I2_RAT ELKS	3	37	37	29	36	15	13	16	13	11	8	9	15	14	11	36	15	13	16	13	11	8	9	15	14	11	29	14	11	15	11	11	7	9	13	12	10	37.9	37.9	31.4	128.32	1120
A0A0G2KBC9-2;D3ZVK8;A0A0G2JYU1;A0A0G2KBC9;A0A0G2KAU3	A0A0G2KBC9-2;D3ZVK8;A0A0G2JYU1;A0A0G2KBC9;A0A0G2KAU3	3;3;3;3;2	3;3;3;3;2	1;1;1;1;0		Lilrb3l	sp|A0A0G2KBC9-2|LRB3L_RAT Isoform 2 of Leukocyte immunoglobulin-like receptor subfamily B member 3-like OS=Rattus norvegicus OX=10116 GN=Lilrb3l;tr|D3ZVK8|D3ZVK8_RAT Leukocyte immunoglobulin-like receptor subfamily B member 3-like OS=Rattus norvegicus OX=1	5	3	3	1	3	2	1	2	1	1	1	1	1	1	1	3	2	1	2	1	1	1	1	1	1	1	1	1	1	1	1	1	1	1	1	1	1	6.5	6.5	1.2	75.583	678
A0A0G2JYU2;Q5XIE3	A0A0G2JYU2;Q5XIE3	12;11	12;11	12;11	39S ribosomal protein L11, mitochondrial	Mrpl11	tr|A0A0G2JYU2|A0A0G2JYU2_RAT Mitochondrial ribosomal protein L11 OS=Rattus norvegicus OX=10116 GN=mrpl11 PE=1 SV=1;sp|Q5XIE3|RM11_RAT 39S ribosomal protein L11, mitochondrial OS=Rattus norvegicus OX=10116 GN=Mrpl11 PE=2 SV=1	2	12	12	12	12	9	9	10	10	8	10	10	10	10	11	12	9	9	10	10	8	10	10	10	10	11	12	9	9	10	10	8	10	10	10	10	11	62.5	62.5	62.5	20.75	192
A0A0G2JYU5;P63149	A0A0G2JYU5;P63149	1;1	1;1	1;1	Ubiquitin-conjugating enzyme E2 B	Ube2b	tr|A0A0G2JYU5|A0A0G2JYU5_RAT Ubiquitin-conjugating enzyme E2 B OS=Rattus norvegicus OX=10116 GN=LOC103694902 PE=1 SV=1;sp|P63149|UBE2B_RAT Ubiquitin-conjugating enzyme E2 B OS=Rattus norvegicus OX=10116 GN=Ube2b PE=2 SV=1	2	1	1	1	1	1	1	1	1	1	1	1	0	0	0	1	1	1	1	1	1	1	1	0	0	0	1	1	1	1	1	1	1	1	0	0	0	9.4	9.4	9.4	20.261	180
A0A0G2JYU6;D3ZAZ1	A0A0G2JYU6;D3ZAZ1	23;22	20;19	19;18		Fmnl1	tr|A0A0G2JYU6|A0A0G2JYU6_RAT Formin-like 1 OS=Rattus norvegicus OX=10116 GN=Fmnl1 PE=1 SV=1;tr|D3ZAZ1|D3ZAZ1_RAT Formin-like 1 OS=Rattus norvegicus OX=10116 GN=Fmnl1 PE=1 SV=1	2	23	20	19	23	6	8	10	11	11	8	10	8	7	10	20	5	6	8	9	9	6	8	6	5	8	19	5	6	8	9	9	6	7	6	4	8	25.5	23.1	22.4	122.81	1101
A0A0G2JYV0;D3ZGX8;Q497A6;F7F8G2;A0A0G2K4A3;D4A7T3	A0A0G2JYV0;D3ZGX8;Q497A6	14;14;10;1;1;1	9;9;7;0;0;0	9;9;7;0;0;0		Brd4	tr|A0A0G2JYV0|A0A0G2JYV0_RAT Bromodomain-containing 4 OS=Rattus norvegicus OX=10116 GN=Brd4 PE=1 SV=1;tr|D3ZGX8|D3ZGX8_RAT Bromodomain-containing 4 OS=Rattus norvegicus OX=10116 GN=Brd4 PE=1 SV=2;tr|Q497A6|Q497A6_RAT Brd4 protein (Fragment) OS=Rattus norve	6	14	9	9	13	4	6	8	7	5	3	5	4	2	4	8	2	3	5	4	3	2	2	2	2	2	8	2	3	5	4	3	2	2	2	2	2	10.8	7.4	7.4	153.09	1370
A0A0G2JYW1	A0A0G2JYW1	1	1	1			tr|A0A0G2JYW1|A0A0G2JYW1_RAT PRELI domain-containing 2 OS=Rattus norvegicus OX=10116 GN=Prelid2 PE=1 SV=1	1	1	1	1	1	0	0	0	0	0	0	0	0	0	0	1	0	0	0	0	0	0	0	0	0	0	1	0	0	0	0	0	0	0	0	0	0	9	9	9	20.304	177
A0A0G2JYW2;P35560-2;P35560;P35560-3	A0A0G2JYW2;P35560-2;P35560;P35560-3	4;4;4;4	4;4;4;4	4;4;4;4	ATP-sensitive inward rectifier potassium channel 1	Kcnj1	tr|A0A0G2JYW2|A0A0G2JYW2_RAT ATP-sensitive inward rectifier potassium channel 1 OS=Rattus norvegicus OX=10116 GN=Kcnj1 PE=3 SV=1;sp|P35560-2|KCNJ1_RAT Isoform B of ATP-sensitive inward rectifier potassium channel 1 OS=Rattus norvegicus OX=10116 GN=Kcnj1;sp	4	4	4	4	4	3	2	1	2	3	2	2	1	2	2	4	3	2	1	2	3	2	2	1	2	2	4	3	2	1	2	3	2	2	1	2	2	8.7	8.7	8.7	44.949	391
A0A0G2JYY6;D3ZX74	A0A0G2JYY6;D3ZX74	6;6	6;6	6;6		Coq10a	tr|A0A0G2JYY6|A0A0G2JYY6_RAT Coenzyme Q10A OS=Rattus norvegicus OX=10116 GN=Coq10a PE=4 SV=1;tr|D3ZX74|D3ZX74_RAT Coenzyme Q10 homolog A (Yeast) (Predicted), isoform CRA_b OS=Rattus norvegicus OX=10116 GN=Coq10a PE=4 SV=1	2	6	6	6	6	1	0	1	1	3	1	1	1	3	2	6	1	0	1	1	3	1	1	1	3	2	6	1	0	1	1	3	1	1	1	3	2	28.9	28.9	28.9	23.331	204
D3ZHX6;A0A0G2JZ01	D3ZHX6;A0A0G2JZ01	3;3	3;3	3;3	Eyes absent homolog	Eya3	tr|D3ZHX6|D3ZHX6_RAT Eyes absent homolog OS=Rattus norvegicus OX=10116 GN=Eya3 PE=1 SV=1;tr|A0A0G2JZ01|A0A0G2JZ01_RAT Eyes absent homolog OS=Rattus norvegicus OX=10116 GN=Eya3 PE=1 SV=1	2	3	3	3	3	0	0	0	0	0	0	0	0	0	0	3	0	0	0	0	0	0	0	0	0	0	3	0	0	0	0	0	0	0	0	0	0	6.3	6.3	6.3	55.876	510
A0A0G2JZ38	A0A0G2JZ38	28	28	28			tr|A0A0G2JZ38|A0A0G2JZ38_RAT Formin homology 2 domain-containing 1 OS=Rattus norvegicus OX=10116 GN=Fhod1 PE=1 SV=1	1	28	28	28	28	9	6	7	9	6	5	5	5	6	5	28	9	6	7	9	6	5	5	5	6	5	28	9	6	7	9	6	5	5	5	6	5	34.5	34.5	34.5	126.47	1158
A0A0G2JZ40;D4ABJ4	A0A0G2JZ40;D4ABJ4	10;8	10;8	10;8		Reck	tr|A0A0G2JZ40|A0A0G2JZ40_RAT RCG54895, isoform CRA_a OS=Rattus norvegicus OX=10116 GN=Reck PE=4 SV=1;tr|D4ABJ4|D4ABJ4_RAT RCG54895, isoform CRA_b OS=Rattus norvegicus OX=10116 GN=Reck PE=4 SV=1	2	10	10	10	10	0	1	0	0	1	1	1	1	1	2	10	0	1	0	0	1	1	1	1	1	2	10	0	1	0	0	1	1	1	1	1	2	11.7	11.7	11.7	105.97	972
Q45QJ6;A0A0G2JZ43;O89040	Q45QJ6;A0A0G2JZ43;O89040	4;4;4	2;2;2	2;2;2	Phosphoinositide phospholipase C;1-phosphatidylinositol 4,5-bisphosphate phosphodiesterase beta-2	Plcb2	tr|Q45QJ6|Q45QJ6_RAT Phosphoinositide phospholipase C (Fragment) OS=Rattus norvegicus OX=10116 GN=Plcb2 PE=2 SV=1;tr|A0A0G2JZ43|A0A0G2JZ43_RAT Phosphoinositide phospholipase C OS=Rattus norvegicus OX=10116 GN=Plcb2 PE=4 SV=1;sp|O89040|PLCB2_RAT 1-phosphati	3	4	2	2	4	1	1	1	1	1	1	1	1	1	1	2	1	1	1	1	1	1	1	1	1	1	2	1	1	1	1	1	1	1	1	1	1	3.4	1.9	1.9	124.15	1090
A0A0G2JZ48;A0A0G2K8G1;A0A0G2JYB3;Q9QYA5	A0A0G2JZ48;A0A0G2K8G1;A0A0G2JYB3;Q9QYA5	20;12;12;11	20;12;12;11	20;12;12;11		Tmf1	tr|A0A0G2JZ48|A0A0G2JZ48_RAT RCG56136, isoform CRA_a OS=Rattus norvegicus OX=10116 GN=Tmf1 PE=1 SV=1;tr|A0A0G2K8G1|A0A0G2K8G1_RAT TATA element modulatory factor 1 OS=Rattus norvegicus OX=10116 GN=Tmf1 PE=1 SV=1;tr|A0A0G2JYB3|A0A0G2JYB3_RAT TATA element mod	4	20	20	20	20	2	2	1	6	1	5	0	2	4	3	20	2	2	1	6	1	5	0	2	4	3	20	2	2	1	6	1	5	0	2	4	3	21	21	21	121.9	1093
F1LY70;A0A0G2JZ53	F1LY70;A0A0G2JZ53	53;53	53;53	53;53		Birc6	tr|F1LY70|F1LY70_RAT Baculoviral IAP repeat-containing 6 OS=Rattus norvegicus OX=10116 GN=Birc6 PE=1 SV=3;tr|A0A0G2JZ53|A0A0G2JZ53_RAT Baculoviral IAP repeat-containing 6 OS=Rattus norvegicus OX=10116 GN=Birc6 PE=1 SV=1	2	53	53	53	53	15	20	19	15	17	16	17	17	12	13	53	15	20	19	15	17	16	17	17	12	13	53	15	20	19	15	17	16	17	17	12	13	18.8	18.8	18.8	433.19	3984
D3ZKZ5;B5DEI8;A0A0G2JZ65	D3ZKZ5;B5DEI8;A0A0G2JZ65	2;2;2	2;2;2	2;2;2		Tuft1	tr|D3ZKZ5|D3ZKZ5_RAT Tuftelin 1 OS=Rattus norvegicus OX=10116 GN=Tuft1 PE=4 SV=1;tr|B5DEI8|B5DEI8_RAT Tuft1 protein OS=Rattus norvegicus OX=10116 GN=Tuft1 PE=2 SV=1;tr|A0A0G2JZ65|A0A0G2JZ65_RAT Tuftelin 1 OS=Rattus norvegicus OX=10116 GN=Tuft1 PE=4 SV=1	3	2	2	2	2	1	0	0	0	1	1	1	0	0	0	2	1	0	0	0	1	1	1	0	0	0	2	1	0	0	0	1	1	1	0	0	0	8.9	8.9	8.9	29.225	257
A0A0G2JZ68;Q811P6	A0A0G2JZ68;Q811P6	9;9	9;9	9;9	Dimethyladenosine transferase 1, mitochondrial	Tfb1m	tr|A0A0G2JZ68|A0A0G2JZ68_RAT rRNA adenine N(6)-methyltransferase OS=Rattus norvegicus OX=10116 GN=Tfb1m PE=1 SV=1;sp|Q811P6|TFB1M_RAT Dimethyladenosine transferase 1, mitochondrial OS=Rattus norvegicus OX=10116 GN=Tfb1m PE=2 SV=1	2	9	9	9	9	3	4	3	5	4	4	5	6	3	6	9	3	4	3	5	4	4	5	6	3	6	9	3	4	3	5	4	4	5	6	3	6	38.6	38.6	38.6	39.097	345
A0A0G2JZ69;A0A0G2K1Y8;C9EH87;Q63363;REV__D3ZEM8	A0A0G2JZ69;A0A0G2K1Y8;C9EH87	202;200;196;26;1	1;1;0;0;0	1;1;0;0;0			tr|A0A0G2JZ69|A0A0G2JZ69_RAT Spectrin alpha chain, non-erythrocytic 1 OS=Rattus norvegicus OX=10116 GN=Sptan1 PE=1 SV=1;tr|A0A0G2K1Y8|A0A0G2K1Y8_RAT Spectrin alpha chain, non-erythrocytic 1 OS=Rattus norvegicus OX=10116 GN=Sptan1 PE=1 SV=1;tr|C9EH87|C9EH87	5	202	1	1	202	163	169	166	166	163	172	167	165	160	163	1	1	1	1	1	1	0	1	1	1	1	1	1	1	1	1	1	0	1	1	1	1	76.7	0.8	0.8	286.71	2489
A0A0G2JZ75;Q9WV78	A0A0G2JZ75;Q9WV78	22;22	21;21	21;21	Plasmalemma vesicle-associated protein	Plvap	tr|A0A0G2JZ75|A0A0G2JZ75_RAT Plasmalemma vesicle-associated protein OS=Rattus norvegicus OX=10116 GN=Plvap PE=4 SV=1;sp|Q9WV78|PLVAP_RAT Plasmalemma vesicle-associated protein OS=Rattus norvegicus OX=10116 GN=Plvap PE=1 SV=1	2	22	21	21	22	14	13	15	15	14	13	12	14	18	16	21	13	12	14	14	13	13	12	14	17	16	21	13	12	14	14	13	13	12	14	17	16	46.3	44.7	44.7	50.102	438
A0A0G2JZ79;A0A182DWI7;REV__Q9R120	A0A0G2JZ79;A0A182DWI7	5;5;1	5;5;1	5;5;1			sp|A0A0G2JZ79|SIR1_RAT NAD-dependent protein deacetylase sirtuin-1 OS=Rattus norvegicus OX=10116 GN=Sirt1 PE=3 SV=2;tr|A0A182DWI7|A0A182DWI7_RAT Uncharacterized protein OS=Rattus norvegicus OX=10116 PE=4 SV=1	3	5	5	5	5	2	1	1	0	2	2	1	3	2	2	5	2	1	1	0	2	2	1	3	2	2	5	2	1	1	0	2	2	1	3	2	2	7.9	7.9	7.9	62.059	555
U6A022;A0A0G2JZ83;A0A0G2K2D4;G3V9Z5;B0BN79	U6A022;A0A0G2JZ83;A0A0G2K2D4	8;8;6;2;1	8;8;6;2;1	7;7;5;2;1		AGAP3	tr|U6A022|U6A022_RAT ArfGAP with GTPase domain, ankyrin repeat and PH domain 3 OS=Rattus norvegicus OX=10116 GN=AGAP3 PE=2 SV=1;tr|A0A0G2JZ83|A0A0G2JZ83_RAT ArfGAP with GTPase domain, ankyrin repeat and PH domain 3 OS=Rattus norvegicus OX=10116 GN=Agap3 PE	5	8	8	7	8	2	1	2	1	1	2	2	2	1	1	8	2	1	2	1	1	2	2	2	1	1	7	1	0	2	1	1	1	2	1	0	0	12.7	12.7	11.8	87.125	808
A0A0G2JZ84	A0A0G2JZ84	18	18	18			tr|A0A0G2JZ84|A0A0G2JZ84_RAT Ectopic P-granules autophagy protein 5 homolog OS=Rattus norvegicus OX=10116 GN=Epg5 PE=1 SV=1	1	18	18	18	18	2	2	5	3	1	1	3	2	3	5	18	2	2	5	3	1	1	3	2	3	5	18	2	2	5	3	1	1	3	2	3	5	9.2	9.2	9.2	291.35	2575
A0A1W2Q681;A0A0G2JZ87;D3ZTQ1;Q3KR71	A0A1W2Q681;A0A0G2JZ87;D3ZTQ1;Q3KR71	7;7;7;6	6;6;6;5	6;6;6;5	Splicing factor, suppressor of white-apricot homolog	Sfswap	tr|A0A1W2Q681|A0A1W2Q681_RAT Splicing factor, suppressor of white-apricot homolog OS=Rattus norvegicus OX=10116 GN=Sfswap PE=1 SV=1;tr|A0A0G2JZ87|A0A0G2JZ87_RAT Splicing factor, suppressor of white-apricot homolog OS=Rattus norvegicus OX=10116 GN=Sfswap PE	4	7	6	6	7	1	1	1	1	1	1	1	1	1	2	6	0	0	0	0	1	0	0	0	1	1	6	0	0	0	0	1	0	0	0	1	1	7.9	7.2	7.2	101.44	917
A0A0G2JZ88	A0A0G2JZ88	8	8	8			tr|A0A0G2JZ88|A0A0G2JZ88_RAT Similar to hypothetical protein A530094D01 OS=Rattus norvegicus OX=10116 GN=RGD1306556 PE=1 SV=1	1	8	8	8	8	1	2	1	2	1	1	1	1	1	1	8	1	2	1	2	1	1	1	1	1	1	8	1	2	1	2	1	1	1	1	1	1	5.1	5.1	5.1	192.41	1770
B5DEJ1;A0A0G2JZ92;D4A208	B5DEJ1;A0A0G2JZ92;D4A208	16;16;16	16;16;16	14;14;14	SLIT-ROBO Rho GTPase-activating protein 2	Srgap2	tr|B5DEJ1|B5DEJ1_RAT SLIT-ROBO Rho GTPase-activating protein 2 OS=Rattus norvegicus OX=10116 GN=Srgap2 PE=1 SV=1;tr|A0A0G2JZ92|A0A0G2JZ92_RAT SLIT-ROBO Rho GTPase-activating protein 2 OS=Rattus norvegicus OX=10116 GN=Srgap2 PE=1 SV=1;sp|D4A208|SRGP2_RAT SL	3	16	16	14	16	5	3	4	5	3	4	4	3	3	4	16	5	3	4	5	3	4	4	3	3	4	14	3	2	3	3	2	2	3	1	2	2	24.2	24.2	21.4	98.367	858
A0A0G2JZ94;F1LR77;Q3KR69;Q4G015	A0A0G2JZ94;F1LR77;Q3KR69	10;8;6;2	10;8;6;2	10;8;6;2		Ttc13	tr|A0A0G2JZ94|A0A0G2JZ94_RAT Tetratricopeptide repeat domain 13 OS=Rattus norvegicus OX=10116 GN=Ttc13 PE=1 SV=1;tr|F1LR77|F1LR77_RAT Tetratricopeptide repeat domain 13 OS=Rattus norvegicus OX=10116 GN=Ttc13 PE=1 SV=1;tr|Q3KR69|Q3KR69_RAT Ttc13 protein (Fr	4	10	10	10	10	1	0	1	1	1	0	2	2	1	1	10	1	0	1	1	1	0	2	2	1	1	10	1	0	1	1	1	0	2	2	1	1	17.2	17.2	17.2	95.323	845
A0A0G2JZ99;G3V7K9	A0A0G2JZ99;G3V7K9	1;1	1;1	1;1		Rrad	tr|A0A0G2JZ99|A0A0G2JZ99_RAT GTP-binding protein RAD OS=Rattus norvegicus OX=10116 GN=Rrad PE=4 SV=1;tr|G3V7K9|G3V7K9_RAT GTP-binding protein OS=Rattus norvegicus OX=10116 GN=Rrad PE=3 SV=1	2	1	1	1	1	0	0	0	0	0	0	0	0	0	0	1	0	0	0	0	0	0	0	0	0	0	1	0	0	0	0	0	0	0	0	0	0	7.5	7.5	7.5	29.1	268
A0A0G2JZA1;Q9QZI3;A0A1W2Q6F3;F1M950;D3ZEC8	A0A0G2JZA1;Q9QZI3;A0A1W2Q6F3;F1M950	17;15;15;15;2	17;15;15;15;2	16;15;15;15;1		Robo2	tr|A0A0G2JZA1|A0A0G2JZA1_RAT Roundabout guidance receptor 2 OS=Rattus norvegicus OX=10116 GN=Robo2 PE=4 SV=1;tr|Q9QZI3|Q9QZI3_RAT Robo2 (Fragment) OS=Rattus norvegicus OX=10116 GN=Robo2 PE=2 SV=1;tr|A0A1W2Q6F3|A0A1W2Q6F3_RAT Roundabout guidance receptor 2	5	17	17	16	17	2	1	1	1	1	1	1	1	2	1	17	2	1	1	1	1	1	1	1	2	1	16	2	1	1	1	1	1	1	1	2	1	15.5	15.5	14.7	165.79	1512
A0A0G2JZA2;P97576	A0A0G2JZA2;P97576	13;13	13;13	13;13	GrpE protein homolog 1, mitochondrial	Grpel1	tr|A0A0G2JZA2|A0A0G2JZA2_RAT GrpE protein homolog OS=Rattus norvegicus OX=10116 GN=Grpel1 PE=1 SV=1;sp|P97576|GRPE1_RAT GrpE protein homolog 1, mitochondrial OS=Rattus norvegicus OX=10116 GN=Grpel1 PE=1 SV=2	2	13	13	13	12	8	9	10	9	9	8	9	8	8	8	12	8	9	10	9	9	8	9	8	8	8	12	8	9	10	9	9	8	9	8	8	8	52.6	52.6	52.6	25.811	230
D3ZZ19;A0A0G2JZA7	D3ZZ19;A0A0G2JZA7	19;19	19;19	19;19		Tmem2	tr|D3ZZ19|D3ZZ19_RAT Transmembrane protein 2 OS=Rattus norvegicus OX=10116 GN=Cemip2 PE=1 SV=1;tr|A0A0G2JZA7|A0A0G2JZA7_RAT Transmembrane protein 2 OS=Rattus norvegicus OX=10116 GN=Cemip2 PE=1 SV=1	2	19	19	19	18	4	7	2	4	3	0	2	1	1	1	18	4	7	2	4	3	0	2	1	1	1	18	4	7	2	4	3	0	2	1	1	1	17.1	17.1	17.1	152.74	1371
E9PSV8;A0A0G2JZB8;Q9JJK1	E9PSV8;A0A0G2JZB8;Q9JJK1	1;1;1	1;1;1	1;1;1	Neuronal membrane glycoprotein M6-b	Gpm6b	tr|E9PSV8|E9PSV8_RAT Neuronal membrane glycoprotein M6-b OS=Rattus norvegicus OX=10116 GN=Gpm6b PE=4 SV=2;tr|A0A0G2JZB8|A0A0G2JZB8_RAT Neuronal membrane glycoprotein M6-b OS=Rattus norvegicus OX=10116 GN=Gpm6b PE=4 SV=1;sp|Q9JJK1|GPM6B_RAT Neuronal membran	3	1	1	1	1	0	0	0	0	0	0	0	0	0	0	1	0	0	0	0	0	0	0	0	0	0	1	0	0	0	0	0	0	0	0	0	0	4.9	4.9	4.9	28.976	265
F1LQS9;A0A0G2JZC6;Q9ES67	F1LQS9;A0A0G2JZC6;Q9ES67	19;19;19	19;19;19	19;19;19	Rho guanine nucleotide exchange factor 11	Arhgef11	tr|F1LQS9|F1LQS9_RAT Rho guanine nucleotide exchange factor 11 OS=Rattus norvegicus OX=10116 GN=Arhgef11 PE=1 SV=3;tr|A0A0G2JZC6|A0A0G2JZC6_RAT Rho guanine nucleotide exchange factor 11 OS=Rattus norvegicus OX=10116 GN=Arhgef11 PE=1 SV=1;sp|Q9ES67|ARHGB_RA	3	19	19	19	19	5	2	4	7	3	4	4	4	3	3	19	5	2	4	7	3	4	4	4	3	3	19	5	2	4	7	3	4	4	4	3	3	15.9	15.9	15.9	168.6	1527
Q3T1I6;F1LSF8;A0A0G2JZD2;A0A0G2KBA9;A0A0G2K5I0;P60815	Q3T1I6;F1LSF8;A0A0G2JZD2;A0A0G2KBA9;A0A0G2K5I0;P60815	2;2;2;2;2;2	2;2;2;2;2;2	2;2;2;2;2;2	Feline leukemia virus subgroup C receptor-related protein 2	Flvcr2	tr|Q3T1I6|Q3T1I6_RAT Feline leukemia virus subgroup C cellular receptor family, member 2 OS=Rattus norvegicus OX=10116 GN=Flvcr2 PE=2 SV=1;tr|F1LSF8|F1LSF8_RAT Feline leukemia virus subgroup C receptor-related protein 2 OS=Rattus norvegicus OX=10116 GN=Flv	6	2	2	2	2	1	1	2	1	1	1	2	2	2	2	2	1	1	2	1	1	1	2	2	2	2	2	1	1	2	1	1	1	2	2	2	2	4.6	4.6	4.6	59.653	546
D3ZAL7;A0A0G2JZD5;C6JUQ2	D3ZAL7;A0A0G2JZD5;C6JUQ2	6;6;6	6;6;6	6;6;6		Gab1	tr|D3ZAL7|D3ZAL7_RAT GRB2-associated-binding protein 1 OS=Rattus norvegicus OX=10116 GN=Gab1 PE=1 SV=2;tr|A0A0G2JZD5|A0A0G2JZD5_RAT GRB2-associated-binding protein 1 OS=Rattus norvegicus OX=10116 GN=Gab1 PE=1 SV=1;tr|C6JUQ2|C6JUQ2_RAT GRB2-associated bindi	3	6	6	6	6	0	0	1	2	1	1	0	2	1	1	6	0	0	1	2	1	1	0	2	1	1	6	0	0	1	2	1	1	0	2	1	1	11.7	11.7	11.7	76.661	693
M0R8T1;A0A0G2JZE4;Q4L1J4;F1M7H7;Q4L1J4-2	M0R8T1;A0A0G2JZE4;Q4L1J4;F1M7H7;Q4L1J4-2	11;11;11;10;10	11;11;11;10;10	10;10;10;9;9	Membrane-associated guanylate kinase, WW and PDZ domain-containing protein 1	Magi1	tr|M0R8T1|M0R8T1_RAT Membrane-associated guanylate kinase, WW and PDZ domain-containing protein 1 OS=Rattus norvegicus OX=10116 GN=Magi1 PE=1 SV=2;tr|A0A0G2JZE4|A0A0G2JZE4_RAT Membrane-associated guanylate kinase, WW and PDZ domain-containing protein 1 OS=	5	11	11	10	11	2	0	1	0	0	2	1	1	1	1	11	2	0	1	0	0	2	1	1	1	1	10	2	0	1	0	0	2	1	1	1	1	11.9	11.9	11.3	126.5	1159
A0A0G2JZE7	A0A0G2JZE7	18	18	18			tr|A0A0G2JZE7|A0A0G2JZE7_RAT Rho guanine nucleotide exchange factor 40 OS=Rattus norvegicus OX=10116 GN=Arhgef40 PE=1 SV=1	1	18	18	18	17	7	8	8	6	3	7	2	2	3	3	17	7	8	8	6	3	7	2	2	3	3	17	7	8	8	6	3	7	2	2	3	3	16.2	16.2	16.2	165.34	1516
A0A0G2JZE8;D4A5W0	A0A0G2JZE8;D4A5W0	4;3	4;3	4;3		Toe1	tr|A0A0G2JZE8|A0A0G2JZE8_RAT Target of EGR1, exonuclease OS=Rattus norvegicus OX=10116 GN=Toe1 PE=1 SV=1;tr|D4A5W0|D4A5W0_RAT Target of EGR1, exonuclease OS=Rattus norvegicus OX=10116 GN=Toe1 PE=1 SV=1	2	4	4	4	4	0	0	1	0	1	1	0	0	1	1	4	0	0	1	0	1	1	0	0	1	1	4	0	0	1	0	1	1	0	0	1	1	11.9	11.9	11.9	56.196	504
A0A0G2JZF0;B5DEG8	A0A0G2JZF0;B5DEG8	30;30	30;30	30;30		Sec24c	tr|A0A0G2JZF0|A0A0G2JZF0_RAT SEC24 homolog C, COPII coat complex component OS=Rattus norvegicus OX=10116 GN=Sec24c PE=1 SV=1;tr|B5DEG8|B5DEG8_RAT LOC685144 protein OS=Rattus norvegicus OX=10116 GN=Sec24c PE=1 SV=1	2	30	30	30	30	14	15	17	17	19	16	18	17	22	20	30	14	15	17	17	19	16	18	17	22	20	30	14	15	17	17	19	16	18	17	22	20	34.2	34.2	34.2	114.7	1056
A0A0G2JZF5;B1H273;A0A0G2K1S9	A0A0G2JZF5;B1H273;A0A0G2K1S9	10;10;10	10;10;10	10;10;10		Ccm2	tr|A0A0G2JZF5|A0A0G2JZF5_RAT CCM2 scaffold protein OS=Rattus norvegicus OX=10116 GN=Ccm2 PE=1 SV=1;tr|B1H273|B1H273_RAT Ccm2 protein OS=Rattus norvegicus OX=10116 GN=Ccm2 PE=2 SV=1;tr|A0A0G2K1S9|A0A0G2K1S9_RAT CCM2 scaffold protein OS=Rattus norvegicus OX=	3	10	10	10	10	3	2	4	2	0	1	0	1	2	2	10	3	2	4	2	0	1	0	1	2	2	10	3	2	4	2	0	1	0	1	2	2	32.4	32.4	32.4	49.189	447
A0A0G2JZF6	A0A0G2JZF6	9	9	9			tr|A0A0G2JZF6|A0A0G2JZF6_RAT NADH:ubiquinone oxidoreductase complex assembly factor 2 OS=Rattus norvegicus OX=10116 GN=Ndufaf2 PE=1 SV=1	1	9	9	9	9	6	6	6	6	6	7	7	6	6	6	9	6	6	6	6	6	7	7	6	6	6	9	6	6	6	6	6	7	7	6	6	6	57.8	57.8	57.8	19.554	166
A0A1W7GKK9;D0FYH4;A0A0G2JZG2;A0A0G2K0D4	A0A1W7GKK9;D0FYH4;A0A0G2JZG2;A0A0G2K0D4	1;1;1;1	1;1;1;1	1;1;1;1	Estrogen receptor	Esr1	tr|A0A1W7GKK9|A0A1W7GKK9_RAT Truncated estrogen receptor product-2 OS=Rattus norvegicus OX=10116 GN=Esr1 PE=2 SV=1;tr|D0FYH4|D0FYH4_RAT Estrogen receptor OS=Rattus norvegicus OX=10116 GN=Esr1 PE=2 SV=1;tr|A0A0G2JZG2|A0A0G2JZG2_RAT Estrogen receptor OS=Ratt	4	1	1	1	1	0	0	0	0	0	0	0	0	0	0	1	0	0	0	0	0	0	0	0	0	0	1	0	0	0	0	0	0	0	0	0	0	5.3	5.3	5.3	23.619	208
A0A0G2JZG4;D4A3Q3	A0A0G2JZG4;D4A3Q3	5;4	5;4	5;4		Ncoa1	tr|A0A0G2JZG4|A0A0G2JZG4_RAT Nuclear receptor coactivator OS=Rattus norvegicus OX=10116 GN=Ncoa1 PE=1 SV=1;tr|D4A3Q3|D4A3Q3_RAT Nuclear receptor coactivator OS=Rattus norvegicus OX=10116 GN=Ncoa1 PE=1 SV=2	2	5	5	5	5	0	1	2	2	1	1	1	1	1	1	5	0	1	2	2	1	1	1	1	1	1	5	0	1	2	2	1	1	1	1	1	1	4	4	4	152.04	1401
A0A0G2JZG7;Q6P799	A0A0G2JZG7;Q6P799	23;23	23;23	23;23	Serine--tRNA ligase, cytoplasmic	Sars	tr|A0A0G2JZG7|A0A0G2JZG7_RAT Serine--tRNA ligase, cytoplasmic OS=Rattus norvegicus OX=10116 GN=Sars PE=1 SV=1;sp|Q6P799|SYSC_RAT Serine--tRNA ligase, cytoplasmic OS=Rattus norvegicus OX=10116 GN=Sars PE=1 SV=3	2	23	23	23	23	15	14	13	16	12	15	13	15	14	16	23	15	14	13	16	12	15	13	15	14	16	23	15	14	13	16	12	15	13	15	14	16	45.5	45.5	45.5	61.362	536
B1WBZ3;A0A0G2JZG8	B1WBZ3;A0A0G2JZG8	2;2	2;2	2;2		Cep89	tr|B1WBZ3|B1WBZ3_RAT Ccdc123 protein OS=Rattus norvegicus OX=10116 GN=Cep89 PE=2 SV=1;tr|A0A0G2JZG8|A0A0G2JZG8_RAT Centrosomal protein 89 OS=Rattus norvegicus OX=10116 GN=Cep89 PE=4 SV=1	2	2	2	2	2	0	0	0	0	0	0	0	0	0	0	2	0	0	0	0	0	0	0	0	0	0	2	0	0	0	0	0	0	0	0	0	0	3.1	3.1	3.1	72.884	638
A0A0G2JZH0;D3ZJ77	A0A0G2JZH0;D3ZJ77	17;15	17;15	14;12		Cab39	tr|A0A0G2JZH0|A0A0G2JZH0_RAT Calcium-binding protein 39 OS=Rattus norvegicus OX=10116 GN=Cab39 PE=1 SV=1;tr|D3ZJ77|D3ZJ77_RAT Calcium binding protein 39 (Predicted), isoform CRA_a OS=Rattus norvegicus OX=10116 GN=Cab39 PE=1 SV=1	2	17	17	14	17	11	12	13	12	14	14	15	13	13	14	17	11	12	13	12	14	14	15	13	13	14	14	9	10	11	10	11	12	12	10	10	11	46	46	39	39.873	341
A0A0G2JZH3	A0A0G2JZH3	7	6	6			tr|A0A0G2JZH3|A0A0G2JZH3_RAT Thrombospondin 3 OS=Rattus norvegicus OX=10116 GN=Thbs3 PE=4 SV=1	1	7	6	6	7	3	2	1	1	0	0	0	0	0	0	6	2	1	0	0	0	0	0	0	0	0	6	2	1	0	0	0	0	0	0	0	0	8.3	7.5	7.5	104.13	955
D3ZZ48;A0A0G2JZH4	D3ZZ48;A0A0G2JZH4	3;3	3;3	3;3		Slc35a1	tr|D3ZZ48|D3ZZ48_RAT Solute carrier family 35 (CMP-sialic acid transporter), member 1 (Predicted) OS=Rattus norvegicus OX=10116 GN=Slc35a1 PE=1 SV=2;tr|A0A0G2JZH4|A0A0G2JZH4_RAT Solute carrier family 35 member A1 OS=Rattus norvegicus OX=10116 GN=Slc35a1 PE	2	3	3	3	3	2	2	2	2	2	2	2	2	2	2	3	2	2	2	2	2	2	2	2	2	2	3	2	2	2	2	2	2	2	2	2	2	10.7	10.7	10.7	34.256	317
A0A0G2JZH8;Q5BJX2;Q7TQ85	A0A0G2JZH8;Q5BJX2;Q7TQ85	20;17;17	20;17;17	20;17;17		Pdhx	tr|A0A0G2JZH8|A0A0G2JZH8_RAT Dihydrolipoamide acetyltransferase component of pyruvate dehydrogenase complex OS=Rattus norvegicus OX=10116 GN=Pdhx PE=1 SV=1;tr|Q5BJX2|Q5BJX2_RAT Pdhx protein (Fragment) OS=Rattus norvegicus OX=10116 GN=Pdhx PE=2 SV=1;tr|Q7TQ	3	20	20	20	20	14	12	14	14	15	13	13	15	12	13	20	14	12	14	14	15	13	13	15	12	13	20	14	12	14	14	15	13	13	15	12	13	53.8	53.8	53.8	54.169	502
A0A0G2JZH9;Q4G031	A0A0G2JZH9	12;3	10;3	10;3			tr|A0A0G2JZH9|A0A0G2JZH9_RAT DExH-box helicase 57 OS=Rattus norvegicus OX=10116 GN=Dhx57 PE=4 SV=1	2	12	10	10	12	3	2	2	3	3	2	3	3	4	3	10	2	2	1	2	3	2	2	2	3	2	10	2	2	1	2	3	2	2	2	3	2	11	9.4	9.4	145.02	1285
A0A0G2JZI2;Q6TXE9;Q5I0H2	A0A0G2JZI2;Q6TXE9	77;75;24	77;75;24	75;73;23		Eprs	tr|A0A0G2JZI2|A0A0G2JZI2_RAT Glutamyl-prolyl-tRNA synthetase OS=Rattus norvegicus OX=10116 GN=Eprs PE=1 SV=1;tr|Q6TXE9|Q6TXE9_RAT Glutamyl-prolyl-tRNA synthetase OS=Rattus norvegicus OX=10116 GN=Eprs PE=1 SV=1	3	77	77	75	75	50	45	55	50	45	51	52	46	46	47	75	50	45	55	50	45	51	52	46	46	47	73	48	43	53	48	44	49	50	44	44	45	55.3	55.3	54.9	169.86	1512
A0A0G2JZI5;B0BMV9	A0A0G2JZI5;B0BMV9	7;4	7;4	3;1		Psmd10	tr|A0A0G2JZI5|A0A0G2JZI5_RAT 26S proteasome non-ATPase regulatory subunit 10 OS=Rattus norvegicus OX=10116 GN=Psmd10 PE=1 SV=1;tr|B0BMV9|B0BMV9_RAT Proteasome (Prosome, macropain) 26S subunit, non-ATPase, 10, isoform CRA_c OS=Rattus norvegicus OX=10116 GN=	2	7	7	3	7	3	3	3	3	3	3	3	3	3	3	7	3	3	3	3	3	3	3	3	3	3	3	2	2	2	2	2	2	2	2	2	2	50.3	50.3	21.7	18.965	175
A0A0G2JZI8;A0A0G2K213	A0A0G2JZI8;A0A0G2K213	3;3	3;3	3;3			tr|A0A0G2JZI8|A0A0G2JZI8_RAT TEN1 CST complex subunit OS=Rattus norvegicus OX=10116 GN=Ten1 PE=4 SV=1;tr|A0A0G2K213|A0A0G2K213_RAT TEN1 CST complex subunit OS=Rattus norvegicus OX=10116 GN=Ten1 PE=4 SV=1	2	3	3	3	3	0	1	1	2	1	0	0	0	0	0	3	0	1	1	2	1	0	0	0	0	0	3	0	1	1	2	1	0	0	0	0	0	17.1	17.1	17.1	18.707	170
A0A0G2K2U0;A0A0G2JZJ5;Q5PQL5	A0A0G2K2U0;A0A0G2JZJ5;Q5PQL5	5;5;5	5;5;5	5;5;5	Phosphatidylserine synthase 1	Ptdss1	tr|A0A0G2K2U0|A0A0G2K2U0_RAT Phosphatidylserine synthase 1 OS=Rattus norvegicus OX=10116 GN=Ptdss1 PE=1 SV=1;tr|A0A0G2JZJ5|A0A0G2JZJ5_RAT Phosphatidylserine synthase 1 OS=Rattus norvegicus OX=10116 GN=Ptdss1 PE=1 SV=1;sp|Q5PQL5|PTSS1_RAT Phosphatidylserine	3	5	5	5	5	1	1	1	3	2	1	1	1	2	1	5	1	1	1	3	2	1	1	1	2	1	5	1	1	1	3	2	1	1	1	2	1	15.2	15.2	15.2	55.779	474
A0A0G2JZL6	A0A0G2JZL6	16	16	6			tr|A0A0G2JZL6|A0A0G2JZL6_RAT Intraflagellar transport 122 OS=Rattus norvegicus OX=10116 GN=Ift122 PE=4 SV=1	1	16	16	6	16	3	1	1	2	1	1	1	1	1	2	16	3	1	1	2	1	1	1	1	1	2	6	1	1	1	1	1	1	1	1	1	1	17.4	17.4	6	141.73	1241
A0A0G2JZL9;Q6AYD4	A0A0G2JZL9;Q6AYD4	8;8	8;8	8;8	Endothelial cell-selective adhesion molecule	Esam	tr|A0A0G2JZL9|A0A0G2JZL9_RAT Endothelial cell-selective adhesion molecule OS=Rattus norvegicus OX=10116 GN=Esam PE=1 SV=1;sp|Q6AYD4|ESAM_RAT Endothelial cell-selective adhesion molecule OS=Rattus norvegicus OX=10116 GN=Esam PE=1 SV=1	2	8	8	8	8	3	3	3	4	3	3	3	3	3	3	8	3	3	3	4	3	3	3	3	3	3	8	3	3	3	4	3	3	3	3	3	3	23.1	23.1	23.1	39.945	376
A0A0G2JZM2;B5DFC3	A0A0G2JZM2;B5DFC3	28;28	28;28	24;24		Sec23a	tr|A0A0G2JZM2|A0A0G2JZM2_RAT Sec23 homolog A, coat complex II component OS=Rattus norvegicus OX=10116 GN=Sec23a PE=1 SV=1;tr|B5DFC3|B5DFC3_RAT SEC23A (S. cerevisiae) (Predicted) OS=Rattus norvegicus OX=10116 GN=Sec23a PE=1 SV=1	2	28	28	24	27	20	20	21	18	20	19	19	18	17	17	27	20	20	21	18	20	19	19	18	17	17	23	17	17	18	15	17	16	16	15	14	14	46.5	46.5	40.9	84.712	751
A0A0G2JZM8;Q99JD4	A0A0G2JZM8;Q99JD4	23;20	20;17	20;17	CLIP-associating protein 2	Clasp2	tr|A0A0G2JZM8|A0A0G2JZM8_RAT CLIP-associating protein 2 OS=Rattus norvegicus OX=10116 GN=Clasp2 PE=1 SV=1;sp|Q99JD4|CLAP2_RAT CLIP-associating protein 2 OS=Rattus norvegicus OX=10116 GN=Clasp2 PE=1 SV=1	2	23	20	20	23	8	5	8	7	4	6	2	4	4	3	20	7	4	7	6	4	5	2	4	4	3	20	7	4	7	6	4	5	2	4	4	3	17.9	16.7	16.7	164.69	1505
A0A0G2JZN1	A0A0G2JZN1	2	2	2			tr|A0A0G2JZN1|A0A0G2JZN1_RAT Uncharacterized protein OS=Rattus norvegicus OX=10116 PE=1 SV=1	1	2	2	2	2	0	0	0	0	0	0	0	0	0	0	2	0	0	0	0	0	0	0	0	0	0	2	0	0	0	0	0	0	0	0	0	0	33.3	33.3	33.3	10.305	96
A0A0G2JZP3;D3ZQ26	A0A0G2JZP3;D3ZQ26	5;5	5;5	5;5		Rnf25	tr|A0A0G2JZP3|A0A0G2JZP3_RAT Ring finger protein 25 OS=Rattus norvegicus OX=10116 GN=Rnf25 PE=1 SV=1;tr|D3ZQ26|D3ZQ26_RAT RCG24023 OS=Rattus norvegicus OX=10116 GN=Rnf25 PE=1 SV=1	2	5	5	5	5	0	1	1	0	0	0	0	0	0	0	5	0	1	1	0	0	0	0	0	0	0	5	0	1	1	0	0	0	0	0	0	0	14.3	14.3	14.3	47.293	421
A0A0G2JZP7;D3Z9Z3	A0A0G2JZP7;D3Z9Z3	26;24	26;24	25;23		Spg11	tr|A0A0G2JZP7|A0A0G2JZP7_RAT SPG11, spatacsin vesicle-trafficking-associated OS=Rattus norvegicus OX=10116 GN=Spg11 PE=4 SV=1;tr|D3Z9Z3|D3Z9Z3_RAT SPG11, spatacsin vesicle-trafficking-associated OS=Rattus norvegicus OX=10116 GN=Spg11 PE=4 SV=2	2	26	26	25	26	1	1	2	2	2	1	2	2	3	1	26	1	1	2	2	2	1	2	2	3	1	25	1	1	2	2	2	1	2	2	3	1	13.8	13.8	13.5	277.83	2465
A0A0G2JZP9	A0A0G2JZP9	2	2	2			tr|A0A0G2JZP9|A0A0G2JZP9_RAT Ring finger protein 11-like 1 OS=Rattus norvegicus OX=10116 GN=Rnf11l1 PE=1 SV=1	1	2	2	2	2	1	1	1	1	1	1	1	1	1	1	2	1	1	1	1	1	1	1	1	1	1	2	1	1	1	1	1	1	1	1	1	1	17	17	17	17.408	153
D4A0F3;A0A0G2JZR1	D4A0F3;A0A0G2JZR1	7;7	5;5	5;5	Oxysterol-binding protein	Osbpl6	tr|D4A0F3|D4A0F3_RAT Oxysterol-binding protein OS=Rattus norvegicus OX=10116 GN=Osbpl6 PE=1 SV=1;tr|A0A0G2JZR1|A0A0G2JZR1_RAT Oxysterol-binding protein OS=Rattus norvegicus OX=10116 GN=Osbpl6 PE=1 SV=1	2	7	5	5	7	0	1	1	0	1	0	0	1	0	0	5	0	1	1	0	0	0	0	1	0	0	5	0	1	1	0	0	0	0	1	0	0	7.6	5.7	5.7	106.32	934
Q56R15;A0A0G2JZS1;Q3KR98;F1LT58	Q56R15;A0A0G2JZS1;Q3KR98;F1LT58	10;10;10;10	5;5;5;5	5;5;5;5	Importin subunit alpha	Kpna6	tr|Q56R15|Q56R15_RAT Importin subunit alpha OS=Rattus norvegicus OX=10116 GN=Kpna6 PE=2 SV=1;tr|A0A0G2JZS1|A0A0G2JZS1_RAT Importin subunit alpha OS=Rattus norvegicus OX=10116 GN=Kpna6 PE=1 SV=1;tr|Q3KR98|Q3KR98_RAT Importin subunit alpha OS=Rattus norvegic	4	10	5	5	10	7	3	4	3	5	4	4	4	4	5	5	3	1	1	1	2	2	2	2	1	3	5	3	1	1	1	2	2	2	2	1	3	24.6	12.4	12.4	59.531	533
D4A3E7;A0A0G2JZS3	D4A3E7;A0A0G2JZS3	2;2	2;2	2;2		Tm6sf1	tr|D4A3E7|D4A3E7_RAT Transmembrane 6 superfamily member 1 OS=Rattus norvegicus OX=10116 GN=Tm6sf1 PE=4 SV=1;tr|A0A0G2JZS3|A0A0G2JZS3_RAT Transmembrane 6 superfamily member 1 OS=Rattus norvegicus OX=10116 GN=Tm6sf1 PE=4 SV=1	2	2	2	2	2	0	1	0	0	0	0	0	0	0	0	2	0	1	0	0	0	0	0	0	0	0	2	0	1	0	0	0	0	0	0	0	0	7	7	7	39.17	345
A0A0G2JZS5;Q7TS62;P53563-3;P53563;Q9WUI5;Q548R7;E9PU78;P53563-2;Q5K547	A0A0G2JZS5;Q7TS62;P53563-3;P53563;Q9WUI5;Q548R7;E9PU78;P53563-2	5;5;5;5;3;3;3;3;1	5;5;5;5;3;3;3;3;1	5;5;5;5;3;3;3;3;1	Bcl-2-like protein 1	Bcl2l1;Bcl2l1-ps1	tr|A0A0G2JZS5|A0A0G2JZS5_RAT Bcl-2-like protein 1 OS=Rattus norvegicus OX=10116 GN=Bcl2l1 PE=1 SV=1;tr|Q7TS62|Q7TS62_RAT Bcl-2-like protein 1 OS=Rattus norvegicus OX=10116 GN=Bcl2l1 PE=1 SV=1;sp|P53563-3|B2CL1_RAT Isoform Bcl-X(beta) of Bcl-2-like protein	9	5	5	5	5	3	4	3	3	1	4	3	1	2	1	5	3	4	3	3	1	4	3	1	2	1	5	3	4	3	3	1	4	3	1	2	1	28	28	28	25.839	232
A0A0G2JZS9	A0A0G2JZS9	1	1	1			tr|A0A0G2JZS9|A0A0G2JZS9_RAT Uncharacterized protein OS=Rattus norvegicus OX=10116 PE=1 SV=1	1	1	1	1	1	0	0	0	0	0	0	0	0	0	0	1	0	0	0	0	0	0	0	0	0	0	1	0	0	0	0	0	0	0	0	0	0	15.5	15.5	15.5	10.811	97
C8YIX5;A0A0G2JZT0;Q64663	C8YIX5;A0A0G2JZT0;Q64663	8;8;8	8;8;8	8;8;8	P2X purinoceptor;P2X purinoceptor 7	P2rx7	tr|C8YIX5|C8YIX5_RAT p2X purinoceptor OS=Rattus norvegicus OX=10116 GN=P2rx7 PE=2 SV=1;tr|A0A0G2JZT0|A0A0G2JZT0_RAT P2X purinoceptor 7 OS=Rattus norvegicus OX=10116 GN=P2rx7 PE=1 SV=1;sp|Q64663|P2RX7_RAT P2X purinoceptor 7 OS=Rattus norvegicus OX=10116 GN=	3	8	8	8	8	2	2	3	3	2	1	1	3	2	0	8	2	2	3	3	2	1	1	3	2	0	8	2	2	3	3	2	1	1	3	2	0	17.2	17.2	17.2	67.89	592
A0A0G2JZT3;F1LSN8;P70553	A0A0G2JZT3;F1LSN8;P70553	3;2;2	3;2;2	3;2;2	Natural resistance-associated macrophage protein 1	Slc11a1	tr|A0A0G2JZT3|A0A0G2JZT3_RAT Natural resistance-associated macrophage protein 1 OS=Rattus norvegicus OX=10116 GN=Slc11a1 PE=1 SV=1;tr|F1LSN8|F1LSN8_RAT Natural resistance-associated macrophage protein 1 OS=Rattus norvegicus OX=10116 GN=Slc11a1 PE=1 SV=1;sp	3	3	3	3	3	0	0	1	1	0	0	1	0	0	0	3	0	0	1	1	0	0	1	0	0	0	3	0	0	1	1	0	0	1	0	0	0	6.6	6.6	6.6	60.321	548
F1LMC7;A2VCW8;A0A0G2JZT5;D4A0F5;Q9WVC0;Q7TP92;A0A0G2JV25	F1LMC7;A2VCW8;A0A0G2JZT5;D4A0F5;Q9WVC0	22;22;22;22;22;4;4	22;22;22;22;22;4;4	20;20;20;20;20;4;4	Septin-7	2007-09-01	tr|F1LMC7|F1LMC7_RAT Septin-7 OS=Rattus norvegicus OX=10116 GN=Sept7 PE=1 SV=3;tr|A2VCW8|A2VCW8_RAT Septin 7 OS=Rattus norvegicus OX=10116 GN=Sept7 PE=2 SV=1;tr|A0A0G2JZT5|A0A0G2JZT5_RAT Septin-7 OS=Rattus norvegicus OX=10116 GN=Sept7 PE=1 SV=1;tr|D4A0F5|D	7	22	22	20	22	16	14	15	17	15	10	14	13	11	15	22	16	14	15	17	15	10	14	13	11	15	20	14	12	13	15	13	8	12	11	9	13	54.1	54.1	50.5	50.579	436
A0A0G2JZU5;F1LZI5;A0A0G2K1B3	A0A0G2JZU5;F1LZI5;A0A0G2K1B3	29;27;22	1;1;1	0;0;0	Sulfotransferase	LOC100910057	tr|A0A0G2JZU5|A0A0G2JZU5_RAT Sulfotransferase OS=Rattus norvegicus OX=10116 GN=LOC100910057 PE=3 SV=1;tr|F1LZI5|F1LZI5_RAT Sulfotransferase OS=Rattus norvegicus OX=10116 GN=LOC100910057 PE=3 SV=2;tr|A0A0G2K1B3|A0A0G2K1B3_RAT Sulfotransferase (Fragment) OS=	3	29	1	0	28	22	23	24	20	23	25	23	24	23	24	1	1	1	1	1	1	1	1	1	1	1	0	0	0	0	0	0	0	0	0	0	0	84.5	6.1	0	34.772	296
A0A0G2JZU8;G4XKZ2;A0A1B0GWR2	A0A0G2JZU8;G4XKZ2;A0A1B0GWR2	24;24;15	4;4;4	0;0;0	Ubiquitin carboxyl-terminal hydrolase		tr|A0A0G2JZU8|A0A0G2JZU8_RAT Ubiquitin-specific peptidase 9, Y-linked OS=Rattus norvegicus OX=10116 GN=Usp9y PE=3 SV=1;tr|G4XKZ2|G4XKZ2_RAT Ubiquitin specific peptidase 9 Y-linked OS=Rattus norvegicus OX=10116 GN=Usp9y PE=2 SV=2;tr|A0A1B0GWR2|A0A1B0GWR2_RA	3	24	4	0	23	12	13	13	12	13	13	13	15	11	14	4	1	2	1	2	1	1	1	1	1	2	0	0	0	0	0	0	0	0	0	0	0	9.1	1.3	0	291.64	2551
A0A0G2JZV3;G3V8G1;B0BN26	A0A0G2JZV3;G3V8G1;B0BN26	5;5;4	5;5;4	5;5;4		Agtpbp1	tr|A0A0G2JZV3|A0A0G2JZV3_RAT ATP/GTP-binding protein 1 OS=Rattus norvegicus OX=10116 GN=Agtpbp1 PE=4 SV=1;tr|G3V8G1|G3V8G1_RAT ATP/GTP binding protein 1 (Predicted), isoform CRA_a OS=Rattus norvegicus OX=10116 GN=Agtpbp1 PE=4 SV=1;tr|B0BN26|B0BN26_RAT Agtp	3	5	5	5	5	0	0	0	0	0	0	1	0	1	0	5	0	0	0	0	0	0	1	0	1	0	5	0	0	0	0	0	0	1	0	1	0	4.8	4.8	4.8	136.55	1214
F1LUS1;A0A0G2JZV7;F1LYU4	F1LUS1;A0A0G2JZV7;F1LYU4	2;2;1	2;2;1	2;2;1			tr|F1LUS1|F1LUS1_RAT Uncharacterized protein OS=Rattus norvegicus OX=10116 PE=1 SV=2;tr|A0A0G2JZV7|A0A0G2JZV7_RAT Uncharacterized protein OS=Rattus norvegicus OX=10116 PE=1 SV=1;tr|F1LYU4|F1LYU4_RAT Uncharacterized protein OS=Rattus norvegicus OX=10116 PE=	3	2	2	2	2	0	0	1	0	0	0	0	0	0	0	2	0	0	1	0	0	0	0	0	0	0	2	0	0	1	0	0	0	0	0	0	0	25.5	25.5	25.5	11.939	110
A0A0G2JZV8;Q80WE1-2;Q80WE1;Q8VD80	A0A0G2JZV8;Q80WE1-2;Q80WE1	9;9;9;2	6;6;6;2	6;6;6;2	Fragile X mental retardation protein 1 homolog	Fmr1	tr|A0A0G2JZV8|A0A0G2JZV8_RAT Synaptic functional regulator FMR1 OS=Rattus norvegicus OX=10116 GN=Fmr1 PE=1 SV=1;sp|Q80WE1-2|FMR1_RAT Isoform 2 of Synaptic functional regulator FMR1 OS=Rattus norvegicus OX=10116 GN=Fmr1;sp|Q80WE1|FMR1_RAT Synaptic functiona	4	9	6	6	9	5	4	4	7	3	4	3	3	3	4	6	2	2	2	4	1	2	2	1	1	2	6	2	2	2	4	1	2	2	1	1	2	17.4	12.1	12.1	68.952	614
B0BN77;D4A716;A0A0G2JZW3	B0BN77;D4A716;A0A0G2JZW3	4;4;4	4;4;4	4;4;4		Itfg2	tr|B0BN77|B0BN77_RAT Integrin alpha FG-GAP repeat-containing 2 OS=Rattus norvegicus OX=10116 GN=Itfg2 PE=1 SV=1;tr|D4A716|D4A716_RAT Integrin alpha FG-GAP repeat-containing 2 OS=Rattus norvegicus OX=10116 GN=Itfg2 PE=1 SV=1;tr|A0A0G2JZW3|A0A0G2JZW3_RAT Int	3	4	4	4	4	0	2	0	1	0	1	0	0	1	0	4	0	2	0	1	0	1	0	0	1	0	4	0	2	0	1	0	1	0	0	1	0	14.1	14.1	14.1	45.374	411
A0A0G2JZX5;A0A0G2KAA0	A0A0G2JZX5	10;2	7;2	7;2			tr|A0A0G2JZX5|A0A0G2JZX5_RAT IQ motif and Sec7 domain 2 OS=Rattus norvegicus OX=10116 GN=Iqsec2 PE=1 SV=1	2	10	7	7	10	1	1	2	2	2	3	2	2	3	2	7	0	0	1	1	1	1	1	1	1	1	7	0	0	1	1	1	1	1	1	1	1	9.8	7.3	7.3	105.19	949
A0A0G2JZX9;A0A0G2K2K1;Q9EPR9;Q9EPS0;Q9EPS1	A0A0G2JZX9;A0A0G2K2K1;Q9EPR9	8;8;8;1;1	8;8;8;1;1	7;7;7;1;1		Pde1a	tr|A0A0G2JZX9|A0A0G2JZX9_RAT Phosphodiesterase OS=Rattus norvegicus OX=10116 GN=Pde1a PE=3 SV=1;tr|A0A0G2K2K1|A0A0G2K2K1_RAT Phosphodiesterase OS=Rattus norvegicus OX=10116 GN=Pde1a PE=3 SV=1;tr|Q9EPR9|Q9EPR9_RAT Phosphodiesterase OS=Rattus norvegicus OX=1	5	8	8	7	8	0	0	0	0	0	0	0	0	0	0	8	0	0	0	0	0	0	0	0	0	0	7	0	0	0	0	0	0	0	0	0	0	22.3	22.3	19.5	57.965	507
A0A0G2JZY0	A0A0G2JZY0	1	1	1			tr|A0A0G2JZY0|A0A0G2JZY0_RAT LSM family member 14B OS=Rattus norvegicus OX=10116 GN=Lsm14b PE=1 SV=1	1	1	1	1	1	0	0	0	0	0	0	0	0	0	0	1	0	0	0	0	0	0	0	0	0	0	1	0	0	0	0	0	0	0	0	0	0	3.8	3.8	3.8	46.209	424
A0A0G2JZY3;A0A0G2KB70	A0A0G2JZY3;A0A0G2KB70	9;6	9;6	8;6			tr|A0A0G2JZY3|A0A0G2JZY3_RAT RALBP1-associated Eps domain-containing 1 OS=Rattus norvegicus OX=10116 GN=Reps1 PE=1 SV=1;tr|A0A0G2KB70|A0A0G2KB70_RAT RALBP1-associated Eps domain-containing 1 OS=Rattus norvegicus OX=10116 GN=Reps1 PE=1 SV=1	2	9	9	8	9	1	3	2	1	3	1	1	2	1	1	9	1	3	2	1	3	1	1	2	1	1	8	0	2	1	1	2	0	0	1	1	0	14.4	14.4	13	80.528	744
A0A0G2JZZ0;Q9WVT0	A0A0G2JZZ0;Q9WVT0	13;13	13;13	13;13	Probable G-protein coupled receptor 116	Gpr116	tr|A0A0G2JZZ0|A0A0G2JZZ0_RAT Adhesion G protein-coupled receptor F5 OS=Rattus norvegicus OX=10116 GN=Adgrf5 PE=1 SV=1;sp|Q9WVT0|AGRF5_RAT Adhesion G protein-coupled receptor F5 OS=Rattus norvegicus OX=10116 GN=Adgrf5 PE=1 SV=1	2	13	13	13	13	4	2	2	3	2	3	5	2	2	4	13	4	2	2	3	2	3	5	2	2	4	13	4	2	2	3	2	3	5	2	2	4	12.2	12.2	12.2	153.16	1384
D3ZD47;A0A0G2JZZ3	D3ZD47;A0A0G2JZZ3	3;3	3;3	3;3		Ctif	tr|D3ZD47|D3ZD47_RAT Cap-binding complex-dependent translation initiation factor OS=Rattus norvegicus OX=10116 GN=Ctif PE=1 SV=2;tr|A0A0G2JZZ3|A0A0G2JZZ3_RAT Cap-binding complex-dependent translation initiation factor OS=Rattus norvegicus OX=10116 GN=Ctif	2	3	3	3	3	1	1	0	0	1	1	0	0	0	0	3	1	1	0	0	1	1	0	0	0	0	3	1	1	0	0	1	1	0	0	0	0	7.7	7.7	7.7	37.691	336
A0A0G2JZZ4	A0A0G2JZZ4	4	4	4			tr|A0A0G2JZZ4|A0A0G2JZZ4_RAT Selenoprotein M OS=Rattus norvegicus OX=10116 GN=Selenom PE=1 SV=1	1	4	4	4	4	3	3	3	3	2	2	2	1	0	2	4	3	3	3	3	2	2	2	1	0	2	4	3	3	3	3	2	2	2	1	0	2	39.6	39.6	39.6	16.21	144
G3V7U7;D4A244;A0A0G2JZZ5;Q52RG8	G3V7U7;D4A244;A0A0G2JZZ5;Q52RG8	2;2;2;2	2;2;2;2	2;2;2;2	Fibroblast growth factor receptor substrate 3	Frs3;Frs2	tr|G3V7U7|G3V7U7_RAT Fibroblast growth factor receptor substrate 3 OS=Rattus norvegicus OX=10116 GN=Frs3 PE=4 SV=1;tr|D4A244|D4A244_RAT Fibroblast growth factor receptor substrate 2 OS=Rattus norvegicus OX=10116 GN=Frs2 PE=1 SV=1;tr|A0A0G2JZZ5|A0A0G2JZZ5_R	4	2	2	2	2	0	0	0	0	0	0	0	0	0	0	2	0	0	0	0	0	0	0	0	0	0	2	0	0	0	0	0	0	0	0	0	0	5.1	5.1	5.1	54.362	493
D3ZDU8;A0A0G2JZZ8	D3ZDU8;A0A0G2JZZ8	8;8	2;2	2;2		Sbno2	tr|D3ZDU8|D3ZDU8_RAT Strawberry notch homolog (Drosophila) (Predicted), isoform CRA_b OS=Rattus norvegicus OX=10116 GN=Sbno2 PE=4 SV=2;tr|A0A0G2JZZ8|A0A0G2JZZ8_RAT Strawberry notch homolog (Drosophila) (Predicted), isoform CRA_c OS=Rattus norvegicus OX=101	2	8	2	2	8	2	3	2	3	4	1	1	3	2	0	2	0	0	0	0	0	0	0	0	0	0	2	0	0	0	0	0	0	0	0	0	0	7.6	2.3	2.3	141.84	1284
A0A0G2K007;O88506	A0A0G2K007;O88506	13;13	10;10	10;10	STE20/SPS1-related proline-alanine-rich protein kinase	Stk39	tr|A0A0G2K007|A0A0G2K007_RAT STE20/SPS1-related proline-alanine-rich protein kinase OS=Rattus norvegicus OX=10116 GN=Stk39 PE=1 SV=1;sp|O88506|STK39_RAT STE20/SPS1-related proline-alanine-rich protein kinase OS=Rattus norvegicus OX=10116 GN=Stk39 PE=1 SV=2	2	13	10	10	13	5	4	4	4	5	5	4	4	7	3	10	3	2	2	2	3	2	2	2	5	2	10	3	2	2	2	3	2	2	2	5	2	28.5	23.6	23.6	56.026	505
M0RAE4;A0A0G2K012	M0RAE4;A0A0G2K012	10;10	10;10	10;10		Ubxn6	tr|M0RAE4|M0RAE4_RAT Similar to UBX domain containing 1, isoform CRA_c OS=Rattus norvegicus OX=10116 GN=Ubxn6 PE=1 SV=1;tr|A0A0G2K012|A0A0G2K012_RAT UBX domain protein 6 OS=Rattus norvegicus OX=10116 GN=Ubxn6 PE=1 SV=1	2	10	10	10	10	1	2	2	2	1	3	1	2	1	2	10	1	2	2	2	1	3	1	2	1	2	10	1	2	2	2	1	3	1	2	1	2	31.4	31.4	31.4	44.854	395
A0A0G2K013;Q9QXQ0;A0A0G2K5U9;Q99MI8	A0A0G2K013;Q9QXQ0;A0A0G2K5U9;Q99MI8	71;71;69;36	71;71;69;36	9;9;8;2	Alpha-actinin-4	Actn4	tr|A0A0G2K013|A0A0G2K013_RAT Alpha-actinin-4 OS=Rattus norvegicus OX=10116 GN=Actn4 PE=1 SV=1;sp|Q9QXQ0|ACTN4_RAT Alpha-actinin-4 OS=Rattus norvegicus OX=10116 GN=Actn4 PE=1 SV=2;tr|A0A0G2K5U9|A0A0G2K5U9_RAT Alpha-actinin-4 OS=Rattus norvegicus OX=10116 GN	4	71	71	9	71	67	66	67	65	63	62	63	63	64	61	71	67	66	67	65	63	62	63	63	64	61	9	9	9	8	8	8	8	8	8	9	8	79.5	79.5	15.9	102.97	892
Q5XI38;A0A0G2K014	Q5XI38;A0A0G2K014	35;35	32;32	32;32		Lcp1	tr|Q5XI38|Q5XI38_RAT Lymphocyte cytosolic protein 1 OS=Rattus norvegicus OX=10116 GN=Lcp1 PE=1 SV=1;tr|A0A0G2K014|A0A0G2K014_RAT Lymphocyte cytosolic protein 1 OS=Rattus norvegicus OX=10116 GN=Lcp1 PE=1 SV=1	2	35	32	32	35	32	29	30	29	29	26	25	23	18	24	32	29	26	27	26	26	23	22	20	15	21	32	29	26	27	26	26	23	22	20	15	21	63.5	59.2	59.2	70.121	627
A0A0G2K016;Q5U2W0	A0A0G2K016;Q5U2W0	31;23	31;23	31;23		Sun1	tr|A0A0G2K016|A0A0G2K016_RAT Sad1 and UNC84 domain-containing 1 OS=Rattus norvegicus OX=10116 GN=Sun1 PE=1 SV=1;tr|Q5U2W0|Q5U2W0_RAT Sad1 and UNC84 domain-containing 1 OS=Rattus norvegicus OX=10116 GN=Sun1 PE=1 SV=1	2	31	31	31	31	17	15	17	13	6	6	7	6	5	8	31	17	15	17	13	6	6	7	6	5	8	31	17	15	17	13	6	6	7	6	5	8	46	46	46	102.4	915
I6L9G5;A0A0G2K022;Q63399	I6L9G5;A0A0G2K022	10;10;4	10;10;4	10;10;4		Rcn3	tr|I6L9G5|I6L9G5_RAT Rcn3 protein OS=Rattus norvegicus OX=10116 GN=Rcn3 PE=1 SV=1;tr|A0A0G2K022|A0A0G2K022_RAT Reticulocalbin 3 OS=Rattus norvegicus OX=10116 GN=Rcn3 PE=1 SV=1	3	10	10	10	9	9	8	8	6	7	5	5	2	3	3	9	9	8	8	6	7	5	5	2	3	3	9	9	8	8	6	7	5	5	2	3	3	41.2	41.2	41.2	37.941	328
A0A0G2K023	A0A0G2K023	30	29	29			tr|A0A0G2K023|A0A0G2K023_RAT Laminin subunit gamma 3 OS=Rattus norvegicus OX=10116 GN=Lamc3 PE=4 SV=1	1	30	29	29	30	9	7	5	5	7	4	3	3	3	3	29	8	6	4	4	6	3	2	2	2	2	29	8	6	4	4	6	3	2	2	2	2	25.4	24.6	24.6	172.53	1582
A0A0G2K038;Q5U1X1	A0A0G2K038;Q5U1X1	4;4	4;4	4;4	Oligoribonuclease, mitochondrial	Rexo2	tr|A0A0G2K038|A0A0G2K038_RAT Oligoribonuclease, mitochondrial OS=Rattus norvegicus OX=10116 GN=Rexo2 PE=1 SV=1;sp|Q5U1X1|ORN_RAT Oligoribonuclease, mitochondrial OS=Rattus norvegicus OX=10116 GN=Rexo2 PE=2 SV=1	2	4	4	4	4	4	3	1	2	2	2	2	2	1	1	4	4	3	1	2	2	2	2	2	1	1	4	4	3	1	2	2	2	2	2	1	1	20.5	20.5	20.5	28.721	254
A0A0G2K042;Q9JLU4-2;Q9JLU4;A0A0U1RS13;Q9JLU4-3;A0A0U1RRP5;A0A0U1RRP4;A0A0U1RS08;A0A0U1RRR2;A0A0U1RS17;Q9QX74-3;Q9QX74-2;Q9QX74;Q9WV48-5	A0A0G2K042;Q9JLU4-2;Q9JLU4;A0A0U1RS13;Q9JLU4-3	17;17;17;16;16;8;7;1;1;1;1;1;1;1	17;17;17;16;16;8;7;1;1;1;1;1;1;1	16;16;16;15;15;7;6;1;0;0;0;0;0;0	SH3 and multiple ankyrin repeat domains protein 3	Shank3	tr|A0A0G2K042|A0A0G2K042_RAT SH3 and multiple ankyrin repeat domains protein 3 OS=Rattus norvegicus OX=10116 GN=Shank3 PE=1 SV=1;sp|Q9JLU4-2|SHAN3_RAT Isoform 1 of SH3 and multiple ankyrin repeat domains protein 3 OS=Rattus norvegicus OX=10116 GN=Shank3;sp	14	17	17	16	17	3	3	4	3	1	3	1	1	2	1	17	3	3	4	3	1	3	1	1	2	1	16	2	3	3	3	1	3	1	1	2	1	11.3	11.3	10.8	186.36	1741
A0A0G2K047;D3ZGU2	A0A0G2K047;D3ZGU2	34;21	34;21	33;20		Acss3	tr|A0A0G2K047|A0A0G2K047_RAT Acyl-CoA synthetase short-chain family member 3 OS=Rattus norvegicus OX=10116 GN=Acss3 PE=1 SV=1;tr|D3ZGU2|D3ZGU2_RAT Acyl-CoA synthetase short-chain family member 3 OS=Rattus norvegicus OX=10116 GN=Acss3 PE=1 SV=1	2	34	34	33	33	20	27	24	24	27	25	23	24	24	22	33	20	27	24	24	27	25	23	24	24	22	32	19	26	23	23	26	24	22	23	23	21	59.4	59.4	58.4	74.674	683
F1LUA1;A0A0G2K051	F1LUA1;A0A0G2K051	75;75	75;75	75;75		Eea1	tr|F1LUA1|F1LUA1_RAT Early endosome antigen 1 OS=Rattus norvegicus OX=10116 GN=Eea1 PE=1 SV=1;tr|A0A0G2K051|A0A0G2K051_RAT Early endosome antigen 1 OS=Rattus norvegicus OX=10116 GN=Eea1 PE=1 SV=1	2	75	75	75	74	49	47	48	49	47	46	47	51	53	42	74	49	47	48	49	47	46	47	51	53	42	74	49	47	48	49	47	46	47	51	53	42	54.6	54.6	54.6	161.1	1411
A0A0G2K052;D4A915	A0A0G2K052;D4A915	4;4	4;4	4;4	Anoctamin	Ano1	tr|A0A0G2K052|A0A0G2K052_RAT Anoctamin OS=Rattus norvegicus OX=10116 GN=Ano1 PE=1 SV=1;tr|D4A915|D4A915_RAT Anoctamin OS=Rattus norvegicus OX=10116 GN=Ano1 PE=1 SV=1	2	4	4	4	4	3	2	1	2	2	2	2	3	0	3	4	3	2	1	2	2	2	2	3	0	3	4	3	2	1	2	2	2	2	3	0	3	3.8	3.8	3.8	113.36	982
A0A0G2K059;M0RDI5	A0A0G2K059;M0RDI5	12;12	12;12	12;12		Mcu	tr|A0A0G2K059|A0A0G2K059_RAT Mitochondrial calcium uniporter OS=Rattus norvegicus OX=10116 GN=Mcu PE=1 SV=1;tr|M0RDI5|M0RDI5_RAT Mitochondrial calcium uniporter OS=Rattus norvegicus OX=10116 GN=Mcu PE=1 SV=1	2	12	12	12	11	8	10	9	8	8	7	9	8	8	8	11	8	10	9	8	8	7	9	8	8	8	11	8	10	9	8	8	7	9	8	8	8	39.7	39.7	39.7	36.057	310
A0A0G2K064;Q499N7;A0A0G2K163;G3V9T9;P81718;Q8R5H0	A0A0G2K064;Q499N7;A0A0G2K163;G3V9T9;P81718	28;28;28;28;26;11	28;28;28;28;26;11	28;28;28;28;26;11	Tyrosine-protein phosphatase non-receptor type;Tyrosine-protein phosphatase non-receptor type 6	Ptpn6	tr|A0A0G2K064|A0A0G2K064_RAT Tyrosine-protein phosphatase non-receptor type OS=Rattus norvegicus OX=10116 GN=Ptpn6 PE=1 SV=1;tr|Q499N7|Q499N7_RAT Tyrosine-protein phosphatase non-receptor type OS=Rattus norvegicus OX=10116 GN=Ptpn6 PE=2 SV=1;tr|A0A0G2K163|	6	28	28	28	28	14	12	17	20	12	16	14	13	11	11	28	14	12	17	20	12	16	14	13	11	11	28	14	12	17	20	12	16	14	13	11	11	58.5	58.5	58.5	67.619	595
A0A0G2K080;A0A0G2K8E7;Q0VGK4	A0A0G2K080;A0A0G2K8E7;Q0VGK4	5;5;5	5;5;5	5;5;5	Glycerophosphodiester phosphodiesterase domain-containing protein 1	Gdpd1	tr|A0A0G2K080|A0A0G2K080_RAT Lysophospholipase D GDPD1 OS=Rattus norvegicus OX=10116 GN=Gdpd1 PE=1 SV=1;tr|A0A0G2K8E7|A0A0G2K8E7_RAT Lysophospholipase D GDPD1 OS=Rattus norvegicus OX=10116 GN=Gdpd1 PE=1 SV=1;sp|Q0VGK4|GDPD1_RAT Lysophospholipase D GDPD1 OS	3	5	5	5	5	2	1	3	3	2	1	2	2	2	1	5	2	1	3	3	2	1	2	2	2	1	5	2	1	3	3	2	1	2	2	2	1	21.9	21.9	21.9	29.329	256
A0A0G2K089;F1LTD7	A0A0G2K089;F1LTD7	25;22	25;22	25;22		Dennd4c	tr|A0A0G2K089|A0A0G2K089_RAT DENN domain-containing 4C OS=Rattus norvegicus OX=10116 GN=Dennd4c PE=1 SV=1;tr|F1LTD7|F1LTD7_RAT DENN domain-containing 4C OS=Rattus norvegicus OX=10116 GN=Dennd4c PE=1 SV=3	2	25	25	25	25	6	8	7	5	7	4	6	6	3	5	25	6	8	7	5	7	4	6	6	3	5	25	6	8	7	5	7	4	6	6	3	5	16.9	16.9	16.9	211.08	1901
A0A0G2K093;O35162	A0A0G2K093;O35162	10;10	10;10	10;10	Heat shock 70 kDa protein 13	Hspa13	tr|A0A0G2K093|A0A0G2K093_RAT Heat shock 70 kDa protein 13 OS=Rattus norvegicus OX=10116 GN=Hspa13 PE=1 SV=1;sp|O35162|HSP13_RAT Heat shock 70 kDa protein 13 OS=Rattus norvegicus OX=10116 GN=Hspa13 PE=1 SV=2	2	10	10	10	10	4	5	4	4	5	2	2	3	3	3	10	4	5	4	4	5	2	2	3	3	3	10	4	5	4	4	5	2	2	3	3	3	28	28	28	47.76	432
A0A0G2K6G7;F1LZS6;A0A0G2K098	A0A0G2K6G7;F1LZS6;A0A0G2K098	8;8;8	8;8;8	8;8;8		LOC100909795	tr|A0A0G2K6G7|A0A0G2K6G7_RAT MCC, WNT-signaling pathway regulator OS=Rattus norvegicus OX=10116 GN=Mcc PE=1 SV=1;tr|F1LZS6|F1LZS6_RAT MCC, WNT-signaling pathway regulator (Fragment) OS=Rattus norvegicus OX=10116 GN=Mcc PE=1 SV=3;tr|A0A0G2K098|A0A0G2K098_RA	3	8	8	8	8	1	1	1	0	0	0	1	0	1	0	8	1	1	1	0	0	0	1	0	1	0	8	1	1	1	0	0	0	1	0	1	0	13.6	13.6	13.6	86.661	771
A0A0G2K0A0;D3ZHR6	A0A0G2K0A0;D3ZHR6	8;7	7;6	6;6		Cyth4	tr|A0A0G2K0A0|A0A0G2K0A0_RAT Cytohesin 4 OS=Rattus norvegicus OX=10116 GN=Cyth4 PE=4 SV=1;tr|D3ZHR6|D3ZHR6_RAT Cytohesin 4 OS=Rattus norvegicus OX=10116 GN=Cyth4 PE=4 SV=1	2	8	7	6	8	2	3	2	3	2	2	1	1	2	0	7	2	2	2	2	1	1	0	0	1	0	6	2	2	2	2	1	1	0	0	1	0	23.1	21.3	19.3	45.396	394
A0A0G2K0B0;Q5XIM5;Q6QI67	A0A0G2K0B0;Q5XIM5	5;5;2	5;5;2	4;4;1	Protein CDV3 homolog	Cdv3	tr|A0A0G2K0B0|A0A0G2K0B0_RAT Protein CDV3 homolog OS=Rattus norvegicus OX=10116 GN=Cdv3 PE=1 SV=1;sp|Q5XIM5|CDV3_RAT Protein CDV3 homolog OS=Rattus norvegicus OX=10116 GN=Cdv3 PE=1 SV=1	3	5	5	4	5	0	0	1	0	0	0	0	0	0	0	5	0	0	1	0	0	0	0	0	0	0	4	0	0	1	0	0	0	0	0	0	0	32.4	32.4	24.2	29.647	281
A0A0G2K0B4;A0A0G2K8P3;Q62940;F1M4Q8	A0A0G2K0B4;A0A0G2K8P3;Q62940	33;33;32;1	28;28;27;0	28;28;27;0	E3 ubiquitin-protein ligase NEDD4	Nedd4	tr|A0A0G2K0B4|A0A0G2K0B4_RAT E3 ubiquitin-protein ligase OS=Rattus norvegicus OX=10116 GN=Nedd4 PE=1 SV=1;tr|A0A0G2K8P3|A0A0G2K8P3_RAT E3 ubiquitin-protein ligase OS=Rattus norvegicus OX=10116 GN=Nedd4 PE=1 SV=1;sp|Q62940|NEDD4_RAT E3 ubiquitin-protein lig	4	33	28	28	31	24	25	23	24	22	20	23	19	19	20	28	21	21	20	20	18	18	19	16	16	16	28	21	21	20	20	18	18	19	16	16	16	37.1	32.8	32.8	102.43	886
E9PSM4;B4F7E4;A0A0G2K0C0;Q712G8;Q5I0Q1	E9PSM4;B4F7E4;A0A0G2K0C0;Q712G8	8;8;8;8;1	8;8;8;8;1	8;8;8;8;1		Fpgt	tr|E9PSM4|E9PSM4_RAT Fucose-1-phosphate guanylyltransferase OS=Rattus norvegicus OX=10116 GN=Fpgt PE=1 SV=1;tr|B4F7E4|B4F7E4_RAT Fpgt protein OS=Rattus norvegicus OX=10116 GN=Fpgt PE=2 SV=1;tr|A0A0G2K0C0|A0A0G2K0C0_RAT Fucose-1-phosphate guanylyltransferas	5	8	8	8	7	2	4	3	4	3	2	2	1	2	4	7	2	4	3	4	3	2	2	1	2	4	7	2	4	3	4	3	2	2	1	2	4	18.2	18.2	18.2	65.685	588
A0A0G2K0C8;D3ZBU5	A0A0G2K0C8	3;1	3;1	3;1			tr|A0A0G2K0C8|A0A0G2K0C8_RAT AF4/FMR2 family, member 1 OS=Rattus norvegicus OX=10116 GN=Aff1 PE=1 SV=1	2	3	3	3	3	0	0	0	0	0	0	0	0	0	0	3	0	0	0	0	0	0	0	0	0	0	3	0	0	0	0	0	0	0	0	0	0	3	3	3	132.14	1223
A0A0G2K0D3	A0A0G2K0D3	6	6	6			sp|A0A0G2K0D3|LMOD1_RAT Leiomodin-1 OS=Rattus norvegicus OX=10116 GN=Lmod1 PE=1 SV=1	1	6	6	6	6	3	4	2	2	2	1	2	3	3	2	6	3	4	2	2	2	1	2	3	3	2	6	3	4	2	2	2	1	2	3	3	2	12.6	12.6	12.6	66.215	595
D4A0G0;A0A0G2K0D5	D4A0G0;A0A0G2K0D5	7;7	6;6	6;6	Oxysterol-binding protein	Osbpl7	tr|D4A0G0|D4A0G0_RAT Oxysterol-binding protein OS=Rattus norvegicus OX=10116 GN=Osbpl7 PE=1 SV=1;tr|A0A0G2K0D5|A0A0G2K0D5_RAT Oxysterol-binding protein OS=Rattus norvegicus OX=10116 GN=Osbpl7 PE=1 SV=1	2	7	6	6	7	1	1	1	1	1	1	1	1	1	1	6	1	1	1	1	1	1	1	1	1	1	6	1	1	1	1	1	1	1	1	1	1	10.7	9.2	9.2	92.685	819
A0A0G2K0E0;Q6AYT6	A0A0G2K0E0;Q6AYT6	7;6	7;6	7;6		Ddx56	tr|A0A0G2K0E0|A0A0G2K0E0_RAT DEAD (Asp-Glu-Ala-Asp) box polypeptide 56 OS=Rattus norvegicus OX=10116 GN=Ddx56 PE=1 SV=1;tr|Q6AYT6|Q6AYT6_RAT DEAD (Asp-Glu-Ala-Asp) box polypeptide 56 OS=Rattus norvegicus OX=10116 GN=Ddx56 PE=1 SV=1	2	7	7	7	7	0	0	1	2	0	1	0	0	0	0	7	0	0	1	2	0	1	0	0	0	0	7	0	0	1	2	0	1	0	0	0	0	13.9	13.9	13.9	61.367	546
D4A9L5;D3ZMI4;A0A0G2K0F3;Q9WTP0;Q9WTP0-2;A0A0G2K0B2;D4ACZ4	D4A9L5;D3ZMI4;A0A0G2K0F3;Q9WTP0;Q9WTP0-2;A0A0G2K0B2;D4ACZ4	26;26;26;26;26;21;19	25;25;25;25;25;20;18	24;24;24;24;24;19;17	Band 4.1-like protein 1	Epb41l1	tr|D4A9L5|D4A9L5_RAT Band 4.1-like protein 1-like OS=Rattus norvegicus OX=10116 GN=Epb41l1 PE=1 SV=2;tr|D3ZMI4|D3ZMI4_RAT Band 4.1-like protein 1-like OS=Rattus norvegicus OX=10116 GN=Epb41l1 PE=1 SV=1;tr|A0A0G2K0F3|A0A0G2K0F3_RAT Band 4.1-like protein 1-l	7	26	25	24	25	11	12	12	12	13	11	11	11	10	11	24	10	11	11	11	12	10	10	10	9	10	23	9	10	10	10	11	9	10	10	8	9	39.7	38.3	36.6	98.212	879
B9VVT4;G3V750;B9VVT2;B9VVT3;A0A0G2K5P1;A0A0G2K0G1;P22449-2;P22449;A2ICG7	B9VVT4;G3V750;B9VVT2;B9VVT3;A0A0G2K5P1;A0A0G2K0G1;P22449-2;P22449;A2ICG7	6;6;6;6;6;6;6;6;5	6;6;6;6;6;6;6;6;5	5;5;5;5;5;5;5;5;4	Hepatocyte nuclear factor 4-alpha	Hnf4alpha;Hnf4a	tr|B9VVT4|B9VVT4_RAT HNF4alpha12 OS=Rattus norvegicus OX=10116 GN=Hnf4alpha PE=2 SV=1;tr|G3V750|G3V750_RAT Hepatocyte nuclear factor 4-alpha OS=Rattus norvegicus OX=10116 GN=Hnf4a PE=1 SV=2;tr|B9VVT2|B9VVT2_RAT HNF4alpha10 (Fragment) OS=Rattus norvegicus O	9	6	6	5	6	2	3	2	2	2	2	1	1	2	1	6	2	3	2	2	2	2	1	1	2	1	5	1	2	1	1	1	1	0	0	1	0	20.4	20.4	16.7	39.78	353
A0A0G2K764;A0A0G2K0G3	A0A0G2K764;A0A0G2K0G3	14;14	14;14	14;14			tr|A0A0G2K764|A0A0G2K764_RAT Thioredoxin reductase 3 OS=Rattus norvegicus OX=10116 GN=Txnrd3 PE=1 SV=1;tr|A0A0G2K0G3|A0A0G2K0G3_RAT Thioredoxin reductase 3 OS=Rattus norvegicus OX=10116 GN=Txnrd3 PE=1 SV=1	2	14	14	14	14	2	4	4	4	4	3	2	3	3	2	14	2	4	4	4	4	3	2	3	3	2	14	2	4	4	4	4	3	2	3	3	2	30.3	30.3	30.3	67.665	613
A0A0G2K0G4;F1MA23;Q3T1I5	A0A0G2K0G4;F1MA23;Q3T1I5	3;3;3	3;3;3	3;3;3	Sterol regulatory element-binding protein 2;Processed sterol regulatory element-binding protein 2	Srebf2	tr|A0A0G2K0G4|A0A0G2K0G4_RAT Sterol regulatory element-binding protein 2 OS=Rattus norvegicus OX=10116 GN=Srebf2 PE=4 SV=1;tr|F1MA23|F1MA23_RAT Sterol regulatory element-binding protein 2 OS=Rattus norvegicus OX=10116 GN=Srebf2 PE=4 SV=1;sp|Q3T1I5|SRBP2_RA	3	3	3	3	3	0	0	0	0	0	0	0	0	0	0	3	0	0	0	0	0	0	0	0	0	0	3	0	0	0	0	0	0	0	0	0	0	2.7	2.7	2.7	119.54	1099
A0A0G2K0G7;F1LSH3;Q4R180	A0A0G2K0G7;F1LSH3;Q4R180	3;3;3	3;3;3	3;3;3	Origin recognition complex subunit 3	Orc3	tr|A0A0G2K0G7|A0A0G2K0G7_RAT Origin recognition complex subunit 3 OS=Rattus norvegicus OX=10116 GN=Orc3 PE=4 SV=1;tr|F1LSH3|F1LSH3_RAT Origin recognition complex subunit 3 OS=Rattus norvegicus OX=10116 GN=Orc3 PE=4 SV=2;sp|Q4R180|ORC3_RAT Origin recognitio	3	3	3	3	3	1	0	0	0	0	0	0	0	0	0	3	1	0	0	0	0	0	0	0	0	0	3	1	0	0	0	0	0	0	0	0	0	5.2	5.2	5.2	70.816	617
A0A0G2K0G9;D3ZFZ0	A0A0G2K0G9;D3ZFZ0	13;12	13;12	13;12		Rin3	tr|A0A0G2K0G9|A0A0G2K0G9_RAT Ras and Rab interactor 3 OS=Rattus norvegicus OX=10116 GN=Rin3 PE=1 SV=1;tr|D3ZFZ0|D3ZFZ0_RAT Ras and Rab interactor 3 OS=Rattus norvegicus OX=10116 GN=Rin3 PE=1 SV=1	2	13	13	13	13	1	0	1	1	1	0	0	0	1	0	13	1	0	1	1	1	0	0	0	1	0	13	1	0	1	1	1	0	0	0	1	0	14.1	14.1	14.1	107.27	980
A0A0G2K0H3;D3ZUH9	A0A0G2K0H3;D3ZUH9	6;5	5;4	5;4		Lrp6	tr|A0A0G2K0H3|A0A0G2K0H3_RAT Low-density lipoprotein receptor-related protein OS=Rattus norvegicus OX=10116 GN=Lrp6 PE=3 SV=1;tr|D3ZUH9|D3ZUH9_RAT LDL receptor-related protein 6 OS=Rattus norvegicus OX=10116 GN=Lrp6 PE=4 SV=1	2	6	5	5	6	0	0	1	1	2	0	2	1	0	1	5	0	0	1	1	1	0	1	1	0	1	5	0	0	1	1	1	0	1	1	0	1	4	3.6	3.6	180.34	1613
G3V6Q3;B2RZ63;A0A0G2K0H6	G3V6Q3;B2RZ63;A0A0G2K0H6	6;6;6	6;6;6	6;6;6		Wdr13	tr|G3V6Q3|G3V6Q3_RAT WD repeat domain 13 OS=Rattus norvegicus OX=10116 GN=Wdr13 PE=1 SV=2;tr|B2RZ63|B2RZ63_RAT WD repeat domain 13 (Predicted), isoform CRA_b OS=Rattus norvegicus OX=10116 GN=Wdr13 PE=2 SV=1;tr|A0A0G2K0H6|A0A0G2K0H6_RAT WD repeat domain 13	3	6	6	6	6	4	5	5	5	5	4	4	5	5	5	6	4	5	5	5	5	4	4	5	5	5	6	4	5	5	5	5	4	4	5	5	5	17.6	17.6	17.6	42.875	392
A0A0G2K0I1;D4A6T1	A0A0G2K0I1;D4A6T1	4;3	4;3	3;2		Spata5	tr|A0A0G2K0I1|A0A0G2K0I1_RAT Spermatogenesis-associated 5 OS=Rattus norvegicus OX=10116 GN=Spata5 PE=1 SV=1;tr|D4A6T1|D4A6T1_RAT Spermatogenesis associated 5 (Predicted), isoform CRA_a OS=Rattus norvegicus OX=10116 GN=Spata5 PE=1 SV=1	2	4	4	3	4	1	1	1	1	1	1	1	1	1	1	4	1	1	1	1	1	1	1	1	1	1	3	0	0	0	0	0	0	0	0	0	0	7.7	7.7	6.3	91.4	842
A0A0G2K0I3;Q80Z29	A0A0G2K0I3;Q80Z29	25;25	25;25	25;25	Nicotinamide phosphoribosyltransferase	Nampt	tr|A0A0G2K0I3|A0A0G2K0I3_RAT Nicotinamide phosphoribosyltransferase OS=Rattus norvegicus OX=10116 GN=Nampt PE=1 SV=1;sp|Q80Z29|NAMPT_RAT Nicotinamide phosphoribosyltransferase OS=Rattus norvegicus OX=10116 GN=Nampt PE=1 SV=1	2	25	25	25	25	20	18	18	20	16	15	18	18	14	17	25	20	18	18	20	16	15	18	18	14	17	25	20	18	18	20	16	15	18	18	14	17	59.8	59.8	59.8	54.091	478
A0A0G2K0I6;F1M7E5	A0A0G2K0I6;F1M7E5	10;10	10;10	10;10		Cdh5	tr|A0A0G2K0I6|A0A0G2K0I6_RAT Cadherin 5 OS=Rattus norvegicus OX=10116 GN=Cdh5 PE=1 SV=1;tr|F1M7E5|F1M7E5_RAT Cadherin 5 OS=Rattus norvegicus OX=10116 GN=Cdh5 PE=1 SV=2	2	10	10	10	10	2	2	4	2	1	2	3	3	1	3	10	2	2	4	2	1	2	3	3	1	3	10	2	2	4	2	1	2	3	3	1	3	14.9	14.9	14.9	82.043	730
A0A0G2K0I8;F1M784;B5DFG9;F1LXQ8	A0A0G2K0I8;F1M784;B5DFG9;F1LXQ8	15;15;15;14	15;15;15;14	15;15;15;14		Pik3ap1	tr|A0A0G2K0I8|A0A0G2K0I8_RAT Phosphoinositide-3-kinase adaptor protein 1 OS=Rattus norvegicus OX=10116 GN=Pik3ap1 PE=1 SV=1;tr|F1M784|F1M784_RAT Phosphoinositide-3-kinase adaptor protein 1 OS=Rattus norvegicus OX=10116 GN=Pik3ap1 PE=1 SV=2;tr|B5DFG9|B5DFG9	4	15	15	15	15	8	5	9	7	7	3	5	3	3	3	15	8	5	9	7	7	3	5	3	3	3	15	8	5	9	7	7	3	5	3	3	3	27.3	27.3	27.3	90.187	805
A0A0G2K0J0;F1LR36;B5DFK4;Q4G018	A0A0G2K0J0;F1LR36	37;37;6;5	37;37;6;5	36;36;5;4		Supt6h	tr|A0A0G2K0J0|A0A0G2K0J0_RAT Transcription elongation factor spt6 OS=Rattus norvegicus OX=10116 GN=Supt6h PE=1 SV=1;tr|F1LR36|F1LR36_RAT Transcription elongation factor spt6 OS=Rattus norvegicus OX=10116 GN=Supt6h PE=1 SV=2	4	37	37	36	37	7	11	8	7	8	6	8	6	6	9	37	7	11	8	7	8	6	8	6	6	9	36	7	11	8	7	8	6	8	6	6	9	26.6	26.6	26.2	198.94	1725
A0A0G2K1R9;A0A0G2K0J3;O70511;O70511-3	A0A0G2K1R9;A0A0G2K0J3;O70511;O70511-3	73;73;73;72	73;73;73;72	1;1;1;0	Ankyrin-3	Ank3	tr|A0A0G2K1R9|A0A0G2K1R9_RAT Ankyrin-3 OS=Rattus norvegicus OX=10116 GN=Ank3 PE=1 SV=1;tr|A0A0G2K0J3|A0A0G2K0J3_RAT Ankyrin-3 OS=Rattus norvegicus OX=10116 GN=Ank3 PE=1 SV=1;sp|O70511|ANK3_RAT Ankyrin-3 OS=Rattus norvegicus OX=10116 GN=Ank3 PE=1 SV=3;sp|O7	4	73	73	1	73	43	36	45	44	41	45	45	44	38	44	73	43	36	45	44	41	45	45	44	38	44	1	0	1	1	1	0	0	0	0	0	0	34.9	34.9	0.4	277.46	2557
A0A0G2K0J4	A0A0G2K0J4	20	20	20			tr|A0A0G2K0J4|A0A0G2K0J4_RAT Nipped-B protein OS=Rattus norvegicus OX=10116 GN=Nipbl PE=1 SV=1	1	20	20	20	20	3	2	3	3	1	1	2	1	2	2	20	3	2	3	3	1	1	2	1	2	2	20	3	2	3	3	1	1	2	1	2	2	8	8	8	315.23	2798
A0A0G2K0J7	A0A0G2K0J7	11	11	11			tr|A0A0G2K0J7|A0A0G2K0J7_RAT CTD phosphatase subunit 1 OS=Rattus norvegicus OX=10116 GN=Ctdp1 PE=1 SV=1	1	11	11	11	11	4	2	4	3	2	1	3	2	1	1	11	4	2	4	3	2	1	3	2	1	1	11	4	2	4	3	2	1	3	2	1	1	11.6	11.6	11.6	113.33	1030
A0A0G2K0K3;Q499Q8	A0A0G2K0K3;Q499Q8	2;1	2;1	2;1		Nprl3	tr|A0A0G2K0K3|A0A0G2K0K3_RAT NPR3-like, GATOR1 complex subunit OS=Rattus norvegicus OX=10116 GN=Nprl3 PE=4 SV=1;tr|Q499Q8|Q499Q8_RAT Alpha globin regulatory element containing protein OS=Rattus norvegicus OX=10116 GN=Nprl3 PE=2 SV=1	2	2	2	2	2	0	0	0	0	0	0	1	0	0	1	2	0	0	0	0	0	0	1	0	0	1	2	0	0	0	0	0	0	1	0	0	1	4.6	4.6	4.6	64.847	582
F1M9P0;A0A0G2K0K6	F1M9P0;A0A0G2K0K6	1;1	1;1	1;1		Ap1ar	tr|F1M9P0|F1M9P0_RAT Adaptor-related protein complex 1-associated regulatory protein OS=Rattus norvegicus OX=10116 GN=Ap1ar PE=4 SV=3;tr|A0A0G2K0K6|A0A0G2K0K6_RAT Adaptor-related protein complex 1-associated regulatory protein OS=Rattus norvegicus OX=10116	2	1	1	1	1	0	0	0	0	0	0	0	0	0	0	1	0	0	0	0	0	0	0	0	0	0	1	0	0	0	0	0	0	0	0	0	0	7.4	7.4	7.4	33.736	298
A0A0G2K0K7;F1LSE5;Q501R9	A0A0G2K0K7;F1LSE5;Q501R9	2;2;2	2;2;2	2;2;2	Next to BRCA1 gene 1 protein	LOC498369;Nbr1	tr|A0A0G2K0K7|A0A0G2K0K7_RAT Next to BRCA1 gene 1 protein OS=Rattus norvegicus OX=10116 GN=Nbr1 PE=1 SV=1;tr|F1LSE5|F1LSE5_RAT Neighbor of Brca1 gene 1, isoform CRA_a OS=Rattus norvegicus OX=10116 GN=Nbr1 PE=1 SV=2;sp|Q501R9|NBR1_RAT Next to BRCA1 gene 1 p	3	2	2	2	2	0	0	0	0	0	0	0	0	0	0	2	0	0	0	0	0	0	0	0	0	0	2	0	0	0	0	0	0	0	0	0	0	2.9	2.9	2.9	98.009	875
A0A0G2K0K8;A0A0G2KA57;R9PXV2	A0A0G2K0K8;A0A0G2KA57;R9PXV2	25;23;23	25;23;23	2;0;0		Ralgapb	tr|A0A0G2K0K8|A0A0G2K0K8_RAT Ral GTPase-activating protein subunit beta OS=Rattus norvegicus OX=10116 GN=Ralgapb PE=1 SV=1;tr|A0A0G2KA57|A0A0G2KA57_RAT Ral GTPase-activating protein subunit beta OS=Rattus norvegicus OX=10116 GN=Ralgapb PE=1 SV=1;tr|R9PXV2|	3	25	25	2	24	8	10	8	10	11	8	6	9	6	10	24	8	10	8	10	11	8	6	9	6	10	2	0	1	0	0	1	1	0	0	0	0	21.7	21.7	1.9	160.78	1441
B5DF75;A0A0G2K0K9	B5DF75;A0A0G2K0K9	4;4	4;4	4;4		Smoc2	tr|B5DF75|B5DF75_RAT SPARC related modular calcium binding 2 (Predicted) OS=Rattus norvegicus OX=10116 GN=Smoc2 PE=2 SV=1;tr|A0A0G2K0K9|A0A0G2K0K9_RAT SPARC-related modular calcium-binding 2 OS=Rattus norvegicus OX=10116 GN=Smoc2 PE=4 SV=1	2	4	4	4	4	4	2	2	2	1	0	1	0	0	0	4	4	2	2	2	1	0	1	0	0	0	4	4	2	2	2	1	0	1	0	0	0	9.2	9.2	9.2	49.919	447
A0A0G2K0L0;B2RYI8;F1LX70;A0A0G2KB21	A0A0G2K0L0;B2RYI8;F1LX70;A0A0G2KB21	16;16;15;13	16;16;15;13	16;16;15;13		Papss1	tr|A0A0G2K0L0|A0A0G2K0L0_RAT 3-phosphoadenosine 5-phosphosulfate synthase 1 OS=Rattus norvegicus OX=10116 GN=Papss1 PE=1 SV=1;tr|B2RYI8|B2RYI8_RAT Papss1 protein OS=Rattus norvegicus OX=10116 GN=Papss1 PE=2 SV=1;tr|F1LX70|F1LX70_RAT 3-phosphoadenosine 5	4	16	16	16	16	8	9	8	7	8	9	7	7	8	7	16	8	9	8	7	8	9	7	7	8	7	16	8	9	8	7	8	9	7	7	8	7	26.3	26.3	26.3	70.562	623
A0A0G2K0M5;Q9JM80	A0A0G2K0M5;Q9JM80	2;1	2;1	2;1	Phosphoprotein associated with glycosphingolipid-enriched microdomains 1	Pag1	tr|A0A0G2K0M5|A0A0G2K0M5_RAT Phosphoprotein-associated with glycosphingolipid-enriched microdomains 1 OS=Rattus norvegicus OX=10116 GN=Pag1 PE=1 SV=1;sp|Q9JM80|PHAG1_RAT Phosphoprotein associated with glycosphingolipid-enriched microdomains 1 OS=Rattus nor	2	2	2	2	1	0	0	0	0	0	0	0	1	0	0	1	0	0	0	0	0	0	0	1	0	0	1	0	0	0	0	0	0	0	1	0	0	7.1	7.1	7.1	44.39	408
D4A421;A0A0G2K0N5	D4A421;A0A0G2K0N5	3;3	3;3	3;3		Nfrkb	tr|D4A421|D4A421_RAT Nuclear factor related to kappa B binding protein (Predicted) OS=Rattus norvegicus OX=10116 GN=Nfrkb PE=1 SV=1;tr|A0A0G2K0N5|A0A0G2K0N5_RAT Nuclear factor-related to kappa B-binding protein OS=Rattus norvegicus OX=10116 GN=Nfrkb PE=1 S	2	3	3	3	3	1	0	0	0	0	0	0	0	0	0	3	1	0	0	0	0	0	0	0	0	0	3	1	0	0	0	0	0	0	0	0	0	3.4	3.4	3.4	138.68	1296
A0A0G2K0N6	A0A0G2K0N6	2	2	2			tr|A0A0G2K0N6|A0A0G2K0N6_RAT Uncharacterized protein OS=Rattus norvegicus OX=10116 PE=1 SV=1	1	2	2	2	2	1	1	2	1	0	0	1	1	1	1	2	1	1	2	1	0	0	1	1	1	1	2	1	1	2	1	0	0	1	1	1	1	28.9	28.9	28.9	10.753	97
Q5U306;A0A0G2K0P0	Q5U306;A0A0G2K0P0	2;2	2;2	2;2		Akap8l	tr|Q5U306|Q5U306_RAT A kinase (PRKA) anchor protein 8-like OS=Rattus norvegicus OX=10116 GN=Akap8l PE=1 SV=1;tr|A0A0G2K0P0|A0A0G2K0P0_RAT A-kinase-anchoring protein 8-like OS=Rattus norvegicus OX=10116 GN=Akap8l PE=1 SV=1	2	2	2	2	2	0	0	0	0	0	0	0	0	0	0	2	0	0	0	0	0	0	0	0	0	0	2	0	0	0	0	0	0	0	0	0	0	4.4	4.4	4.4	71.262	641
A0A0G2K0P1;D3ZWA5	A0A0G2K0P1;D3ZWA5	15;14	15;14	15;14		Kifap3	tr|A0A0G2K0P1|A0A0G2K0P1_RAT Kinesin-associated protein 3 OS=Rattus norvegicus OX=10116 GN=Kifap3 PE=1 SV=1;tr|D3ZWA5|D3ZWA5_RAT Kinesin-associated protein 3 OS=Rattus norvegicus OX=10116 GN=Kifap3 PE=1 SV=3	2	15	15	15	15	7	4	6	6	5	4	4	3	5	4	15	7	4	6	6	5	4	4	3	5	4	15	7	4	6	6	5	4	4	3	5	4	21.5	21.5	21.5	89.424	773
A0A0G2K7R8;A0A0G2K0P8;Q8VII6-2;Q8VII6	A0A0G2K7R8;A0A0G2K0P8;Q8VII6-2;Q8VII6	12;12;12;12	12;12;12;12	12;12;12;12	Choline transporter-like protein 1	Slc44a1	tr|A0A0G2K7R8|A0A0G2K7R8_RAT CDW92 antigen, isoform CRA_a OS=Rattus norvegicus OX=10116 GN=Slc44a1 PE=1 SV=1;tr|A0A0G2K0P8|A0A0G2K0P8_RAT CDW92 antigen, isoform CRA_b OS=Rattus norvegicus OX=10116 GN=Slc44a1 PE=1 SV=1;sp|Q8VII6-2|CTL1_RAT Isoform 2 of Chol	4	12	12	12	12	5	4	4	4	3	4	4	4	4	3	12	5	4	4	4	3	4	4	4	4	3	12	5	4	4	4	3	4	4	4	4	3	24.8	24.8	24.8	73.114	653
A0A0G2K0Q7;D3ZFU9	A0A0G2K0Q7;D3ZFU9	57;57	57;57	57;57		Mylk	tr|A0A0G2K0Q7|A0A0G2K0Q7_RAT Myosin light chain kinase OS=Rattus norvegicus OX=10116 GN=Mylk PE=1 SV=1;tr|D3ZFU9|D3ZFU9_RAT Myosin light chain kinase OS=Rattus norvegicus OX=10116 GN=Mylk PE=1 SV=2	2	57	57	57	57	40	32	38	40	34	30	30	31	29	31	57	40	32	38	40	34	30	30	31	29	31	57	40	32	38	40	34	30	30	31	29	31	37.2	37.2	37.2	214	1952
D3ZEV8;A0A0G2K0Q8;B5DEX6;A0A0G2K518	D3ZEV8;A0A0G2K0Q8;B5DEX6;A0A0G2K518	25;25;20;20	25;25;20;20	25;25;20;20		Susd2	tr|D3ZEV8|D3ZEV8_RAT Sushi domain containing 2 (Predicted), isoform CRA_a OS=Rattus norvegicus OX=10116 GN=Susd2 PE=1 SV=1;tr|A0A0G2K0Q8|A0A0G2K0Q8_RAT Sushi domain-containing 2 OS=Rattus norvegicus OX=10116 GN=Susd2 PE=1 SV=1;tr|B5DEX6|B5DEX6_RAT Susd2 pr	4	25	25	25	25	19	19	17	16	19	20	19	20	20	21	25	19	19	17	16	19	20	19	20	20	21	25	19	19	17	16	19	20	19	20	20	21	47.1	47.1	47.1	89.67	820
A0A0G2K0R4;A0A0G2KAJ3;A8QJL8	A0A0G2K0R4;A0A0G2KAJ3;A8QJL8	5;5;5	5;5;5	4;4;4		Maz	tr|A0A0G2K0R4|A0A0G2K0R4_RAT MYC-associated zinc finger protein OS=Rattus norvegicus OX=10116 GN=Maz PE=4 SV=1;tr|A0A0G2KAJ3|A0A0G2KAJ3_RAT MYC-associated zinc finger protein OS=Rattus norvegicus OX=10116 GN=Maz PE=4 SV=1;tr|A8QJL8|A8QJL8_RAT Myc-associate	3	5	5	4	5	1	1	1	0	2	0	0	0	0	0	5	1	1	1	0	2	0	0	0	0	0	4	1	1	1	0	1	0	0	0	0	0	12.5	12.5	11	48.33	473
A0A0G2K0S1;Q66HR5;A0A1B0GWP3	A0A0G2K0S1;Q66HR5	13;13;2	13;13;2	13;13;2	Calcium-binding and coiled-coil domain-containing protein 1	Calcoco1	tr|A0A0G2K0S1|A0A0G2K0S1_RAT Calcium binding and coiled coil domain 1 OS=Rattus norvegicus OX=10116 GN=Calcoco1 PE=1 SV=1;sp|Q66HR5|CACO1_RAT Calcium-binding and coiled-coil domain-containing protein 1 OS=Rattus norvegicus OX=10116 GN=Calcoco1 PE=2 SV=1	3	13	13	13	13	3	1	2	1	1	2	2	3	2	2	13	3	1	2	1	1	2	2	3	2	2	13	3	1	2	1	1	2	2	3	2	2	20.4	20.4	20.4	79.725	715
A0A0G2K0S2;O55006	A0A0G2K0S2;O55006	2;2	2;2	2;2	Protein RoBo-1		tr|A0A0G2K0S2|A0A0G2K0S2_RAT RoBo-1 OS=Rattus norvegicus OX=10116 GN=LOC24906 PE=1 SV=1;sp|O55006|ROB1_RAT Protein RoBo-1 OS=Rattus norvegicus OX=10116 PE=1 SV=1	2	2	2	2	2	1	1	0	2	1	0	0	0	0	0	2	1	1	0	2	1	0	0	0	0	0	2	1	1	0	2	1	0	0	0	0	0	10.1	10.1	10.1	23.952	218
Q5MPW5;Q5MPP4;A0A0G2K7E2;A0A0G2K0S4	Q5MPW5;Q5MPP4;A0A0G2K7E2;A0A0G2K0S4	2;2;2;2	2;2;2;2	1;1;1;1		Ly49i9;LOC502907	tr|Q5MPW5|Q5MPW5_RAT Ly49 inhibitory receptor 9 OS=Rattus norvegicus OX=10116 GN=Ly49i9 PE=2 SV=1;tr|Q5MPP4|Q5MPP4_RAT Immunoreceptor Ly49si1 OS=Rattus norvegicus OX=10116 GN=Ly49si1 PE=2 SV=1;tr|A0A0G2K7E2|A0A0G2K7E2_RAT Immunoreceptor Ly49si1 OS=Rattus n	4	2	2	1	2	1	1	1	1	1	1	1	1	1	1	2	1	1	1	1	1	1	1	1	1	1	1	1	1	1	1	1	1	1	1	1	1	12	12	6.2	22.257	192
A0A0G2K0S7	A0A0G2K0S7	6	5	5			tr|A0A0G2K0S7|A0A0G2K0S7_RAT RAP1 GTPase-activating protein 2 OS=Rattus norvegicus OX=10116 GN=Rap1gap2 PE=1 SV=1	1	6	5	5	6	1	1	0	0	1	1	0	2	0	0	5	1	1	0	0	1	1	0	1	0	0	5	1	1	0	0	1	1	0	1	0	0	8.3	7.1	7.1	80.514	731
Q9QZV0;A0A0G2K0T2;P28648	Q9QZV0;A0A0G2K0T2;P28648	3;3;3	3;3;3	3;3;3	CD63 antigen	Cd63	tr|Q9QZV0|Q9QZV0_RAT Ad1-antigen (Fragment) OS=Rattus norvegicus OX=10116 PE=2 SV=1;tr|A0A0G2K0T2|A0A0G2K0T2_RAT Tetraspanin OS=Rattus norvegicus OX=10116 GN=Cd63 PE=1 SV=1;sp|P28648|CD63_RAT CD63 antigen OS=Rattus norvegicus OX=10116 GN=Cd63 PE=1 SV=2	3	3	3	3	3	2	2	2	2	2	2	2	2	2	2	3	2	2	2	2	2	2	2	2	2	2	3	2	2	2	2	2	2	2	2	2	2	28.2	28.2	28.2	13.839	124
F1LNV5;A0A0G2K0T5;Q6P6Q9	F1LNV5;A0A0G2K0T5;Q6P6Q9	12;12;12	12;12;12	12;12;12	Calcium uptake protein 1, mitochondrial	Micu1	tr|F1LNV5|F1LNV5_RAT Calcium uptake protein 1, mitochondrial OS=Rattus norvegicus OX=10116 GN=Micu1 PE=1 SV=2;tr|A0A0G2K0T5|A0A0G2K0T5_RAT Calcium uptake protein 1, mitochondrial OS=Rattus norvegicus OX=10116 GN=Micu1 PE=1 SV=1;sp|Q6P6Q9|MICU1_RAT Calcium	3	12	12	12	12	4	4	4	3	4	3	3	2	5	3	12	4	4	4	3	4	3	3	2	5	3	12	4	4	4	3	4	3	3	2	5	3	29.8	29.8	29.8	54.226	477
A0A0G2K0T6;F1LQ96;Q63544	A0A0G2K0T6;F1LQ96;Q63544	3;2;2	3;2;2	3;2;2	Gamma-synuclein	Sncg	tr|A0A0G2K0T6|A0A0G2K0T6_RAT Gamma-synuclein OS=Rattus norvegicus OX=10116 GN=Sncg PE=1 SV=1;tr|F1LQ96|F1LQ96_RAT Gamma-synuclein OS=Rattus norvegicus OX=10116 GN=Sncg PE=1 SV=1;sp|Q63544|SYUG_RAT Gamma-synuclein OS=Rattus norvegicus OX=10116 GN=Sncg PE=1	3	3	3	3	3	0	0	0	0	0	0	0	0	0	0	3	0	0	0	0	0	0	0	0	0	0	3	0	0	0	0	0	0	0	0	0	0	28.5	28.5	28.5	13.045	123
A0A0G2K0U7;Q499U1	A0A0G2K0U7;Q499U1	3;3	3;3	3;3	Solute carrier family 25 member 38	Slc25a38	tr|A0A0G2K0U7|A0A0G2K0U7_RAT Mitochondrial glycine transporter OS=Rattus norvegicus OX=10116 GN=Slc25a38 PE=3 SV=1;sp|Q499U1|S2538_RAT Mitochondrial glycine transporter OS=Rattus norvegicus OX=10116 GN=Slc25a38 PE=2 SV=2	2	3	3	3	3	0	0	0	0	0	1	0	0	0	1	3	0	0	0	0	0	1	0	0	0	1	3	0	0	0	0	0	1	0	0	0	1	9.8	9.8	9.8	33.265	305
A0A0G2K0U8;G3V6R8	A0A0G2K0U8;G3V6R8	10;5	10;5	10;5		Pus10	tr|A0A0G2K0U8|A0A0G2K0U8_RAT Pseudouridylate synthase 10 OS=Rattus norvegicus OX=10116 GN=Pus10 PE=1 SV=1;tr|G3V6R8|G3V6R8_RAT Pseudouridylate synthase 10 OS=Rattus norvegicus OX=10116 GN=Pus10 PE=1 SV=2	2	10	10	10	10	1	1	1	1	1	0	1	1	0	0	10	1	1	1	1	1	0	1	1	0	0	10	1	1	1	1	1	0	1	1	0	0	21.4	21.4	21.4	60.031	528
A0A0G2K0V1;D3ZLQ6	A0A0G2K0V1;D3ZLQ6	8;8	8;8	8;8		Ints8	tr|A0A0G2K0V1|A0A0G2K0V1_RAT Integrator complex subunit 8 OS=Rattus norvegicus OX=10116 GN=Ints8 PE=1 SV=1;tr|D3ZLQ6|D3ZLQ6_RAT Integrator complex subunit 8 OS=Rattus norvegicus OX=10116 GN=Ints8 PE=1 SV=3	2	8	8	8	8	1	1	2	3	1	1	1	0	0	0	8	1	1	2	3	1	1	1	0	0	0	8	1	1	2	3	1	1	1	0	0	0	11.4	11.4	11.4	100.76	886
A0A0G2K0V3	A0A0G2K0V3	18	1	1			tr|A0A0G2K0V3|A0A0G2K0V3_RAT 3(2),5-bisphosphate nucleotidase 1 OS=Rattus norvegicus OX=10116 GN=Bpnt1 PE=1 SV=1	1	18	1	1	18	10	12	12	9	11	12	13	13	9	13	1	0	0	0	0	0	0	0	0	0	0	1	0	0	0	0	0	0	0	0	0	0	62.5	5.6	5.6	35.051	323
A0A1B0GWY5;A0A0G2K0V4;Q5FVC2;A0A1B0GWW1;A0A1B0GWX6	A0A1B0GWY5;A0A0G2K0V4;Q5FVC2	13;13;13;1;1	13;13;13;1;1	13;13;13;1;1	Rho guanine nucleotide exchange factor 2	Arhgef2	tr|A0A1B0GWY5|A0A1B0GWY5_RAT Rho guanine nucleotide exchange factor 2 OS=Rattus norvegicus OX=10116 GN=Arhgef2 PE=1 SV=1;tr|A0A0G2K0V4|A0A0G2K0V4_RAT Rho guanine nucleotide exchange factor 2 OS=Rattus norvegicus OX=10116 GN=Arhgef2 PE=1 SV=1;sp|Q5FVC2|ARHG	5	13	13	13	13	4	3	7	6	4	2	2	1	2	3	13	4	3	7	6	4	2	2	1	2	3	13	4	3	7	6	4	2	2	1	2	3	17.1	17.1	17.1	110.14	970
A0A0G2K0W1;Q8CJH2	A0A0G2K0W1;Q8CJH2	3;3	3;3	3;3	Disabled homolog 1	Dab1	tr|A0A0G2K0W1|A0A0G2K0W1_RAT Disabled homolog 1 OS=Rattus norvegicus OX=10116 GN=Dab1 PE=1 SV=1;sp|Q8CJH2|DAB1_RAT Disabled homolog 1 OS=Rattus norvegicus OX=10116 GN=Dab1 PE=1 SV=1	2	3	3	3	3	1	1	1	1	2	1	2	2	1	1	3	1	1	1	1	2	1	2	2	1	1	3	1	1	1	1	2	1	2	2	1	1	7.3	7.3	7.3	55.736	520
A0A0G2K0W4;D3ZX52	A0A0G2K0W4;D3ZX52	3;3	3;3	3;3		Leng8	tr|A0A0G2K0W4|A0A0G2K0W4_RAT Leukocyte receptor cluster member 8 OS=Rattus norvegicus OX=10116 GN=Leng8 PE=1 SV=1;tr|D3ZX52|D3ZX52_RAT Leukocyte receptor cluster member 8 OS=Rattus norvegicus OX=10116 GN=Leng8 PE=1 SV=1	2	3	3	3	3	0	0	1	0	0	0	0	0	0	0	3	0	0	1	0	0	0	0	0	0	0	3	0	0	1	0	0	0	0	0	0	0	4.8	4.8	4.8	90.286	818
D3ZU31;A0A0G2K0W5	D3ZU31;A0A0G2K0W5	5;5	5;5	5;5		Tjap1	tr|D3ZU31|D3ZU31_RAT Tight junction associated protein 1 (Predicted), isoform CRA_a OS=Rattus norvegicus OX=10116 GN=Tjap1 PE=1 SV=1;tr|A0A0G2K0W5|A0A0G2K0W5_RAT Tight junction-associated protein 1 OS=Rattus norvegicus OX=10116 GN=Tjap1 PE=1 SV=1	2	5	5	5	5	0	0	0	1	0	0	0	1	0	1	5	0	0	0	1	0	0	0	1	0	1	5	0	0	0	1	0	0	0	1	0	1	11.4	11.4	11.4	60.088	543
A0A0G2K0W9;P48004-2;P48004;A0JPK2;F1M6I7	A0A0G2K0W9;P48004-2;P48004	13;12;12;6;5	13;12;12;6;5	13;12;12;6;5	Proteasome subunit alpha type-7	Psma7	tr|A0A0G2K0W9|A0A0G2K0W9_RAT Proteasome subunit alpha type OS=Rattus norvegicus OX=10116 GN=Psma7 PE=1 SV=1;sp|P48004-2|PSA7_RAT Isoform RC6-IS of Proteasome subunit alpha type-7 OS=Rattus norvegicus OX=10116 GN=Psma7;sp|P48004|PSA7_RAT Proteasome subunit	5	13	13	13	12	11	13	13	13	12	11	12	11	10	10	12	11	13	13	13	12	11	12	11	10	10	12	11	13	13	13	12	11	12	11	10	10	48	48	48	27.855	248
G3V7E6;A0A0G2K0X1	G3V7E6;A0A0G2K0X1	7;7	7;7	7;7		Pcm1	tr|G3V7E6|G3V7E6_RAT Pericentriolar material 1 OS=Rattus norvegicus OX=10116 GN=Pcm1 PE=1 SV=1;tr|A0A0G2K0X1|A0A0G2K0X1_RAT Pericentriolar material 1 OS=Rattus norvegicus OX=10116 GN=Pcm1 PE=1 SV=1	2	7	7	7	7	1	1	0	0	1	1	0	0	1	1	7	1	1	0	0	1	1	0	0	1	1	7	1	1	0	0	1	1	0	0	1	1	4	4	4	228.73	2026
A0A0G2K0X9;G3V699;Q9Z2Q1;Q9Z2Q1-2	A0A0G2K0X9;G3V699;Q9Z2Q1;Q9Z2Q1-2	48;48;48;45	48;48;48;45	48;48;48;45	Protein transport protein Sec31A	Sec31a	tr|A0A0G2K0X9|A0A0G2K0X9_RAT Protein transport protein Sec31A OS=Rattus norvegicus OX=10116 GN=Sec31a PE=1 SV=1;tr|G3V699|G3V699_RAT Protein transport protein Sec31A OS=Rattus norvegicus OX=10116 GN=Sec31a PE=1 SV=1;sp|Q9Z2Q1|SC31A_RAT Protein transport pr	4	48	48	48	47	27	30	28	31	27	28	27	24	23	27	47	27	30	28	31	27	28	27	24	23	27	47	27	30	28	31	27	28	27	24	23	27	46	46	46	131.97	1216
A0A0G2K0Y6;R9PXS9;Q2EJA0-4;Q2EJA0-2;Q2EJA0-3;Q2EJA0	A0A0G2K0Y6;R9PXS9;Q2EJA0-4;Q2EJA0-2;Q2EJA0-3;Q2EJA0	3;2;2;2;2;2	3;2;2;2;2;2	3;2;2;2;2;2	Transcriptional coactivator YAP1	Yap1	tr|A0A0G2K0Y6|A0A0G2K0Y6_RAT Transcriptional coactivator YAP1 OS=Rattus norvegicus OX=10116 GN=Yap1 PE=1 SV=1;tr|R9PXS9|R9PXS9_RAT Transcriptional coactivator YAP1 OS=Rattus norvegicus OX=10116 GN=Yap1 PE=1 SV=1;sp|Q2EJA0-4|YAP1_RAT Isoform 4 of Transcript	6	3	3	3	3	1	1	1	2	0	1	1	0	0	0	3	1	1	1	2	0	1	1	0	0	0	3	1	1	1	2	0	1	1	0	0	0	12.1	12.1	12.1	46.518	428
R9PXV0;A0A0G2K0Z3;P31646	R9PXV0;A0A0G2K0Z3;P31646	3;3;3	3;3;3	3;3;3	Transporter;Sodium- and chloride-dependent GABA transporter 2	Slc6a13	tr|R9PXV0|R9PXV0_RAT Transporter OS=Rattus norvegicus OX=10116 GN=Slc6a13 PE=1 SV=1;tr|A0A0G2K0Z3|A0A0G2K0Z3_RAT Transporter OS=Rattus norvegicus OX=10116 GN=Slc6a13 PE=1 SV=1;sp|P31646|S6A13_RAT Sodium- and chloride-dependent GABA transporter 2 OS=Rattus	3	3	3	3	3	1	0	1	1	1	2	0	1	2	2	3	1	0	1	1	1	2	0	1	2	2	3	1	0	1	1	1	2	0	1	2	2	6.3	6.3	6.3	68.257	602
A0A0G2K0Z9;D4A5G2	A0A0G2K0Z9	11;5	11;5	11;5			tr|A0A0G2K0Z9|A0A0G2K0Z9_RAT NOP14 nucleolar protein OS=Rattus norvegicus OX=10116 GN=Nop14 PE=1 SV=1	2	11	11	11	11	1	1	0	0	0	0	0	1	0	1	11	1	1	0	0	0	0	0	1	0	1	11	1	1	0	0	0	0	0	1	0	1	13.9	13.9	13.9	98.515	862
A0A0G2K101;G3V7L9;Q9ESV1	A0A0G2K101;G3V7L9;Q9ESV1	11;11;11	11;11;11	11;11;11	Leucine zipper protein 1	Luzp1	tr|A0A0G2K101|A0A0G2K101_RAT Leucine zipper protein 1 OS=Rattus norvegicus OX=10116 GN=Luzp1 PE=1 SV=1;tr|G3V7L9|G3V7L9_RAT Leucine zipper protein 1 OS=Rattus norvegicus OX=10116 GN=Luzp1 PE=1 SV=1;sp|Q9ESV1|LUZP1_RAT Leucine zipper protein 1 OS=Rattus nor	3	11	11	11	11	2	2	3	1	2	2	1	1	1	2	11	2	2	3	1	2	2	1	1	1	2	11	2	2	3	1	2	2	1	1	1	2	10	10	10	117.15	1051
A0A0G2K102;D3ZHJ7	A0A0G2K102;D3ZHJ7	2;1	2;1	2;1		Kbtbd4	tr|A0A0G2K102|A0A0G2K102_RAT Kelch repeat and BTB (POZ) domain containing 4 (Predicted), isoform CRA_c OS=Rattus norvegicus OX=10116 GN=Kbtbd4 PE=4 SV=1;tr|D3ZHJ7|D3ZHJ7_RAT Kelch repeat and BTB (POZ) domain containing 4 (Predicted), isoform CRA_a OS=Rattu	2	2	2	2	2	0	0	0	0	0	1	0	0	0	1	2	0	0	0	0	0	1	0	0	0	1	2	0	0	0	0	0	1	0	0	0	1	5	5	5	58.069	518
A0A0G2K110;Q3KRD8	A0A0G2K110;Q3KRD8	10;10	10;10	10;10	Eukaryotic translation initiation factor 6	Eif6	tr|A0A0G2K110|A0A0G2K110_RAT Eukaryotic translation initiation factor 6 OS=Rattus norvegicus OX=10116 GN=Eif6 PE=1 SV=1;sp|Q3KRD8|IF6_RAT Eukaryotic translation initiation factor 6 OS=Rattus norvegicus OX=10116 GN=Eif6 PE=1 SV=1	2	10	10	10	10	5	4	4	6	5	4	6	5	5	6	10	5	4	4	6	5	4	6	5	5	6	10	5	4	4	6	5	4	6	5	5	6	56.5	56.5	56.5	26.727	246
A0A0G2K121;Q5FVQ4	A0A0G2K121;Q5FVQ4	14;14	14;14	14;14	Malectin	Mlec	tr|A0A0G2K121|A0A0G2K121_RAT Unc-119 lipid-binding chaperone B OS=Rattus norvegicus OX=10116 GN=Mlec PE=1 SV=1;sp|Q5FVQ4|MLEC_RAT Malectin OS=Rattus norvegicus OX=10116 GN=Mlec PE=2 SV=1	2	14	14	14	14	11	12	11	11	11	10	11	11	12	11	14	11	12	11	11	11	10	11	11	12	11	14	11	12	11	11	11	10	11	11	12	11	50.7	50.7	50.7	32.809	294
A0A0G2K132	A0A0G2K132	27	27	17			tr|A0A0G2K132|A0A0G2K132_RAT Formin-like 2 OS=Rattus norvegicus OX=10116 GN=Fmnl2 PE=1 SV=1	1	27	27	17	27	13	12	14	14	14	12	9	9	8	9	27	13	12	14	14	14	12	9	9	8	9	17	8	5	9	8	8	7	6	6	3	5	24.7	24.7	15.7	117.97	1038
A0A0G2K135;Q9WUW3	A0A0G2K135;Q9WUW3	15;15	15;15	14;14	Complement factor I;Complement factor I heavy chain;Complement factor I light chain	Cfi	tr|A0A0G2K135|A0A0G2K135_RAT Complement factor I OS=Rattus norvegicus OX=10116 GN=Cfi PE=1 SV=1;sp|Q9WUW3|CFAI_RAT Complement factor I OS=Rattus norvegicus OX=10116 GN=Cfi PE=2 SV=1	2	15	15	14	14	5	4	6	4	3	3	1	3	4	3	14	5	4	6	4	3	3	1	3	4	3	13	5	4	6	4	3	3	1	3	4	3	30.5	30.5	28.9	69.774	626
Q65ZS7;A0A0G2K151;P02650;Q6PAH0;CON__Q03247	Q65ZS7;A0A0G2K151;P02650;Q6PAH0	22;22;22;21;1	21;21;21;20;0	21;21;21;20;0	Apolipoprotein E	Apoe	tr|Q65ZS7|Q65ZS7_RAT Rat apolipoprotein E protein OS=Rattus norvegicus OX=10116 PE=3 SV=1;tr|A0A0G2K151|A0A0G2K151_RAT Apolipoprotein E OS=Rattus norvegicus OX=10116 GN=Apoe PE=1 SV=1;sp|P02650|APOE_RAT Apolipoprotein E OS=Rattus norvegicus OX=10116 GN=Apo	5	22	21	21	22	18	18	17	17	17	17	17	16	18	17	21	17	17	16	16	16	16	16	15	17	16	21	17	17	16	16	16	16	16	15	17	16	62.2	60.4	60.4	38.325	336
A0A0G2K160;D3ZZZ0	A0A0G2K160;D3ZZZ0	21;20	21;20	21;20		Ahctf1	tr|A0A0G2K160|A0A0G2K160_RAT AT hook-containing transcription factor 1 OS=Rattus norvegicus OX=10116 GN=Ahctf1 PE=1 SV=1;tr|D3ZZZ0|D3ZZZ0_RAT AT hook-containing transcription factor 1 OS=Rattus norvegicus OX=10116 GN=Ahctf1 PE=1 SV=1	2	21	21	21	21	4	6	6	7	3	4	4	3	3	2	21	4	6	6	7	3	4	4	3	3	2	21	4	6	6	7	3	4	4	3	3	2	12.5	12.5	12.5	255.18	2312
D3ZIP3;A0A0G2K161;A0A0G2KAK2;D3ZKF7;D4A9A6;D4A6Q4	D3ZIP3;A0A0G2K161;A0A0G2KAK2;D3ZKF7;D4A9A6;D4A6Q4	25;25;24;23;23;21	21;21;20;20;20;18	21;21;20;20;20;18		Epb4.1	tr|D3ZIP3|D3ZIP3_RAT Erythrocyte membrane protein band 4.1 OS=Rattus norvegicus OX=10116 GN=Epb41 PE=1 SV=1;tr|A0A0G2K161|A0A0G2K161_RAT Erythrocyte membrane protein band 4.1 OS=Rattus norvegicus OX=10116 GN=Epb41 PE=1 SV=1;tr|A0A0G2KAK2|A0A0G2KAK2_RAT Ery	6	25	21	21	24	15	10	14	16	13	16	13	12	13	12	20	11	7	11	13	10	12	11	10	10	9	20	11	7	11	13	10	12	11	10	10	9	34.3	28.9	28.9	95.667	855
A0A0G2K171	A0A0G2K171	1	1	1			tr|A0A0G2K171|A0A0G2K171_RAT Solute carrier family 19 member 3 OS=Rattus norvegicus OX=10116 GN=Slc19a3 PE=4 SV=1	1	1	1	1	1	0	0	0	0	0	0	0	0	0	0	1	0	0	0	0	0	0	0	0	0	0	1	0	0	0	0	0	0	0	0	0	0	4.2	4.2	4.2	54.41	481
A0A0G2K535;A0A0G2K175	A0A0G2K535;A0A0G2K175	4;4	4;4	4;4			tr|A0A0G2K535|A0A0G2K535_RAT Bromodomain adjacent to zinc finger domain, 2B OS=Rattus norvegicus OX=10116 GN=Baz2b PE=1 SV=1;tr|A0A0G2K175|A0A0G2K175_RAT Bromodomain adjacent to zinc finger domain, 2B OS=Rattus norvegicus OX=10116 GN=Baz2b PE=1 SV=1	2	4	4	4	4	1	0	1	0	0	0	0	0	0	0	4	1	0	1	0	0	0	0	0	0	0	4	1	0	1	0	0	0	0	0	0	0	2	2	2	233.16	2111
A0A0G2K178	A0A0G2K178	5	5	5			tr|A0A0G2K178|A0A0G2K178_RAT Bromodomain adjacent to zinc finger domain, 2A OS=Rattus norvegicus OX=10116 GN=Baz2a PE=1 SV=1	1	5	5	5	5	0	0	0	0	0	0	0	0	0	0	5	0	0	0	0	0	0	0	0	0	0	5	0	0	0	0	0	0	0	0	0	0	3	3	3	181.72	1685
A0A0G2K183;Q5BK76;A0A1B0GWT5	A0A0G2K183;Q5BK76	6;6;2	6;6;2	4;4;0	Cysteine and histidine-rich protein 1	Cyhr1	tr|A0A0G2K183|A0A0G2K183_RAT Cysteine and histidine-rich protein 1 OS=Rattus norvegicus OX=10116 GN=Cyhr1 PE=4 SV=1;sp|Q5BK76|CYHR1_RAT Cysteine and histidine-rich protein 1 OS=Rattus norvegicus OX=10116 GN=Cyhr1 PE=2 SV=2	3	6	6	4	6	1	1	0	1	0	1	0	0	0	1	6	1	1	0	1	0	1	0	0	0	1	4	1	1	0	1	0	1	0	0	0	1	21.5	21.5	9.9	31.858	274
A0A0G2K189;G3V8F4	A0A0G2K189;G3V8F4	10;6	10;6	10;6		Scrn3	tr|A0A0G2K189|A0A0G2K189_RAT Secernin 3 OS=Rattus norvegicus OX=10116 GN=Scrn3 PE=1 SV=1;tr|G3V8F4|G3V8F4_RAT Secernin 3 OS=Rattus norvegicus OX=10116 GN=Scrn3 PE=1 SV=2	2	10	10	10	10	3	2	4	3	4	3	4	3	2	4	10	3	2	4	3	4	3	4	3	2	4	10	3	2	4	3	4	3	4	3	2	4	27.5	27.5	27.5	47.769	418
A0A0G2K191;Q5FVQ9	A0A0G2K191;Q5FVQ9	14;14	14;14	14;14	Tubulin-specific chaperone E	Tbce	tr|A0A0G2K191|A0A0G2K191_RAT Tubulin-specific chaperone E OS=Rattus norvegicus OX=10116 GN=Tbce PE=1 SV=1;sp|Q5FVQ9|TBCE_RAT Tubulin-specific chaperone E OS=Rattus norvegicus OX=10116 GN=Tbce PE=2 SV=1	2	14	14	14	14	2	1	3	3	2	2	3	2	2	3	14	2	1	3	3	2	2	3	2	2	3	14	2	1	3	3	2	2	3	2	2	3	30.6	30.6	30.6	62.442	553
A0A0G2K199;Q9R1J8;B1WBP9	A0A0G2K199;Q9R1J8	26;26;10	26;26;10	25;25;10	Prolyl 3-hydroxylase 1	Lepre1	tr|A0A0G2K199|A0A0G2K199_RAT Leprecan 1, isoform CRA_c OS=Rattus norvegicus OX=10116 GN=P3h1 PE=1 SV=1;sp|Q9R1J8|P3H1_RAT Prolyl 3-hydroxylase 1 OS=Rattus norvegicus OX=10116 GN=P3h1 PE=1 SV=1	3	26	26	25	24	11	12	11	13	8	3	3	6	3	7	24	11	12	11	13	8	3	3	6	3	7	23	11	12	11	13	8	3	3	6	3	7	40.7	40.7	39.6	83.513	739
M0RBI3;D4A5Y6;B5DFB7;A0A0G2K1A0	M0RBI3;D4A5Y6;B5DFB7;A0A0G2K1A0	10;10;10;10	10;10;10;10	10;10;10;10		LOC102553099;Naa50	tr|M0RBI3|M0RBI3_RAT Uncharacterized protein OS=Rattus norvegicus OX=10116 PE=4 SV=1;tr|D4A5Y6|D4A5Y6_RAT Mak3 homolog (S. cerevisiae) (Predicted) OS=Rattus norvegicus OX=10116 GN=Naa50 PE=1 SV=1;tr|B5DFB7|B5DFB7_RAT N(alpha)-acetyltransferase 50, NatE cat	4	10	10	10	10	5	7	7	5	8	6	7	6	4	7	10	5	7	7	5	8	6	7	6	4	7	10	5	7	7	5	8	6	7	6	4	7	56	56	56	19.317	168
A0A0G2K1A1;D3ZJE5	A0A0G2K1A1	3;1	3;1	3;1			tr|A0A0G2K1A1|A0A0G2K1A1_RAT Zinc finger protein 706 OS=Rattus norvegicus OX=10116 GN=Zfp706 PE=1 SV=1	2	3	3	3	3	1	0	1	1	1	1	1	1	1	1	3	1	0	1	1	1	1	1	1	1	1	3	1	0	1	1	1	1	1	1	1	1	39.5	39.5	39.5	8.4977	76
A0A0G2K1A2;D3ZGE2;D3ZYH8	A0A0G2K1A2;D3ZGE2;D3ZYH8	15;12;11	15;12;11	12;10;8		Mpo	tr|A0A0G2K1A2|A0A0G2K1A2_RAT Myeloperoxidase OS=Rattus norvegicus OX=10116 GN=Mpo PE=1 SV=1;tr|D3ZGE2|D3ZGE2_RAT Myeloperoxidase OS=Rattus norvegicus OX=10116 GN=Mpo PE=1 SV=1;tr|D3ZYH8|D3ZYH8_RAT Myeloperoxidase OS=Rattus norvegicus OX=10116 GN=Mpo PE=1 S	3	15	15	12	12	8	9	7	12	6	1	2	2	2	3	12	8	9	7	12	6	1	2	2	2	3	10	7	7	7	10	6	0	2	2	2	2	21	21	17.4	80.882	718
A0A0G2K1A4;D3ZXM4	A0A0G2K1A4;D3ZXM4	5;5	5;5	5;5		Evi5l	tr|A0A0G2K1A4|A0A0G2K1A4_RAT Ecotropic viral integration site 5-like OS=Rattus norvegicus OX=10116 GN=Evi5l PE=4 SV=1;tr|D3ZXM4|D3ZXM4_RAT Ecotropic viral integration site 5-like (Fragment) OS=Rattus norvegicus OX=10116 GN=Evi5l PE=4 SV=2	2	5	5	5	5	0	0	0	0	0	0	0	0	1	0	5	0	0	0	0	0	0	0	0	1	0	5	0	0	0	0	0	0	0	0	1	0	17.2	17.2	17.2	36.165	319
A1A5P7;A0A0G2K1A8	A1A5P7;A0A0G2K1A8	4;4	4;4	4;4		Plekha1	tr|A1A5P7|A1A5P7_RAT Pleckstrin homology domain containing, family A (Phosphoinositide binding specific) member 1 OS=Rattus norvegicus OX=10116 GN=Plekha1 PE=2 SV=1;tr|A0A0G2K1A8|A0A0G2K1A8_RAT Pleckstrin homology domain-containing A1 OS=Rattus norvegicus	2	4	4	4	4	1	1	1	1	1	0	2	1	2	1	4	1	1	1	1	1	0	2	1	2	1	4	1	1	1	1	1	0	2	1	2	1	14	14	14	38.049	335
A0A0G2K1A9	A0A0G2K1A9	6	6	6			tr|A0A0G2K1A9|A0A0G2K1A9_RAT Nucleolar protein 11 OS=Rattus norvegicus OX=10116 GN=Nol11 PE=1 SV=1	1	6	6	6	6	2	0	1	1	0	0	0	2	1	1	6	2	0	1	1	0	0	0	2	1	1	6	2	0	1	1	0	0	0	2	1	1	10.7	10.7	10.7	80.576	717
D3ZT82;A0A0G2K1B0	D3ZT82;A0A0G2K1B0	6;6	6;6	6;6		Rbfa	tr|D3ZT82|D3ZT82_RAT RCG20569, isoform CRA_a OS=Rattus norvegicus OX=10116 GN=Rbfa PE=1 SV=2;tr|A0A0G2K1B0|A0A0G2K1B0_RAT RCG20569, isoform CRA_b OS=Rattus norvegicus OX=10116 GN=Rbfa PE=1 SV=1	2	6	6	6	6	1	1	2	2	2	2	3	2	2	3	6	1	1	2	2	2	2	3	2	2	3	6	1	1	2	2	2	2	3	2	2	3	32.4	32.4	32.4	26.718	238
A0A0G2K1B4;A1L127;Q62739	A0A0G2K1B4;A1L127;Q62739	8;8;6	8;8;6	8;8;6	Rab-3A-interacting protein	Rab3ip	tr|A0A0G2K1B4|A0A0G2K1B4_RAT Rab-3A-interacting protein OS=Rattus norvegicus OX=10116 GN=Rab3ip PE=1 SV=1;tr|A1L127|A1L127_RAT RAB3A interacting protein (Rabin3) OS=Rattus norvegicus OX=10116 GN=Rab3ip PE=1 SV=1;sp|Q62739|RAB3I_RAT Rab-3A-interacting prote	3	8	8	8	8	2	2	2	3	2	3	2	3	3	2	8	2	2	2	3	2	3	2	3	3	2	8	2	2	2	3	2	3	2	3	3	2	27	27	27	49.056	444
Q9QY86;O70190;F2Z3R4;A0A0G2K1B6	Q9QY86;O70190;F2Z3R4;A0A0G2K1B6	6;6;6;6	4;4;4;4	4;4;4;4	Nuclear factor 1	Nfix	tr|Q9QY86|Q9QY86_RAT Nuclear factor I-X (Fragment) OS=Rattus norvegicus OX=10116 GN=NFIX PE=2 SV=1;tr|O70190|O70190_RAT Nuclear factor 1 (Fragment) OS=Rattus norvegicus OX=10116 GN=Nf1x PE=2 SV=1;tr|F2Z3R4|F2Z3R4_RAT Nuclear factor 1 OS=Rattus norvegicus O	4	6	4	4	6	3	3	3	3	3	1	3	3	3	4	4	2	2	2	2	2	0	2	2	2	2	4	2	2	2	2	2	0	2	2	2	2	44.4	27.8	27.8	17	144
A0A0G2K1C0;Q4V7C7;Q9ERF9	A0A0G2K1C0;Q4V7C7	23;23;7	23;23;7	19;19;6	Actin-related protein 3	Actr3	tr|A0A0G2K1C0|A0A0G2K1C0_RAT Actin-related protein 3 OS=Rattus norvegicus OX=10116 GN=Actr3 PE=1 SV=1;sp|Q4V7C7|ARP3_RAT Actin-related protein 3 OS=Rattus norvegicus OX=10116 GN=Actr3 PE=1 SV=1	3	23	23	19	23	18	18	19	19	18	18	16	18	16	16	23	18	18	19	19	18	18	16	18	16	16	19	14	15	15	15	15	15	14	15	14	14	72.6	72.6	64.9	47.583	419
A0A0G2K1D2;F1M7Y3	A0A0G2K1D2;F1M7Y3	18;16	18;16	18;16		Rap1gds1	tr|A0A0G2K1D2|A0A0G2K1D2_RAT RAP1, GTP-GDP dissociation stimulator 1 (Predicted), isoform CRA_a OS=Rattus norvegicus OX=10116 GN=Rap1gds1 PE=1 SV=1;tr|F1M7Y3|F1M7Y3_RAT RAP1, GTP-GDP dissociation stimulator 1 (Predicted), isoform CRA_b OS=Rattus norvegicus	2	18	18	18	18	8	10	11	11	14	9	9	14	12	11	18	8	10	11	11	14	9	9	14	12	11	18	8	10	11	11	14	9	9	14	12	11	39.8	39.8	39.8	57.511	527
A0A0G2K1E2;Q7M074	A0A0G2K1E2	16;1	16;1	16;1			tr|A0A0G2K1E2|A0A0G2K1E2_RAT Integrin alpha 5 (Mapped) OS=Rattus norvegicus OX=10116 GN=Itga5 PE=1 SV=1	2	16	16	16	16	9	7	9	8	10	4	2	2	4	1	16	9	7	9	8	10	4	2	2	4	1	16	9	7	9	8	10	4	2	2	4	1	17	17	17	119.46	1099
A0A0G2K1E3	A0A0G2K1E3	6	5	5			tr|A0A0G2K1E3|A0A0G2K1E3_RAT Lysine methyltransferase 2B OS=Rattus norvegicus OX=10116 GN=Kmt2b PE=1 SV=1	1	6	5	5	6	0	2	2	2	1	2	2	1	1	1	5	0	1	1	1	1	1	1	1	1	1	5	0	1	1	1	1	1	1	1	1	1	2.5	2.2	2.2	294.91	2714
F1LSH0;A0A0G2K1E5;Q561R4	F1LSH0;A0A0G2K1E5	20;20;5	20;20;5	20;20;5		Sympk	tr|F1LSH0|F1LSH0_RAT Symplekin OS=Rattus norvegicus OX=10116 GN=Sympk PE=1 SV=2;tr|A0A0G2K1E5|A0A0G2K1E5_RAT Symplekin OS=Rattus norvegicus OX=10116 GN=Sympk PE=1 SV=1	3	20	20	20	20	5	5	5	7	2	3	3	3	3	3	20	5	5	5	7	2	3	3	3	3	3	20	5	5	5	7	2	3	3	3	3	3	21.4	21.4	21.4	142.13	1280
Q63091;A0A0G2K1E6;P63140	Q63091;A0A0G2K1E6;P63140	2;2;2	2;2;2	2;2;2	Nuclear transcription factor Y subunit beta	Nfyb	tr|Q63091|Q63091_RAT CCAAT binding transcription factor-B subunit OS=Rattus norvegicus OX=10116 GN=CBF-A11 PE=2 SV=1;tr|A0A0G2K1E6|A0A0G2K1E6_RAT Nuclear transcription factor Y subunit beta OS=Rattus norvegicus OX=10116 GN=Nfyb PE=1 SV=1;sp|P63140|NFYB_RAT	3	2	2	2	1	1	1	1	1	1	1	1	0	0	1	1	1	1	1	1	1	1	1	0	0	1	1	1	1	1	1	1	1	1	0	0	1	11.5	11.5	11.5	16.302	148
Q1HEC0;A0A0G2K1F2;D3ZBE2;E9PSQ0;A0A0G2K5L6;O70151	Q1HEC0;A0A0G2K1F2;D3ZBE2;E9PSQ0;A0A0G2K5L6;O70151	28;28;26;26;25;18	18;18;17;17;15;10	18;18;17;17;15;10		Acacb	tr|Q1HEC0|Q1HEC0_RAT Acetyl-Coenzyme A carboxylase 2 OS=Rattus norvegicus OX=10116 PE=2 SV=1;tr|A0A0G2K1F2|A0A0G2K1F2_RAT Acetyl-CoA carboxylase beta OS=Rattus norvegicus OX=10116 GN=Acacb PE=1 SV=1;tr|D3ZBE2|D3ZBE2_RAT Acetyl-CoA carboxylase beta OS=Rattu	6	28	18	18	27	1	4	3	5	5	4	3	2	2	2	18	0	0	1	2	0	0	0	0	0	0	18	0	0	1	2	0	0	0	0	0	0	15.6	10.3	10.3	276.29	2455
M0R9X1;A0A0G2K1F5	M0R9X1;A0A0G2K1F5	3;3	3;3	3;3		Dhx34	tr|M0R9X1|M0R9X1_RAT DExH-box helicase 34 OS=Rattus norvegicus OX=10116 GN=Dhx34 PE=4 SV=2;tr|A0A0G2K1F5|A0A0G2K1F5_RAT DExH-box helicase 34 OS=Rattus norvegicus OX=10116 GN=Dhx34 PE=4 SV=1	2	3	3	3	3	0	0	0	0	0	0	0	0	0	0	3	0	0	0	0	0	0	0	0	0	0	3	0	0	0	0	0	0	0	0	0	0	3.5	3.5	3.5	123.59	1102
A0A0G2K1G1;D4A7D4;Q3SWT5	A0A0G2K1G1;D4A7D4;Q3SWT5	2;1;1	2;1;1	1;0;0	Solute carrier family 41 member 3	Slc41a2;Slc41a3	tr|A0A0G2K1G1|A0A0G2K1G1_RAT Solute carrier family 41 member 3 OS=Rattus norvegicus OX=10116 GN=Slc41a3 PE=4 SV=1;tr|D4A7D4|D4A7D4_RAT Solute carrier family 41 member 2 OS=Rattus norvegicus OX=10116 GN=Slc41a2 PE=4 SV=2;sp|Q3SWT5|S41A3_RAT Solute carrier f	3	2	2	1	2	1	1	1	0	1	1	0	0	0	0	2	1	1	1	0	1	1	0	0	0	0	1	1	1	1	0	1	1	0	0	0	0	3.7	3.7	1.6	53.307	488
A1L1K9;A0A0G2K1G4	A1L1K9;A0A0G2K1G4	4;4	4;4	4;4		Rspry1	tr|A1L1K9|A1L1K9_RAT Ring finger and SPRY domain containing 1 OS=Rattus norvegicus OX=10116 GN=Rspry1 PE=2 SV=1;tr|A0A0G2K1G4|A0A0G2K1G4_RAT Ring finger and SPRY domain-containing 1 OS=Rattus norvegicus OX=10116 GN=Rspry1 PE=4 SV=1	2	4	4	4	4	0	1	0	0	0	0	0	0	0	1	4	0	1	0	0	0	0	0	0	0	1	4	0	1	0	0	0	0	0	0	0	1	7.1	7.1	7.1	64.375	576
A0A0G2KAU7;F1M7L7;A0A0G2K1G5;O35806;O35283	A0A0G2KAU7;F1M7L7;A0A0G2K1G5;O35806	16;16;16;14;3	16;16;16;14;3	16;16;16;14;3	Latent-transforming growth factor beta-binding protein 2	Ltbp2	tr|A0A0G2KAU7|A0A0G2KAU7_RAT Latent-transforming growth factor beta-binding protein 2 OS=Rattus norvegicus OX=10116 GN=Ltbp2 PE=1 SV=1;tr|F1M7L7|F1M7L7_RAT Latent transforming growth factor beta binding protein 2, isoform CRA_b OS=Rattus norvegicus OX=1011	5	16	16	16	16	6	2	8	5	2	1	0	0	0	2	16	6	2	8	5	2	1	0	0	0	2	16	6	2	8	5	2	1	0	0	0	2	11.7	11.7	11.7	190.14	1767
Q68FZ1;A0A0G2K1J9;P12336;Q6LE97;Q6LEA3;Q5FVL4	Q68FZ1;A0A0G2K1J9;P12336	7;7;5;2;2;1	7;7;5;2;2;1	7;7;5;2;2;1	Solute carrier family 2, facilitated glucose transporter member 2	Slc2a2	tr|Q68FZ1|Q68FZ1_RAT Solute carrier family 2 (Facilitated glucose transporter), member 2 OS=Rattus norvegicus OX=10116 GN=Slc2a2 PE=1 SV=1;tr|A0A0G2K1J9|A0A0G2K1J9_RAT Solute carrier family 2, facilitated glucose transporter member 2 OS=Rattus norvegicus O	6	7	7	7	7	5	6	7	5	5	5	6	6	6	6	7	5	6	7	5	5	5	6	6	6	6	7	5	6	7	5	5	5	6	6	6	6	9.4	9.4	9.4	57.069	522
A0A0G2K1K0;O70156	A0A0G2K1K0;O70156	5;5	5;5	5;5	Oxidized low-density lipoprotein receptor 1;Oxidized low-density lipoprotein receptor 1, soluble form	Olr1	tr|A0A0G2K1K0|A0A0G2K1K0_RAT Oxidized low density lipoprotein (Lectin-like) receptor 1, isoform CRA_a OS=Rattus norvegicus OX=10116 GN=Olr1 PE=4 SV=1;sp|O70156|OLR1_RAT Oxidized low-density lipoprotein receptor 1 OS=Rattus norvegicus OX=10116 GN=Olr1 PE=2	2	5	5	5	5	3	2	3	3	2	0	0	0	0	0	5	3	2	3	3	2	0	0	0	0	0	5	3	2	3	3	2	0	0	0	0	0	17.7	17.7	17.7	42.378	368
A0A0G2K1L0;Q62701	A0A0G2K1L0	58;12	3;0	2;0			tr|A0A0G2K1L0|A0A0G2K1L0_RAT Tenascin C OS=Rattus norvegicus OX=10116 GN=Tnc PE=1 SV=1	2	58	3	2	57	38	32	34	37	31	12	6	5	5	5	3	2	2	2	2	3	1	2	0	1	0	2	2	2	2	2	2	1	2	0	1	0	40	2.8	1.4	221.74	2019
A0A0G2K1L4;A0A0G2K285;A0A0G2K4S1	A0A0G2K1L4;A0A0G2K285;A0A0G2K4S1	6;5;5	5;4;4	5;4;4			tr|A0A0G2K1L4|A0A0G2K1L4_RAT RALBP1 associated Eps domain containing protein 2 OS=Rattus norvegicus OX=10116 GN=Reps2 PE=1 SV=1;tr|A0A0G2K285|A0A0G2K285_RAT RALBP1 associated Eps domain containing protein 2 OS=Rattus norvegicus OX=10116 GN=Reps2 PE=1 SV=1;	3	6	5	5	6	3	2	2	2	3	2	3	3	1	3	5	2	1	1	2	2	1	2	2	1	2	5	2	1	1	2	2	1	2	2	1	2	11.7	9.9	9.9	63.462	574
A0A0G2K1L6;B5DF28	A0A0G2K1L6	5;2	5;2	5;2			tr|A0A0G2K1L6|A0A0G2K1L6_RAT HPS4, biogenesis of lysosomal organelles complex 3 subunit 2 OS=Rattus norvegicus OX=10116 GN=Hps4 PE=1 SV=1	2	5	5	5	5	1	1	1	1	0	1	0	0	0	0	5	1	1	1	1	0	1	0	0	0	0	5	1	1	1	1	0	1	0	0	0	0	9.4	9.4	9.4	76.069	700
A0A0G2K1L8	A0A0G2K1L8	11	1	1			tr|A0A0G2K1L8|A0A0G2K1L8_RAT Brain acid soluble protein 1 OS=Rattus norvegicus OX=10116 GN=Basp1 PE=1 SV=1	1	11	1	1	11	8	9	9	9	10	7	9	8	9	8	1	1	1	1	1	1	1	1	1	1	1	1	1	1	1	1	1	1	1	1	1	1	72.1	10	10	21.719	219
F1LNM0;A0A0G2K1M2;Q62696	F1LNM0;A0A0G2K1M2;Q62696	33;33;33	33;33;33	25;25;25	Disks large homolog 1	Dlg1	tr|F1LNM0|F1LNM0_RAT Disks large homolog 1 OS=Rattus norvegicus OX=10116 GN=Dlg1 PE=1 SV=1;tr|A0A0G2K1M2|A0A0G2K1M2_RAT Disks large homolog 1 OS=Rattus norvegicus OX=10116 GN=Dlg1 PE=1 SV=1;sp|Q62696|DLG1_RAT Disks large homolog 1 OS=Rattus norvegicus OX=1	3	33	33	25	33	19	18	21	22	18	20	21	22	20	18	33	19	18	21	22	18	20	21	22	20	18	25	14	14	17	17	12	15	16	15	14	13	46.4	46.4	37.7	100.61	911
A0A0G2K8X8;A0A0G2K1M4;Q6RFZ7	A0A0G2K8X8;A0A0G2K1M4;Q6RFZ7	4;4;4	4;4;4	4;4;4	Pleckstrin homology domain-containing family G member 5	Plekhg5	tr|A0A0G2K8X8|A0A0G2K8X8_RAT Pleckstrin homology domain-containing family G member 5 OS=Rattus norvegicus OX=10116 GN=Plekhg5 PE=4 SV=1;tr|A0A0G2K1M4|A0A0G2K1M4_RAT Pleckstrin homology domain-containing family G member 5 OS=Rattus norvegicus OX=10116 GN=Pl	3	4	4	4	4	0	0	0	0	0	0	0	0	0	0	4	0	0	0	0	0	0	0	0	0	0	4	0	0	0	0	0	0	0	0	0	0	4.5	4.5	4.5	115	1032
A0A0G2K1M5;Q7TP59;D4A3J1	A0A0G2K1M5	13;6;6	13;6;6	12;6;6			tr|A0A0G2K1M5|A0A0G2K1M5_RAT Similar to Ab2-095 OS=Rattus norvegicus OX=10116 GN=RGD1309079 PE=1 SV=1	3	13	13	12	12	3	3	7	3	5	1	1	4	3	1	12	3	3	7	3	5	1	1	4	3	1	12	3	3	7	3	5	1	1	4	3	1	35.6	35.6	33.7	49.462	430
A0A0G2K1M7;F1M5Z5	A0A0G2K1M7;F1M5Z5	21;17	21;17	21;17	Anoctamin	Ano6	tr|A0A0G2K1M7|A0A0G2K1M7_RAT Anoctamin OS=Rattus norvegicus OX=10116 GN=Ano6 PE=1 SV=1;tr|F1M5Z5|F1M5Z5_RAT Anoctamin OS=Rattus norvegicus OX=10116 GN=Ano6 PE=1 SV=2	2	21	21	21	21	11	12	12	12	13	11	13	12	10	12	21	11	12	12	12	13	11	13	12	10	12	21	11	12	12	12	13	11	13	12	10	12	25.6	25.6	25.6	105.84	909
A0A0G2K1M8;O70196	A0A0G2K1M8;O70196	31;31	31;31	31;31	Prolyl endopeptidase	Prep	tr|A0A0G2K1M8|A0A0G2K1M8_RAT Prolyl endopeptidase OS=Rattus norvegicus OX=10116 GN=Prep PE=1 SV=1;sp|O70196|PPCE_RAT Prolyl endopeptidase OS=Rattus norvegicus OX=10116 GN=Prep PE=1 SV=1	2	31	31	31	31	17	16	16	17	14	13	17	14	16	16	31	17	16	16	17	14	13	17	14	16	16	31	17	16	16	17	14	13	17	14	16	16	53	53	53	80.491	709
A0A0G2K1M9;D3ZGB1	A0A0G2K1M9;D3ZGB1	4;4	4;4	4;4	Nuclear factor of activated T-cells 5	Nfat5	tr|A0A0G2K1M9|A0A0G2K1M9_RAT Nuclear factor of-activated T-cells 5 OS=Rattus norvegicus OX=10116 GN=Nfat5 PE=4 SV=1;sp|D3ZGB1|NFAT5_RAT Nuclear factor of activated T-cells 5 OS=Rattus norvegicus OX=10116 GN=Nfat5 PE=1 SV=1	2	4	4	4	4	1	1	1	1	1	0	0	0	0	0	4	1	1	1	1	1	0	0	0	0	0	4	1	1	1	1	1	0	0	0	0	0	4	4	4	137.85	1275
A0A0G2K1N0;Q4KLI2	A0A0G2K1N0;Q4KLI2	5;5	5;5	5;5	tRNA methyltransferase 10 homolog A	Trmt10a	tr|A0A0G2K1N0|A0A0G2K1N0_RAT tRNA methyltransferase 10 homolog A OS=Rattus norvegicus OX=10116 GN=Trmt10a PE=1 SV=1;sp|Q4KLI2|TM10A_RAT tRNA methyltransferase 10 homolog A OS=Rattus norvegicus OX=10116 GN=Trmt10a PE=1 SV=1	2	5	5	5	5	1	2	1	1	0	1	0	0	0	0	5	1	2	1	1	0	1	0	0	0	0	5	1	2	1	1	0	1	0	0	0	0	19.4	19.4	19.4	39.001	340
A0A0G2K1N3;Q5M893	A0A0G2K1N3;Q5M893	9;9	9;9	1;1		Hmbs	tr|A0A0G2K1N3|A0A0G2K1N3_RAT Porphobilinogen deaminase OS=Rattus norvegicus OX=10116 GN=Hmbs PE=1 SV=1;tr|Q5M893|Q5M893_RAT Hydroxymethylbilane synthase OS=Rattus norvegicus OX=10116 GN=Hmbs PE=1 SV=1	2	9	9	1	9	5	4	5	5	5	5	5	4	6	6	9	5	4	5	5	5	5	5	4	6	6	1	0	0	0	0	0	0	0	0	0	0	31.4	31.4	5.5	37.794	344
A0A0G2K1N4;F1LW16	A0A0G2K1N4;F1LW16	16;16	16;16	16;16		Btaf1	tr|A0A0G2K1N4|A0A0G2K1N4_RAT B-TFIID TATA-box-binding protein-associated factor 1 OS=Rattus norvegicus OX=10116 GN=Btaf1 PE=1 SV=1;tr|F1LW16|F1LW16_RAT B-TFIID TATA-box-binding protein-associated factor 1 OS=Rattus norvegicus OX=10116 GN=Btaf1 PE=1 SV=2	2	16	16	16	16	5	3	5	4	4	2	1	3	3	2	16	5	3	5	4	4	2	1	3	3	2	16	5	3	5	4	4	2	1	3	3	2	10.1	10.1	10.1	206.93	1848
A0A0G2K1N9;B2GVA1	A0A0G2K1N9;B2GVA1	19;19	19;19	19;19		Selo	tr|A0A0G2K1N9|A0A0G2K1N9_RAT Selenoprotein O OS=Rattus norvegicus OX=10116 GN=Selenoo PE=1 SV=1;tr|B2GVA1|B2GVA1_RAT Selenoprotein O OS=Rattus norvegicus OX=10116 GN=Selenoo PE=2 SV=1	2	19	19	19	19	5	7	5	7	8	10	8	7	11	8	19	5	7	5	7	8	10	8	7	11	8	19	5	7	5	7	8	10	8	7	11	8	31.9	31.9	31.9	74.234	665
A0A0G2K1P1;D3ZTB0	A0A0G2K1P1;D3ZTB0	12;8	10;6	10;6		Mtmr7	tr|A0A0G2K1P1|A0A0G2K1P1_RAT Myotubularin-related protein 7 OS=Rattus norvegicus OX=10116 GN=Mtmr7 PE=1 SV=1;tr|D3ZTB0|D3ZTB0_RAT Myotubularin related protein 7 (Predicted), isoform CRA_a OS=Rattus norvegicus OX=10116 GN=Mtmr7 PE=3 SV=1	2	12	10	10	12	3	2	2	4	3	2	3	4	2	4	10	2	1	2	3	2	1	2	3	1	3	10	2	1	2	3	2	1	2	3	1	3	20.3	17.9	17.9	75.835	660
A2TIS7;A0A0G2K6B2;B5DFF5;A0A0G2K1P8;A2TIS8;Q5M7V4	A2TIS7;A0A0G2K6B2;B5DFF5;A0A0G2K1P8;A2TIS8;Q5M7V4	24;24;24;24;22;12	23;23;23;23;21;11	22;22;22;22;20;10		Triobp	tr|A2TIS7|A2TIS7_RAT Trio and actin binding protein isoform 1a (Fragment) OS=Rattus norvegicus OX=10116 GN=Triobp PE=2 SV=1;tr|A0A0G2K6B2|A0A0G2K6B2_RAT RCG60109 OS=Rattus norvegicus OX=10116 GN=Triobp PE=1 SV=1;tr|B5DFF5|B5DFF5_RAT Triobp protein (Fragmen	6	24	23	22	24	10	9	9	10	10	6	7	6	10	6	23	9	8	9	9	9	5	6	5	9	5	22	8	7	9	9	8	5	6	5	8	5	44.1	42.6	41.4	66.962	580
A0A0G2K1Q4;D3ZPB8	A0A0G2K1Q4;D3ZPB8	3;3	3;3	3;3		Tmem53	tr|A0A0G2K1Q4|A0A0G2K1Q4_RAT Transmembrane protein 53 OS=Rattus norvegicus OX=10116 GN=Tmem53 PE=1 SV=1;tr|D3ZPB8|D3ZPB8_RAT Transmembrane protein 53 OS=Rattus norvegicus OX=10116 GN=Tmem53 PE=1 SV=1	2	3	3	3	3	0	0	1	0	1	0	1	1	1	1	3	0	0	1	0	1	0	1	1	1	1	3	0	0	1	0	1	0	1	1	1	1	14.6	14.6	14.6	29.92	261
A0A0G2K1Q7;O70511-2	A0A0G2K1Q7;O70511-2	72;72	1;1	0;0	Ankyrin-3	Ank3	tr|A0A0G2K1Q7|A0A0G2K1Q7_RAT Ankyrin-3 OS=Rattus norvegicus OX=10116 GN=Ank3 PE=1 SV=1;sp|O70511-2|ANK3_RAT Isoform 2 of Ankyrin-3 OS=Rattus norvegicus OX=10116 GN=Ank3	2	72	1	0	72	43	35	44	43	41	45	45	44	38	44	1	0	0	0	0	0	0	0	0	0	0	0	0	0	0	0	0	0	0	0	0	0	45	1.7	0	214.21	1963
A0A0G2K1Q8;E9PU17;Q5M866	A0A0G2K1Q8	25;4;1	25;4;1	24;4;1			tr|A0A0G2K1Q8|A0A0G2K1Q8_RAT ATP-binding cassette subfamily A member 3 OS=Rattus norvegicus OX=10116 GN=Abca3 PE=1 SV=1	3	25	25	24	25	8	9	8	7	8	5	9	11	9	8	25	8	9	8	7	8	5	9	11	9	8	24	7	8	7	6	8	5	8	10	8	8	16.8	16.8	16.1	191.77	1704
A0A0G2K1R4	A0A0G2K1R4	4	4	4			tr|A0A0G2K1R4|A0A0G2K1R4_RAT Retinol dehydrogenase 5 OS=Rattus norvegicus OX=10116 GN=Rdh5 PE=1 SV=1	1	4	4	4	4	0	0	0	1	0	0	0	0	0	0	4	0	0	0	1	0	0	0	0	0	0	4	0	0	0	1	0	0	0	0	0	0	13.8	13.8	13.8	34.879	318
A0A0G2K1S4;D3ZSN4	A0A0G2K1S4;D3ZSN4	7;7	7;7	7;7		Zfp330	tr|A0A0G2K1S4|A0A0G2K1S4_RAT Zinc finger protein 330 OS=Rattus norvegicus OX=10116 GN=Zfp330 PE=1 SV=1;tr|D3ZSN4|D3ZSN4_RAT Zinc finger protein 330 OS=Rattus norvegicus OX=10116 GN=Zfp330 PE=1 SV=1	2	7	7	7	6	1	1	1	1	1	0	1	1	1	1	6	1	1	1	1	1	0	1	1	1	1	6	1	1	1	1	1	0	1	1	1	1	26.7	26.7	26.7	30.659	273
A0A0G2K1S6;P13697;F1LQQ1	A0A0G2K1S6;P13697;F1LQQ1	25;24;20	25;24;20	24;23;19	NADP-dependent malic enzyme;Malic enzyme	Me1	tr|A0A0G2K1S6|A0A0G2K1S6_RAT Malic enzyme OS=Rattus norvegicus OX=10116 GN=Me1 PE=1 SV=1;sp|P13697|MAOX_RAT NADP-dependent malic enzyme OS=Rattus norvegicus OX=10116 GN=Me1 PE=1 SV=2;tr|F1LQQ1|F1LQQ1_RAT Malic enzyme OS=Rattus norvegicus OX=10116 GN=Me1 PE	3	25	25	24	23	14	15	13	13	15	17	13	15	15	13	23	14	15	13	13	15	17	13	15	15	13	22	14	14	12	12	14	16	12	14	14	12	48.2	48.2	48.2	63.832	571
A0A0G2K1T8	A0A0G2K1T8	27	10	0			tr|A0A0G2K1T8|A0A0G2K1T8_RAT Serine protease inhibitor A3N OS=Rattus norvegicus OX=10116 GN=LOC299282 PE=1 SV=1	1	27	10	0	27	22	22	23	17	17	20	19	17	15	17	10	8	8	9	7	7	7	8	7	7	7	0	0	0	0	0	0	0	0	0	0	0	66.3	27.6	0	46.305	416
A0A0G2K1U4;D4A9U6;D5MTH0;Q32PY1	A0A0G2K1U4;D4A9U6;D5MTH0	30;30;29;1	30;30;29;1	30;30;29;1		Ubr2	tr|A0A0G2K1U4|A0A0G2K1U4_RAT Ubiquitin protein ligase E3 component n-recognin 2 OS=Rattus norvegicus OX=10116 GN=Ubr2 PE=1 SV=1;tr|D4A9U6|D4A9U6_RAT Ubiquitin protein ligase E3 component n-recognin 2 OS=Rattus norvegicus OX=10116 GN=Ubr2 PE=1 SV=3;tr|D5MTH	4	30	30	30	30	4	8	6	10	8	4	3	4	3	3	30	4	8	6	10	8	4	3	4	3	3	30	4	8	6	10	8	4	3	4	3	3	24.6	24.6	24.6	181.43	1595
A0A0G2K1U5;Q3MHU5	A0A0G2K1U5;Q3MHU5	4;4	4;4	4;4	Protein FAM134A	Fam134a	tr|A0A0G2K1U5|A0A0G2K1U5_RAT Reticulophagy regulator 2 OS=Rattus norvegicus OX=10116 GN=Retreg2 PE=1 SV=1;sp|Q3MHU5|RETR2_RAT Reticulophagy regulator 2 OS=Rattus norvegicus OX=10116 GN=Retreg2 PE=1 SV=2	2	4	4	4	4	1	0	0	0	1	0	1	0	0	0	4	1	0	0	0	1	0	1	0	0	0	4	1	0	0	0	1	0	1	0	0	0	13.4	13.4	13.4	51.836	478
A0A0G2K1U8;P55091	A0A0G2K1U8;P55091	1;1	1;1	1;1	Chymotrypsin-C	Ctrc	tr|A0A0G2K1U8|A0A0G2K1U8_RAT Chymotrypsin-C OS=Rattus norvegicus OX=10116 GN=Ctrc PE=3 SV=1;sp|P55091|CTRC_RAT Chymotrypsin-C OS=Rattus norvegicus OX=10116 GN=Ctrc PE=1 SV=1	2	1	1	1	1	0	0	0	0	1	0	0	0	0	0	1	0	0	0	0	1	0	0	0	0	0	1	0	0	0	0	1	0	0	0	0	0	4.2	4.2	4.2	29.109	264
A0A0G2K1U9;M0R686	A0A0G2K1U9;M0R686	6;5	6;5	6;5		Irgq	tr|A0A0G2K1U9|A0A0G2K1U9_RAT Immunity-related GTPase Q OS=Rattus norvegicus OX=10116 GN=Irgq PE=1 SV=1;tr|M0R686|M0R686_RAT Immunity-related GTPase Q OS=Rattus norvegicus OX=10116 GN=Irgq PE=1 SV=2	2	6	6	6	6	0	1	1	1	1	1	0	1	0	0	6	0	1	1	1	1	1	0	1	0	0	6	0	1	1	1	1	1	0	1	0	0	14.9	14.9	14.9	59.103	582
D3ZFW1;A0A0G2K1V3	D3ZFW1;A0A0G2K1V3	2;2	2;2	2;2		Tsen15	tr|D3ZFW1|D3ZFW1_RAT Similar to RIKEN cDNA 5730449L18 (Predicted), isoform CRA_b OS=Rattus norvegicus OX=10116 GN=Tsen15 PE=1 SV=1;tr|A0A0G2K1V3|A0A0G2K1V3_RAT Similar to RIKEN cDNA 5730449L18 (Predicted), isoform CRA_a OS=Rattus norvegicus OX=10116 GN=Tse	2	2	2	2	2	2	1	2	2	2	0	0	1	1	1	2	2	1	2	2	2	0	0	1	1	1	2	2	1	2	2	2	0	0	1	1	1	24.2	24.2	24.2	14.007	128
D4A5E5;A0A0G2K1V7	D4A5E5;A0A0G2K1V7	4;4	4;4	4;4		Sgcb	tr|D4A5E5|D4A5E5_RAT Sarcoglycan, beta OS=Rattus norvegicus OX=10116 GN=Sgcb PE=4 SV=2;tr|A0A0G2K1V7|A0A0G2K1V7_RAT RCG57156 OS=Rattus norvegicus OX=10116 GN=Sgcb PE=4 SV=1	2	4	4	4	4	1	1	1	1	1	0	0	1	0	0	4	1	1	1	1	1	0	0	1	0	0	4	1	1	1	1	1	0	0	1	0	0	22.9	22.9	22.9	32.846	297
A0A0G2K1W9;Q7TPJ4	A0A0G2K1W9;Q7TPJ4	22;17	22;17	22;17		Ldhd	tr|A0A0G2K1W9|A0A0G2K1W9_RAT Lactate dehydrogenase D OS=Rattus norvegicus OX=10116 GN=Ldhd PE=1 SV=1;tr|Q7TPJ4|Q7TPJ4_RAT Ac2-202 OS=Rattus norvegicus OX=10116 GN=Ldhd PE=1 SV=1	2	22	22	22	21	12	12	12	15	11	14	17	17	12	16	21	12	12	12	15	11	14	17	17	12	16	21	12	12	12	15	11	14	17	17	12	16	62	62	62	51.842	482
A0A0G2K1Y0;Q5XI53	A0A0G2K1Y0;Q5XI53	2;2	2;2	2;2	CDK2-associated and cullin domain-containing protein 1	Cacul1	tr|A0A0G2K1Y0|A0A0G2K1Y0_RAT CDK2-associated and cullin domain-containing protein 1 OS=Rattus norvegicus OX=10116 GN=Cacul1 PE=1 SV=1;sp|Q5XI53|CACL1_RAT CDK2-associated and cullin domain-containing protein 1 OS=Rattus norvegicus OX=10116 GN=Cacul1 PE=2 SV	2	2	2	2	2	0	1	1	0	0	1	0	1	0	0	2	0	1	1	0	0	1	0	1	0	0	2	0	1	1	0	0	1	0	1	0	0	7.4	7.4	7.4	42.096	377
A0A0G2K1Z2;D3ZDI5	A0A0G2K1Z2;D3ZDI5	5;3	5;3	5;3		Arhgap12	tr|A0A0G2K1Z2|A0A0G2K1Z2_RAT Rho GTPase-activating protein 12 OS=Rattus norvegicus OX=10116 GN=Arhgap12 PE=1 SV=1;tr|D3ZDI5|D3ZDI5_RAT Rho GTPase-activating protein 12 OS=Rattus norvegicus OX=10116 GN=Arhgap12 PE=1 SV=3	2	5	5	5	5	1	1	2	2	2	1	1	2	2	2	5	1	1	2	2	2	1	1	2	2	2	5	1	1	2	2	2	1	1	2	2	2	6.6	6.6	6.6	95.343	838
A0A0G2K1Z5;Q5QE80;A0A1B0GWV6	A0A0G2K1Z5;Q5QE80;A0A1B0GWV6	16;16;15	14;14;13	14;14;13	Aldehyde oxidase 3	Aox3	tr|A0A0G2K1Z5|A0A0G2K1Z5_RAT Aldehyde oxidase 3 OS=Rattus norvegicus OX=10116 GN=Aox3 PE=1 SV=1;sp|Q5QE80|AOXC_RAT Aldehyde oxidase 3 OS=Rattus norvegicus OX=10116 GN=Aox3 PE=1 SV=1;tr|A0A1B0GWV6|A0A1B0GWV6_RAT Aldehyde oxidase 3 OS=Rattus norvegicus OX=10	3	16	14	14	15	4	7	8	8	5	2	3	4	5	3	13	3	5	6	6	3	0	1	2	3	1	13	3	5	6	6	3	0	1	2	3	1	15.9	14.6	14.6	146.66	1333
A0A0G2K1Z9;D3ZP98	A0A0G2K1Z9;D3ZP98	8;7	8;7	8;7		Hm13	tr|A0A0G2K1Z9|A0A0G2K1Z9_RAT Histocompatibility 13 (Predicted), isoform CRA_d OS=Rattus norvegicus OX=10116 GN=Hm13 PE=1 SV=1;tr|D3ZP98|D3ZP98_RAT Histocompatibility 13 (Predicted), isoform CRA_a OS=Rattus norvegicus OX=10116 GN=Hm13 PE=1 SV=1	2	8	8	8	8	6	7	6	7	6	5	5	5	5	5	8	6	7	6	7	6	5	5	5	5	5	8	6	7	6	7	6	5	5	5	5	5	23	23	23	41.775	378
A0A0G2K214	A0A0G2K214	14	14	14			tr|A0A0G2K214|A0A0G2K214_RAT Zinc finger CCCH-type-containing 7B OS=Rattus norvegicus OX=10116 GN=Zc3h7b PE=1 SV=1	1	14	14	14	14	2	4	4	2	3	3	4	2	3	3	14	2	4	4	2	3	3	4	2	3	3	14	2	4	4	2	3	3	4	2	3	3	15.9	15.9	15.9	110.4	982
A0A0G2K219;D3ZCY3	A0A0G2K219;D3ZCY3	8;6	8;6	8;6		Fchsd2	tr|A0A0G2K219|A0A0G2K219_RAT FCH and double SH3 domains 2 OS=Rattus norvegicus OX=10116 GN=Fchsd2 PE=1 SV=1;tr|D3ZCY3|D3ZCY3_RAT FCH and double SH3 domains 2 OS=Rattus norvegicus OX=10116 GN=Fchsd2 PE=1 SV=2	2	8	8	8	8	2	2	0	0	0	1	0	1	1	2	8	2	2	0	0	0	1	0	1	1	2	8	2	2	0	0	0	1	0	1	1	2	12.5	12.5	12.5	86.205	762
A0A0G2K227;P31643	A0A0G2K227;P31643	7;6	7;6	7;6	Sodium- and chloride-dependent taurine transporter	Slc6a6	tr|A0A0G2K227|A0A0G2K227_RAT Transporter OS=Rattus norvegicus OX=10116 GN=Slc6a6 PE=1 SV=1;sp|P31643|SC6A6_RAT Sodium- and chloride-dependent taurine transporter OS=Rattus norvegicus OX=10116 GN=Slc6a6 PE=2 SV=1	2	7	7	7	6	5	3	5	4	3	4	4	4	4	4	6	5	3	5	4	3	4	4	4	4	4	6	5	3	5	4	3	4	4	4	4	4	13.5	13.5	13.5	71.032	631
A0A0G2K230;D3ZZI6	A0A0G2K230;D3ZZI6	1;1	1;1	1;1		Dsc3	tr|A0A0G2K230|A0A0G2K230_RAT Desmocollin 3 OS=Rattus norvegicus OX=10116 GN=Dsc3 PE=4 SV=1;tr|D3ZZI6|D3ZZI6_RAT Desmocollin 3 OS=Rattus norvegicus OX=10116 GN=Dsc3 PE=4 SV=1	2	1	1	1	1	0	0	0	1	1	0	0	1	0	1	1	0	0	0	1	1	0	0	1	0	1	1	0	0	0	1	1	0	0	1	0	1	1.7	1.7	1.7	93.619	837
D3ZNS6;A0A0G2K246	D3ZNS6;A0A0G2K246	4;4	4;4	4;4		Plekhh2	tr|D3ZNS6|D3ZNS6_RAT Pleckstrin homology, MyTH4 and FERM domain-containing H2 OS=Rattus norvegicus OX=10116 GN=Plekhh2 PE=1 SV=3;tr|A0A0G2K246|A0A0G2K246_RAT Pleckstrin homology, MyTH4 and FERM domain-containing H2 OS=Rattus norvegicus OX=10116 GN=Plekhh2	2	4	4	4	4	0	1	0	1	0	0	0	0	0	0	4	0	1	0	1	0	0	0	0	0	0	4	0	1	0	1	0	0	0	0	0	0	3	3	3	167.18	1487
F1LZ34;A0A0G2K248;P13444	F1LZ34;A0A0G2K248;P13444	5;5;4	3;3;2	3;3;2	S-adenosylmethionine synthase isoform type-1	Mat1a	tr|F1LZ34|F1LZ34_RAT S-adenosylmethionine synthase OS=Rattus norvegicus OX=10116 GN=Mat1a PE=1 SV=3;tr|A0A0G2K248|A0A0G2K248_RAT S-adenosylmethionine synthase OS=Rattus norvegicus OX=10116 GN=Mat1a PE=1 SV=1;sp|P13444|METK1_RAT S-adenosylmethionine synthas	3	5	3	3	5	2	3	2	2	2	2	2	2	2	2	3	0	1	0	0	0	0	0	0	0	0	3	0	1	0	0	0	0	0	0	0	0	17.5	8.6	8.6	43.468	395
A0A0G2K249;Q5RKH1	A0A0G2K249;Q5RKH1	15;15	15;15	15;15	Serine/threonine-protein kinase PRP4 homolog	Prpf4b	tr|A0A0G2K249|A0A0G2K249_RAT Serine/threonine-protein kinase PRP4 homolog OS=Rattus norvegicus OX=10116 GN=Prpf4b PE=1 SV=1;sp|Q5RKH1|PRP4B_RAT Serine/threonine-protein kinase PRP4 homolog OS=Rattus norvegicus OX=10116 GN=Prpf4b PE=1 SV=1	2	15	15	15	15	8	5	7	8	6	5	5	5	5	3	15	8	5	7	8	6	5	5	5	5	3	15	8	5	7	8	6	5	5	5	5	3	19.8	19.8	19.8	103.21	888
Q5XFX6;A0A0G2K250	Q5XFX6;A0A0G2K250	1;1	1;1	1;1	Tubby-like protein	Tulp2	tr|Q5XFX6|Q5XFX6_RAT Tubby-like protein OS=Rattus norvegicus OX=10116 GN=Tulp2 PE=1 SV=1;tr|A0A0G2K250|A0A0G2K250_RAT Tubby-like protein OS=Rattus norvegicus OX=10116 GN=Tulp2 PE=1 SV=1	2	1	1	1	1	0	0	0	0	0	0	0	0	0	0	1	0	0	0	0	0	0	0	0	0	0	1	0	0	0	0	0	0	0	0	0	0	1.9	1.9	1.9	53.646	486
A0A0G2K251;Q4KM08;A0A0G2JTZ9;Q68HW7	A0A0G2K251;Q4KM08;A0A0G2JTZ9;Q68HW7	17;17;16;14	16;16;15;13	7;7;6;6		Abcg3l1	tr|A0A0G2K251|A0A0G2K251_RAT ATP-binding cassette, subfamily G (WHITE), member 3-like 1 OS=Rattus norvegicus OX=10116 GN=Abcg3l1 PE=1 SV=1;tr|Q4KM08|Q4KM08_RAT ATP-binding cassette, sub-family G (WHITE), member 3-like 1 OS=Rattus norvegicus OX=10116 GN=Abc	4	17	16	7	17	10	8	7	8	8	6	5	5	6	4	16	9	7	6	8	7	5	4	4	5	3	7	3	2	1	3	2	0	0	0	1	0	31.7	30.4	18.3	67.259	596
A0A0G2K261;A0A0G2K150;D4A8P9	A0A0G2K261;A0A0G2K150	39;24;17	39;24;17	39;24;17			tr|A0A0G2K261|A0A0G2K261_RAT Isoleucyl-tRNA synthetase 2, mitochondrial OS=Rattus norvegicus OX=10116 GN=Iars2 PE=1 SV=1;tr|A0A0G2K150|A0A0G2K150_RAT Isoleucyl-tRNA synthetase 2, mitochondrial OS=Rattus norvegicus OX=10116 GN=Iars2 PE=1 SV=1	3	39	39	39	39	30	29	31	31	33	30	30	31	27	30	39	30	29	31	31	33	30	30	31	27	30	39	30	29	31	31	33	30	30	31	27	30	48.7	48.7	48.7	112.68	1011
A0A0G2K277;Q5M884	A0A0G2K277;Q5M884	17;15	17;15	12;12		Eci3	tr|A0A0G2K277|A0A0G2K277_RAT Enoyl-Coenzyme A delta isomerase 3 OS=Rattus norvegicus OX=10116 GN=Eci3 PE=1 SV=1;tr|Q5M884|Q5M884_RAT Enoyl-Coenzyme A delta isomerase 3 OS=Rattus norvegicus OX=10116 GN=Eci3 PE=1 SV=1	2	17	17	12	17	15	16	15	15	14	16	14	16	15	17	17	15	16	15	15	14	16	14	16	15	17	12	11	12	10	10	10	12	11	12	11	12	58.8	58.8	42	42.324	379
A0A0G2K278;P83645	A0A0G2K278;P83645	13;11	13;11	13;11	Glutathione peroxidase 2	Gpx2	tr|A0A0G2K278|A0A0G2K278_RAT Glutathione peroxidase OS=Rattus norvegicus OX=10116 GN=Gpx2 PE=1 SV=1;sp|P83645|GPX2_RAT Glutathione peroxidase 2 OS=Rattus norvegicus OX=10116 GN=Gpx2 PE=1 SV=3	2	13	13	13	11	3	7	6	3	1	0	0	0	0	1	11	3	7	6	3	1	0	0	0	0	1	11	3	7	6	3	1	0	0	0	0	1	63	63	63	21.824	189
Q6TXG4;A0A0G2K283	Q6TXG4;A0A0G2K283	9;9	8;8	8;8		Dhx8	tr|Q6TXG4|Q6TXG4_RAT DEAH-box helicase 8 OS=Rattus norvegicus OX=10116 GN=Dhx8 PE=1 SV=1;tr|A0A0G2K283|A0A0G2K283_RAT DEAH (Asp-Glu-Ala-His) box polypeptide 8 OS=Rattus norvegicus OX=10116 GN=Dhx8 PE=1 SV=1	2	9	8	8	8	3	4	3	2	3	1	1	2	2	2	7	2	3	2	1	2	0	0	1	1	1	7	2	3	2	1	2	0	0	1	1	1	10	9.3	9.3	138.7	1210
A0A0G2K290;A0A0G2K3A6;A0A0G2K4A4;M0RBL2;A0A0G2JWW4	A0A0G2K290;A0A0G2K3A6;A0A0G2K4A4;M0RBL2;A0A0G2JWW4	3;2;2;2;2	2;1;1;1;1	0;0;0;0;0			tr|A0A0G2K290|A0A0G2K290_RAT Uncharacterized protein OS=Rattus norvegicus OX=10116 PE=4 SV=1;tr|A0A0G2K3A6|A0A0G2K3A6_RAT Uncharacterized protein OS=Rattus norvegicus OX=10116 PE=4 SV=1;tr|A0A0G2K4A4|A0A0G2K4A4_RAT Uncharacterized protein OS=Rattus norvegi	5	3	2	0	3	3	2	3	3	1	3	3	2	3	2	2	2	1	2	2	1	2	2	1	2	2	0	0	0	0	0	0	0	0	0	0	0	30.6	21.8	0	13.905	124
Q5HZY3;A0A0G2K2A5	Q5HZY3;A0A0G2K2A5	14;14	14;14	14;14	Ubiquitin carboxyl-terminal hydrolase	Uchl5	tr|Q5HZY3|Q5HZY3_RAT Ubiquitin carboxyl-terminal hydrolase OS=Rattus norvegicus OX=10116 GN=Uchl5 PE=1 SV=1;tr|A0A0G2K2A5|A0A0G2K2A5_RAT Ubiquitin carboxyl-terminal hydrolase OS=Rattus norvegicus OX=10116 GN=Uchl5 PE=1 SV=1	2	14	14	14	13	9	8	7	7	6	9	6	5	6	7	13	9	8	7	7	6	9	6	5	6	7	13	9	8	7	7	6	9	6	5	6	7	50	50	50	37.097	324
A0A0G2K2A7;D4ADJ7	A0A0G2K2A7;D4ADJ7	2;2	2;2	2;2		Med11	tr|A0A0G2K2A7|A0A0G2K2A7_RAT Mediator of RNA polymerase II transcription subunit 11 OS=Rattus norvegicus OX=10116 GN=Med11 PE=1 SV=1;tr|D4ADJ7|D4ADJ7_RAT Mediator of RNA polymerase II transcription subunit 11 OS=Rattus norvegicus OX=10116 GN=Med11 PE=1 SV=	2	2	2	2	2	0	0	1	0	1	0	0	0	0	0	2	0	0	1	0	1	0	0	0	0	0	2	0	0	1	0	1	0	0	0	0	0	23.9	23.9	23.9	13.101	117
M0R961;A0A0G2K2B3;Q99PF5	M0R961;A0A0G2K2B3;Q99PF5	22;22;22	22;22;22	20;20;20	Far upstream element-binding protein 2	Khsrp	tr|M0R961|M0R961_RAT Far upstream element-binding protein 2 OS=Rattus norvegicus OX=10116 GN=Khsrp PE=1 SV=1;tr|A0A0G2K2B3|A0A0G2K2B3_RAT Far upstream element-binding protein 2 OS=Rattus norvegicus OX=10116 GN=Khsrp PE=1 SV=1;sp|Q99PF5|FUBP2_RAT Far upstre	3	22	22	20	22	15	10	15	12	11	11	9	9	8	8	22	15	10	15	12	11	11	9	9	8	8	20	14	9	14	11	10	10	7	8	7	7	38.4	38.4	35.4	74.212	721
A0A0G2K2B4	A0A0G2K2B4	11	11	10			tr|A0A0G2K2B4|A0A0G2K2B4_RAT Nuclear receptor corepressor 1 OS=Rattus norvegicus OX=10116 GN=Ncor1 PE=1 SV=1	1	11	11	10	11	5	5	4	5	3	5	4	3	3	5	11	5	5	4	5	3	5	4	3	3	5	10	5	5	4	5	3	5	4	3	3	5	5.3	5.3	4.8	266.37	2414
D3ZVJ9;A0A0G2K2B7;Q5BJW6	D3ZVJ9;A0A0G2K2B7	12;12;2	12;12;2	12;12;2		Wdr20	tr|D3ZVJ9|D3ZVJ9_RAT WD repeat domain 20 OS=Rattus norvegicus OX=10116 GN=Wdr20 PE=1 SV=2;tr|A0A0G2K2B7|A0A0G2K2B7_RAT WD repeat domain 20 OS=Rattus norvegicus OX=10116 GN=Wdr20 PE=1 SV=1	3	12	12	12	12	5	2	2	4	3	2	3	3	3	5	12	5	2	2	4	3	2	3	3	3	5	12	5	2	2	4	3	2	3	3	3	5	20.3	20.3	20.3	63.836	581
A0A0G2K2B9;A0A0G2K4D0	A0A0G2K2B9;A0A0G2K4D0	72;70	1;1	0;0			tr|A0A0G2K2B9|A0A0G2K2B9_RAT Ankyrin-3 OS=Rattus norvegicus OX=10116 GN=Ank3 PE=1 SV=1;tr|A0A0G2K4D0|A0A0G2K4D0_RAT Ankyrin-3 OS=Rattus norvegicus OX=10116 GN=Ank3 PE=1 SV=1	2	72	1	0	72	42	35	44	43	41	45	44	43	38	43	1	0	0	0	0	0	0	0	0	0	0	0	0	0	0	0	0	0	0	0	0	0	48.2	0.9	0	202.06	1848
D3ZC84;A0A0G2K2C7;A0A1B0GWT2;REV__Q45QJ4;REV__D4A554;REV__A0A0G2JY73;P13205	D3ZC84;A0A0G2K2C7	84;84;9;1;1;1;1	84;84;9;1;1;1;1	64;64;0;1;1;1;0	Ubiquitin carboxyl-terminal hydrolase	Usp9x	tr|D3ZC84|D3ZC84_RAT Ubiquitin specific peptidase 9, X chromosome (Predicted) OS=Rattus norvegicus OX=10116 GN=Usp9x PE=1 SV=1;tr|A0A0G2K2C7|A0A0G2K2C7_RAT Ubiquitin-specific peptidase 9, X-linked OS=Rattus norvegicus OX=10116 GN=Usp9x PE=1 SV=1	7	84	84	64	82	47	43	46	43	43	46	40	47	39	41	82	47	43	46	43	43	46	40	47	39	41	63	36	32	34	33	31	34	28	33	29	29	35.9	35.9	28.1	289.44	2547
A0A0G2K2D5;D3ZYM5;D4A3S6	A0A0G2K2D5;D3ZYM5	9;9;1	9;9;1	9;9;1		Mtss1	tr|A0A0G2K2D5|A0A0G2K2D5_RAT MTSS1, I-BAR domain-containing OS=Rattus norvegicus OX=10116 GN=Mtss1 PE=1 SV=1;tr|D3ZYM5|D3ZYM5_RAT MTSS1, I-BAR domain-containing OS=Rattus norvegicus OX=10116 GN=Mtss1 PE=1 SV=2	3	9	9	9	9	1	1	2	1	1	1	0	2	1	2	9	1	1	2	1	1	1	0	2	1	2	9	1	1	2	1	1	1	0	2	1	2	14.3	14.3	14.3	78.454	719
A0A0G2K2E5;A0A0X1KG81;Q5U2Z7-2;Q5U2Z7;Q5U2Z7-3	A0A0G2K2E5;A0A0X1KG81;Q5U2Z7-2;Q5U2Z7;Q5U2Z7-3	11;11;11;11;10	11;11;11;11;10	11;11;11;11;10	Rho GTPase-activating protein 24	Arhgap24	tr|A0A0G2K2E5|A0A0G2K2E5_RAT RCG37833, isoform CRA_a OS=Rattus norvegicus OX=10116 GN=Arhgap24 PE=1 SV=1;tr|A0A0X1KG81|A0A0X1KG81_RAT Rho GTPase-activating protein 24 OS=Rattus norvegicus OX=10116 GN=Arhgap24 PE=1 SV=1;sp|Q5U2Z7-2|RHG24_RAT Isoform 2 of Rh	5	11	11	11	11	5	5	3	5	5	5	6	5	5	4	11	5	5	3	5	5	5	6	5	5	4	11	5	5	3	5	5	5	6	5	5	4	22.9	22.9	22.9	73.3	654
A0A0G2K2G7;D4AC12	A0A0G2K2G7;D4AC12	14;14	14;14	13;13		Anks1a	tr|A0A0G2K2G7|A0A0G2K2G7_RAT Ankyrin repeat and sterile alpha motif domain-containing 1A OS=Rattus norvegicus OX=10116 GN=Anks1a PE=1 SV=1;tr|D4AC12|D4AC12_RAT Ankyrin repeat and SAM domain containing 1 (Predicted) OS=Rattus norvegicus OX=10116 GN=Anks1a P	2	14	14	13	13	7	1	5	4	5	3	4	2	5	4	13	7	1	5	4	5	3	4	2	5	4	12	6	1	4	3	4	2	3	1	4	3	15	15	14.2	119.06	1086
A0A0G2K2H0;Q8VI99;E9PSX9;Q8VIA0;E9PSY0;O55059	A0A0G2K2H0;Q8VI99;E9PSX9;Q8VIA0;E9PSY0	10;10;10;10;10;1	10;10;10;10;10;1	9;9;9;9;9;0	Receptor protein-tyrosine kinase	Axl	tr|A0A0G2K2H0|A0A0G2K2H0_RAT Axl receptor tyrosine kinase OS=Rattus norvegicus OX=10116 GN=Axl PE=1 SV=1;tr|Q8VI99|Q8VI99_RAT Rat Axl shortform OS=Rattus norvegicus OX=10116 GN=Axl PE=3 SV=1;tr|E9PSX9|E9PSX9_RAT Axl receptor tyrosine kinase OS=Rattus norve	6	10	10	9	10	3	2	4	5	1	1	0	2	3	1	10	3	2	4	5	1	1	0	2	3	1	9	2	1	3	4	0	1	0	1	2	0	13.5	13.5	12.3	96.831	875
F1LSY7;A0A0G2K2H4	F1LSY7;A0A0G2K2H4	2;2	2;2	2;2		Ern1	tr|F1LSY7|F1LSY7_RAT Endoplasmic reticulum to nucleus-signaling 1 OS=Rattus norvegicus OX=10116 GN=Ern1 PE=4 SV=2;tr|A0A0G2K2H4|A0A0G2K2H4_RAT Endoplasmic reticulum to nucleus-signaling 1 OS=Rattus norvegicus OX=10116 GN=Ern1 PE=4 SV=1	2	2	2	2	2	0	0	0	0	0	0	0	0	0	0	2	0	0	0	0	0	0	0	0	0	0	2	0	0	0	0	0	0	0	0	0	0	2.2	2.2	2.2	109.03	965
A0A0G2K2I6;Q63603;Q5BJK9	A0A0G2K2I6	42;11;1	42;11;1	2;2;0			tr|A0A0G2K2I6|A0A0G2K2I6_RAT Dedicator of cytokinesis protein 9 OS=Rattus norvegicus OX=10116 GN=Dock9 PE=1 SV=1	3	42	42	2	41	13	10	14	12	11	9	7	8	7	7	41	13	10	14	12	11	9	7	8	7	7	2	0	0	1	0	0	0	0	0	1	1	25.3	25.3	1.1	239.23	2095
D3ZHI1;A0A0G2K2J9	D3ZHI1;A0A0G2K2J9	24;24	24;24	1;1		Ctage5	tr|D3ZHI1|D3ZHI1_RAT Melanoma inhibitory activity 2 OS=Rattus norvegicus OX=10116 GN=Mia2 PE=1 SV=2;tr|A0A0G2K2J9|A0A0G2K2J9_RAT Melanoma inhibitory activity 2 OS=Rattus norvegicus OX=10116 GN=Mia2 PE=1 SV=1	2	24	24	1	23	12	13	14	12	11	12	16	16	13	15	23	12	13	14	12	11	12	16	16	13	15	1	0	0	0	0	0	0	0	0	0	0	31.2	31.2	3.3	90.011	796
A0A0G2K2K3;A0A0G2K7D5;G3V9P9;A0A0G2KAD0;Q5CD77	A0A0G2K2K3;A0A0G2K7D5;G3V9P9;A0A0G2KAD0;Q5CD77	3;3;3;3;3	3;3;3;3;3	3;3;3;3;3	TBC1 domain family member 14	Tbc1d14	tr|A0A0G2K2K3|A0A0G2K2K3_RAT TBC1 domain family member 14 OS=Rattus norvegicus OX=10116 GN=Tbc1d14 PE=1 SV=1;tr|A0A0G2K7D5|A0A0G2K7D5_RAT TBC1 domain family member 14 OS=Rattus norvegicus OX=10116 GN=Tbc1d14 PE=1 SV=1;tr|G3V9P9|G3V9P9_RAT TBC1 domain famil	5	3	3	3	3	0	1	0	0	0	0	0	0	0	1	3	0	1	0	0	0	0	0	0	0	1	3	0	1	0	0	0	0	0	0	0	1	7	7	7	47.55	413
A0A0G2K2K5;D3ZHA9;A0A1W2Q603	A0A0G2K2K5;D3ZHA9	9;9;4	9;9;4	9;9;4		Med16	tr|A0A0G2K2K5|A0A0G2K2K5_RAT Mediator of RNA polymerase II transcription subunit 16 OS=Rattus norvegicus OX=10116 GN=Med16 PE=1 SV=1;tr|D3ZHA9|D3ZHA9_RAT Mediator of RNA polymerase II transcription subunit 16 OS=Rattus norvegicus OX=10116 GN=Med16 PE=1 SV=	3	9	9	9	9	3	4	2	2	1	3	2	3	2	3	9	3	4	2	2	1	3	2	3	2	3	9	3	4	2	2	1	3	2	3	2	3	11.1	11.1	11.1	88.975	808
F1LSD8;A0A0G2K2L0;P97679	F1LSD8;A0A0G2K2L0;P97679	7;7;7	7;7;7	7;7;7	DNA mismatch repair protein Mlh1	Mlh1	tr|F1LSD8|F1LSD8_RAT DNA mismatch repair protein Mlh1 OS=Rattus norvegicus OX=10116 GN=Mlh1 PE=4 SV=1;tr|A0A0G2K2L0|A0A0G2K2L0_RAT DNA mismatch repair protein Mlh1 OS=Rattus norvegicus OX=10116 GN=Mlh1 PE=1 SV=1;sp|P97679|MLH1_RAT DNA mismatch repair prote	3	7	7	7	7	0	0	0	0	0	1	0	1	1	1	7	0	0	0	0	0	1	0	1	1	1	7	0	0	0	0	0	1	0	1	1	1	9.4	9.4	9.4	84.592	757
A0A0G2K2L1;Q9WTQ2	A0A0G2K2L1;Q9WTQ2	8;8	8;8	8;8	Podocalyxin	Podxl	tr|A0A0G2K2L1|A0A0G2K2L1_RAT Podocalyxin OS=Rattus norvegicus OX=10116 GN=Podxl PE=1 SV=1;sp|Q9WTQ2|PODXL_RAT Podocalyxin OS=Rattus norvegicus OX=10116 GN=Podxl PE=1 SV=2	2	8	8	8	8	6	6	6	7	7	6	7	7	7	7	8	6	6	6	7	7	6	7	7	7	7	8	6	6	6	7	7	6	7	7	7	7	23.2	23.2	23.2	49.749	466
A0A0G2K2L8;Q62915;O35807	A0A0G2K2L8;Q62915	33;32;4	33;32;4	9;9;4	Peripheral plasma membrane protein CASK	Cask	tr|A0A0G2K2L8|A0A0G2K2L8_RAT Peripheral plasma membrane protein CASK-like OS=Rattus norvegicus OX=10116 GN=LOC100910506 PE=1 SV=1;sp|Q62915|CSKP_RAT Peripheral plasma membrane protein CASK OS=Rattus norvegicus OX=10116 GN=Cask PE=1 SV=1	3	33	33	9	33	24	24	22	23	23	23	25	25	20	24	33	24	24	22	23	23	23	25	25	20	24	9	6	7	5	6	6	6	7	7	4	6	41.6	41.6	9.4	103.21	909
A0A0G2K2M8;D3ZM62;D3ZQG6	A0A0G2K2M8;D3ZM62;D3ZQG6	11;11;11	10;10;10	10;10;10	Tripartite motif-containing protein 2	Trim2	tr|A0A0G2K2M8|A0A0G2K2M8_RAT Tripartite motif-containing protein 2 OS=Rattus norvegicus OX=10116 GN=Trim2 PE=1 SV=1;tr|D3ZM62|D3ZM62_RAT Tripartite motif-containing protein 2 OS=Rattus norvegicus OX=10116 GN=Trim2 PE=1 SV=2;sp|D3ZQG6|TRIM2_RAT Tripartite m	3	11	10	10	11	0	1	1	1	1	0	0	0	0	1	10	0	1	1	1	1	0	0	0	0	1	10	0	1	1	1	1	0	0	0	0	1	25.1	23.6	23.6	71.821	658
A0A0G2K2M9;B2GUY6	A0A0G2K2M9	18;5	18;5	18;5			tr|A0A0G2K2M9|A0A0G2K2M9_RAT Serine/arginine repetitive matrix 2 OS=Rattus norvegicus OX=10116 GN=Srrm2 PE=1 SV=1	2	18	18	18	16	3	4	4	5	3	4	3	2	2	2	16	3	4	4	5	3	4	3	2	2	2	16	3	4	4	5	3	4	3	2	2	2	8.7	8.7	8.7	295.11	2707
A0A0G2K2N0;D3ZSL5	A0A0G2K2N0	5;2	4;1	4;1			tr|A0A0G2K2N0|A0A0G2K2N0_RAT Tyrosine-protein phosphatase non-receptor type OS=Rattus norvegicus OX=10116 GN=Ptpn14 PE=1 SV=1	2	5	4	4	5	0	0	1	1	0	1	0	0	1	1	4	0	0	1	1	0	1	0	0	1	1	4	0	0	1	1	0	1	0	0	1	1	5.3	4.3	4.3	134.78	1189
F1M7P3;Q6QQU1;Q6QQU3;Q6QQU2;A0A0G2K2N3;Q6QQT9;Q6QQU0;B5DF69;Q5U2N6;Q4KLN9;F1M665;F7EPU7	F1M7P3;Q6QQU1;Q6QQU3;Q6QQU2;A0A0G2K2N3;Q6QQT9;Q6QQU0;B5DF69;Q5U2N6;Q4KLN9	4;4;4;4;4;3;3;2;2;2;1;1	4;4;4;4;4;3;3;2;2;2;1;1	4;4;4;4;4;3;3;2;2;2;1;1		Tead1;Tead2;Tead3	tr|F1M7P3|F1M7P3_RAT RCG40518, isoform CRA_a OS=Rattus norvegicus OX=10116 GN=Tead1 PE=4 SV=2;tr|Q6QQU1|Q6QQU1_RAT TEF-1 zeta (Fragment) OS=Rattus norvegicus OX=10116 GN=Tead1 PE=2 SV=1;tr|Q6QQU3|Q6QQU3_RAT TEF-1 gamma (Fragment) OS=Rattus norvegicus OX=10	12	4	4	4	3	2	1	0	1	1	1	1	1	1	1	3	2	1	0	1	1	1	1	1	1	1	3	2	1	0	1	1	1	1	1	1	1	13.3	13.3	13.3	46.759	415
A0A0G2K2P3;D4A9G3	A0A0G2K2P3;D4A9G3	5;4	5;4	5;4		Tnfaip8	tr|A0A0G2K2P3|A0A0G2K2P3_RAT TNF alpha-induced protein 8 OS=Rattus norvegicus OX=10116 GN=Tnfaip8 PE=4 SV=1;tr|D4A9G3|D4A9G3_RAT TNF alpha-induced protein 8 OS=Rattus norvegicus OX=10116 GN=Tnfaip8 PE=4 SV=1	2	5	5	5	5	4	3	3	4	4	4	4	4	3	3	5	4	3	3	4	4	4	4	4	3	3	5	4	3	3	4	4	4	4	4	3	3	30.2	30.2	30.2	22.244	192
A0A0G2K2P4;Q91Y29;E9PSZ7	A0A0G2K2P4;Q91Y29;E9PSZ7	8;7;7	8;7;7	8;7;7		Cyp2t1	tr|A0A0G2K2P4|A0A0G2K2P4_RAT Cytochrome P450, family 2, subfamily t, polypeptide 1 OS=Rattus norvegicus OX=10116 GN=Cyp2t1 PE=1 SV=1;tr|Q91Y29|Q91Y29_RAT Cytochrome P450 monooxygenase CYP2T1 OS=Rattus norvegicus OX=10116 GN=Cyp2t1 PE=2 SV=1;tr|E9PSZ7|E9PSZ	3	8	8	8	8	3	1	2	1	0	1	0	0	1	1	8	3	1	2	1	0	1	0	0	1	1	8	3	1	2	1	0	1	0	0	1	1	19.7	19.7	19.7	56.223	497
A0A0G2K2P5	A0A0G2K2P5	49	49	1			sp|A0A0G2K2P5|ZO1_RAT Tight junction protein ZO-1 OS=Rattus norvegicus OX=10116 GN=Tjp1 PE=1 SV=1	1	49	49	1	49	25	23	25	27	19	19	17	21	21	20	49	25	23	25	27	19	19	17	21	21	20	1	1	1	1	1	1	1	1	1	1	1	35.8	35.8	1.1	197.15	1765
A0A0G2K2P6;Q6AXM7	A0A0G2K2P6;Q6AXM7	12;12	12;12	12;12	HBS1-like protein	Hbs1l	tr|A0A0G2K2P6|A0A0G2K2P6_RAT HBS1-like protein OS=Rattus norvegicus OX=10116 GN=Hbs1l PE=1 SV=1;sp|Q6AXM7|HBS1L_RAT HBS1-like protein OS=Rattus norvegicus OX=10116 GN=Hbs1l PE=1 SV=1	2	12	12	12	12	5	5	4	5	5	5	5	5	5	5	12	5	5	4	5	5	5	5	5	5	5	12	5	5	4	5	5	5	5	5	5	5	23.7	23.7	23.7	74.799	679
B3DM96;A0A0G2K2P7;P80201	B3DM96;A0A0G2K2P7;P80201	2;2;2	2;2;2	2;2;2	Serine/threonine-protein kinase receptor;Activin receptor type-1	Acvr1	tr|B3DM96|B3DM96_RAT Serine/threonine-protein kinase receptor OS=Rattus norvegicus OX=10116 GN=Acvr1 PE=2 SV=1;tr|A0A0G2K2P7|A0A0G2K2P7_RAT Serine/threonine-protein kinase receptor OS=Rattus norvegicus OX=10116 GN=Acvr1 PE=3 SV=1;sp|P80201|ACVR1_RAT Activi	3	2	2	2	2	0	1	0	0	0	0	0	1	0	1	2	0	1	0	0	0	0	0	1	0	1	2	0	1	0	0	0	0	0	1	0	1	5.1	5.1	5.1	57.194	509
A0A0G2K2Q1;D3ZUI5	A0A0G2K2Q1;D3ZUI5	3;3	3;3	3;3	Protein cordon-bleu	Cobl	tr|A0A0G2K2Q1|A0A0G2K2Q1_RAT Protein cordon-bleu OS=Rattus norvegicus OX=10116 GN=Cobl PE=1 SV=1;sp|D3ZUI5|COBL_RAT Protein cordon-bleu OS=Rattus norvegicus OX=10116 GN=Cobl PE=1 SV=1	2	3	3	3	3	1	1	1	1	1	1	1	0	1	0	3	1	1	1	1	1	1	1	0	1	0	3	1	1	1	1	1	1	1	0	1	0	3.7	3.7	3.7	144.03	1341
Q562C3;A0A0G2K2Q2	Q562C3;A0A0G2K2Q2	10;10	10;10	10;10		Gcat	tr|Q562C3|Q562C3_RAT Glycine C-acetyltransferase (2-amino-3-ketobutyrate-coenzyme A ligase) OS=Rattus norvegicus OX=10116 GN=Gcat PE=2 SV=1;tr|A0A0G2K2Q2|A0A0G2K2Q2_RAT Glycine C-acetyltransferase OS=Rattus norvegicus OX=10116 GN=Gcat PE=1 SV=1	2	10	10	10	10	6	8	5	6	5	6	7	7	4	7	10	6	8	5	6	5	6	7	7	4	7	10	6	8	5	6	5	6	7	7	4	7	39.4	39.4	39.4	45.223	416
A0A0G2K2Q4;Q7TP45;Q5XIB9	A0A0G2K2Q4;Q7TP45;Q5XIB9	3;3;3	3;3;3	3;3;3	TRAF-interacting protein with FHA domain-containing protein A	Tifa	tr|A0A0G2K2Q4|A0A0G2K2Q4_RAT TRAF-interacting protein with FHA domain-containing protein A OS=Rattus norvegicus OX=10116 GN=Tifa PE=4 SV=1;tr|Q7TP45|Q7TP45_RAT Ab2-389 OS=Rattus norvegicus OX=10116 PE=2 SV=1;sp|Q5XIB9|TIFA_RAT TRAF-interacting protein with	3	3	3	3	3	0	0	1	0	0	0	0	0	0	0	3	0	0	1	0	0	0	0	0	0	0	3	0	0	1	0	0	0	0	0	0	0	7.7	7.7	7.7	44.806	401
A0A0G2K2R0;D3ZU85	A0A0G2K2R0;D3ZU85	3;3	3;3	3;3		Frmd4a	tr|A0A0G2K2R0|A0A0G2K2R0_RAT Uncharacterized protein OS=Rattus norvegicus OX=10116 PE=1 SV=1;tr|D3ZU85|D3ZU85_RAT Uncharacterized protein OS=Rattus norvegicus OX=10116 PE=1 SV=3	2	3	3	3	3	0	0	0	0	0	0	0	0	0	0	3	0	0	0	0	0	0	0	0	0	0	3	0	0	0	0	0	0	0	0	0	0	5	5	5	86.399	783
A0A0G2K2R5;Q5XI84;A0A0G2KAI7	A0A0G2K2R5;Q5XI84;A0A0G2KAI7	11;10;9	11;10;9	11;10;9		Efemp2	tr|A0A0G2K2R5|A0A0G2K2R5_RAT EGF-containing fibulin extracellular matrix protein 2 OS=Rattus norvegicus OX=10116 GN=Efemp2 PE=1 SV=1;tr|Q5XI84|Q5XI84_RAT EGF-containing fibulin extracellular matrix protein 2 OS=Rattus norvegicus OX=10116 GN=Efemp2 PE=1 SV=	3	11	11	11	11	9	8	8	9	6	1	1	1	1	2	11	9	8	8	9	6	1	1	1	1	2	11	9	8	8	9	6	1	1	1	1	2	29.3	29.3	29.3	49.387	443
A0A0G2K2S2;P11167	A0A0G2K2S2;P11167	3;3	3;3	3;3	Solute carrier family 2, facilitated glucose transporter member 1	Slc2a1	tr|A0A0G2K2S2|A0A0G2K2S2_RAT Solute carrier family 2, facilitated glucose transporter member 1 OS=Rattus norvegicus OX=10116 GN=Slc2a1 PE=1 SV=1;sp|P11167|GTR1_RAT Solute carrier family 2, facilitated glucose transporter member 1 OS=Rattus norvegicus OX=10	2	3	3	3	3	2	2	1	2	2	1	2	2	2	2	3	2	2	1	2	2	1	2	2	2	2	3	2	2	1	2	2	1	2	2	2	2	5.7	5.7	5.7	53.88	491
A0A0G2K2T4;Q76LU2;Q9QYP1	A0A0G2K2T4;Q76LU2;Q9QYP1	6;6;6	6;6;6	6;6;6	Low-density lipoprotein receptor-related protein 4	Lrp4	tr|A0A0G2K2T4|A0A0G2K2T4_RAT Low-density lipoprotein receptor-related protein 4 OS=Rattus norvegicus OX=10116 GN=Lrp4 PE=4 SV=1;tr|Q76LU2|Q76LU2_RAT LDL receptor-related protein 4 OS=Rattus norvegicus OX=10116 GN=Lrp4 PE=2 SV=2;sp|Q9QYP1|LRP4_RAT Low-densi	3	6	6	6	6	2	0	0	0	1	1	0	0	1	1	6	2	0	0	0	1	1	0	0	1	1	6	2	0	0	0	1	1	0	0	1	1	3.9	3.9	3.9	201.39	1809
A0A0G2K2U5;D3ZUQ0	A0A0G2K2U5;D3ZUQ0	9;9	9;9	8;8	RILP-like protein 1	Rilpl1	tr|A0A0G2K2U5|A0A0G2K2U5_RAT RILP-like protein 1 OS=Rattus norvegicus OX=10116 GN=Rilpl1 PE=1 SV=1;sp|D3ZUQ0|RIPL1_RAT RILP-like protein 1 OS=Rattus norvegicus OX=10116 GN=Rilpl1 PE=1 SV=1	2	9	9	8	9	4	4	1	3	2	2	2	1	0	1	9	4	4	1	3	2	2	2	1	0	1	8	4	4	1	3	2	2	2	1	0	1	27.6	27.6	25.8	44.853	388
A0A0G2K2U7;G3V9J8;P97564	A0A0G2K2U7;G3V9J8;P97564	21;20;19	21;20;19	21;20;19	Glycerol-3-phosphate acyltransferase 1, mitochondrial	Gpam	tr|A0A0G2K2U7|A0A0G2K2U7_RAT Glycerol-3-phosphate acyltransferase 1, mitochondrial OS=Rattus norvegicus OX=10116 GN=Gpam PE=1 SV=1;tr|G3V9J8|G3V9J8_RAT Glycerol-3-phosphate acyltransferase 1, mitochondrial OS=Rattus norvegicus OX=10116 GN=Gpam PE=1 SV=2;sp	3	21	21	21	19	12	13	10	12	10	11	13	10	8	11	19	12	13	10	12	10	11	13	10	8	11	19	12	13	10	12	10	11	13	10	8	11	32.7	32.7	32.7	93.726	828
A0A0G2K2U9;D3ZS34	A0A0G2K2U9;D3ZS34	9;8	9;8	9;8		Fgd3	tr|A0A0G2K2U9|A0A0G2K2U9_RAT FYVE, RhoGEF and PH domain containing 3 (Predicted), isoform CRA_a OS=Rattus norvegicus OX=10116 GN=Fgd3 PE=1 SV=1;tr|D3ZS34|D3ZS34_RAT FYVE, RhoGEF and PH domain containing 3 (Predicted), isoform CRA_b OS=Rattus norvegicus OX=	2	9	9	9	9	5	2	4	4	3	4	2	2	0	2	9	5	2	4	4	3	4	2	2	0	2	9	5	2	4	4	3	4	2	2	0	2	16.8	16.8	16.8	80.446	733
A0A0G2K2V1;F1M625	A0A0G2K2V1;F1M625	7;7	5;5	5;5	Ubiquitin carboxyl-terminal hydrolase	Usp46	tr|A0A0G2K2V1|A0A0G2K2V1_RAT Ubiquitin carboxyl-terminal hydrolase 46 OS=Rattus norvegicus OX=10116 GN=Usp46 PE=1 SV=1;sp|F1M625|UBP46_RAT Ubiquitin carboxyl-terminal hydrolase 46 OS=Rattus norvegicus OX=10116 GN=Usp46 PE=1 SV=2	2	7	5	5	7	2	4	3	2	4	2	2	3	2	2	5	1	3	2	1	3	1	1	2	1	1	5	1	3	2	1	3	1	1	2	1	1	20.9	13.9	13.9	41.704	359
A0A0G2K2V2;G3V9N8;P52303-2;P52303	A0A0G2K2V2;G3V9N8;P52303-2;P52303	52;52;47;47	52;52;47;47	30;30;25;25	AP complex subunit beta;AP-1 complex subunit beta-1	Ap1b1	tr|A0A0G2K2V2|A0A0G2K2V2_RAT AP complex subunit beta OS=Rattus norvegicus OX=10116 GN=Ap1b1 PE=1 SV=1;tr|G3V9N8|G3V9N8_RAT AP complex subunit beta OS=Rattus norvegicus OX=10116 GN=Ap1b1 PE=1 SV=3;sp|P52303-2|AP1B1_RAT Isoform B of AP-1 complex subunit beta	4	52	52	30	51	31	31	32	35	30	36	35	37	36	34	51	31	31	32	35	30	36	35	37	36	34	30	16	16	16	19	16	21	19	19	19	17	65.8	65.8	47.7	103.82	942
A0A0G2K2V4;Q5U2P5	A0A0G2K2V4;Q5U2P5	17;17	17;17	17;17		C2cd2l	tr|A0A0G2K2V4|A0A0G2K2V4_RAT C2CD2-like OS=Rattus norvegicus OX=10116 GN=C2cd2l PE=1 SV=1;tr|Q5U2P5|Q5U2P5_RAT C2CD2-like OS=Rattus norvegicus OX=10116 GN=C2cd2l PE=1 SV=1	2	17	17	17	17	4	3	4	3	5	6	9	6	6	7	17	4	3	4	3	5	6	9	6	6	7	17	4	3	4	3	5	6	9	6	6	7	37.9	37.9	37.9	71.003	663
A0A0G2K2V5	A0A0G2K2V5	21	21	10			tr|A0A0G2K2V5|A0A0G2K2V5_RAT Exocyst complex component 1 OS=Rattus norvegicus OX=10116 GN=Exoc1 PE=1 SV=1	1	21	21	10	21	10	10	11	9	9	14	12	12	10	9	21	10	10	11	9	9	14	12	12	10	9	10	5	6	7	5	6	8	6	7	7	6	41.7	41.7	18.4	81.995	721
D3ZTG5;A0A0G2K2W0	D3ZTG5;A0A0G2K2W0	12;12	12;12	12;12	Protein-tyrosine-phosphatase	Ptprb	tr|D3ZTG5|D3ZTG5_RAT Protein tyrosine phosphatase, receptor type, B OS=Rattus norvegicus OX=10116 GN=Ptprb PE=1 SV=2;tr|A0A0G2K2W0|A0A0G2K2W0_RAT Protein tyrosine phosphatase, receptor type, B OS=Rattus norvegicus OX=10116 GN=Ptprb PE=1 SV=1	2	12	12	12	12	0	0	0	0	1	0	0	0	1	0	12	0	0	0	0	1	0	0	0	1	0	12	0	0	0	0	1	0	0	0	1	0	7.4	7.4	7.4	224.12	2000
A0A0G2K2W1	A0A0G2K2W1	12	12	12			tr|A0A0G2K2W1|A0A0G2K2W1_RAT Uncharacterized protein OS=Rattus norvegicus OX=10116 PE=1 SV=1	1	12	12	12	12	3	3	3	5	3	2	2	1	2	2	12	3	3	3	5	3	2	2	1	2	2	12	3	3	3	5	3	2	2	1	2	2	9	9	9	176.62	1613
A0A0G2K2W2	A0A0G2K2W2	1	1	1			tr|A0A0G2K2W2|A0A0G2K2W2_RAT Cx9C motif-containing protein 4-like OS=Rattus norvegicus OX=10116 GN=LOC102546764 PE=4 SV=1	1	1	1	1	1	0	0	0	0	0	0	0	0	0	0	1	0	0	0	0	0	0	0	0	0	0	1	0	0	0	0	0	0	0	0	0	0	16.2	16.2	16.2	7.6146	68
A0A0G2K2X9;A0A0G2K997;Q9WTN5	A0A0G2K2X9;A0A0G2K997;Q9WTN5	12;12;12	12;12;12	12;12;12	Two pore calcium channel protein 1	Tpcn1	tr|A0A0G2K2X9|A0A0G2K2X9_RAT Two pore calcium channel protein 1 OS=Rattus norvegicus OX=10116 GN=Tpcn1 PE=1 SV=1;tr|A0A0G2K997|A0A0G2K997_RAT Two pore calcium channel protein 1 OS=Rattus norvegicus OX=10116 GN=Tpcn1 PE=1 SV=1;sp|Q9WTN5|TPC1_RAT Two pore ca	3	12	12	12	12	4	7	6	7	6	6	8	7	8	7	12	4	7	6	7	6	6	8	7	8	7	12	4	7	6	7	6	6	8	7	8	7	21.6	21.6	21.6	72.346	619
A0A0G2K2Z0;F1LT71	A0A0G2K2Z0;F1LT71	16;15	16;15	16;15		Eml4	tr|A0A0G2K2Z0|A0A0G2K2Z0_RAT Echinoderm microtubule-associated protein-like 4 OS=Rattus norvegicus OX=10116 GN=Eml4 PE=1 SV=1;tr|F1LT71|F1LT71_RAT Echinoderm microtubule associated protein like 4 (Predicted), isoform CRA_a OS=Rattus norvegicus OX=10116 GN=	2	16	16	16	16	10	8	9	10	9	5	6	5	6	6	16	10	8	9	10	9	5	6	5	6	6	16	10	8	9	10	9	5	6	5	6	6	23.5	23.5	23.5	101.9	914
A0A0G2K2Z2;Q5XIU8;A0A0G2K5K7	A0A0G2K2Z2;Q5XIU8;A0A0G2K5K7	6;6;6	6;6;6	6;6;6		Inpp5k	tr|A0A0G2K2Z2|A0A0G2K2Z2_RAT Inositol polyphosphate-5-phosphatase K OS=Rattus norvegicus OX=10116 GN=Inpp5k PE=1 SV=1;tr|Q5XIU8|Q5XIU8_RAT Inositol polyphosphate-5-phosphatase K OS=Rattus norvegicus OX=10116 GN=Inpp5k PE=2 SV=1;tr|A0A0G2K5K7|A0A0G2K5K7_RAT	3	6	6	6	6	5	5	6	3	4	4	5	4	4	2	6	5	5	6	3	4	4	5	4	4	2	6	5	5	6	3	4	4	5	4	4	2	19.8	19.8	19.8	45.472	388
D4A877;A0A0G2K305	D4A877;A0A0G2K305	3;3	3;3	3;3		Cwf19l2	tr|D4A877|D4A877_RAT CWF19-like 2, cell cycle control (S. pombe) OS=Rattus norvegicus OX=10116 GN=Cwf19l2 PE=1 SV=1;tr|A0A0G2K305|A0A0G2K305_RAT CWF19-like 2, cell cycle control (S. pombe) OS=Rattus norvegicus OX=10116 GN=Cwf19l2 PE=1 SV=1	2	3	3	3	3	1	1	1	1	1	1	1	1	1	1	3	1	1	1	1	1	1	1	1	1	1	3	1	1	1	1	1	1	1	1	1	1	3.3	3.3	3.3	103	888
A0A0G2K309;Q7TPA1	A0A0G2K309;Q7TPA1	15;13	15;13	15;13		Slc25a15	sp|A0A0G2K309|ORNT1_RAT Mitochondrial ornithine transporter 1 OS=Rattus norvegicus OX=10116 GN=Slc25a15 PE=1 SV=1;tr|Q7TPA1|Q7TPA1_RAT Ab1-114 OS=Rattus norvegicus OX=10116 GN=Slc25a15 PE=1 SV=1	2	15	15	15	15	8	9	9	10	11	12	11	12	12	12	15	8	9	9	10	11	12	11	12	12	12	15	8	9	9	10	11	12	11	12	12	12	62.5	62.5	62.5	32.797	301
F1M3R4;A0A0G2K318;A0A0G2JVH1;P70569	F1M3R4;A0A0G2K318;A0A0G2JVH1;P70569	66;66;64;62	66;66;64;62	58;58;56;54	Unconventional myosin-Vb	Myo5b	tr|F1M3R4|F1M3R4_RAT Unconventional myosin-Vb OS=Rattus norvegicus OX=10116 GN=Myo5b PE=1 SV=3;tr|A0A0G2K318|A0A0G2K318_RAT Unconventional myosin-Vb OS=Rattus norvegicus OX=10116 GN=Myo5b PE=1 SV=1;tr|A0A0G2JVH1|A0A0G2JVH1_RAT Unconventional myosin-Vb OS=R	4	66	66	58	65	21	25	21	28	25	21	24	25	21	19	65	21	25	21	28	25	21	24	25	21	19	57	17	19	18	23	21	15	18	19	16	14	35.6	35.6	32.6	213.62	1845
A0A0G2K320;D3ZVM6	A0A0G2K320;D3ZVM6	28;26	28;26	28;26		Siglec1	tr|A0A0G2K320|A0A0G2K320_RAT Sialic acid-binding Ig-like lectin 1 OS=Rattus norvegicus OX=10116 GN=Siglec1 PE=1 SV=1;tr|D3ZVM6|D3ZVM6_RAT Sialic acid binding Ig-like lectin 1, sialoadhesin (Predicted) OS=Rattus norvegicus OX=10116 GN=Siglec1 PE=1 SV=2	2	28	28	28	28	3	7	2	5	3	0	1	1	2	1	28	3	7	2	5	3	0	1	1	2	1	28	3	7	2	5	3	0	1	1	2	1	20.3	20.3	20.3	182.58	1693
F1MAE7;A0A0G2K332	F1MAE7;A0A0G2K332	1;1	1;1	1;1			tr|F1MAE7|F1MAE7_RAT Uncharacterized protein OS=Rattus norvegicus OX=10116 PE=1 SV=3;tr|A0A0G2K332|A0A0G2K332_RAT Uncharacterized protein OS=Rattus norvegicus OX=10116 PE=1 SV=1	2	1	1	1	1	0	0	0	0	0	0	0	0	0	0	1	0	0	0	0	0	0	0	0	0	0	1	0	0	0	0	0	0	0	0	0	0	12.8	12.8	12.8	12.26	117
A0A0H2UHZ1;A0A0G2K4I1;A0A0G2K336;P47863-2;P47863;Q8CIY8	A0A0H2UHZ1;A0A0G2K4I1;A0A0G2K336;P47863-2;P47863	3;3;3;3;3;1	3;3;3;3;3;1	3;3;3;3;3;1	Aquaporin-4	Aqp4	tr|A0A0H2UHZ1|A0A0H2UHZ1_RAT Aquaporin-4 OS=Rattus norvegicus OX=10116 GN=Aqp4 PE=1 SV=1;tr|A0A0G2K4I1|A0A0G2K4I1_RAT Aquaporin 4, isoform CRA_a OS=Rattus norvegicus OX=10116 GN=Aqp4 PE=1 SV=1;tr|A0A0G2K336|A0A0G2K336_RAT Aquaporin-4 OS=Rattus norvegicus O	6	3	3	3	3	1	0	0	0	0	2	0	0	0	1	3	1	0	0	0	0	2	0	0	0	1	3	1	0	0	0	0	2	0	0	0	1	14.2	14.2	14.2	26.451	246
D4A7W1;A0A0G2K337	D4A7W1;A0A0G2K337	7;7	7;7	7;7		Abhd2	tr|D4A7W1|D4A7W1_RAT Abhydrolase domain containing 2 (Predicted) OS=Rattus norvegicus OX=10116 GN=Abhd2 PE=1 SV=1;tr|A0A0G2K337|A0A0G2K337_RAT Abhydrolase domain-containing 2 OS=Rattus norvegicus OX=10116 GN=Abhd2 PE=1 SV=1	2	7	7	7	7	1	1	1	1	1	0	1	1	1	1	7	1	1	1	1	1	0	1	1	1	1	7	1	1	1	1	1	0	1	1	1	1	20.7	20.7	20.7	48.335	425
A0A0G2K340	A0A0G2K340	1	1	1			tr|A0A0G2K340|A0A0G2K340_RAT NOP2/Sun RNA methyltransferase family member 3 OS=Rattus norvegicus OX=10116 GN=Nsun3 PE=3 SV=1	1	1	1	1	1	0	0	0	0	0	0	0	0	1	0	1	0	0	0	0	0	0	0	0	1	0	1	0	0	0	0	0	0	0	0	1	0	3.9	3.9	3.9	34.536	307
A0A0G2K344;Q91XL6	A0A0G2K344	14;2	14;2	2;0			sp|A0A0G2K344|PK3CA_RAT Phosphatidylinositol 4,5-bisphosphate 3-kinase catalytic subunit alpha isoform OS=Rattus norvegicus OX=10116 GN=Pik3ca PE=1 SV=1	2	14	14	2	14	2	1	2	0	0	2	0	1	3	0	14	2	1	2	0	0	2	0	1	3	0	2	1	0	0	0	0	0	0	0	1	0	15.4	15.4	2.6	124.35	1068
A0A0G2K350;D4A0E2	A0A0G2K350;D4A0E2	16;12	16;12	16;12		Napg	tr|A0A0G2K350|A0A0G2K350_RAT NSF attachment protein gamma OS=Rattus norvegicus OX=10116 GN=Napg PE=1 SV=1;tr|D4A0E2|D4A0E2_RAT NSF attachment protein gamma OS=Rattus norvegicus OX=10116 GN=Napg PE=1 SV=1	2	16	16	16	16	10	9	11	13	10	11	11	12	11	11	16	10	9	11	13	10	11	11	12	11	11	16	10	9	11	13	10	11	11	12	11	11	60.3	60.3	60.3	34.659	312
A0A0G2K351;Q62885	A0A0G2K351	8;1	8;1	8;1			tr|A0A0G2K351|A0A0G2K351_RAT Similar to Unc-119 protein homolog (Retinal protein 4) (RRG4) (Predicted), isoform CRA_a OS=Rattus norvegicus OX=10116 GN=Unc119b PE=1 SV=1	2	8	8	8	8	3	1	2	4	2	0	2	0	1	2	8	3	1	2	4	2	0	2	0	1	2	8	3	1	2	4	2	0	2	0	1	2	54.2	54.2	54.2	28.407	251
A0A0G2K355;F1M891	A0A0G2K355;F1M891	20;11	1;1	1;1		Dpyd	tr|A0A0G2K355|A0A0G2K355_RAT Dihydropyrimidine dehydrogenase [NADP(+)] OS=Rattus norvegicus OX=10116 GN=Dpyd PE=1 SV=1;tr|F1M891|F1M891_RAT Dihydropyrimidine dehydrogenase [NADP(+)] (Fragment) OS=Rattus norvegicus OX=10116 GN=Dpyd PE=1 SV=3	2	20	1	1	19	9	5	7	8	5	6	7	7	6	9	1	1	0	0	0	0	0	0	0	0	0	1	1	0	0	0	0	0	0	0	0	0	29.6	1.8	1.8	102.56	948
A0A0G2K365;D3ZEN0	A0A0G2K365;D3ZEN0	7;7	7;7	7;7	MICAL-like protein 2	Micall2	tr|A0A0G2K365|A0A0G2K365_RAT MICAL-like protein 2 OS=Rattus norvegicus OX=10116 GN=Micall2 PE=1 SV=1;sp|D3ZEN0|MILK2_RAT MICAL-like protein 2 OS=Rattus norvegicus OX=10116 GN=Micall2 PE=1 SV=2	2	7	7	7	7	0	0	0	0	0	0	0	0	0	0	7	0	0	0	0	0	0	0	0	0	0	7	0	0	0	0	0	0	0	0	0	0	8.3	8.3	8.3	107.68	1006
A0A0G2K366;D3ZY17	A0A0G2K366;D3ZY17	7;5	5;3	5;3		Rps6ka5	tr|A0A0G2K366|A0A0G2K366_RAT Ribosomal protein S6 kinase OS=Rattus norvegicus OX=10116 GN=Rps6ka5 PE=1 SV=1;tr|D3ZY17|D3ZY17_RAT Non-specific serine/threonine protein kinase OS=Rattus norvegicus OX=10116 GN=Rps6ka5 PE=1 SV=1	2	7	5	5	7	2	1	2	2	0	2	2	2	0	0	5	1	1	1	1	0	1	1	1	0	0	5	1	1	1	1	0	1	1	1	0	0	8.4	6.5	6.5	89.351	798
B6RIU0;A0A0G2K376;Q5U317	B6RIU0;A0A0G2K376;Q5U317	5;5;5	5;5;5	5;5;5	Pre-mRNA 3-end-processing factor FIP1	Fip1l1	tr|B6RIU0|B6RIU0_RAT FIP1-like 1 OS=Rattus norvegicus OX=10116 GN=Fip1l1 PE=1 SV=1;tr|A0A0G2K376|A0A0G2K376_RAT Pre-mRNA 3-end-processing factor FIP1 OS=Rattus norvegicus OX=10116 GN=Fip1l1 PE=1 SV=1;sp|Q5U317|FIP1_RAT Pre-mRNA 3-end-processing factor FI	3	5	5	5	5	1	1	0	1	0	0	0	0	0	1	5	1	1	0	1	0	0	0	0	0	1	5	1	1	0	1	0	0	0	0	0	1	13.2	13.2	13.2	60.187	536
A0A0G2K393;Q4KM33	A0A0G2K393;Q4KM33	5;5	5;5	5;5	Pleckstrin	Plek	tr|A0A0G2K393|A0A0G2K393_RAT Pleckstrin OS=Rattus norvegicus OX=10116 GN=Plek PE=1 SV=1;sp|Q4KM33|PLEK_RAT Pleckstrin OS=Rattus norvegicus OX=10116 GN=Plek PE=1 SV=1	2	5	5	5	5	2	1	2	3	3	0	1	1	1	0	5	2	1	2	3	3	0	1	1	1	0	5	2	1	2	3	3	0	1	1	1	0	25.7	25.7	25.7	37.249	327
B0BNC1;A0A0G2K394;P41498-2	B0BNC1;A0A0G2K394;P41498-2	5;5;5	1;1;1	1;1;1	Low molecular weight phosphotyrosine protein phosphatase	Acp1	tr|B0BNC1|B0BNC1_RAT Acp1 protein OS=Rattus norvegicus OX=10116 GN=Acp1 PE=2 SV=1;tr|A0A0G2K394|A0A0G2K394_RAT Low molecular weight phosphotyrosine protein phosphatase OS=Rattus norvegicus OX=10116 GN=Acp1 PE=1 SV=1;sp|P41498-2|PPAC_RAT Isoform 2 of Low mo	3	5	1	1	5	3	2	3	3	3	2	3	3	2	3	1	1	0	1	1	1	0	1	1	0	1	1	1	0	1	1	1	0	1	1	0	1	50.6	19	19	17.91	158
A0A0G2K398;F8WFK6;P36970-2;P36970;P36970-3;A0A0G2KAD1	A0A0G2K398;F8WFK6;P36970-2;P36970;P36970-3	11;11;11;11;11;1	11;11;11;11;11;1	11;11;11;11;11;1	Glutathione peroxidase;Phospholipid hydroperoxide glutathione peroxidase, mitochondrial	Gpx4	tr|A0A0G2K398|A0A0G2K398_RAT Glutathione peroxidase OS=Rattus norvegicus OX=10116 GN=Gpx4 PE=1 SV=1;tr|F8WFK6|F8WFK6_RAT Glutathione peroxidase OS=Rattus norvegicus OX=10116 GN=Gpx4 PE=1 SV=2;sp|P36970-2|GPX4_RAT Isoform Cytoplasmic of Phospholipid hydrope	6	11	11	11	11	11	11	11	10	11	10	10	10	10	9	11	11	11	11	10	11	10	10	10	10	9	11	11	11	11	10	11	10	10	10	10	9	53.1	53.1	53.1	22.074	196
A0A0G2K3A0;Q9JIH7;Q9JIH7-3;Q9JIH7-2;Q9JIH7-5;Q9JIH7-4	A0A0G2K3A0;Q9JIH7;Q9JIH7-3;Q9JIH7-2	19;19;19;19;4;4	19;19;19;19;4;4	13;13;13;13;3;3	Serine/threonine-protein kinase WNK1	Wnk1	tr|A0A0G2K3A0|A0A0G2K3A0_RAT Serine/threonine-protein kinase WNK1 OS=Rattus norvegicus OX=10116 GN=Wnk1 PE=1 SV=1;sp|Q9JIH7|WNK1_RAT Serine/threonine-protein kinase WNK1 OS=Rattus norvegicus OX=10116 GN=Wnk1 PE=1 SV=2;sp|Q9JIH7-3|WNK1_RAT Isoform 2 of Seri	6	19	19	13	19	8	6	6	8	4	4	2	4	3	3	19	8	6	6	8	4	4	2	4	3	3	13	6	5	5	7	3	2	2	3	3	1	10.4	10.4	7.3	229.5	2164
A0A0G2K3A7;F1M885	A0A0G2K3A7;F1M885	90;90	90;90	87;87		Myo7b	tr|A0A0G2K3A7|A0A0G2K3A7_RAT Myosin VIIb OS=Rattus norvegicus OX=10116 GN=Myo7b PE=1 SV=1;tr|F1M885|F1M885_RAT Myosin VIIb OS=Rattus norvegicus OX=10116 GN=Myo7b PE=1 SV=2	2	90	90	87	88	42	34	40	47	44	54	52	55	52	50	88	42	34	40	47	44	54	52	55	52	50	85	40	32	38	45	41	52	49	52	50	48	48.5	48.5	47.5	241.3	2114
A0A0G2K3B2;F8WFN1;Q1H5H1;Q5PQZ8	A0A0G2K3B2;F8WFN1;Q1H5H1	5;4;4;2	5;4;4;2	5;4;4;2	Selenoprotein T	Selt	tr|A0A0G2K3B2|A0A0G2K3B2_RAT Selenoprotein T OS=Rattus norvegicus OX=10116 GN=Selenot PE=1 SV=1;tr|F8WFN1|F8WFN1_RAT Selenoprotein T OS=Rattus norvegicus OX=10116 GN=Selenot PE=1 SV=1;sp|Q1H5H1|SELT_RAT Thioredoxin reductase-like selenoprotein T OS=Rattus	4	5	5	5	5	3	3	3	3	2	2	3	2	3	3	5	3	3	3	3	2	2	3	2	3	3	5	3	3	3	3	2	2	3	2	3	3	26.7	26.7	26.7	22.243	195
A0A0G2K3C0;A0A0G2K5H7;Q5BJL5;F1LS26	A0A0G2K3C0;A0A0G2K5H7;Q5BJL5;F1LS26	19;19;19;18	19;19;19;18	13;13;13;12	Protein strawberry notch homolog 1	Sbno1	tr|A0A0G2K3C0|A0A0G2K3C0_RAT Protein strawberry notch homolog 1 OS=Rattus norvegicus OX=10116 GN=Sbno1 PE=1 SV=1;tr|A0A0G2K5H7|A0A0G2K5H7_RAT Protein strawberry notch homolog 1 OS=Rattus norvegicus OX=10116 GN=Sbno1 PE=1 SV=1;sp|Q5BJL5|SBNO1_RAT Protein st	4	19	19	13	19	4	4	3	4	5	2	2	4	3	1	19	4	4	3	4	5	2	2	4	3	1	13	2	1	1	1	1	1	1	1	1	1	18.1	18.1	12.7	140.81	1269
Q9EQS4;A0A0G2K3C5;A0A0G2K5G2	Q9EQS4;A0A0G2K3C5;A0A0G2K5G2	25;25;19	25;25;19	3;3;3		Cth	tr|Q9EQS4|Q9EQS4_RAT Cystathionase (Cystathionine gamma-lyase) OS=Rattus norvegicus OX=10116 GN=LOC103691744 PE=1 SV=2;tr|A0A0G2K3C5|A0A0G2K3C5_RAT Cystathionine gamma-lyase OS=Rattus norvegicus OX=10116 GN=Cth PE=1 SV=1;tr|A0A0G2K5G2|A0A0G2K5G2_RAT Cystat	3	25	25	3	25	22	16	11	18	19	21	20	20	17	21	25	22	16	11	18	19	21	20	20	17	21	3	3	0	0	1	2	3	2	2	2	3	80.7	80.7	18.6	43.58	398
A0A0G2K3C7;D4AE31	A0A0G2K3C7;D4AE31	6;6	5;5	5;5		Fam126a	tr|A0A0G2K3C7|A0A0G2K3C7_RAT Family with sequence similarity 126, member A OS=Rattus norvegicus OX=10116 GN=Fam126a PE=4 SV=1;tr|D4AE31|D4AE31_RAT Family with sequence similarity 126, member A OS=Rattus norvegicus OX=10116 GN=Fam126a PE=1 SV=1	2	6	5	5	5	3	3	3	3	3	2	2	3	2	3	4	2	2	2	2	2	1	1	2	1	2	4	2	2	2	2	2	1	1	2	1	2	22.4	19.5	19.5	41.502	370
A0A0G2K3D7;Q672J3	A0A0G2K3D7;Q672J3	3;3	3;3	3;3		Zbtb1	tr|A0A0G2K3D7|A0A0G2K3D7_RAT Zinc finger and BTB domain-containing 1 OS=Rattus norvegicus OX=10116 GN=Zbtb1 PE=1 SV=1;tr|Q672J3|Q672J3_RAT RCG62186 OS=Rattus norvegicus OX=10116 GN=Zbtb1 PE=2 SV=1	2	3	3	3	3	0	0	0	0	0	0	0	0	0	0	3	0	0	0	0	0	0	0	0	0	0	3	0	0	0	0	0	0	0	0	0	0	5	5	5	73.069	644
V9GZ80;A0A0G2K3E7;Q9QXT4	V9GZ80;A0A0G2K3E7;Q9QXT4	10;10;8	6;6;4	6;6;4	Probable N-acetyltransferase CML1	LOC100910868;Cml1	tr|V9GZ80|V9GZ80_RAT Camello-like 2, isoform CRA_a OS=Rattus norvegicus OX=10116 GN=LOC103690120 PE=1 SV=1;tr|A0A0G2K3E7|A0A0G2K3E7_RAT N-acetyltransferase 8 (GCN5-related) family member 1 OS=Rattus norvegicus OX=10116 GN=Nat8f1 PE=1 SV=1;sp|Q9QXT4|CMLO1_R	3	10	6	6	10	7	6	5	8	7	8	8	8	9	8	6	3	2	2	4	3	4	4	4	5	4	6	3	2	2	4	3	4	4	4	5	4	45	32.5	32.5	26.059	231
A0A0G2K3F1;B2RZA0;F7F0A6	A0A0G2K3F1;B2RZA0;F7F0A6	7;5;5	7;5;5	7;5;5		RGD1565059	tr|A0A0G2K3F1|A0A0G2K3F1_RAT Similar to hypothetical protein E130311K13 OS=Rattus norvegicus OX=10116 GN=RGD1565059 PE=1 SV=1;tr|B2RZA0|B2RZA0_RAT RGD1565059 protein OS=Rattus norvegicus OX=10116 GN=RGD1565059 PE=2 SV=1;tr|F7F0A6|F7F0A6_RAT Similar to hypo	3	7	7	7	7	1	1	1	0	0	1	1	0	0	0	7	1	1	1	0	0	1	1	0	0	0	7	1	1	1	0	0	1	1	0	0	0	25.5	25.5	25.5	33.798	294
A0A0G2K9Y5;A0A0G2K3G0;Q99PS8	A0A0G2K9Y5;A0A0G2K3G0;Q99PS8	18;18;18	18;18;18	18;18;18	Histidine-rich glycoprotein	Hrg	tr|A0A0G2K9Y5|A0A0G2K9Y5_RAT Histidine-rich glycoprotein OS=Rattus norvegicus OX=10116 GN=Hrg PE=1 SV=1;tr|A0A0G2K3G0|A0A0G2K3G0_RAT Histidine-rich glycoprotein OS=Rattus norvegicus OX=10116 GN=Hrg PE=1 SV=1;sp|Q99PS8|HRG_RAT Histidine-rich glycoprotein OS	3	18	18	18	18	14	14	15	15	15	13	10	11	11	9	18	14	14	15	15	15	13	10	11	11	9	18	14	14	15	15	15	13	10	11	11	9	36.3	36.3	36.3	57.926	515
A0A0G2K3G9;A4QN30;O55000	A0A0G2K3G9;A4QN30;O55000	6;6;6	6;6;6	6;6;6	Serine/threonine-protein phosphatase 1 regulatory subunit 10	Ppp1r10	tr|A0A0G2K3G9|A0A0G2K3G9_RAT Serine/threonine-protein phosphatase 1 regulatory subunit 10 OS=Rattus norvegicus OX=10116 GN=Ppp1r10 PE=1 SV=1;tr|A4QN30|A4QN30_RAT Protein phosphatase 1, regulatory subunit 10 OS=Rattus norvegicus OX=10116 GN=Ppp1r10 PE=2 SV=	3	6	6	6	6	3	1	2	1	2	0	0	0	2	0	6	3	1	2	1	2	0	0	0	2	0	6	3	1	2	1	2	0	0	0	2	0	7.4	7.4	7.4	92.486	867
A0A0G2K3H2;F1LRS2;Q45N69;B2RZA1	A0A0G2K3H2;F1LRS2	42;41;14;12	39;38;14;9	37;36;13;8		Dock7	tr|A0A0G2K3H2|A0A0G2K3H2_RAT Dedicator of cytokinesis 7 OS=Rattus norvegicus OX=10116 GN=Dock7 PE=1 SV=1;tr|F1LRS2|F1LRS2_RAT Dedicator of cytokinesis 7 OS=Rattus norvegicus OX=10116 GN=Dock7 PE=1 SV=2	4	42	39	37	41	16	19	18	15	13	10	9	13	11	8	38	14	17	16	13	11	8	7	11	9	7	36	13	16	15	12	11	7	6	11	9	7	25.1	24	23.3	241.29	2129
A0A0G2K3H4;A0A0G2JU16;B2RYE5	A0A0G2K3H4;A0A0G2JU16;B2RYE5	6;5;5	4;3;3	4;3;3	Band 4.1-like protein 4B	Epb41l4b	tr|A0A0G2K3H4|A0A0G2K3H4_RAT Band 4.1-like protein 4B OS=Rattus norvegicus OX=10116 GN=Epb41l4b PE=1 SV=1;tr|A0A0G2JU16|A0A0G2JU16_RAT Band 4.1-like protein 4B OS=Rattus norvegicus OX=10116 GN=Epb41l4b PE=1 SV=1;sp|B2RYE5|E41LB_RAT Band 4.1-like protein 4B	3	6	4	4	6	2	3	2	2	3	3	2	1	2	2	4	1	1	0	0	1	1	0	0	1	0	4	1	1	0	0	1	1	0	0	1	0	9	6.4	6.4	83.374	745
D3ZBP2;A0A0G2K3H5	D3ZBP2;A0A0G2K3H5	20;20	20;20	20;20		Sin3a	tr|D3ZBP2|D3ZBP2_RAT SIN3 transcription regulator family member A OS=Rattus norvegicus OX=10116 GN=Sin3a PE=1 SV=1;tr|A0A0G2K3H5|A0A0G2K3H5_RAT SIN3 transcription regulator family member A OS=Rattus norvegicus OX=10116 GN=Sin3a PE=1 SV=1	2	20	20	20	20	9	5	9	10	5	2	3	5	2	5	20	9	5	9	10	5	2	3	5	2	5	20	9	5	9	10	5	2	3	5	2	5	23.6	23.6	23.6	127.8	1129
A0A0G2K3H7	A0A0G2K3H7	9	9	9			tr|A0A0G2K3H7|A0A0G2K3H7_RAT WD repeat domain 72 OS=Rattus norvegicus OX=10116 GN=Wdr72 PE=4 SV=1	1	9	9	9	9	2	2	1	1	1	2	1	0	1	1	9	2	2	1	1	1	2	1	0	1	1	9	2	2	1	1	1	2	1	0	1	1	12.3	12.3	12.3	102.92	925
A0A0G2K3I0;D4ACL8	A0A0G2K3I0;D4ACL8	27;27	27;27	27;27		Atm	tr|A0A0G2K3I0|A0A0G2K3I0_RAT Serine-protein kinase ATM OS=Rattus norvegicus OX=10116 GN=Atm PE=1 SV=1;tr|D4ACL8|D4ACL8_RAT Serine-protein kinase ATM OS=Rattus norvegicus OX=10116 GN=Atm PE=1 SV=1	2	27	27	27	27	4	4	3	5	1	3	1	1	2	4	27	4	4	3	5	1	3	1	1	2	4	27	4	4	3	5	1	3	1	1	2	4	9.3	9.3	9.3	348.91	3062
Q8VIA9;P70608;A0A0G2K3I1;P30823;Q78E64;Q62971;Q3V5G8;B5D5N9-2	Q8VIA9;P70608;A0A0G2K3I1;P30823;Q78E64;Q62971;Q3V5G8;B5D5N9-2	2;2;2;2;1;1;1;1	2;2;2;2;1;1;1;1	2;2;2;2;1;1;1;1	High affinity cationic amino acid transporter 1	Slc7a1	tr|Q8VIA9|Q8VIA9_RAT Ecotropic retrovirus receptor OS=Rattus norvegicus OX=10116 PE=2 SV=1;tr|P70608|P70608_RAT Cationic amino acid transporter-1 OS=Rattus norvegicus OX=10116 GN=Slc7a1 PE=2 SV=1;tr|A0A0G2K3I1|A0A0G2K3I1_RAT High affinity cationic amino ac	8	2	2	2	2	0	0	0	0	1	0	0	0	1	0	2	0	0	0	0	1	0	0	0	1	0	2	0	0	0	0	1	0	0	0	1	0	3.8	3.8	3.8	67.269	624
B5DFF7;G3V9L3;A0A0G2K3I9	B5DFF7;G3V9L3;A0A0G2K3I9	9;9;9	9;9;9	9;9;9		Dusp3	tr|B5DFF7|B5DFF7_RAT Dusp3 protein OS=Rattus norvegicus OX=10116 GN=Dusp3 PE=2 SV=1;tr|G3V9L3|G3V9L3_RAT Dual-specificity phosphatase 3 OS=Rattus norvegicus OX=10116 GN=Dusp3 PE=1 SV=2;tr|A0A0G2K3I9|A0A0G2K3I9_RAT Dual-specificity phosphatase 3 OS=Rattus n	3	9	9	9	9	8	8	7	8	8	8	8	8	8	7	9	8	8	7	8	8	8	8	8	8	7	9	8	8	7	8	8	8	8	8	8	7	60	60	60	20.468	185
A0A0G2K3J3;A2VCW7;Q63665-3;Q63665-2;Q63665	A0A0G2K3J3;A2VCW7;Q63665-3;Q63665-2;Q63665	2;2;2;2;2	2;2;2;2;2	2;2;2;2;2	Upstream stimulatory factor 2	Usf2	tr|A0A0G2K3J3|A0A0G2K3J3_RAT Upstream stimulatory factor 2 OS=Rattus norvegicus OX=10116 GN=Usf2 PE=1 SV=1;tr|A2VCW7|A2VCW7_RAT Upstream transcription factor 2 OS=Rattus norvegicus OX=10116 GN=Usf2 PE=2 SV=1;sp|Q63665-3|USF2_RAT Isoform 3 of Upstream stimu	5	2	2	2	2	0	0	1	0	0	0	0	0	0	0	2	0	0	1	0	0	0	0	0	0	0	2	0	0	1	0	0	0	0	0	0	0	7.4	7.4	7.4	36.08	339
A0A0G2K3K1;D3ZPG5	A0A0G2K3K1;D3ZPG5	5;5	5;5	5;5	Ubiquitin carboxyl-terminal hydrolase 30	Usp30	tr|A0A0G2K3K1|A0A0G2K3K1_RAT Ubiquitin carboxyl-terminal hydrolase 30 OS=Rattus norvegicus OX=10116 GN=Usp30 PE=1 SV=1;sp|D3ZPG5|UBP30_RAT Ubiquitin carboxyl-terminal hydrolase 30 OS=Rattus norvegicus OX=10116 GN=Usp30 PE=3 SV=1	2	5	5	5	5	0	0	1	0	1	0	0	1	1	1	5	0	0	1	0	1	0	0	1	1	1	5	0	0	1	0	1	0	0	1	1	1	13.7	13.7	13.7	54.386	483
A0A0G2K3K7;Q4G050	A0A0G2K3K7;Q4G050	4;4	4;4	4;4	MAP kinase-interacting serine/threonine-protein kinase 1	Mknk1	tr|A0A0G2K3K7|A0A0G2K3K7_RAT MAP kinase-interacting serine/threonine-protein kinase 1 OS=Rattus norvegicus OX=10116 GN=Mknk1 PE=3 SV=1;sp|Q4G050|MKNK1_RAT MAP kinase-interacting serine/threonine-protein kinase 1 OS=Rattus norvegicus OX=10116 GN=Mknk1 PE=2	2	4	4	4	4	0	0	1	0	0	0	0	0	0	0	4	0	0	1	0	0	0	0	0	0	0	4	0	0	1	0	0	0	0	0	0	0	12.2	12.2	12.2	46.969	419
A0A0G2K3L7;D3ZDD7;A0A0G2JV89;Q9JKU6	A0A0G2K3L7;D3ZDD7;A0A0G2JV89;Q9JKU6	11;11;10;8	7;7;7;5	7;7;7;5	Spermatid perinuclear RNA-binding protein	Strbp	tr|A0A0G2K3L7|A0A0G2K3L7_RAT Spermatid perinuclear RNA binding protein, isoform CRA_b OS=Rattus norvegicus OX=10116 GN=Strbp PE=1 SV=1;tr|D3ZDD7|D3ZDD7_RAT Spermatid perinuclear RNA binding protein, isoform CRA_a OS=Rattus norvegicus OX=10116 GN=Strbp PE=1	4	11	7	7	11	4	6	5	5	5	5	4	3	4	3	7	1	3	2	2	2	2	1	0	1	0	7	1	3	2	2	2	2	1	0	1	0	16.7	10.6	10.6	70.833	648
A0A0G2K3L8;Q5U2Y7	A0A0G2K3L8	22;8	22;8	22;8			tr|A0A0G2K3L8|A0A0G2K3L8_RAT WD repeat and FYVE domain-containing 1 OS=Rattus norvegicus OX=10116 GN=Wdfy1 PE=1 SV=1	2	22	22	22	22	11	11	11	11	11	12	13	12	11	11	22	11	11	11	11	11	12	13	12	11	11	22	11	11	11	11	11	12	13	12	11	11	59	59	59	46.175	410
A0A0G2K3M7;Q4V7A6	A0A0G2K3M7;Q4V7A6	4;4	4;4	4;4	PHD finger protein 10	Phf10	tr|A0A0G2K3M7|A0A0G2K3M7_RAT PHD finger protein 10 OS=Rattus norvegicus OX=10116 GN=Phf10 PE=1 SV=1;sp|Q4V7A6|PHF10_RAT PHD finger protein 10 OS=Rattus norvegicus OX=10116 GN=Phf10 PE=1 SV=2	2	4	4	4	4	0	0	1	1	0	0	0	0	0	0	4	0	0	1	1	0	0	0	0	0	0	4	0	0	1	1	0	0	0	0	0	0	12.2	12.2	12.2	46.51	410
A0A0G2K3N2;F1M0B5	A0A0G2K3N2;F1M0B5	2;2	2;2	2;2		Cd84	tr|A0A0G2K3N2|A0A0G2K3N2_RAT CD84 molecule OS=Rattus norvegicus OX=10116 GN=Cd84 PE=4 SV=1;tr|F1M0B5|F1M0B5_RAT CD84 molecule OS=Rattus norvegicus OX=10116 GN=Cd84 PE=4 SV=3	2	2	2	2	2	0	0	0	1	0	0	0	0	0	0	2	0	0	0	1	0	0	0	0	0	0	2	0	0	0	1	0	0	0	0	0	0	7.1	7.1	7.1	36.617	325
A0A0G2K3N5;F1LRD7;P31503;A0A0G2KAN4;A0A0G2K3R5;P42571-2;Q63526;Q63388	A0A0G2K3N5;F1LRD7;P31503;A0A0G2KAN4;A0A0G2K3R5;P42571-2	6;6;6;3;3;3;2;2	6;6;6;3;3;3;2;2	3;3;3;0;0;0;0;0	POU domain protein;POU domain, class 2, transcription factor 1;POU domain, class 2, transcription factor 3	Pou2f1;Pou2f3	tr|A0A0G2K3N5|A0A0G2K3N5_RAT POU domain protein OS=Rattus norvegicus OX=10116 GN=Pou2f1 PE=1 SV=1;tr|F1LRD7|F1LRD7_RAT POU domain protein OS=Rattus norvegicus OX=10116 GN=Pou2f1 PE=1 SV=2;sp|P31503|PO2F1_RAT POU domain, class 2, transcription factor 1 (Fra	8	6	6	3	6	1	2	2	2	0	0	0	0	1	0	6	1	2	2	2	0	0	0	0	1	0	3	0	1	1	1	0	0	0	0	1	0	13.3	13.3	8.3	74.962	723
A0A0G2K3N6;A0A0G2K6G9	A0A0G2K3N6;A0A0G2K6G9	5;5	3;3	3;3			tr|A0A0G2K3N6|A0A0G2K3N6_RAT Lysine demethylase 5B OS=Rattus norvegicus OX=10116 GN=Kdm5b PE=4 SV=1;tr|A0A0G2K6G9|A0A0G2K6G9_RAT Lysine demethylase 5B OS=Rattus norvegicus OX=10116 GN=Kdm5b PE=4 SV=1	2	5	3	3	5	0	1	1	0	1	0	0	1	0	0	3	0	1	0	0	1	0	0	1	0	0	3	0	1	0	0	1	0	0	1	0	0	4.2	2.3	2.3	163.05	1433
A0A0G2K3P7;Q5RJS7	A0A0G2K3P7	13;2	11;2	11;2			tr|A0A0G2K3P7|A0A0G2K3P7_RAT Phospholipid-transporting ATPase OS=Rattus norvegicus OX=10116 GN=Atp11b PE=1 SV=1	2	13	11	11	13	3	3	3	4	2	2	2	2	2	2	11	2	3	2	3	2	1	1	1	1	1	11	2	3	2	3	2	1	1	1	1	1	15.1	13.8	13.8	127.23	1126
A0A0G2K3Q1;Q6AY70;A0A0G2K3M8	A0A0G2K3Q1;Q6AY70;A0A0G2K3M8	4;4;3	4;4;3	4;4;3	KAT8 regulatory NSL complex subunit 2	Kansl2	tr|A0A0G2K3Q1|A0A0G2K3Q1_RAT KAT8 regulatory NSL complex subunit 2 OS=Rattus norvegicus OX=10116 GN=Kansl2 PE=4 SV=1;sp|Q6AY70|KANL2_RAT KAT8 regulatory NSL complex subunit 2 OS=Rattus norvegicus OX=10116 GN=Kansl2 PE=1 SV=2;tr|A0A0G2K3M8|A0A0G2K3M8_RAT KA	3	4	4	4	4	1	1	2	0	0	1	0	0	0	0	4	1	1	2	0	0	1	0	0	0	0	4	1	1	2	0	0	1	0	0	0	0	18.4	18.4	18.4	32.735	293
A0A0G2K3Q6;P09117;Q6PCU3;A0A0G2QC57	A0A0G2K3Q6;P09117	10;10;3;3	6;6;3;3	6;6;3;3	Fructose-bisphosphate aldolase C	Aldoc	tr|A0A0G2K3Q6|A0A0G2K3Q6_RAT Fructose-bisphosphate aldolase OS=Rattus norvegicus OX=10116 GN=Aldoc PE=1 SV=1;sp|P09117|ALDOC_RAT Fructose-bisphosphate aldolase C OS=Rattus norvegicus OX=10116 GN=Aldoc PE=1 SV=3	4	10	6	6	10	3	3	4	5	3	3	2	2	4	2	6	0	0	0	1	0	0	0	0	2	0	6	0	0	0	1	0	0	0	0	2	0	33	19.6	19.6	40.484	373
D3ZGU6;A0A0G2K3R1;REV__M0R4M2	D3ZGU6;A0A0G2K3R1	18;18;1	18;18;1	18;18;1		Map3k4	tr|D3ZGU6|D3ZGU6_RAT Mitogen activated protein kinase kinase kinase 4 (Predicted) OS=Rattus norvegicus OX=10116 GN=Map3k4 PE=1 SV=1;tr|A0A0G2K3R1|A0A0G2K3R1_RAT Mitogen-activated protein kinase kinase kinase 4 OS=Rattus norvegicus OX=10116 GN=Map3k4 PE=1 S	3	18	18	18	18	2	3	2	2	3	3	3	2	2	1	18	2	3	2	2	3	3	3	2	2	1	18	2	3	2	2	3	3	3	2	2	1	14.3	14.3	14.3	157.3	1387
A0A0G2K3S4	A0A0G2K3S4	12	6	5			tr|A0A0G2K3S4|A0A0G2K3S4_RAT ATP-binding cassette subfamily A member 9 OS=Rattus norvegicus OX=10116 GN=Abca9 PE=1 SV=1	1	12	6	5	12	10	9	9	9	8	3	5	5	6	6	6	4	3	4	3	3	1	2	1	1	2	5	3	3	3	2	2	1	2	1	1	2	7.4	4.3	3.8	183.23	1623
A0A0G2K3S6;P70501	A0A0G2K3S6;P70501	11;10	11;10	11;10	RNA-binding protein 10	Rbm10	tr|A0A0G2K3S6|A0A0G2K3S6_RAT RNA binding motif protein 10, isoform CRA_a OS=Rattus norvegicus OX=10116 GN=Rbm10 PE=1 SV=1;sp|P70501|RBM10_RAT RNA-binding protein 10 OS=Rattus norvegicus OX=10116 GN=Rbm10 PE=1 SV=1	2	11	11	11	11	2	2	3	1	3	2	1	2	2	2	11	2	2	3	1	3	2	1	2	2	2	11	2	2	3	1	3	2	1	2	2	2	13.4	13.4	13.4	103.58	930
A0A0G2K3U1;Q02356	A0A0G2K3U1;Q02356	28;28	28;28	27;27	AMP deaminase 2	Ampd2	tr|A0A0G2K3U1|A0A0G2K3U1_RAT AMP deaminase OS=Rattus norvegicus OX=10116 GN=Ampd2 PE=1 SV=1;sp|Q02356|AMPD2_RAT AMP deaminase 2 OS=Rattus norvegicus OX=10116 GN=Ampd2 PE=1 SV=2	2	28	28	27	28	13	13	14	15	13	14	14	10	16	15	28	13	13	14	15	13	14	14	10	16	15	27	12	12	13	14	12	13	13	9	15	14	33.6	33.6	33.6	92.084	798
A0A0G2K3V4;G3V6F4;P56558;A0A096MJY3	A0A0G2K3V4;G3V6F4;P56558	30;28;28;6	30;28;28;6	30;28;28;6	UDP-N-acetylglucosamine--peptide N-acetylglucosaminyltransferase 110 kDa subunit	Ogt	tr|A0A0G2K3V4|A0A0G2K3V4_RAT O-linked N-acetylglucosamine (GlcNAc) transferase (UDP-N-acetylglucosamine:polypeptide-N-acetylglucosaminyl transferase), isoform CRA_a OS=Rattus norvegicus OX=10116 GN=Ogt PE=1 SV=1;tr|G3V6F4|G3V6F4_RAT O-linked N-acetylglucos	4	30	30	30	30	14	15	14	15	16	17	15	17	15	15	30	14	15	14	15	16	17	15	17	15	15	30	14	15	14	15	16	17	15	17	15	15	35.9	35.9	35.9	116.95	1046
A0A0G2K3V7;Q9WUL0;Q7M0H8	A0A0G2K3V7;Q9WUL0	27;27;1	27;27;1	24;24;1	DNA topoisomerase 1	Top1	tr|A0A0G2K3V7|A0A0G2K3V7_RAT DNA topoisomerase 1 OS=Rattus norvegicus OX=10116 GN=Top1 PE=1 SV=1;sp|Q9WUL0|TOP1_RAT DNA topoisomerase 1 OS=Rattus norvegicus OX=10116 GN=Top1 PE=1 SV=1	3	27	27	24	27	19	20	20	21	19	15	18	18	17	19	27	19	20	20	21	19	15	18	18	17	19	24	17	18	18	18	17	13	15	15	15	16	38.1	38.1	33.6	88.577	748
A0A0G2K3W1	A0A0G2K3W1	21	21	21			tr|A0A0G2K3W1|A0A0G2K3W1_RAT von Willebrand factor A domain-containing 8 OS=Rattus norvegicus OX=10116 GN=Vwa8 PE=1 SV=1	1	21	21	21	21	11	14	14	13	14	14	14	15	15	14	21	11	14	14	13	14	14	14	15	15	14	21	11	14	14	13	14	14	14	15	15	14	49.1	49.1	49.1	53.76	481
A0A0G2K3W2;Q7TPK2;A0A0G2JXI1	A0A0G2K3W2;Q7TPK2;A0A0G2JXI1	3;3;2	3;3;2	2;2;2		F5	tr|A0A0G2K3W2|A0A0G2K3W2_RAT Coagulation factor V OS=Rattus norvegicus OX=10116 GN=F5 PE=1 SV=1;tr|Q7TPK2|Q7TPK2_RAT Ac2-120 OS=Rattus norvegicus OX=10116 GN=F5 PE=2 SV=1;tr|A0A0G2JXI1|A0A0G2JXI1_RAT Coagulation factor V OS=Rattus norvegicus OX=10116 GN=F5	3	3	3	2	3	0	0	0	0	0	0	0	0	0	1	3	0	0	0	0	0	0	0	0	0	1	2	0	0	0	0	0	0	0	0	0	0	2.3	2.3	1.7	190.99	1688
D3ZKL3;A0A0G2K3Y6	D3ZKL3;A0A0G2K3Y6	7;7	7;7	3;3		Cpeb4	tr|D3ZKL3|D3ZKL3_RAT Cytoplasmic polyadenylation element binding protein 4 (Predicted) OS=Rattus norvegicus OX=10116 GN=Cpeb4 PE=1 SV=1;tr|A0A0G2K3Y6|A0A0G2K3Y6_RAT Cytoplasmic polyadenylation element-binding protein 4 OS=Rattus norvegicus OX=10116 GN=Cpeb	2	7	7	3	7	1	1	1	1	2	1	1	2	2	1	7	1	1	1	1	2	1	1	2	2	1	3	1	1	1	1	2	1	1	2	1	1	12.2	12.2	4.7	79.144	721
A0A0G2K3Z9;Q63716	A0A0G2K3Z9;Q63716	20;20	20;20	18;18	Peroxiredoxin-1	Prdx1	tr|A0A0G2K3Z9|A0A0G2K3Z9_RAT Uncharacterized protein OS=Rattus norvegicus OX=10116 PE=4 SV=1;sp|Q63716|PRDX1_RAT Peroxiredoxin-1 OS=Rattus norvegicus OX=10116 GN=Prdx1 PE=1 SV=1	2	20	20	18	20	17	17	18	17	18	17	17	17	16	17	20	17	17	18	17	18	17	17	17	16	17	18	15	15	16	15	16	15	15	15	14	15	69.8	69.8	69.8	22.164	199
A0A0G2K401;A0A0G2K5P9	A0A0G2K401;A0A0G2K5P9	38;37	38;37	5;5			tr|A0A0G2K401|A0A0G2K401_RAT Propionyl-CoA carboxylase alpha chain, mitochondrial OS=Rattus norvegicus OX=10116 GN=Pcca PE=1 SV=1;tr|A0A0G2K5P9|A0A0G2K5P9_RAT Propionyl-CoA carboxylase alpha chain, mitochondrial OS=Rattus norvegicus OX=10116 GN=Pcca PE=1 S	2	38	38	5	38	31	31	31	29	34	33	33	33	33	33	38	31	31	31	29	34	33	33	33	33	33	5	3	3	3	3	4	4	4	4	4	4	56.6	56.6	6.5	79.811	723
D4AEI5;A0A0G2K402	D4AEI5;A0A0G2K402	13;13	13;13	13;13		Myef2	tr|D4AEI5|D4AEI5_RAT Myelin expression factor 2 OS=Rattus norvegicus OX=10116 GN=Myef2 PE=1 SV=1;tr|A0A0G2K402|A0A0G2K402_RAT Myelin expression factor 2 OS=Rattus norvegicus OX=10116 GN=Myef2 PE=1 SV=1	2	13	13	13	13	3	4	5	7	6	4	6	5	3	6	13	3	4	5	7	6	4	6	5	3	6	13	3	4	5	7	6	4	6	5	3	6	23.5	23.5	23.5	63.349	591
A0A0G2K412;D3ZWW0	A0A0G2K412;D3ZWW0	1;1	1;1	1;1		Slc35c1	tr|A0A0G2K412|A0A0G2K412_RAT Solute carrier family 35 member C1 OS=Rattus norvegicus OX=10116 GN=Slc35c1 PE=1 SV=1;tr|D3ZWW0|D3ZWW0_RAT Solute carrier family 35 member C1 OS=Rattus norvegicus OX=10116 GN=Slc35c1 PE=1 SV=1	2	1	1	1	1	0	0	0	0	0	0	0	0	0	0	1	0	0	0	0	0	0	0	0	0	0	1	0	0	0	0	0	0	0	0	0	0	3.1	3.1	3.1	38.255	350
A0A0G2KA28;B2RYF5;A0A0G2K419	A0A0G2KA28;B2RYF5;A0A0G2K419	3;3;3	3;3;3	3;3;3		Med9	tr|A0A0G2KA28|A0A0G2KA28_RAT Mediator of RNA polymerase II transcription subunit 9 OS=Rattus norvegicus OX=10116 GN=Med9 PE=3 SV=1;tr|B2RYF5|B2RYF5_RAT Mediator of RNA polymerase II transcription subunit 9 OS=Rattus norvegicus OX=10116 GN=Med9 PE=2 SV=1;tr	3	3	3	3	3	1	0	0	0	0	0	0	0	0	0	3	1	0	0	0	0	0	0	0	0	0	3	1	0	0	0	0	0	0	0	0	0	36.4	36.4	36.4	15.567	140
A0A0G2K423;Q5RJL5;P16310-2;A0A0H2UHM8;Q6LCP3	A0A0G2K423;Q5RJL5;P16310-2;A0A0H2UHM8	6;6;6;5;1	1;1;1;0;0	1;1;1;0;0	Growth hormone receptor;Growth hormone-binding protein	Ghr	tr|A0A0G2K423|A0A0G2K423_RAT Growth hormone receptor OS=Rattus norvegicus OX=10116 GN=Ghr PE=4 SV=1;tr|Q5RJL5|Q5RJL5_RAT Ghr protein OS=Rattus norvegicus OX=10116 GN=Ghr PE=2 SV=1;sp|P16310-2|GHR_RAT Isoform 2 of Growth hormone receptor OS=Rattus norvegicu	5	6	1	1	6	1	2	0	0	0	0	0	0	0	0	1	0	1	0	0	0	0	0	0	0	0	1	0	1	0	0	0	0	0	0	0	0	32.2	7.3	7.3	27.072	233
A0A0G2K427;A0A0G2QC03;Q0IKU7;D4A0T2	A0A0G2K427;A0A0G2QC03	21;20;10;8	21;20;10;8	21;20;10;8			tr|A0A0G2K427|A0A0G2K427_RAT Influenza virus NS1A binding protein (Predicted), isoform CRA_b OS=Rattus norvegicus OX=10116 GN=Ivns1abp PE=1 SV=1;tr|A0A0G2QC03|A0A0G2QC03_RAT Influenza virus NS1A-binding protein OS=Rattus norvegicus OX=10116 GN=Ivns1abp PE=	4	21	21	21	21	7	5	4	5	6	7	7	5	5	5	21	7	5	4	5	6	7	7	5	5	5	21	7	5	4	5	6	7	7	5	5	5	45.5	45.5	45.5	71.508	642
A0A0G2K428;D4A8U7;P28023	A0A0G2K428;D4A8U7;P28023	47;47;45	47;47;45	47;47;45	Dynactin subunit 1	Dctn1	tr|A0A0G2K428|A0A0G2K428_RAT Dynactin subunit 1 OS=Rattus norvegicus OX=10116 GN=Dctn1 PE=1 SV=1;tr|D4A8U7|D4A8U7_RAT Dynactin 1, isoform CRA_a OS=Rattus norvegicus OX=10116 GN=Dctn1 PE=1 SV=2;sp|P28023|DCTN1_RAT Dynactin subunit 1 OS=Rattus norvegicus OX=	3	47	47	47	46	28	21	27	29	26	27	26	26	25	21	46	28	21	27	29	26	27	26	26	25	21	46	28	21	27	29	26	27	26	26	25	21	46.4	46.4	46.4	139.84	1263
F1LSD1;A0A0G2K429;Q03343	F1LSD1;A0A0G2K429;Q03343	17;17;16	17;17;16	10;10;9	Adenylate cyclase type 6	Adcy6	tr|F1LSD1|F1LSD1_RAT Adenylate cyclase OS=Rattus norvegicus OX=10116 GN=Adcy6 PE=1 SV=2;tr|A0A0G2K429|A0A0G2K429_RAT Adenylate cyclase OS=Rattus norvegicus OX=10116 GN=Adcy6 PE=1 SV=1;sp|Q03343|ADCY6_RAT Adenylate cyclase type 6 OS=Rattus norvegicus OX=101	3	17	17	10	16	7	4	7	6	2	5	6	3	5	5	16	7	4	7	6	2	5	6	3	5	5	9	4	1	4	3	1	2	3	1	3	2	15.4	15.4	9.6	130.52	1166
A0A0G2K435;G3V8B8;Q75N36	A0A0G2K435;G3V8B8;Q75N36	17;16;16	17;16;16	17;16;16		Dnajc7	tr|A0A0G2K435|A0A0G2K435_RAT DnaJ heat shock protein family (Hsp40) member C7 OS=Rattus norvegicus OX=10116 GN=Dnajc7 PE=1 SV=1;tr|G3V8B8|G3V8B8_RAT DnaJ heat shock protein family (Hsp40) member C7 OS=Rattus norvegicus OX=10116 GN=Dnajc7 PE=1 SV=2;tr|Q75N3	3	17	17	17	17	7	7	7	9	7	7	7	9	10	8	17	7	7	7	9	7	7	7	9	10	8	17	7	7	7	9	7	7	7	9	10	8	30.6	30.6	30.6	65.528	579
A0A0G2K437	A0A0G2K437	9	9	8			tr|A0A0G2K437|A0A0G2K437_RAT Autocrine motility factor receptor OS=Rattus norvegicus OX=10116 GN=Amfr PE=1 SV=1	1	9	9	8	9	0	3	2	1	0	2	1	1	1	2	9	0	3	2	1	0	2	1	1	1	2	8	0	2	2	1	0	2	1	1	1	2	17.9	17.9	16.8	70.7	630
A0A0G2K4L2;E9PTJ8;A0A0G2K446;Q5BK37;Q9Z1I6;A0A0G2JU01	A0A0G2K4L2;E9PTJ8;A0A0G2K446;Q5BK37;Q9Z1I6;A0A0G2JU01	24;24;24;24;24;23	24;24;24;24;24;23	24;24;24;24;24;23	Rho guanine nucleotide exchange factor 1	Arhgef1	tr|A0A0G2K4L2|A0A0G2K4L2_RAT Rho guanine nucleotide exchange factor 1 OS=Rattus norvegicus OX=10116 GN=Arhgef1 PE=1 SV=1;tr|E9PTJ8|E9PTJ8_RAT Rho guanine nucleotide exchange factor 1 OS=Rattus norvegicus OX=10116 GN=Arhgef1 PE=1 SV=3;tr|A0A0G2K446|A0A0G2K4	6	24	24	24	24	13	13	15	15	10	8	5	7	4	6	24	13	13	15	15	10	8	5	7	4	6	24	13	13	15	15	10	8	5	7	4	6	31.1	31.1	31.1	101.9	914
A0A0G2K452	A0A0G2K452	1	1	1			tr|A0A0G2K452|A0A0G2K452_RAT Cytochrome b561 family, member D1 OS=Rattus norvegicus OX=10116 GN=Cyb561d1 PE=4 SV=1	1	1	1	1	1	0	0	0	0	0	0	0	0	0	0	1	0	0	0	0	0	0	0	0	0	0	1	0	0	0	0	0	0	0	0	0	0	6.1	6.1	6.1	25.462	229
B0BN52;A0A0G2K459;A0A0G2K7P7	B0BN52;A0A0G2K459;A0A0G2K7P7	13;13;11	13;13;11	13;13;11		Mtch2	tr|B0BN52|B0BN52_RAT Mitochondrial carrier 2 OS=Rattus norvegicus OX=10116 GN=Mtch2 PE=2 SV=1;tr|A0A0G2K459|A0A0G2K459_RAT Mitochondrial carrier 2 OS=Rattus norvegicus OX=10116 GN=Mtch2 PE=1 SV=1;tr|A0A0G2K7P7|A0A0G2K7P7_RAT Mitochondrial carrier 2 OS=Ratt	3	13	13	13	13	10	11	12	10	11	11	11	12	12	12	13	10	11	12	10	11	11	11	12	12	12	13	10	11	12	10	11	11	11	12	12	12	54.1	54.1	54.1	33.528	303
A0A0G2K464;Q9JKE3	A0A0G2K464;Q9JKE3	2;2	2;2	2;2	Secretory carrier-associated membrane protein 5	Scamp5	tr|A0A0G2K464|A0A0G2K464_RAT Secretory carrier-associated membrane protein OS=Rattus norvegicus OX=10116 GN=Scamp5 PE=1 SV=1;sp|Q9JKE3|SCAM5_RAT Secretory carrier-associated membrane protein 5 OS=Rattus norvegicus OX=10116 GN=Scamp5 PE=2 SV=1	2	2	2	2	2	1	2	2	1	1	2	1	2	2	2	2	1	2	2	1	1	2	1	2	2	2	2	1	2	2	1	1	2	1	2	2	2	8.5	8.5	8.5	26.068	235
A0A0G2K466;D4A0Y4	A0A0G2K466;D4A0Y4	12;12	12;12	12;12		Oxnad1	tr|A0A0G2K466|A0A0G2K466_RAT Oxidoreductase NAD-binding domain containing 1 (Predicted), isoform CRA_a OS=Rattus norvegicus OX=10116 GN=Oxnad1 PE=1 SV=1;tr|D4A0Y4|D4A0Y4_RAT Oxidoreductase NAD-binding domain containing 1 (Predicted), isoform CRA_b OS=Rattu	2	12	12	12	12	8	8	7	9	9	8	8	8	8	9	12	8	8	7	9	9	8	8	8	8	9	12	8	8	7	9	9	8	8	8	8	9	41.9	41.9	41.9	34.847	310
A0A0G2K470;Q924S3	A0A0G2K470	14;2	14;2	14;2			tr|A0A0G2K470|A0A0G2K470_RAT Integrin subunit alpha 2 OS=Rattus norvegicus OX=10116 GN=Itga2 PE=3 SV=1	2	14	14	14	14	7	9	9	6	6	3	2	1	0	2	14	7	9	9	6	6	3	2	1	0	2	14	7	9	9	6	6	3	2	1	0	2	16	16	16	128.84	1178
A0A0G2K472	A0A0G2K472	46	46	3			tr|A0A0G2K472|A0A0G2K472_RAT Cytoplasmic FMR1-interacting protein OS=Rattus norvegicus OX=10116 GN=Cyfip1 PE=1 SV=1	1	46	46	3	46	29	23	26	26	24	26	21	26	26	26	46	29	23	26	26	24	26	21	26	26	26	3	0	1	0	1	1	2	0	1	1	1	41.7	41.7	2.9	144.93	1251
A0A0G2K478;D3ZDE4;B5DEP0	A0A0G2K478;D3ZDE4;B5DEP0	10;9;7	10;9;7	10;9;7		Dguok	tr|A0A0G2K478|A0A0G2K478_RAT Deoxyguanosine kinase OS=Rattus norvegicus OX=10116 GN=Dguok PE=1 SV=1;tr|D3ZDE4|D3ZDE4_RAT Deoxyguanosine kinase OS=Rattus norvegicus OX=10116 GN=Dguok PE=1 SV=1;tr|B5DEP0|B5DEP0_RAT Dguok protein OS=Rattus norvegicus OX=10116	3	10	10	10	10	9	9	9	9	9	8	9	9	9	9	10	9	9	9	9	9	8	9	9	9	9	10	9	9	9	9	9	8	9	9	9	9	46.2	46.2	46.2	32.145	277
A0A0G2K490;D3ZZQ0	A0A0G2K490;D3ZZQ0	11;10	3;3	3;3		Tnik	tr|A0A0G2K490|A0A0G2K490_RAT TRAF2 and NCK-interacting kinase OS=Rattus norvegicus OX=10116 GN=Tnik PE=1 SV=1;tr|D3ZZQ0|D3ZZQ0_RAT Similar to Traf2 and NCK interacting kinase, splice variant 4 (Predicted), isoform CRA_a OS=Rattus norvegicus OX=10116 GN=Tni	2	11	3	3	11	4	5	6	5	4	5	4	4	5	3	3	0	0	1	0	0	0	0	0	0	0	3	0	0	1	0	0	0	0	0	0	0	9.6	3.6	3.6	154.97	1360
[truncated: 7,784 more rows]
[truncated: 50 more columns]
