# Supplementary material for: Multisample Mass Spectrometry-Based Approach for Discovering Injury Markers in Chronic Kidney Disease
Source: Mol Cell Proteomics. 2021 Jan 13;20:100037. doi: 10.1074/mcp.RA120.002159 (PMC7950200; doi:10.1074/mcp.RA120.002159)
Supplement: Supplemental Table S6 [file mmc6.xlsx]

## Sheet: Supplementary Table S6
Supplementary Table S6. List of the differentially expressed proteins in rat kidney tissues
Normalized iBAQ CRF1	Normalized iBAQ CRF2	Normalized iBAQ CRF3	Normalized iBAQ CRF4	Normalized iBAQ CRF5	Normalized iBAQ SHAM1	Normalized iBAQ SHAM2	Normalized iBAQ SHAM3	Normalized iBAQ SHAM4	Normalized iBAQ SHAM5	Student's T-test Significant CRF_SHAM	Student's T-test significant	Peptides	Razor + unique peptides	Unique peptides	Sequence coverage [%]	Unique + razor sequence coverage [%]	Unique sequence coverage [%]	Mol. weight [kDa]	Q-value	Score	Intensity	MS/MS count	-Log Student's T-test p-value CRF_SHAM	Student's T-test q-value CRF_SHAM	Student's T-test Difference CRF_SHAM	Student's T-test Test statistic CRF_SHAM	Protein IDs	Majority protein IDs	Protein names	Gene Name
1.61144	1.74332	1.87777	1.52578	1.49599	-0.00394064	-0.0104029	0.732237	0.307909	0.229784	+	CRF_SHAM	25	25	0	40.6	40.6	0	79.18	0	185.43	14187000000	157	4.77885	0.000739726	1.39974	9.13261	A0A023IMI8;A0A023IKD8;P36370;P97949;A0A0G2JY71	A0A023IMI8;A0A023IKD8;P36370;P97949	Antigen peptide transporter 1	Tap2
3.52474	3.43008	3.91342	3.50263	3.29278	1.60969	1.44021	1.56272	0.819292	1.22974	+	CRF_SHAM	7	7	7	41.6	41.6	41.6	23.343	0	27.616	11078000000	86	5.77854	0.000205128	2.2004	12.4039	Q6MGA6;A0A023ILN9;P28077	Q6MGA6;A0A023ILN9;P28077	Proteasome subunit beta type;Proteasome subunit beta type-9	Psmb9
3.04726	3.08187	3.38605	2.17155	3.11214	0.542991	0.333013	0.656047	0.586164	1.07264	+	CRF_SHAM	12	12	3	51.1	51.1	9.4	30.569	0	128.72	14870000000	131	4.97676	0.000586207	2.3216	9.71243	A0A023IMI6;A0A023IM45;P28064	A0A023IMI6;A0A023IM45;P28064	Proteasome subunit beta type;Proteasome subunit beta type-8	Psmb8
4.45445	3.91992	4.81365	4.8545	3.50361	2.45308	3.13856	3.08619	2.35136	2.74881	+	CRF_SHAM	13	13	13	32.8	32.8	32.8	50.044	0	183.66	28232000000	174	3.01089	0.00275053	1.55363	5.06149	Q99JC6;A0A023IM54;A0A0U1RS43	Q99JC6;A0A023IM54		Tapbp
0.167483	-0.316007	-0.159967	-0.0438261	-0.0260265	-0.750075	-0.834791	-0.925923	-1.47339	-1.00468	+	CRF_SHAM	12	12	12	22.3	22.3	22.3	66.583	0	42.612	3811500000	44	3.57141	0.00127798	0.922103	6.16925	A0A068FP44;Q4AE70-3;Q4AE70-4;Q4AE70-2;Q4AE70	A0A068FP44;Q4AE70-3;Q4AE70-4;Q4AE70-2;Q4AE70	Histone-arginine methyltransferase CARM1	CARM1
-2.3345	-0.909801	-1.70148	-1.6942	-0.561112	-3.14549	-2.20339	-3.96716	-2.96043	-2.33608	+	CRF_SHAM	7	7	7	14.1	14.1	14.1	78.886	0	67.281	2202000000	24	1.97626	0.0148641	1.4823	3.31861	A0A096MIS5;Q5PQM0	A0A096MIS5;Q5PQM0	Transmembrane protein 168	Tmem168
3.48299	3.01753	3.56579	3.54898	3.13723	2.37161	2.64993	2.48817	2.53324	2.5531	+	CRF_SHAM	30	21	21	47.2	34.2	34.2	72.459	0	169	41654000000	355	3.85096	0.00104265	0.831293	6.77808	E9PT29;A0A096MIX2;A0A096MJW9;Q568Z8	E9PT29;A0A096MIX2		Ddx17
1.52641	0.466005	1.09681	1.113	0.62156	0.230332	-0.275201	0.444038	0.838043	-0.133141	+	CRF_SHAM	12	12	12	26.8	26.8	26.8	53.212	0	42.521	6373200000	60	1.56433	0.0341024	0.743942	2.69536	A0A096MJ11	A0A096MJ11		Gsdmd
-3.00618	-2.97189	-2.95818	-5.70931	-4.59203	-1.74362	-1.10378	-1.63245	-2.0323	-2.78141	+	CRF_SHAM	4	4	2	5.2	5.2	2.6	117.89	0.0084892	1.454	1359100000	4	1.88891	0.0174403	-1.9888	-3.18424	A0A096MJ27;Q5RJZ0	A0A096MJ27		Mdn1
-3.61573	-1.8964	-3.03133	-2.34159	-1.62837	-0.822127	-0.61311	-0.953967	0.0268	-0.273139	+	CRF_SHAM	11	11	11	11.9	11.9	11.9	104.42	0	5.0856	2379800000	15	2.89321	0.00323919	-1.97558	-4.84574	F1M5F4;A0A096MJ37	F1M5F4;A0A096MJ37		Urgcp
-3.92069	-1.39391	-2.66022	-2.80511	-2.326	-0.611949	-0.155385	-0.964269	-2.43499	-1.73259	+	CRF_SHAM	9	3	3	30	7.9	7.9	45.861	0	17.013	1898800000	18	1.43646	0.0439018	-1.44135	-2.50588	A0A096MJ98	A0A096MJ98		Parp4
-1.68635	-3.95366	-3.34159	-1.45353	-4.63403	-4.68307	-6.9075	-4.91834	-4.44212	-4.14729	+	CRF_SHAM	3	3	3	4.9	4.9	4.9	56.834	0	2.713	322860000	8	1.45119	0.0425854	2.00583	2.52765	A0A096MKH8;A0A096MJI1;A0A096MJV6;W8C3X7;A0A0G2K3V6;Q99NJ3;W8CC78;D3ZHB2	A0A096MKH8;A0A096MJI1;A0A096MJV6;W8C3X7;A0A0G2K3V6		Zfx
0.587087	1.19584	0.457139	1.34383	1.64277	1.71934	1.74476	1.91745	1.87078	1.85847	+	CRF_SHAM	14	14	13	29.8	29.8	29.8	52.389	0	25.51	9344300000	124	2.01838	0.0138244	-0.776824	-3.38393	A0A096MJJ6;B1H213;A0FKI7-2;A0FKI7;A0FKI7-3;M0R9S4;A0A0G2K3Z5	A0A096MJJ6;B1H213;A0FKI7-2;A0FKI7;A0FKI7-3;M0R9S4;A0A0G2K3Z5	Acyl-CoA-binding domain-containing protein 5	Acbd5
4.64968	4.29368	4.69178	4.60184	4.30262	3.40378	4.19076	4.18405	3.62892	4.20681	+	CRF_SHAM	13	13	12	68.6	68.6	62.7	20.622	0	323.31	30675000000	207	1.81274	0.0203035	0.585056	3.06816	A0A096MJM1;Q32PX6;A0A096MK75	A0A096MJM1;Q32PX6;A0A096MK75		Rhog
1.59737	1.37897	1.72014	1.35476	0.752337	-0.208892	0.706307	0.265018	-0.076095	-0.263277	+	CRF_SHAM	13	12	12	36.9	35	35	41.868	0	47.63	6659000000	49	3.08118	0.00261573	1.2761	5.19296	A0A096MJT3;Q5I0G8;Q6XUZ7;E9PST0;A0A096MJN4;A0A0G2JVC7;Q6XUZ6;A0A096MJW0;A0JN02;A0A096MIX9;A0A096MJ87	A0A096MJT3;Q5I0G8;Q6XUZ7;E9PST0;A0A096MJN4;A0A0G2JVC7;Q6XUZ6;A0A096MJW0;A0JN02		Sept4
-5.07581	-3.56273	-4.76867	-4.31217	-2.44663	-2.2371	-2.22037	-1.57613	-2.62519	-2.39351	+	CRF_SHAM	11	7	7	5.9	3.7	3.7	210.92	0	21.935	1698600000	15	2.17258	0.0105535	-1.82274	-3.62631	A0A096MJY0;D4AD08;A0A0G2KA92	A0A096MJY0;D4AD08;A0A0G2KA92		Chd2
1.31595	0.140916	0.224139	0.0426626	-0.198673	-1.73663	-2.18825	-2.07541	-1.90739	-2.33677	+	CRF_SHAM	13	11	11	31.2	26.7	26.7	62.957	0	132.99	5070700000	87	4.48523	0.000768473	2.35389	8.32612	A0A096MJY1	A0A096MJY1		Gpc6
-0.863112	-1.10687	-1.27803	-1.28707	-1.30159	0.721441	1.02152	0.914337	1.03601	1.09503	+	CRF_SHAM	15	3	3	47.8	9.5	9.5	47.164	0	10.801	3675400000	35	7.3764	0	-2.125	-19.9205	A0A096MJY6	A0A096MJY6		Gbe1
1.57492	2.08003	2.05154	2.10929	1.3255	0.97367	1.14799	1.20573	1.22511	0.265745	+	CRF_SHAM	15	15	15	35	35	35	46.49	0	31.762	10600000000	106	2.15241	0.0109093	0.864608	3.59431	A0A096MK61;M0R3U4	A0A096MK61;M0R3U4		Crtapl1
0.334442	-0.0212344	0.600364	0.294785	0.882566	-0.882312	-0.379185	-0.217981	-0.472957	0.236623	+	CRF_SHAM	20	20	20	24.1	24.1	24.1	101.05	0	57.887	10570000000	110	1.90598	0.0170014	0.761347	3.21038	A0A096MK98;F1LX81;A0A096MK60;A0A096MJ26	A0A096MK98;F1LX81		Slfn5
-0.628557	0.398134	-1.07908	-0.325756	1.40833	0.39782	2.12071	1.91192	1.15214	0.800063	+	CRF_SHAM	10	10	10	60.6	60.6	60.6	23.144	0	111.1	4003200000	37	1.38375	0.0489376	-1.32192	-2.42804	A0A096MKB0;G3V842	A0A096MKB0;G3V842		Rab24
3.76505	3.86866	3.63114	3.95871	4.02518	4.04039	4.14664	4.11411	4.07954	4.00288	+	CRF_SHAM	10	8	8	51.9	47.5	47.5	18.884	0	27.913	22992000000	113	1.79818	0.0208377	-0.226965	-3.04608	A0A096MKE2;D4A719;A0A096MKG7	A0A096MKE2;D4A719;A0A096MKG7		Snx12
-1.20823	-1.47	-0.838898	-1.1414	-0.917657	-1.79682	-1.25388	-1.47372	-1.63122	-1.45572	+	CRF_SHAM	22	22	22	24.6	24.6	24.6	112.02	0	52.194	4864500000	60	1.64797	0.0289107	0.407033	2.82005	A0A096MKE9;Q5U2M4;A0A096MJI5	A0A096MKE9;Q5U2M4	DNA ligase	Lig3
-1.02104	-0.849915	-1.51007	-1.50618	-1.42449	-0.45554	-0.39192	-0.505294	-0.296815	-0.432329	+	CRF_SHAM	17	17	17	37.8	37.8	37.8	66.973	0	130.95	3845000000	63	3.48135	0.00142165	-0.845961	-5.98158	A0A096P6L7;M0R4L3;A0A0H2UHI4;A0A0A0MP84;Q2M2R8	A0A096P6L7;M0R4L3;A0A0H2UHI4;A0A0A0MP84;Q2M2R8	Peroxisomal targeting signal 1 receptor	LOC103690024
6.41859	5.94611	6.24867	5.99661	5.08218	3.58953	3.19309	3.17819	3.34216	3.62742	+	CRF_SHAM	103	103	0	60.2	60.2	0	272.44	0	323.31	615880000000	2708	5.14443	0.000391304	2.55236	10.2281	A0A096P6L8;Q6LC76;Q9Z1G8;P97624	A0A096P6L8		Fn1
2.19758	1.70941	2.47029	1.58745	1.2893	0.433493	0.89343	0.176918	1.5119	0.784434	+	CRF_SHAM	52	52	49	37.7	37.7	35.7	189.08	0	323.31	44938000000	384	2.09465	0.0121924	1.09077	3.50316	A0A096P6L9;A0A1B0GWS5;A0A1B0GWQ4;P08650	A0A096P6L9;A0A1B0GWS5		C5
2.77695	2.63502	2.79906	1.91598	2.82216	4.91555	4.89638	4.44929	5.01903	4.68691	+	CRF_SHAM	8	8	8	15.8	15.8	15.8	68.617	0	156.33	46342000000	139	5.39757	0.0005625	-2.20359	-11.0521	Q8SEZ0;Q06QK5;Q06QA1;A0A096XKT9;P11661;Q06QG6;A7XYD5;A7XYC1;A0A0A1FZN8	Q8SEZ0;Q06QK5;Q06QA1;A0A096XKT9;P11661;Q06QG6;A7XYD5;A7XYC1;A0A0A1FZN8	NADH-ubiquinone oxidoreductase chain 5	Mt-nd5
1.43607	1.1626	1.19659	0.993268	0.724831	-0.324736	-0.448045	-0.334102	-0.368102	-0.276028	+	CRF_SHAM	18	18	18	50.5	50.5	50.5	44.856	0	169.17	8627500000	75	5.66077	0.000173913	1.45287	11.9709	A0A097BVJ5;P13233	A0A097BVJ5;P13233	2,3-cyclic-nucleotide 3-phosphodiesterase	Cnp
-3.59248	-4.14703	-4.03733	-5.78826	-0.381054	1.04545	1.15222	7.85479	-4.25101	2.07596	+	CRF_SHAM	8	1	1	48	8.8	8.8	25.958	0	146.52	22282000000	22	1.39074	0.048229	-5.16471	-2.43835	S5RZM8;Q8SEZ5;A0A097PE04;P00406;Q37652	S5RZM8;Q8SEZ5;A0A097PE04;P00406;Q37652	Cytochrome c oxidase subunit 2	COX2
1.15693	1.28338	0.712934	0.604121	0.576622	-0.153292	-0.253923	-0.547833	0.0253992	-0.419825	+	CRF_SHAM	4	4	4	39.5	39.5	39.5	18.236	0	50.247	1771100000	22	3.66911	0.0010873	1.13669	6.37742	A0A0A0MXU8;Q2IBC5	A0A0A0MXU8;Q2IBC5	Caveolin;Caveolin-2	Cav2
-1.04137	-3.31189	-2.28091	-0.387437	-1.76691	-0.845738	-0.167079	-0.146002	-0.218473	0.061594	+	CRF_SHAM	5	5	5	29.8	29.8	29.8	35.321	0	46.582	1005700000	22	1.65942	0.0282132	-1.49456	-2.83718	A0A0A0MXV3;P97586	A0A0A0MXV3;P97586	Cell growth regulator with EF hand domain protein 1	Cgref1
3.32709	3.77453	3.04649	3.09874	3.57065	4.61977	4.66036	4.78765	4.90019	4.86476	+	CRF_SHAM	15	15	15	56.9	56.9	56.9	42.781	0	256.6	53316000000	216	4.87513	0.000575758	-1.40305	-9.41087	B0BNK6;A0A0A0MXW1;P35738	B0BNK6;A0A0A0MXW1;P35738	2-oxoisovalerate dehydrogenase subunit beta, mitochondrial	Bckdhb
8.04347	7.43127	8.07956	7.66971	7.57069	6.52611	6.6697	6.69287	6.56287	6.58984	+	CRF_SHAM	7	5	5	56.7	49.6	49.6	13.421	0	261.68	110910000000	258	4.60276	0.000752688	1.15066	8.64153	A0A0A0MXW3;D4AEC0;P0C0S7	A0A0A0MXW3;D4AEC0;P0C0S7	Histone H2A;Histone H2A.Z	H2afz
3.99846	5.24806	4.09049	4.15492	5.24378	5.58791	5.23891	5.36442	5.52978	5.644	+	CRF_SHAM	14	14	14	60.4	60.4	60.4	27.678	0	157.02	76171000000	284	1.85207	0.0187435	-0.925865	-3.12797	A0A0A0MXX5;D4A1J4	A0A0A0MXX5;D4A1J4	3-hydroxybutyrate dehydrogenase type 2	Bdh2
2.56357	1.97717	1.07674	1.97395	2.27217	3.48399	3.70671	3.51358	2.82329	3.86307	+	CRF_SHAM	15	15	15	37.7	37.7	37.7	52.042	0	177.8	29558000000	186	2.93429	0.00304287	-1.50541	-4.92045	A0A0A0MY00;P70584	A0A0A0MY00;P70584	Short/branched chain specific acyl-CoA dehydrogenase, mitochondrial	Acadsb
6.96055	6.89824	7.0527	7.09889	6.88224	6.34785	6.59382	6.54378	6.55567	6.55006	+	CRF_SHAM	55	55	53	65.3	65.3	63.6	92.899	0	323.31	631080000000	2145	4.19028	0.000737201	0.460289	7.57536	A0A0A0MY09;Q66HD0;A0A0G2K4I4;Q66HD0-2	A0A0A0MY09;Q66HD0;A0A0G2K4I4;Q66HD0-2	Endoplasmin	Hsp90b1
1.14811	0.573623	2.46369	1.5623	1.35532	0.578183	0.290338	0.0554217	0.850187	-1.10676	+	CRF_SHAM	9	9	9	21	21	21	60.508	0	130.85	12519000000	93	1.64393	0.0291995	1.28713	2.81401	A0A0A0MY22;P82450	A0A0A0MY22;P82450	Sialate O-acetylesterase;Sialate O-acetylesterase small subunit;Sialate O-acetylesterase large subunit	Siae
2.19884	3.05369	2.19939	2.8377	2.74699	3.49044	3.87444	3.70838	3.83093	4.32332	+	CRF_SHAM	1	1	1	13	13	13	13.086	0	25.184	4109600000	37	3.28992	0.00189474	-1.23818	-5.59546	Q8SEZ1;Q06QG9;A0A0A1FZ38;P05506	Q8SEZ1;Q06QG9;A0A0A1FZ38;P05506	NADH-ubiquinone oxidoreductase chain 3	Mt-nd3
0.745868	2.82622	-0.2408	2.44627	0.440765	-1.15583	-0.611335	-0.735231	-0.689814	0.218322	+	CRF_SHAM	12	12	12	36.5	36.5	36.5	39.979	0	26.518	6199900000	43	1.69964	0.0258664	1.83844	2.89747	A0A0B4J2J0;A0A0G2K3P6;Q8K4V5	A0A0B4J2J0;A0A0G2K3P6		Fcgr1a
-0.433904	-1.56581	-1.87859	-1.68956	-3.14736	-5.17296	-6.21565	-3.95497	-2.51024	-6.16349	+	CRF_SHAM	6	6	5	15.6	15.6	13.7	56.755	0	17.22	835430000	13	2.21754	0.00966082	3.06042	3.69802	Q9Z1J7;A0A0F7R4W9;D3ZJ25	Q9Z1J7;A0A0F7R4W9;D3ZJ25	Amino acid transporter	Slc1a5
6.36128	6.41791	6.6082	6.47561	6.93566	7.10114	7.25611	7.31257	7.52761	7.48836	+	CRF_SHAM	11	11	11	89.8	89.8	89.8	13.133	0	323.31	140440000000	578	3.5056	0.00136455	-0.777426	-6.03173	A0A0F7RQJ6;P80254;A0A1W2Q637	A0A0F7RQJ6;P80254	D-dopachrome decarboxylase	Ddt
8.04295	8.1686	8.23208	8.13619	8.27077	8.45545	8.48138	8.56226	8.49279	8.65893	+	CRF_SHAM	7	7	3	81.7	81.7	57.4	12.477	0	323.31	210180000000	489	3.80292	0.000988864	-0.360043	-6.67052	A0A0F7RQL3;P30904;D4A3P7;D3ZQU2;F1LTZ6;D3ZXK6	A0A0F7RQL3;P30904	Macrophage migration inhibitory factor	Mif
-1.13493	-0.415337	-0.777069	-1.46248	-1.17989	-1.55685	-1.53111	-1.57634	-1.95194	-1.21358	+	CRF_SHAM	6	6	6	11.4	11.4	11.4	61.941	0	31.337	1698400000	20	1.53525	0.0358922	0.572022	2.65218	A0A0G2JSH0;O09014	A0A0G2JSH0;O09014	Solute carrier family 15 member 4	Slc15a4
0.463138	0.485934	0.562306	0.571645	0.532518	0.266492	0.461066	0.230071	-0.188269	0.409685	+	CRF_SHAM	11	11	8	33.3	33.3	26.9	46.71	0	127.71	5290700000	70	1.41167	0.0462465	0.287299	2.46925	A0A0G2JSH4;A0A0G2KB98;P18266	A0A0G2JSH4;A0A0G2KB98;P18266	Glycogen synthase kinase-3 beta	Gsk3b
4.37771	3.95155	2.32857	4.43257	4.10589	5.9791	6.09635	5.92306	5.90961	6.30551	+	CRF_SHAM	30	30	23	57.4	57.4	49.3	59.976	0	323.31	187020000000	734	3.28338	0.00191444	-2.20347	-5.58257	A0A0G2JSI0;Q9EQ76	A0A0G2JSI0;Q9EQ76	Dimethylaniline monooxygenase [N-oxide-forming] 3	Fmo3
6.50361	6.76649	6.37588	6.80964	7.22694	7.18186	7.37037	7.19813	7.31007	7.47716	+	CRF_SHAM	29	29	29	69	69	69	54.05	0	323.31	453420000000	1180	2.18256	0.0103331	-0.571002	-3.64219	A0A0G2JSI1;Q9JLJ3	A0A0G2JSI1;Q9JLJ3	4-trimethylaminobutyraldehyde dehydrogenase	Aldh9a1
5.96285	5.92378	6.24894	6.02604	5.77634	4.72968	4.8904	5.06216	5.21693	5.15241	+	CRF_SHAM	31	31	31	47.1	47.1	47.1	88.344	0	323.31	238910000000	1144	4.47237	0.000757282	0.977274	8.29219	A0A0G2JSK5;P49134	A0A0G2JSK5;P49134	Integrin beta-1	Itgb1
1.45123	0.746992	1.02753	1.75936	1.79214	3.01819	3.23763	3.55644	3.47205	3.85918	+	CRF_SHAM	22	22	18	68.6	68.6	58.5	44.993	0	195.07	24271000000	160	4.47356	0.000760976	-2.07325	-8.29532	A0A0G2JSK9;O09171	A0A0G2JSK9;O09171	Betaine--homocysteine S-methyltransferase 1	Bhmt
4.00965	4.3807	4.08117	4.27721	4.47467	4.55985	4.70107	4.6857	4.77526	4.53787	+	CRF_SHAM	7	7	7	41.6	41.6	41.6	25.303	0	84.786	29466000000	119	2.48045	0.00613803	-0.407273	-4.12793	A0A0G2JSL0;P28073	A0A0G2JSL0;P28073	Proteasome subunit beta type-6	LOC100360846
-1.06973	0.73033	0.097449	0.240707	0.649742	0.652772	0.975816	1.27885	1.40435	1.39249	+	CRF_SHAM	18	18	18	42.3	42.3	42.3	59.686	0	159.52	8038500000	112	1.67448	0.0272837	-1.01115	-2.85972	A0A0G2JSL7;O88484	A0A0G2JSL7;O88484	[Pyruvate dehydrogenase [acetyl-transferring]]-phosphatase 2, mitochondrial	Pdp2
4.2442	4.23213	4.81951	4.71267	4.67717	4.80818	5.01267	4.97669	4.77132	5.13637	+	CRF_SHAM	18	18	2	60.1	60.1	3.6	40.132	0	323.31	73132000000	481	1.67201	0.0274518	-0.403909	-2.85603	A0A0G2JSL8;A0A0G2K6X9	A0A0G2JSL8;A0A0G2K6X9		Adk
-1.54329	-2.79212	-2.97568	-0.398973	-1.59629	2.28829	2.17815	1.90392	1.21456	2.28498	+	CRF_SHAM	13	13	13	36	36	36	60.794	0	254.79	10676000000	89	4.15736	0.000703583	-3.83525	-7.49503	A0A0G2JSM2;O88202	A0A0G2JSM2;O88202	60 kDa lysophospholipase;L-asparaginase;Platelet-activating factor acetylhydrolase	Aspg
3.14701	2.64931	3.24621	3.25464	3.02032	3.33831	3.36249	3.34064	3.71994	3.30864	+	CRF_SHAM	28	28	27	46.9	46.9	45.9	80.338	0	323.31	41613000000	255	1.48741	0.0395894	-0.350507	-2.58125	A0A0G2JSM7;Q63028;Q63028-2;D3ZZ99	A0A0G2JSM7;Q63028;Q63028-2;D3ZZ99	Alpha-adducin	Add1
2.66028	3.43997	2.79207	2.99388	3.36145	4.13302	4.68586	4.64612	4.13822	4.58077	+	CRF_SHAM	10	10	10	16	16	16	66.08	0	218.67	36358000000	206	3.96167	0.000979381	-1.38727	-7.03086	A0A0G2JSP9;F1LPJ0;Q9R0W2	A0A0G2JSP9;F1LPJ0;Q9R0W2	Solute carrier family 22 member 2	Slc22a2
-2.25367	-2.62671	-3.25654	-2.78592	-2.53292	-1.55386	-1.62831	-1.58389	-1.45498	-1.36155	+	CRF_SHAM	17	1	1	30.6	1.7	1.7	60.013	0.00049086	2.2739	1188000000	15	3.86403	0.00105263	-1.17463	-6.80758	A0A0G2JSQ2;A0A096MJB1;D3ZD07	A0A0G2JSQ2		Fmo5
1.59138	3.98122	2.83454	2.36625	3.75164	3.97773	4.11942	4.07144	4.87931	4.05717	+	CRF_SHAM	10	10	10	19.8	19.8	19.8	59.186	0	32.297	43694000000	195	1.62825	0.0300342	-1.31601	-2.79058	A0A0G2JSQ3;Q9R1U7	A0A0G2JSQ3;Q9R1U7	Solute carrier family 22 member 8	Slc22a8
-2.90702	-2.20882	-3.65222	-3.4117	-0.950293	-1.04718	-1.00861	0.234819	0.666305	-0.674785	+	CRF_SHAM	3	3	3	15.1	15.1	15.1	29.28	0	22.543	928900000	7	2.27178	0.00861037	-2.26012	-3.7852	A0A0G2JSQ7;A0A1R3UCJ4;P00758	A0A0G2JSQ7;A0A1R3UCJ4;P00758	Kallikrein-1;Nerve growth factor gamma chain 1;Nerve growth factor gamma chain 2	Klk1b3
-0.48751	-0.903585	-0.444239	-0.670622	-1.32589	-2.94136	-3.14255	-2.20946	-4.44642	-2.39498	+	CRF_SHAM	12	12	1	14	14	1	124.21	0	66.076	3203200000	54	3.14246	0.00234597	2.26058	5.30921	A0A0G2JSQ9	A0A0G2JSQ9		Pelp1
1.31471	1.23945	1.41679	1.5722	1.33992	0.944607	1.04833	1.23809	1.20941	0.677392	+	CRF_SHAM	11	11	11	36.6	36.6	36.6	45.203	0	133.57	8847700000	86	1.78913	0.0211649	0.353048	3.03237	A0A0G2JSR1;Q7TP14;A0JPQ9	A0A0G2JSR1;Q7TP14;A0JPQ9	Chitinase domain-containing protein 1	LOC100911881
1.32276	1.01645	2.03652	1.31366	0.949382	0.759377	0.0676483	-0.55882	0.403649	-0.207074	+	CRF_SHAM	9	9	9	28.5	28.5	28.5	44.321	0	27.281	6821500000	31	2.47416	0.00617063	1.2348	4.11741	A0A0G2JSR9;Q91ZS3;Q91ZS3-2	A0A0G2JSR9;Q91ZS3;Q91ZS3-2	45 kDa calcium-binding protein	Sdf4
2.318	2.90914	2.80436	2.78991	3.2128	2.84255	3.47218	3.35724	3.34262	3.2067	+	CRF_SHAM	6	6	5	19.2	19.2	17.7	43.817	0	208.81	11778000000	112	1.38046	0.0492711	-0.437416	-2.42318	A0A0G2JSS3;Q6AY78;REV__Q6P757;REV__P70531	A0A0G2JSS3;Q6AY78	Solute carrier family 22 member 18	Slc22a18
3.73464	3.61484	3.83518	3.70107	3.58292	2.8894	2.90244	2.94335	3.19803	2.81034	+	CRF_SHAM	21	21	2	48.1	48.1	4.9	60.249	0	323.31	34705000000	315	4.8511	0.000562963	0.745017	9.34075	A0A0G2JSS9;Q0ZHH6-2	A0A0G2JSS9;Q0ZHH6-2	Atlastin-3	Atl3
2.10519	2.30346	-0.0753148	0.18105	2.2901	-5.28361	-3.6882	-7.33516	-4.18042	-2.1609	+	CRF_SHAM	5	5	5	9	9	9	68.02	0	12.025	4109000000	39	3.39157	0.00171176	5.89056	5.79838	A0A0G2JST5;D4A9U4;Q99372-5;Q99372-2;Q99372-3;Q99372;Q99372-8;Q99372-7;Q99372-6;Q99372-4	A0A0G2JST5;D4A9U4;Q99372-5;Q99372-2;Q99372-3;Q99372;Q99372-8;Q99372-7;Q99372-6;Q99372-4	Elastin	Eln
4.18077	3.84844	5.01075	4.50761	4.45261	3.3085	3.39061	3.55594	3.81413	3.95859	+	CRF_SHAM	12	12	4	52.6	52.6	15.9	33.405	0	323.31	28779000000	174	2.07749	0.0125726	0.794484	3.47623	B0BMV1;A0A0G2JSU3;Q63945;Q63945-2;Q6QI56;A0A0G2K5L9;D4A466;Q6UN82;P80347;P80349	B0BMV1;A0A0G2JSU3;Q63945;Q63945-2	Protein SET	Set
-1.2987	-0.369968	-4.18564	1.0585	-0.358787	3.06769	2.99923	2.65228	2.06392	2.97536	+	CRF_SHAM	22	22	6	55.8	55.8	18.3	57.141	0	211.8	16306000000	195	2.54278	0.00545269	-3.78261	-4.23275	A0A0G2JSU8;P10633	A0A0G2JSU8;P10633	Cytochrome P450 2D1	Cyp2d1
4.39849	4.56285	3.62108	4.83621	5.02668	6.66831	6.64393	6.47892	6.76542	6.72525	+	CRF_SHAM	21	21	21	80.8	80.8	80.8	32.554	0	323.31	163750000000	742	4.64496	0.00067052	-2.1673	-8.75717	A0A0G2JSV5;P46953	A0A0G2JSV5;P46953	3-hydroxyanthranilate 3,4-dioxygenase	Haao
-5.3469	-5.32604	-5.14037	-6.36523	-6.9739	-0.752465	-1.04339	-3.3853	0.0549896	-3.18953	+	CRF_SHAM	15	2	1	94.4	7.7	7.7	15.284	0	2.839	521990000	12	3.17718	0.00226536	-4.16735	-5.37577	A0A0G2JSV6	A0A0G2JSV6		Hba-a2
8.53864	7.84349	8.39661	8.08052	7.67925	6.43947	6.60717	6.80199	6.47726	6.7251	+	CRF_SHAM	14	14	2	80.2	80.2	29.1	19.779	0	323.31	236610000000	927	4.55211	0.000791667	1.4975	8.50443	A0A0G2JSW0;Q63781;P18666	A0A0G2JSW0;Q63781;P18666	Myosin regulatory light chain 12B	Myl12b
0.0888444	-0.710651	-0.137538	-1.9416	-1.06623	-5.19327	-3.77809	-3.14459	-3.95741	-4.50217	+	CRF_SHAM	8	6	6	49.2	37.9	37.9	21.499	0	32.621	1209900000	22	3.82875	0.00100909	3.36167	6.7282	A0A0G2JSZ1;Q6GQP4;P97632	A0A0G2JSZ1;Q6GQP4	Ras-related protein Rab-31	Rab31
5.47868	5.49202	5.44941	5.52513	5.43289	4.71109	4.61987	4.79906	4.86427	4.74412	+	CRF_SHAM	16	16	16	46.1	46.1	46.1	48.76	0	323.31	112830000000	494	6.72572	0	0.727941	16.4502	A0A0G2JSZ5;Q63081;REV__Q5NUI3	A0A0G2JSZ5;Q63081	Protein disulfide-isomerase A6	Pdia6
2.23963	2.53975	1.63962	2.23901	2.43676	2.80526	3.13552	2.34623	3.03836	2.69949	+	CRF_SHAM	17	17	17	53.8	53.8	53.8	42.395	0	263.06	23079000000	167	1.6388	0.0294272	-0.586019	-2.80634	A0A0G2JT51;P83006	A0A0G2JT51;P83006	Platelet-activating factor acetylhydrolase 2, cytoplasmic	Pafah2
-1.70866	-1.3478	-1.33965	-1.67056	-1.18617	-2.01311	-4.94447	-5.24873	-2.19435	-3.65229	+	CRF_SHAM	10	10	10	22.3	22.3	22.3	68.227	0	20.031	2067000000	23	1.88589	0.0175058	2.16002	3.17961	D3ZTV7;A0A0G2JT90	D3ZTV7;A0A0G2JT90		Ash2l
4.26634	4.22993	4.17184	4.38554	4.10788	3.76906	3.72381	3.81754	4.02237	3.84556	+	CRF_SHAM	36	36	32	56.5	56.5	50.4	85.47	0	323.31	94060000000	685	3.35488	0.00175749	0.396639	5.72459	A0A0G2JT93;Q9WU82;B6DMG1	A0A0G2JT93;Q9WU82	Catenin beta-1	Ctnnb1
-6.60031	-6.80755	-6.14681	-5.03343	-3.70578	-3.84918	-3.23544	-4.65221	-3.55442	-4.72074	+	CRF_SHAM	6	6	6	3.5	3.5	3.5	279.07	0	3.1027	746770000	11	1.47022	0.0410402	-1.65638	-2.5558	A0A0G2JTA4	A0A0G2JTA4		Gvin1
-1.21417	0.139501	-1.28457	-2.41401	-0.996081	-2.89438	-5.36172	-3.4109	-4.38455	-3.80324	+	CRF_SHAM	10	2	2	39.1	17.3	17.3	25.158	0	35.197	976840000	10	2.86333	0.00328665	2.81709	4.7918	A0A0G2JTB1;P46418;A0A0G2K8Q5	A0A0G2JTB1;P46418;A0A0G2K8Q5	Glutathione S-transferase alpha-5	Gsta3
-6.58127	-6.73188	-7.45508	-6.16062	-6.56629	-5.36826	-5.71916	-4.63373	-4.07009	-5.72172	+	CRF_SHAM	18	18	18	7.3	7.3	7.3	330.39	0	22.46	1447700000	24	2.47115	0.00618081	-1.59644	-4.11239	A0A0G2JTF5;Q32Q53	A0A0G2JTF5		Usp34
1.73982	1.15765	2.02485	-0.595585	0.544641	-0.14637	-4.68383	0.254335	-1.31805	-6.58566	+	CRF_SHAM	4	4	2	45.7	45.7	29.8	10.251	0	31.853	2030800000	28	1.39383	0.0479467	3.47019	2.44291	A0A0G2JTG4;A0A0G2JWF2;F1M195;F1M1Q7;A0A0G2K7P6;F1M5J8	A0A0G2JTG4;A0A0G2JWF2;F1M195;F1M1Q7;A0A0G2K7P6		#N/A
4.83695	3.95734	4.71709	4.82053	3.66268	3.59264	3.0997	3.15013	2.86162	3.29033	+	CRF_SHAM	18	18	8	47.4	47.4	23.8	49.199	0	323.31	65332000000	457	2.6326	0.00458642	1.20003	4.38592	A0A0G2JTG7;Q8VHV7;Q8VHV7-2;G3V9Q3;Q8VHV7-3;Q499R8	A0A0G2JTG7;Q8VHV7;Q8VHV7-2;G3V9Q3;Q8VHV7-3	Heterogeneous nuclear ribonucleoprotein H;Heterogeneous nuclear ribonucleoprotein H, N-terminally processed	Hnrnph1
0.0302234	-0.457176	0.0346335	-0.27483	-0.243885	0.922728	0.240444	0.0102706	0.201599	0.133988	+	CRF_SHAM	6	6	4	14.3	14.3	9.3	56.529	0	155.92	2303300000	27	1.50065	0.0384695	-0.484013	-2.60086	G3V969;A0A0G2JTJ9	G3V969;A0A0G2JTJ9		Tfcp2
-3.62823	-3.51718	-3.95339	-3.54249	-3.25727	-4.18807	-5.76784	-3.70334	-4.62295	-4.6046	+	CRF_SHAM	13	9	9	27	20.6	20.6	65.707	0	13.669	1064300000	24	1.61716	0.030582	0.997646	2.77403	A0A0G2JTK6;D3ZPH3	A0A0G2JTK6;D3ZPH3		Mta3
-2.05055	-1.25873	-2.1664	-1.87584	-1.60822	-1.2401	-0.76614	-0.907816	-0.886178	-0.945277	+	CRF_SHAM	8	8	8	9.5	9.5	9.5	108.95	0	3.0186	2390100000	12	2.786	0.00359511	-0.842844	-4.65368	A0A0G2JTL4;Q63116;Q9EQ22;Q9EQ23;Q9EQ24	A0A0G2JTL4;Q63116	Tyrosine-protein kinase receptor	Kit
5.70231	6.56255	6.03198	6.03435	6.62071	7.33518	7.39967	7.52325	7.79715	7.34519	+	CRF_SHAM	65	65	65	66.7	66.7	66.7	140	0	323.31	1106900000000	3763	3.77959	0.000980306	-1.28971	-6.61872	A0A0G2JTL5;P52873	A0A0G2JTL5;P52873	Pyruvate carboxylase, mitochondrial	Pc
-5.34482	-5.94385	-3.79399	-3.35489	-3.99832	-2.48163	-2.41382	-2.58779	-1.13461	1.15761	+	CRF_SHAM	13	13	13	21.6	21.6	21.6	75.895	0	15.683	1221900000	18	2.06343	0.0129102	-2.99513	-3.45421	D4AEG5;A0A0G2JTM6	D4AEG5;A0A0G2JTM6		Dhx35
-2.01534	0.0606853	-0.327347	-0.525314	0.0729733	0.825523	1.0473	0.858826	0.976729	0.938155	+	CRF_SHAM	7	5	5	27.4	18.5	18.5	37.623	0	6.869	3576200000	28	2.29183	0.00841549	-1.47617	-3.8176	A0A0G2JTP7;M5AJY0;Q4KLY4	A0A0G2JTP7;M5AJY0;Q4KLY4	E3 ubiquitin-protein ligase RING2	Rnf2
-1.64207	-2.34403	-1.32094	-1.65193	-2.57234	-3.41991	-3.74235	-4.22147	-3.6555	-3.80226	+	CRF_SHAM	15	15	14	20.6	20.6	19.3	93.77	0	80.158	2292100000	49	3.90766	0.00100248	1.86204	6.90668	A0A0G2JZZ7;A0A0G2JTR4	A0A0G2JZZ7;A0A0G2JTR4		Abr
-6.94084	-6.74078	-7.06883	-7.87821	-5.41201	-4.06803	-3.76266	-3.24095	-2.73688	-2.70457	+	CRF_SHAM	40	40	40	10.3	10.3	10.3	531.54	0	76.962	3176900000	57	4.05934	0.000809249	-3.50552	-7.25968	A0A0G2JTT6	A0A0G2JTT6		Herc1
5.6299	4.84721	5.72529	5.34803	4.81343	4.84491	4.66269	4.40815	4.70667	4.50939	+	CRF_SHAM	18	18	2	46.8	46.8	4.7	56.935	0	323.31	87761000000	379	1.8608	0.0185509	0.646412	3.14129	D3ZB30;A0A0G2JTV1;Q6P736	D3ZB30;A0A0G2JTV1;Q6P736		Ptbp1
3.94473	3.17696	3.65171	3.68485	2.91528	2.14169	1.94114	1.34179	1.82904	1.58657	+	CRF_SHAM	30	30	29	42	42	42	60.611	0	304.77	39760000000	230	4.08644	0.000807339	1.70666	7.32419	G3V9E3;A0A0G2JTV2;Q62736	G3V9E3;A0A0G2JTV2;Q62736	Non-muscle caldesmon	Cald1
6.97026	7.37916	7.07929	7.18598	7.39986	7.59078	7.75722	7.90565	8.04699	7.99969	+	CRF_SHAM	45	45	4	52.8	52.8	4.8	88.053	0	323.31	1046000000000	3563	3.27314	0.00193617	-0.657158	-5.56241	F1M7X5;A0A0G2JTX5;A0A0G2K238	F1M7X5;A0A0G2JTX5;A0A0G2K238		Dpp4
1.90782	1.30279	0.889178	0.256519	0.941338	-0.310861	-0.592108	0.0443088	0.0884127	-0.246864	+	CRF_SHAM	63	63	56	28.6	28.6	25.5	288.98	0	323.31	34094000000	357	2.54485	0.00544339	1.26295	4.23625	A0A0G2JTX7;F1LZF4	A0A0G2JTX7;F1LZF4		Col6a5
2.34041	3.72036	2.82429	2.93558	3.57859	3.84056	4.2196	4.36699	4.48945	4.08166	+	CRF_SHAM	6	6	6	22.6	22.6	22.6	46.223	0	179.3	23365000000	108	2.41926	0.00674163	-1.11981	-4.02616	Q6IRK4;A0A0G2JTY3;Q9Z296	Q6IRK4;A0A0G2JTY3;Q9Z296		Slc37a4
0.612095	1.86262	1.04945	1.37639	1.21439	1.99327	2.17412	2.20561	1.9047	1.46126	+	CRF_SHAM	25	25	25	40.6	40.6	40.6	77.89	0	188.05	23048000000	176	1.74518	0.0233533	-0.724806	-2.96598	D3ZGM1;A0A0G2JU15;Q4KM70	D3ZGM1;A0A0G2JU15		Ptcd3
-5.79808	-6.41807	-6.07715	-6.41116	-6.08428	-5.41174	-5.04507	-5.28184	-4.6224	-5.11686	+	CRF_SHAM	232	2	2	51	0.5	0.5	611.43	0	43.091	1087700000	23	3.47182	0.00154341	-1.06216	-5.96195	A0A0G2JU82;D3ZHV2;M9MMM9	A0A0G2JU82;D3ZHV2;M9MMM9	Microtubule-actin cross-linking factor 1	Macf1
-0.346949	-0.196161	-0.643489	-0.61756	-0.219237	-0.0821913	0.0212587	0.0410201	-0.0154592	-0.0491231	+	CRF_SHAM	128	128	128	30.8	30.8	30.8	573.87	0	323.31	45605000000	475	2.36739	0.00747116	-0.38778	-3.94072	A0A0G2JU89;F1LQI5;Q2TL32	A0A0G2JU89;F1LQI5;Q2TL32	E3 ubiquitin-protein ligase UBR4	Ubr4
2.54423	0.958949	2.31504	2.13818	1.24131	0.692469	0.304079	-0.370259	-0.0610265	-0.0966292	+	CRF_SHAM	157	157	146	64.2	64.2	58.7	581.12	0	323.31	163330000000	987	2.87919	0.00326654	1.74581	4.82038	A0A0G2JUA5;A0A0G2JU96;Q38PG2;Q38PF8;Q38PG0;Q38PF9;Q8VHJ0;Q38PG3;Q8VHI9	A0A0G2JUA5;A0A0G2JU96		Ahnak
-6.44842	-6.85156	-8.71664	-5.45733	-5.15583	-2.51083	-3.04472	-2.37224	-1.82881	-4.48527	+	CRF_SHAM	13	13	13	4.2	4.2	4.2	387.56	0	13.575	1685900000	19	2.83566	0.00337534	-3.67759	-4.74212	F1LPU2;A0A0G2JUE3;P0C6B8	F1LPU2;A0A0G2JUE3;P0C6B8	Sushi, von Willebrand factor type A, EGF and pentraxin domain-containing protein 1	Svep1
-1.87975	-1.30266	-2.44912	-2.40466	-1.57553	-0.959702	-0.590853	-0.344792	-0.350864	-0.972015	+	CRF_SHAM	7	7	7	9.7	9.7	9.7	76.308	0	4.22	2725900000	16	2.8845	0.00325262	-1.2787	-4.82997	B1WBY9;A0A0G2JUG6	B1WBY9;A0A0G2JUG6		Lrrc45
1.77258	1.22695	1.79421	1.21306	0.764704	0.796795	1.11722	0.673765	0.648866	0.282977	+	CRF_SHAM	28	28	28	38.8	38.8	38.8	87.716	0	181.21	20828000000	188	1.60583	0.0313116	0.650374	2.75715	A0A0G2JUJ9;D4A2Z6	A0A0G2JUJ9;D4A2Z6		Sec63
5.13561	4.69386	5.15665	4.92217	4.62895	3.79274	3.78134	3.84379	3.87897	3.89165	+	CRF_SHAM	22	22	11	51.7	51.7	31.7	49.341	0	323.31	78203000000	456	4.94527	0.000571429	1.06975	9.61812	A0A0G2JUL7;B3GNI6-3;B3GNI6;B3GNI6-2;M0R5W1	A0A0G2JUL7;B3GNI6-3;B3GNI6;B3GNI6-2	Septin-11	Sept11
-4.76207	-0.790722	-1.17721	-5.86337	-0.777117	0.240825	0.119513	0.194601	0.385059	0.229613	+	CRF_SHAM	4	4	4	49.4	49.4	49.4	9.3683	0	3.3442	553510000	4	1.5386	0.0355919	-2.90802	-2.65714	A0A0G2JUM8	A0A0G2JUM8		Coa6
3.24413	3.17358	2.76461	3.18577	2.8252	3.11821	3.74272	3.47188	3.61385	3.61763	+	CRF_SHAM	4	4	4	24.4	24.4	24.4	19.834	0	24.942	7430800000	40	1.91124	0.0168845	-0.474201	-3.21845	A0A0G2JUS7;B0BN86	A0A0G2JUS7;B0BN86	Transmembrane protein 11, mitochondrial	Tmem11
0.606893	0.786367	0.762343	0.316526	-0.0964833	-0.53963	-0.91277	-1.39763	-1.43303	-1.85597	+	CRF_SHAM	15	15	15	40.4	40.4	40.4	55.27	0	101.12	4818300000	70	3.51219	0.00138071	1.70293	6.04541	A0A0G2JUT7	A0A0G2JUT7		B3glct
1.47164	1.75055	1.65528	1.75124	1.81195	1.14807	0.623987	0.787715	0.555545	1.86197	+	CRF_SHAM	22	22	22	31.7	31.7	31.7	103.19	0	284.42	20595000000	218	1.63763	0.029491	0.692675	2.80459	A0A0H2UHK5;A0A0G2JYN3;A0A0G2JUW8;P97629;Q8R438	A0A0H2UHK5;A0A0G2JYN3;A0A0G2JUW8;P97629	Leucyl-cystinyl aminopeptidase	Lnpep
1.11423	2.47231	2.35121	1.37962	2.96877	4.33786	4.60963	4.70398	5.10464	4.39601	+	CRF_SHAM	42	42	6	58.5	58.5	11.1	105.18	0	323.31	92671000000	580	3.8897	0.00102913	-2.57319	-6.86575	A0A0G2JUZ5;REV__Q6AY55	A0A0G2JUZ5		Gldc
-1.07078	-0.7753	-0.975452	-1.32037	-1.06858	-0.84024	0.386497	0.283576	0.370344	-0.747069	+	CRF_SHAM	29	29	29	19.8	19.8	19.8	181.91	0	73.873	10375000000	115	1.88298	0.0176639	-0.932716	-3.17516	A0A0G2JV05;Q566Q7	A0A0G2JV05		Mroh1
2.88734	2.40495	2.63238	2.446	2.68034	0.117577	0.0325992	0.20452	-0.611616	-0.0313116	+	CRF_SHAM	17	17	17	16.8	16.8	16.8	134.49	0	171.47	30777000000	248	6.60051	0	2.66785	15.8522	F1LPD0;A0A0G2JV12;Q4G024	F1LPD0;A0A0G2JV12		LOC108348074
3.63773	4.21415	3.82463	3.7988	4.59229	4.68698	4.77408	4.83262	4.90095	4.65336	+	CRF_SHAM	38	38	37	72.8	72.8	71.8	74.667	0	323.31	122030000000	639	2.53951	0.00549419	-0.756079	-4.22722	A0A0G2JV31;O54975	A0A0G2JV31;O54975	Xaa-Pro aminopeptidase 1;Xaa-Pro aminopeptidase 1, N-terminally processed	Xpnpep1
-3.00203	-2.90433	-3.09405	-5.73861	-2.96941	-1.30906	-1.43923	-1.76462	-2.32476	-1.54801	+	CRF_SHAM	10	10	10	15.5	15.5	15.5	96.963	0	80.299	1837100000	34	1.91513	0.0167977	-1.86455	-3.22443	A0A0G2JV49;F1M6T6	A0A0G2JV49;F1M6T6		Ppp6r2
-1.50504	-1.35744	-1.24248	-1.03118	-1.96327	-2.19481	-2.41669	-1.88824	-1.81952	-3.15364	+	CRF_SHAM	23	23	23	24.7	24.7	24.7	115.33	0	53.613	5330700000	65	1.80218	0.0207314	0.874699	3.05214	G3V752;B5DFI0;A0A0G2JV51;D4AEB4	G3V752;B5DFI0;A0A0G2JV51;D4AEB4		Nat10
7.21667	7.08303	7.26219	7.25181	7.36884	6.96199	6.96968	6.7164	7.20639	6.92404	+	CRF_SHAM	21	18	15	68	64.8	59	28.988	0	323.31	356490000000	1104	1.83622	0.0192664	0.280809	3.10384	A0A0G2JV65;P63102;REV__B5DFH6;REV__F1LNN8;REV__A0A0G2K5V8	A0A0G2JV65;P63102	14-3-3 protein zeta/delta	Ywhaz
-3.15828	-4.2676	-3.94595	-5.07946	-4.10375	-1.50692	-1.14262	-0.606166	-0.609439	-0.707398	+	CRF_SHAM	6	6	6	9.5	9.5	9.5	70.392	0	13.242	940770000	16	4.72669	0.00072956	-3.1965	-8.98477	A0A0G2JV79;Q00910;G3V753	A0A0G2JV79;Q00910;G3V753	Solute carrier organic anion transporter family member 2A1	Slco2a1
-1.47506	-1.18279	-1.67884	-1.9635	-1.27281	-1.08328	-1.04737	-0.828622	-1.22443	-0.858912	+	CRF_SHAM	26	26	24	5.9	5.9	5.6	628.82	0	119.67	17483000000	172	1.88505	0.017546	-0.506078	-3.17833	A0A0G2JVD6;A0A0G2K913;P80385	A0A0G2JVD6;A0A0G2K913;P80385	5-AMP-activated protein kinase subunit gamma-1	Kmt2d
-0.769211	-4.84994	-1.17805	-1.8852	-5.10049	-0.0546503	0.0648643	0.347572	0.353346	0.512948	+	CRF_SHAM	13	13	13	19.2	19.2	19.2	106.22	0	106.54	4302400000	24	1.91731	0.016714	-3.00139	-3.22777	A0A0G2JVF0;Q8K4G7	A0A0G2JVF0;Q8K4G7		Arhgap4
6.05837	6.29742	6.28238	6.11697	6.36722	6.88253	6.91777	6.73554	6.86859	6.72588	+	CRF_SHAM	13	13	13	59	59	59	32.737	0	323.31	150090000000	489	4.55596	0.0008	-0.60159	-8.51477	A0A0G2JVG4;Q9WVK3;A0A0G2JUF1;A0A0G2K6H4	A0A0G2JVG4;Q9WVK3;A0A0G2JUF1;A0A0G2K6H4	Peroxisomal trans-2-enoyl-CoA reductase	Pecr
6.07052	6.29581	6.21593	6.27463	6.30892	6.52978	6.61177	6.55912	6.89668	6.63529	+	CRF_SHAM	50	50	50	59.4	59.4	59.4	86.229	0	323.31	564250000000	2115	3.11891	0.00250524	-0.41337	-5.26435	A0A0G2JVH4;A0A140TAG5;Q3KR86	A0A0G2JVH4;A0A140TAG5;Q3KR86	MICOS complex subunit Mic60	Immt
-3.50185	-4.3767	-2.80137	-3.5801	-3.84354	-5.78935	-5.47776	-6.12722	-4.03818	-5.3393	+	CRF_SHAM	6	6	6	8.5	8.5	8.5	80.746	0	8.8398	1324300000	12	2.37619	0.00733725	1.73365	3.95517	G3V6Z3;A0A0G2JVI5;Q8VH46	G3V6Z3;A0A0G2JVI5;Q8VH46	Actin filament-associated protein 1	Afap1
-5.15676	-5.35901	-4.12884	-5.9259	-5.12823	-3.70381	-4.0936	-3.24497	-4.26705	-4.39124	+	CRF_SHAM	25	1	1	40.4	2.3	2.3	87.912	0	66.41	282140000	12	1.99785	0.0143818	-1.19962	-3.35205	A0A0G2JVI6;A0A0G2K8F4;D4A8M2	A0A0G2JVI6		Cask
-5.5833	-4.15148	-7.5788	-6.62289	-6.00879	-4.21517	-2.74471	-2.92001	-3.57599	-3.34557	+	CRF_SHAM	4	4	4	10.1	10.1	10.1	40.435	0	2.6915	409070000	4	2.52559	0.00561555	-2.62876	-4.20371	A0A0G2JVJ4;Q6P6G2;A0A1W2Q5Z5;A0A1W2Q646;A0A1W2Q684;A0A1W2Q615;A0A1W2Q6A8	A0A0G2JVJ4;Q6P6G2;A0A1W2Q5Z5;A0A1W2Q646;A0A1W2Q684;A0A1W2Q615;A0A1W2Q6A8	Bombesin receptor-activated protein C6orf89 homolog	RGD735065
-6.16572	-5.76956	-6.1257	-5.89956	-5.38646	-4.65608	-4.86016	-4.40189	-3.69099	-3.97911	+	CRF_SHAM	5	4	4	5.1	4.4	4.4	142.38	0	3.3732	286860000	4	3.50873	0.00137374	-1.55175	-6.03823	D3ZL30;A0A0G2JVL3	D3ZL30;A0A0G2JVL3		Mast3
-2.07434	-3.53745	-2.79867	-3.2707	-2.13747	-4.83501	-3.36714	-6.23486	-5.07401	-5.18338	+	CRF_SHAM	4	4	4	20.7	20.7	20.7	28.943	0	59.754	431570000	7	2.39344	0.00707773	2.17515	3.98353	A0A0G2JVL5	A0A0G2JVL5		RGD1305938
6.28219	6.70666	6.39195	6.66611	6.72058	6.66836	6.8345	6.7415	6.96037	6.83585	+	CRF_SHAM	9	9	9	54.7	54.7	54.7	19.965	0	139.73	158910000000	393	1.41279	0.0461861	-0.254623	-2.47091	A0A0G2JVL6;Q7TP78;F7EXQ7	A0A0G2JVL6;Q7TP78;F7EXQ7		Ndufa8
2.13747	3.49618	2.56858	3.47403	4.02465	4.82551	4.63268	4.96744	4.99425	4.63632	+	CRF_SHAM	16	16	3	46.3	46.3	15	48.52	0	323.31	51687000000	331	2.84118	0.00334312	-1.67106	-4.75201	A0A0G2JVP8	A0A0G2JVP8		Gba3
-6.16458	-6.06374	-6.40203	-6.66241	-5.59444	-5.54777	-5.24259	-5.45417	-4.85359	-4.62423	+	CRF_SHAM	14	14	14	16.3	16.3	16.3	117.51	0	22.072	736070000	17	2.47097	0.00617222	-1.03297	-4.11209	A0A0G2K7U7;A0A0G2JVS9	A0A0G2K7U7;A0A0G2JVS9		Ankrd27
2.29357	2.11801	2.35865	2.01519	2.07614	1.38638	0.902452	1.35328	2.01473	1.3792	+	CRF_SHAM	34	34	34	41.7	41.7	41.7	115.58	0	247.52	35517000000	334	2.43274	0.00657604	0.765103	4.04848	F1LZX9;A0A0G2JVZ6	F1LZX9;A0A0G2JVZ6		Itgav
3.34022	3.03559	3.46884	4.33831	4.24908	4.99455	5.08802	5.01588	5.207	4.96556	+	CRF_SHAM	8	8	8	49.6	49.6	49.6	14.379	0	22.41	42280000000	170	3.09902	0.00258153	-1.36779	-5.22665	A0A0G2JW34;D3ZV37	A0A0G2JW34;D3ZV37		Cisd3
-0.392286	-0.326003	0.108565	-0.471936	-0.365061	-0.164149	0.0779025	0.188579	0.387951	0.239776	+	CRF_SHAM	46	46	46	46.4	46.4	46.4	131.05	0	195.35	13984000000	203	1.87386	0.0180302	-0.435356	-3.16123	A0A0G2JW51;Q5BJS0	A0A0G2JW51;Q5BJS0	Putative ATP-dependent RNA helicase DHX30	Dhx30
-2.0048	-1.65817	-1.56182	-1.35389	-0.453747	-1.19499	-0.0762214	-0.0840049	-0.176896	-0.107794	+	CRF_SHAM	14	14	14	27.3	27.3	27.3	61.705	0	17.88	2417300000	34	1.88552	0.0175264	-1.0785	-3.17905	A0A0G2JW52;O70467	A0A0G2JW52;O70467	Protein arginine N-methyltransferase 3	Prmt3
3.99771	4.5445	4.29054	4.43509	4.80435	5.18578	5.55464	5.48937	6.02087	5.42076	+	CRF_SHAM	26	24	24	35.1	33.3	33.3	95.123	0	323.31	177950000000	839	3.41894	0.00168835	-1.11985	-5.85384	A0A0G2JW72;D4A1H0	A0A0G2JW72;D4A1H0	V-type proton ATPase subunit a	Atp6v0a4
0.555805	-0.219512	0.836877	0.721547	-0.440207	-1.43855	-1.0514	-1.33931	0.00448983	-0.806593	+	CRF_SHAM	32	32	2	19.4	19.4	1.4	233.39	0	261.11	18258000000	145	1.9812	0.0147818	1.21718	3.32626	A0A0G2JW88	A0A0G2JW88		Map4
6.657	6.96837	6.75299	7.00733	7.08806	7.13832	7.4735	7.34714	7.51828	7.39532	+	CRF_SHAM	30	30	30	66.6	66.6	66.6	43.113	0	323.31	436180000000	1104	2.74388	0.00378469	-0.479764	-4.57936	F7FKI5;Q4FZZ4;D4A5G8;A0A0G2JW90;P26284;Q06437	F7FKI5;Q4FZZ4;D4A5G8;A0A0G2JW90;P26284	Pyruvate dehydrogenase E1 component subunit alpha;Pyruvate dehydrogenase E1 component subunit alpha, somatic form, mitochondrial	Pdha1
2.08494	1.91586	2.04891	2.18273	1.65271	1.36073	1.34172	1.22651	1.83669	1.08205	+	CRF_SHAM	31	31	23	33.4	33.4	24.3	94.642	0	246.55	21697000000	171	2.33034	0.00789867	0.60749	3.88017	A0A0G2JW97;M0RBF0;A0A0G2JZI0;O88453	A0A0G2JW97;M0RBF0;A0A0G2JZI0;O88453	Scaffold attachment factor B1	Safb
2.39109	1.60897	1.61236	1.46204	1.15213	0.607786	0.0803159	-0.137222	-1.16475	0.0851739	+	CRF_SHAM	44	44	44	35.6	35.6	35.6	165.21	0	323.31	29252000000	315	2.93155	0.00305462	1.75106	4.91544	A0A0G2JWB6;A0A0G2KAH2;Q99MG0	A0A0G2JWB6;A0A0G2KAH2		Pxdn
1.91773	1.32841	-0.946343	2.57268	1.77031	3.04199	3.20075	2.88185	2.70217	3.31659	+	CRF_SHAM	25	25	25	29.5	29.5	29.5	96.63	0	323.31	42396000000	264	1.61789	0.0305294	-1.70011	-2.77513	Q91XN5;A0A0G2JWD0;Q7TSL4;A0A0G2K044;A0A0G2JT89;Q9JI49;Q09LS9;Q09LT0	Q91XN5;A0A0G2JWD0;Q7TSL4;A0A0G2K044;A0A0G2JT89;Q9JI49		Prom1
3.6603	3.36932	3.31085	3.47766	2.94142	3.05716	2.64449	2.45933	2.62881	2.9204	+	CRF_SHAM	16	15	15	21.3	20.3	20.3	80.597	0	145.28	49054000000	268	2.28181	0.00853561	0.609873	3.8014	B4F7C9;A0A0G2JWH5	B4F7C9;A0A0G2JWH5		Stt3a
-6.66175	-7.38108	-6.82113	-6.69471	-5.17462	-4.89032	-4.26272	-5.20406	-5.26241	-6.34431	+	CRF_SHAM	11	10	10	10	9.3	9.3	156.03	0	26.146	1834700000	13	1.57694	0.0332855	-1.3539	-2.71411	Q9QUG4;A0A0G2JWJ5;Q64535;Q9R0T2;Q64535-2;Q64535-3	Q9QUG4;A0A0G2JWJ5;Q64535;Q9R0T2;Q64535-2;Q64535-3	Copper-transporting ATPase 2	Atp7b
6.91862	6.72814	7.11105	6.54921	6.87688	4.96165	4.88984	4.87062	4.68977	4.93038	+	CRF_SHAM	21	21	20	81.6	81.6	81.6	23.34	0	215.63	157710000000	657	7.15051	0	1.96833	18.6431	A0A0G2JWK7;P31232	A0A0G2JWK7;P31232	Transgelin	Tagln
0.653632	0.188069	0.410782	0.474833	0.723603	0.897203	0.835908	0.638265	0.670459	1.0501	+	CRF_SHAM	15	15	15	45.4	45.4	45.4	43.163	0	323.31	7499700000	89	1.57353	0.033506	-0.328204	-2.70905	A0A0G2JWM2;Q5RJQ4	A0A0G2JWM2;Q5RJQ4	NAD-dependent protein deacetylase sirtuin-2	Sirt2
2.14192	2.09533	1.00354	2.1316	1.86334	-0.535197	-0.489984	0.564223	0.619612	-0.111517	+	CRF_SHAM	1	1	1	7.3	7.3	7.3	21.459	0	6.6834	2903000000	12	3.27375	0.00194133	1.83772	5.5636	A0A0G2JWM7	A0A0G2JWM7		Ifnl1
-3.20307	-3.2274	-5.25941	-5.12841	-2.55437	-2.27678	-2.32154	-1.47972	-1.82243	-1.59142	+	CRF_SHAM	24	24	23	33.3	33.3	32.1	100.25	0	30.625	3661900000	42	2.03785	0.0133529	-1.97615	-3.41425	Q3B7C8;A0A0G2JWN8;Q9Z1C8-2;Q9Z1C8	Q3B7C8;A0A0G2JWN8;Q9Z1C8-2;Q9Z1C8	Rap guanine nucleotide exchange factor 3	Rapgef3
-2.62605	-2.82961	-1.24353	-2.48243	-1.89301	-4.45035	-2.77014	-5.81148	-3.34718	-3.23205	+	CRF_SHAM	4	4	3	12.6	12.6	9.3	55.549	0	17.035	1060800000	5	1.60835	0.0311526	1.70731	2.7609	A0A0G2JWP1;B4F7F1;A0A0G2K6F9	A0A0G2JWP1;B4F7F1;A0A0G2K6F9		Cstf2
-6.4642	-6.84545	-5.09356	-8.37599	-5.91645	-3.31818	-3.93705	-4.14914	-5.93186	-3.61628	+	CRF_SHAM	18	7	7	12.6	5.4	5.4	173.29	0	5.0506	343630000	8	1.96323	0.0152209	-2.34863	-3.29847	A0A0G2JWP8;P41516;A0A0G2JUF8;Q63176	A0A0G2JWP8;P41516;A0A0G2JUF8	DNA topoisomerase 2-alpha	Top2a
-5.63403	-2.40794	-4.19146	-4.73521	-3.14441	-1.77444	-2.12434	-1.90282	-1.04398	-2.71494	+	CRF_SHAM	5	5	5	17.2	17.2	17.2	43.067	0	7.5236	929520000	15	1.9917	0.0145047	-2.11051	-3.34251	A0A0G2JWY8;D3ZXY9	A0A0G2JWY8		Stard7
-3.94861	-2.63569	-5.64173	-5.53908	-2.90923	-0.877109	-0.0463246	-0.381579	-1.66883	-2.36302	+	CRF_SHAM	9	9	9	19.1	19.1	19.1	72.24	0	20.311	1489600000	13	2.41855	0.00674599	-3.06749	-4.02498	A0A0G2JX10;Q5M9H0	A0A0G2JX10;Q5M9H0	Ankyrin repeat and SAM domain-containing protein 3	Anks3
0.821213	0.800643	0.219466	0.623597	1.14086	1.52722	1.16955	1.22851	1.46217	1.82207	+	CRF_SHAM	6	6	6	8.2	8.2	8.2	86.514	0	46.041	6295600000	23	2.27099	0.00861928	-0.720746	-3.78392	A0A0G2JX16;F1M4M7	A0A0G2JX16;F1M4M7		Qrich1
-2.87353	-0.387979	-3.27895	-2.49251	-1.03717	1.36864	1.05469	1.51965	1.48036	1.3934	+	CRF_SHAM	3	3	3	10.9	10.9	10.9	51.493	0	175.13	3224500000	48	3.49871	0.0013823	-3.37738	-6.01746	Q8CJH8;A0A0G2JX26;Q6AZ69;Q8CJH9;E9PTR8	Q8CJH8;A0A0G2JX26;Q6AZ69;Q8CJH9;E9PTR8		rNPT4s
-2.38369	-2.42245	-2.60214	-2.188	-2.22189	-4.29279	-5.77195	-3.35116	-4.66441	-4.10754	+	CRF_SHAM	4	4	4	11.4	11.4	11.4	49.961	0	6.2732	782840000	9	3.05392	0.00269613	2.07394	5.14174	A0A0G2JZR7;A0A0G2K560;A0A0G2K091;A0A0G2JX39;P51882;Q4KLZ9	A0A0G2JZR7;A0A0G2K560;A0A0G2K091;A0A0G2JX39;P51882;Q4KLZ9	T-cell surface glycoprotein CD5	LOC100911215
2.02501	-0.376928	2.02437	1.64372	0.229728	0.0256104	-0.211948	-0.213187	-1.42456	-0.234981	+	CRF_SHAM	6	6	4	16.5	16.5	7.2	41.746	0	43.019	3884500000	45	1.57829	0.0331766	1.52099	2.71613	F1M9N4;A0A0G2JX72;D3ZQV3	F1M9N4;A0A0G2JX72		Mbnl1
-0.555085	-0.561964	-0.686948	-0.838726	-0.819142	-0.252636	-0.477328	-0.203201	-0.468764	-0.556162	+	CRF_SHAM	75	75	75	37.2	37.2	37.2	288.26	0	323.31	23494000000	343	1.94867	0.0156785	-0.300755	-3.27602	A0A0G2JX74;P42346	A0A0G2JX74;P42346	Serine/threonine-protein kinase mTOR	Mtor
5.9991	5.36621	6.11817	5.9755	5.30974	3.11639	2.45463	2.71367	2.77535	2.78977	+	CRF_SHAM	10	10	10	34.1	34.1	34.1	26.335	0	245.14	44694000000	169	6.36974	0	2.98378	14.8033	A0A0G2JXB1;V5QRT9;V5QQQ4;V5QQP9;A0A0G2JXN6;P08699;V5QSV9;V5QR27;V5QQW0	A0A0G2JXB1;V5QRT9;V5QQQ4;V5QQP9;A0A0G2JXN6;P08699;V5QSV9;V5QR27;V5QQW0	Galectin;Galectin-3	Lgals3
4.47922	4.19197	5.02484	4.29092	4.00111	3.8639	3.73642	3.61009	3.82984	3.55368	+	CRF_SHAM	20	20	2	40.8	40.8	2.9	57.985	0	323.31	60198000000	376	2.20086	0.00998963	0.678826	3.67137	F1LRA1;A0A0G2JXC1	F1LRA1;A0A0G2JXC1		Lman1
1.79364	1.81937	1.70061	1.72033	1.29215	2.51217	2.76939	2.6751	2.42466	2.56173	+	CRF_SHAM	9	9	8	26.4	26.4	24.2	41.095	0	122.71	11553000000	87	4.41436	0.000720721	-0.92339	-8.14052	A0A0G2JXG3;Q6AY41	A0A0G2JXG3;Q6AY41	Cell cycle control protein 50A	Tmem30a
1.814	2.33961	1.54292	1.65919	1.85152	2.14194	2.56845	2.6182	2.47634	2.15773	+	CRF_SHAM	19	19	19	56.5	56.5	56.5	42.308	0	323.31	21243000000	148	1.92601	0.0164232	-0.55108	-3.24114	A0A0H2UHS3;A0A0G2JXH2;Q5PPN7	A0A0H2UHS3;A0A0G2JXH2;Q5PPN7	Coiled-coil domain-containing protein 51	Ccdc51
11.3656	10.9266	11.3562	11.0539	10.4394	10.0551	9.88855	10.0604	10.1158	10.2249	+	CRF_SHAM	16	16	1	77.8	77.8	8.7	13.89	0	246.78	1667000000000	2813	3.17412	0.00226618	0.959385	5.36989	G3V9C7;G3V8B3;A0A0G2JXI9;M0R4L7;D3ZWM5;A0A0G2JXE0;D3ZNH4;Q00729;A0A0G2K7R1;Q9Z2R0;Q7M0A0	G3V9C7;G3V8B3;A0A0G2JXI9;M0R4L7;D3ZWM5;A0A0G2JXE0;D3ZNH4;Q00729	Histone H2B;Histone H2B type 1-A	Hist1h2bk
-1.24309	-1.6553	-1.43691	-1.53374	-1.4236	-2.13712	-2.24688	-2.67351	-2.29144	-1.42636	+	CRF_SHAM	41	1	1	42.4	0.8	0.8	121.1	0.0016831	2.0101	2942300000	21	1.93065	0.0162804	0.696535	3.24828	A0A0G2JXJ7	A0A0G2JXJ7		Esyt1
-1.35097	-0.981859	-1.46811	-0.370288	-1.53119	0.820883	0.704686	-0.018916	0.0685774	0.143953	+	CRF_SHAM	10	10	10	49.2	49.2	49.2	29.58	0	101.09	4690500000	33	3.17445	0.00226406	-1.48432	-5.37052	A0A0G2JXM4;P24389	A0A0G2JXM4;P24389	Type I iodothyronine deiodinase	Dio1
-1.06795	-1.07504	-1.26849	-0.719689	-1.13958	-1.72934	-1.68808	-1.16432	-1.33468	-1.21077	+	CRF_SHAM	6	6	6	10.9	10.9	10.9	47.244	0	4.1733	929600000	8	1.41654	0.0457793	0.37129	2.47645	A0A0G2JXM6;G3V8X1;Q6AXT7	A0A0G2JXM6;G3V8X1;Q6AXT7	RNA-binding protein 42	Rbm42
0.76195	0.707524	0.100122	0.501384	0.868699	1.98361	2.05975	2.08885	2.07518	2.03225	+	CRF_SHAM	28	28	25	38.2	38.2	35.9	101.16	0	323.31	24278000000	224	5.27647	0.000461538	-1.45999	-10.6509	A0A0G2JXN8;B5DF26	A0A0G2JXN8		Osbpl8
1.83512	1.34617	1.81552	1.26884	1.86113	1.12488	1.03159	0.755922	0.979521	0.879354	+	CRF_SHAM	5	5	5	17.5	17.5	17.5	40.654	0	52.1	6235200000	76	2.76861	0.00371577	0.671102	4.62293	A0A0G2JXP1;O08730;F8WFR6	A0A0G2JXP1;O08730;F8WFR6	Glycogenin-1	Gyg1
4.83723	4.50013	4.90764	4.77288	4.52415	3.95905	3.93875	3.93363	3.91667	3.93932	+	CRF_SHAM	141	132	129	73.2	70.6	68.9	275.31	0	323.31	463220000000	2741	4.82234	0.000595745	0.770921	9.25743	D4A8D5;A0A0G2JXT8	D4A8D5;A0A0G2JXT8		Flnb
-1.31071	-0.614097	-2.60543	-0.433856	-1.39769	2.1226	2.02114	2.49426	1.74686	2.62717	+	CRF_SHAM	5	5	5	10.3	10.3	10.3	62.528	0	12.192	4971700000	44	4.50358	0.000787879	-3.47477	-8.37474	D3ZG11;A0A0G2JY02	D3ZG11;A0A0G2JY02		Slc5a9
2.10865	2.03275	1.99248	1.86186	1.58692	1.28515	1.19489	1.26892	1.1044	1.1913	+	CRF_SHAM	81	81	80	42.9	42.9	42.6	233.38	0	323.31	67452000000	672	4.07026	0.000781065	0.707602	7.28561	A0A0G2JY08;D3ZFD0;Q3B8R3	A0A0G2JY08;D3ZFD0		Myo18a
2.32659	2.46513	2.68545	2.48793	2.5517	2.38537	1.94102	1.74574	1.74112	1.65696	+	CRF_SHAM	21	21	21	51.5	51.5	51.5	60.915	0	179.06	22533000000	195	2.54526	0.00544152	0.609318	4.23693	Q1EG89;A0A0G2JY12;Q66H76	Q1EG89;A0A0G2JY12;Q66H76	Paxillin	Pxn
-3.53514	-2.43894	-2.73235	-3.11736	-2.50714	-5.17276	-4.3404	-3.90693	-2.42919	-4.69633	+	CRF_SHAM	1	1	1	12.6	12.6	12.6	9.5371	0	3.7079	104050000	5	1.38507	0.048819	1.24293	2.42998	A0A0G2JY20;F1LN38;P63301	A0A0G2JY20;F1LN38;P63301	Selenoprotein W	LOC103689961
-6.95091	-8.00708	-5.69743	-8.0731	-6.71973	-4.65308	-4.86658	-3.27848	-6.6928	-3.32985	+	CRF_SHAM	7	6	6	8.8	7.8	7.8	99.325	0	3.3875	255430000	8	1.96453	0.0151814	-2.52549	-3.30049	D4A0I5;A0A0G2JY26	D4A0I5;A0A0G2JY26		Dnajc6
7.91105	6.58899	7.91429	7.32756	6.3028	6.76683	6.48842	6.14631	6.32971	5.82315	+	CRF_SHAM	22	22	22	56	56	56	46.121	0	323.31	360870000000	1186	1.3902	0.0482779	0.898052	2.43756	A0A0G2JY31;A0A0G2JZ73;P17475	A0A0G2JY31;A0A0G2JZ73;P17475	Alpha-1-antiproteinase	Serpina1
4.11112	4.16213	4.11487	4.02422	3.79381	3.72483	3.75251	3.85077	3.81602	3.93516	+	CRF_SHAM	19	19	18	46.9	46.9	44.4	54.107	0	177.28	46103000000	310	1.75628	0.0227311	0.22537	2.98272	G3V9W6;A0A0G2JY43;P30839	G3V9W6;A0A0G2JY43;P30839	Aldehyde dehydrogenase;Fatty aldehyde dehydrogenase	Aldh3a2
-3.64991	-3.82886	-3.34817	-3.88544	-3.57982	-2.54046	-3.23986	-2.7536	-2.2693	-2.49179	+	CRF_SHAM	6	2	1	10.6	3.1	1.5	77.458	0	4.4785	454370000	15	3.1142	0.00252093	-0.999438	-5.25541	G8EXB7;D3ZHK8;A0A0G2JY45;G8EXB8;A0A0G2K520	G8EXB7;D3ZHK8;A0A0G2JY45;G8EXB8;A0A0G2K520		Cpeb2
-3.93169	-6.10789	-7.17329	-6.97519	-6.35329	-2.755	-4.7806	-5.45254	-3.89537	-4.43537	+	CRF_SHAM	12	10	9	14.5	12.6	11.5	107.47	0	29.804	492570000	12	1.43886	0.0436824	-1.84449	-2.50943	F1MAJ0;B2B9B0;A0A0G2JY48;F1LQK6;P54758;F1LMX3;P29321	F1MAJ0;B2B9B0;A0A0G2JY48	Receptor protein-tyrosine kinase	Ephb2
-0.142628	-0.136279	0.121507	-0.344183	0.200564	-1.06209	-1.73069	0.00261846	-0.516395	-1.1287	+	CRF_SHAM	6	2	2	29.5	22.3	22.3	12.608	0	4.7521	802380000	18	1.54452	0.0352262	0.826847	2.66593	A0A0G2JY70	A0A0G2JY70		#N/A
-1.16057	-0.551779	-1.22461	-1.6691	-0.301803	0.199682	0.717313	-0.946155	-0.236916	0.444796	+	CRF_SHAM	16	2	2	66	6.8	6.8	35.523	0	26.818	5400700000	16	1.54592	0.0351379	-1.01732	-2.66801	A0A0G2JYA4;P63331	A0A0G2JYA4;P63331	Serine/threonine-protein phosphatase 2A catalytic subunit alpha isoform	LOC100362453
2.0404	2.37879	1.21936	1.09301	2.37335	2.20002	2.73791	2.50654	2.73293	2.73691	+	CRF_SHAM	6	6	2	19.5	19.5	6.4	29.724	0	89.246	4468500000	39	1.46938	0.0410882	-0.76188	-2.55456	A0A0G2JYB5;Q6AYD7	A0A0G2JYB5;Q6AYD7		Plscr2
-4.43782	-2.63821	-1.48303	-3.35371	-2.97563	-4.58641	-4.13707	-7.06874	-5.4177	-5.25036	+	CRF_SHAM	4	4	4	10.1	10.1	10.1	58.021	0	16.315	333610000	6	1.9872	0.0145813	2.31438	3.33554	A0A0G2JYD6;Q7TP49	A0A0G2JYD6		Mfsd8
0.116841	-0.00738781	-0.831661	-1.07872	-0.571275	-1.38848	-2.03072	-2.30004	-0.966398	-3.60924	+	CRF_SHAM	16	16	16	30	30	30	73.211	0	38.959	4434700000	36	1.84349	0.0189987	1.58454	3.11491	A0A0G2JYD8;G3V7U6;Q8R4C0	A0A0G2JYD8;G3V7U6;Q8R4C0	Calpain-5	Capn5
-1.61108	-1.90761	-1.84123	-1.7644	-2.05694	-1.73505	-2.62036	-2.31056	-3.22098	-3.2916	+	CRF_SHAM	14	14	14	20	20	20	94.302	0	88.134	2770500000	53	1.54402	0.0352536	0.799457	2.66519	A0A0G2JYH1;O08561	A0A0G2JYH1;O08561	Phosphatidylinositol 4-kinase beta	Pi4kb
1.22831	1.19473	0.863062	1.19542	0.664788	1.57524	1.62913	1.94298	1.51165	1.51429	+	CRF_SHAM	80	80	54	33.5	33.5	21.7	309.45	0	323.31	59182000000	637	2.62505	0.00461799	-0.605393	-4.37295	A0A0G2JYI0;A0A0G2JYR4;F1LZG6	A0A0G2JYI0;A0A0G2JYR4;F1LZG6		Lrba
-2.52754	-2.89238	-2.41096	-1.93718	-2.79506	-3.56142	-4.57727	-3.13911	-3.44091	-2.58521	+	CRF_SHAM	4	2	2	11.9	7.4	7.4	40.605	0	3.9907	414400000	10	1.48926	0.0394611	0.948159	2.58399	Q4QR81;A0A0G2JYJ7	Q4QR81;A0A0G2JYJ7		Rbms2
-1.20983	-1.53721	-1.84935	-0.95886	-2.62236	-3.71817	-5.83439	-5.02621	-3.76012	-4.32151	+	CRF_SHAM	10	10	10	25.3	25.3	25.3	60.635	0	106.08	2511900000	27	3.41472	0.00170739	2.89656	5.84526	A0A0G2JYL4;D3ZGT6	A0A0G2JYL4;D3ZGT6		P4ha2
1.93104	1.87278	1.79391	1.78498	1.22896	1.51465	0.817851	1.02268	1.10673	1.33225	+	CRF_SHAM	15	13	13	32.5	29.7	29.7	52.879	0	49.096	10279000000	95	1.91163	0.0168947	0.5635	3.21906	A0A0G2JYN7;Q4KLH4	A0A0G2JYN7;Q4KLH4	Paraspeckle component 1	Pspc1
-1.90752	-3.32442	-2.25835	-2.30625	-0.447971	-2.65395	-2.5361	-3.85312	-4.35413	-4.25922	+	CRF_SHAM	17	16	16	27.2	26.3	26.3	94.189	0	151.39	2763600000	42	1.3909	0.0482195	1.4824	2.43859	A0A0G2JYR1;B5DEY3	A0A0G2JYR1;B5DEY3		Exoc6b
-1.85456	-2.20843	-2.39037	-1.82211	-2.76638	-5.06655	-4.55729	-2.78314	-2.65753	-2.72225	+	CRF_SHAM	11	11	11	18.7	18.7	18.7	84.125	0	41.332	1236200000	19	1.40695	0.04659	1.34898	2.46229	A0A0G2KAL4;A0A0G2JYS1;A0A0G2JZ50;A0A0G2K7Y2;Q4V8B0;Q4V8B0-3;Q4V8B0-2	A0A0G2KAL4;A0A0G2JYS1;A0A0G2JZ50;A0A0G2K7Y2;Q4V8B0	Oxidation resistance protein 1	Oxr1
0.15286	0.643604	0.321517	0.029635	0.909374	1.31321	1.39707	1.16254	1.29043	1.23292	+	CRF_SHAM	37	37	29	37.9	37.9	31.4	128.32	0	277.31	20648000000	136	3.09378	0.00260159	-0.867839	-5.21674	A0A0G2JYT1;F1LPE9;Q811U3	A0A0G2JYT1;F1LPE9;Q811U3	ELKS/Rab6-interacting/CAST family member 1	Erc1
2.17075	1.49954	1.63643	2.0272	1.34405	2.8005	2.39092	2.42802	1.77776	2.42702	+	CRF_SHAM	3	3	1	6.5	6.5	1.2	75.583	0	21.862	17942000000	24	1.61072	0.0309709	-0.629252	-2.76444	A0A0G2KBC9-2;D3ZVK8;A0A0G2JYU1;A0A0G2KBC9;A0A0G2KAU3	A0A0G2KBC9-2;D3ZVK8;A0A0G2JYU1;A0A0G2KBC9;A0A0G2KAU3		Lilrb3l
-3.8779	-2.96442	-4.7442	-4.70073	-1.75942	-2.37927	-2.07283	-2.48039	-0.67223	-0.878781	+	CRF_SHAM	6	6	6	28.9	28.9	28.9	23.331	0	6.6203	1142900000	16	1.63482	0.0296778	-1.91264	-2.80041	A0A0G2JYY6;D3ZX74	A0A0G2JYY6;D3ZX74		Coq10a
-0.673737	-1.32072	-1.26711	-0.0511883	-1.1134	-1.94243	-1.32019	-2.08644	-1.01495	-2.04603	+	CRF_SHAM	28	28	28	34.5	34.5	34.5	126.47	0	218.72	6530500000	94	1.41763	0.0456931	0.796779	2.47807	A0A0G2JZ38	A0A0G2JZ38		Fhod1
-5.07986	-5.5199	-6.01892	-5.1874	-5.48739	-4.18168	-4.87095	-4.73458	-3.76054	-3.44796	+	CRF_SHAM	10	10	10	11.7	11.7	11.7	105.97	0	37.153	626450000	14	2.37488	0.00734853	-1.25955	-3.95302	A0A0G2JZ40;D4ABJ4	A0A0G2JZ40;D4ABJ4		Reck
-3.40865	-2.10173	-3.25505	-2.57623	-3.64072	-2.08357	-1.65519	-2.09915	-1.73524	-2.96462	+	CRF_SHAM	4	2	2	3.4	1.9	1.9	124.15	0.0088212	1.4359	1443200000	5	1.37561	0.0497658	-0.888924	-2.41602	Q45QJ6;A0A0G2JZ43;O89040	Q45QJ6;A0A0G2JZ43;O89040	Phosphoinositide phospholipase C;1-phosphatidylinositol 4,5-bisphosphate phosphodiesterase beta-2	Plcb2
-1.83992	-1.11239	-1.06313	-1.14008	-0.757016	-0.698426	0.0827256	-0.01933	-0.535602	-0.215143	+	CRF_SHAM	9	9	9	38.6	38.6	38.6	39.097	0	104.45	1885100000	40	2.34193	0.0077626	-0.905352	-3.89907	A0A0G2JZ68;Q811P6	A0A0G2JZ68;Q811P6	Dimethyladenosine transferase 1, mitochondrial	Tfb1m
2.48031	2.37737	2.33192	2.563	2.49383	3.1199	2.92904	3.14309	3.69096	3.52967	+	CRF_SHAM	22	21	21	46.3	44.7	44.7	50.102	0	323.31	35353000000	249	3.32216	0.00180913	-0.833247	-5.65931	A0A0G2JZ75;Q9WV78	A0A0G2JZ75;Q9WV78	Plasmalemma vesicle-associated protein	Plvap
-5.02606	-4.2593	-4.35049	-4.24597	-3.94348	-3.14341	-2.91837	-2.70609	-2.14286	-2.06113	+	CRF_SHAM	18	18	18	9.2	9.2	9.2	291.35	0	28.06	2733400000	30	3.66381	0.00107451	-1.77069	-6.366	A0A0G2JZ84	A0A0G2JZ84		Epg5
-5.14979	-7.1537	-5.76781	-6.13541	-4.69581	-6.37487	-2.47838	-2.93859	-2.41883	-2.25217	+	CRF_SHAM	10	10	10	17.2	17.2	17.2	95.323	0	13.091	768560000	14	1.6387	0.0294186	-2.48794	-2.80619	A0A0G2JZ94;F1LR77;Q3KR69;Q4G015	A0A0G2JZ94;F1LR77;Q3KR69		Ttc13
-3.89596	-3.94539	-5.25519	-3.76084	-3.93726	-1.94871	-2.12803	-1.31995	-2.44381	-1.6493	+	CRF_SHAM	17	17	16	15.5	15.5	14.7	165.79	0	164.26	2827700000	33	3.81878	0.00100226	-2.26096	-6.7059	A0A0G2JZA1;Q9QZI3;A0A1W2Q6F3;F1M950;D3ZEC8	A0A0G2JZA1;Q9QZI3;A0A1W2Q6F3;F1M950		Robo2
-4.33212	-3.4064	-4.07386	-3.82465	-3.97864	-4.84157	-4.10342	-4.66823	-5.84794	-5.01003	+	CRF_SHAM	19	19	19	17.1	17.1	17.1	152.74	0	36.825	1824800000	39	1.77904	0.0216141	0.971107	3.0171	D3ZZ19;A0A0G2JZA7	D3ZZ19;A0A0G2JZA7		Cemip2
-3.83996	-4.13706	-4.50142	-3.49126	-3.87258	-2.68159	-2.52794	-3.34628	-1.07456	-2.51961	+	CRF_SHAM	19	19	19	15.9	15.9	15.9	168.6	0	39.193	2091700000	40	2.26481	0.00877598	-1.53846	-3.77396	F1LQS9;A0A0G2JZC6;Q9ES67	F1LQS9;A0A0G2JZC6;Q9ES67	Rho guanine nucleotide exchange factor 11	Arhgef11
-3.55424	-3.31664	-0.917988	-2.90545	-2.32677	-1.3632	-0.410081	-0.00433048	-0.147593	-0.200492	+	CRF_SHAM	2	2	2	4.6	4.6	4.6	59.653	0	65.276	616440000	16	2.47325	0.00617725	-2.17908	-4.11589	Q3T1I6;F1LSF8;A0A0G2JZD2;A0A0G2KBA9;A0A0G2K5I0;P60815	Q3T1I6;F1LSF8;A0A0G2JZD2;A0A0G2KBA9;A0A0G2K5I0;P60815	Feline leukemia virus subgroup C receptor-related protein 2	Flvcr2
-4.8073	-6.43681	-5.13083	-5.60585	-5.99409	-4.38974	-4.44913	-4.55101	-4.6947	-4.05242	+	CRF_SHAM	11	11	10	11.9	11.9	11.3	126.5	0	72.888	877120000	17	2.25333	0.00899166	-1.16757	-3.75545	M0R8T1;A0A0G2JZE4;Q4L1J4;F1M7H7;Q4L1J4-2	M0R8T1;A0A0G2JZE4;Q4L1J4;F1M7H7;Q4L1J4-2	Membrane-associated guanylate kinase, WW and PDZ domain-containing protein 1	Magi1
1.61789	1.93483	1.21622	1.21886	1.48663	1.91059	2.16811	1.81285	2.20993	2.08925	+	CRF_SHAM	9	9	9	57.8	57.8	57.8	19.554	0	29.038	5632300000	65	2.10011	0.0120687	-0.54326	-3.51175	A0A0G2JZF6	A0A0G2JZF6		Ndufaf2
-5.58431	-5.11599	-5.54456	-4.40579	-5.17414	-3.19343	-3.7314	-3.46742	-3.41756	-2.80902	+	CRF_SHAM	5	5	5	4	4	4	152.04	0	3.7227	788710000	6	3.95641	0.000976864	-1.84119	-7.0187	A0A0G2JZG4;D4A3Q3	A0A0G2JZG4;D4A3Q3		Ncoa1
2.96119	3.16439	3.27491	3.07363	3.3032	3.61905	3.50455	3.34196	3.58143	3.57884	+	CRF_SHAM	17	17	14	46	46	39	39.873	0	89.43	36350000000	280	2.75288	0.00374237	-0.369703	-4.59519	A0A0G2JZH0;D3ZJ77	A0A0G2JZH0;D3ZJ77		Cab39
3.1452	3.09227	3.26671	3.24886	2.97313	3.05134	2.94151	2.91346	2.63744	2.84349	+	CRF_SHAM	77	77	75	55.3	55.3	54.9	169.86	0	323.31	115800000000	933	1.81298	0.020293	0.267783	3.06853	A0A0G2JZI2;Q6TXE9;Q5I0H2	A0A0G2JZI2;Q6TXE9		Eprs
-1.27216	-0.368211	-1.16486	-1.05597	-1.23601	-0.719036	-0.643942	-0.270114	-0.199873	0.442572	+	CRF_SHAM	8	8	8	23.1	23.1	23.1	39.945	0	24.65	2460700000	39	1.62852	0.0300501	-0.741365	-2.79098	A0A0G2JZL9;Q6AYD4	A0A0G2JZL9;Q6AYD4	Endothelial cell-selective adhesion molecule	Esam
3.31249	2.94148	3.24876	3.27414	2.98261	2.77595	2.91493	2.94735	2.9874	2.78313	+	CRF_SHAM	28	28	24	46.5	46.5	40.9	84.712	0	323.31	45799000000	356	1.77782	0.0216866	0.270144	3.01526	A0A0G2JZM2;B5DFC3	A0A0G2JZM2;B5DFC3		Sec23a
4.22195	3.46107	4.3849	3.95181	3.73871	3.22193	3.09714	3.23063	3.03904	3.3574	+	CRF_SHAM	22	22	20	54.1	54.1	50.5	50.579	0	323.31	52213000000	366	2.62326	0.00460643	0.762463	4.36988	F1LMC7;A2VCW8;A0A0G2JZT5;D4A0F5;Q9WVC0;Q7TP92;A0A0G2JV25	F1LMC7;A2VCW8;A0A0G2JZT5;D4A0F5;Q9WVC0	Septin-7	Sept7
-1.39774	-3.05811	-3.20588	-3.06193	-2.41278	-1.29978	-1.02435	0.445603	-2.07897	-1.79235	+	CRF_SHAM	29	1	0	84.5	6.1	0	34.772	0	3.4317	691670000	28	1.54668	0.0350878	-1.47732	-2.66913	A0A0G2JZU5;F1LZI5;A0A0G2K1B3	A0A0G2JZU5;F1LZI5;A0A0G2K1B3	Sulfotransferase	LOC100910057
1.66732	0.947455	1.0053	1.04728	0.0346077	-1.36351	-0.993906	-1.61798	-5.15108	-0.501304	+	CRF_SHAM	4	4	4	39.6	39.6	39.6	16.21	0	16.031	1877300000	22	1.96487	0.015179	2.86595	3.30101	A0A0G2JZZ4	A0A0G2JZZ4		Selenom
-5.57813	-1.85555	-2.1099	-2.67488	-2.77191	-0.864386	-1.54992	-1.81712	-0.923847	-1.24483	+	CRF_SHAM	10	10	10	31.4	31.4	31.4	44.854	0	40.447	1668000000	17	1.42155	0.045364	-1.71805	-2.48386	M0RAE4;A0A0G2K012	M0RAE4;A0A0G2K012		Ubxn6
8.12764	8.23237	8.3759	8.21909	8.02646	7.56909	7.77715	7.80875	8.06522	7.82123	+	CRF_SHAM	71	71	9	79.5	79.5	15.9	102.97	0	323.31	1875900000000	5483	2.37915	0.00728842	0.388007	3.96002	A0A0G2K013;Q9QXQ0;A0A0G2K5U9;Q99MI8	A0A0G2K013;Q9QXQ0;A0A0G2K5U9;Q99MI8	Alpha-actinin-4	Actn4
5.10406	4.37175	5.12851	5.04627	4.7812	3.00925	2.68213	2.88766	2.51871	3.04362	+	CRF_SHAM	35	32	32	63.5	59.2	59.2	70.121	0	323.31	99737000000	508	5.61615	0.00016	2.05808	11.8104	Q5XI38;A0A0G2K014	Q5XI38;A0A0G2K014		Lcp1
0.758391	0.352109	0.333852	0.173068	-0.744127	-1.38887	-0.78649	-1.10701	-1.23095	-1.1045	+	CRF_SHAM	31	31	31	46	46	46	102.4	0	323.31	10228000000	141	2.89097	0.00325742	1.29822	4.84168	A0A0G2K016;Q5U2W0	A0A0G2K016;Q5U2W0		Sun1
2.90477	1.35714	2.38724	2.24006	1.4695	0.0880622	-0.036635	-1.48242	-0.467652	-1.05912	+	CRF_SHAM	10	10	10	41.2	41.2	41.2	37.941	0	150.1	8145000000	91	3.66718	0.001083	2.66329	6.37326	I6L9G5;A0A0G2K022;Q63399	I6L9G5;A0A0G2K022		Rcn3
2.64189	0.612926	-0.208636	0.471482	0.294198	-0.381557	-0.179808	-0.716082	-0.94345	-0.336876	+	CRF_SHAM	4	4	4	20.5	20.5	20.5	28.721	0	77.052	2993000000	13	1.43343	0.0442029	1.27393	2.5014	A0A0G2K038;Q5U1X1	A0A0G2K038;Q5U1X1	Oligoribonuclease, mitochondrial	Rexo2
3.72242	4.69306	4.5959	4.47592	4.66215	4.79814	5.08521	5.18632	5.00184	4.87265	+	CRF_SHAM	34	34	33	59.4	59.4	58.4	74.674	0	323.31	153300000000	568	1.69005	0.0264735	-0.558942	-2.88307	A0A0G2K047;D3ZGU2	A0A0G2K047;D3ZGU2		Acss3
1.86018	2.21957	2.02222	2.18979	2.22205	2.47514	2.56735	2.90413	3.14426	2.5482	+	CRF_SHAM	75	75	75	54.6	54.6	54.6	161.1	0	323.31	96461000000	795	2.56891	0.0051777	-0.625054	-4.27704	F1LUA1;A0A0G2K051	F1LUA1;A0A0G2K051		Eea1
-0.793685	-0.224625	-0.516825	-0.418536	-0.117841	-2.00946	-1.69062	-0.881374	-0.630713	-1.15709	+	CRF_SHAM	10	10	10	28	28	28	47.76	0	32.493	3393300000	46	1.80969	0.0204437	0.85955	3.06353	A0A0G2K093;O35162	A0A0G2K093;O35162	Heat shock 70 kDa protein 13	Hspa13
2.83356	2.76021	2.98039	2.84088	2.12154	1.76398	1.91274	1.5253	1.84641	1.65839	+	CRF_SHAM	33	28	28	37.1	32.8	32.8	102.43	0	323.31	34964000000	290	3.40794	0.00171599	0.965953	5.83151	A0A0G2K0B4;A0A0G2K8P3;Q62940;F1M4Q8	A0A0G2K0B4;A0A0G2K8P3;Q62940	E3 ubiquitin-protein ligase NEDD4	Nedd4
-6.55511	-6.23374	-5.70279	-6.67916	-5.84657	-5.70732	-5.42496	-5.48649	-4.96459	-5.52875	+	CRF_SHAM	7	6	6	10.7	9.2	9.2	92.685	0	17.234	365010000	11	2.05003	0.0131813	-0.781053	-3.43326	D4A0G0;A0A0G2K0D5	D4A0G0;A0A0G2K0D5	Oxysterol-binding protein	Osbpl7
0.416372	0.542296	0.246485	-0.120368	0.627345	1.32552	1.00198	0.863321	0.809343	1.16539	+	CRF_SHAM	26	25	24	39.7	38.3	36.6	98.212	0	189.34	14659000000	139	2.54204	0.00545455	-0.690684	-4.2315	D4A9L5;D3ZMI4;A0A0G2K0F3;Q9WTP0;Q9WTP0-2;A0A0G2K0B2;D4ACZ4	D4A9L5;D3ZMI4;A0A0G2K0F3;Q9WTP0;Q9WTP0-2;A0A0G2K0B2;D4ACZ4	Band 4.1-like protein 1	Epb41l1
0.508141	0.847988	0.250134	0.447057	0.989157	1.20603	0.796822	1.11038	0.886397	1.01115	+	CRF_SHAM	6	6	6	17.6	17.6	17.6	42.875	0	12.439	5341300000	58	1.46793	0.0411768	-0.39366	-2.55242	G3V6Q3;B2RZ63;A0A0G2K0H6	G3V6Q3;B2RZ63;A0A0G2K0H6		Wdr13
2.09699	1.98675	1.94695	2.16182	2.13604	2.70764	2.6688	2.60644	2.62104	2.74667	+	CRF_SHAM	73	73	1	34.9	34.9	0.4	277.46	0	323.31	117240000000	783	5.71868	0.000186047	-0.604405	-12.1821	A0A0G2K1R9;A0A0G2K0J3;O70511;O70511-3	A0A0G2K1R9;A0A0G2K0J3;O70511;O70511-3	Ankyrin-3	Ank3
-0.408513	-2.70657	-2.44898	-2.02115	-2.3109	-5.32895	-5.01806	-6.38404	-4.93999	-4.16779	+	CRF_SHAM	4	4	4	9.2	9.2	9.2	49.919	0	5.3053	590570000	21	3.42519	0.00168293	3.18854	5.86654	B5DF75;A0A0G2K0K9	B5DF75;A0A0G2K0K9		Smoc2
1.34338	0.795969	1.09144	1.11169	0.948643	0.383468	-0.256086	-0.121355	0.635945	0.740341	+	CRF_SHAM	12	12	12	24.8	24.8	24.8	73.114	0	79.052	6926200000	81	2.1315	0.0112903	0.781763	3.56122	A0A0G2K7R8;A0A0G2K0P8;Q8VII6-2;Q8VII6	A0A0G2K7R8;A0A0G2K0P8;Q8VII6-2;Q8VII6	Choline transporter-like protein 1	Slc44a1
2.33799	1.85218	2.11441	2.01895	2.01149	1.62422	1.69009	1.68783	1.87988	1.84974	+	CRF_SHAM	57	57	57	37.2	37.2	37.2	214	0	323.31	86858000000	526	2.03261	0.0134619	0.320651	3.40609	A0A0G2K0Q7;D3ZFU9	A0A0G2K0Q7;D3ZFU9		Mylk
4.33199	4.82514	4.17128	3.78058	4.89181	5.36052	5.68542	5.85016	6.15918	5.66157	+	CRF_SHAM	25	25	25	47.1	47.1	47.1	89.67	0	323.31	170970000000	676	3.22802	0.0021507	-1.34321	-5.47415	D3ZEV8;A0A0G2K0Q8;B5DEX6;A0A0G2K518	D3ZEV8;A0A0G2K0Q8;B5DEX6;A0A0G2K518		Susd2
-3.05793	-2.35454	-3.66364	-3.65977	-2.74523	-0.86241	-0.723828	-0.518497	-1.73914	-0.67964	+	CRF_SHAM	13	13	13	20.4	20.4	20.4	79.725	0	86.979	1723900000	44	3.74445	0.00101911	-2.19152	-6.54127	A0A0G2K0S1;Q66HR5;A0A1B0GWP3	A0A0G2K0S1;Q66HR5	Calcium-binding and coiled-coil domain-containing protein 1	Calcoco1
-2.58284	-2.98224	-5.93827	-1.3728	-2.32551	-3.96506	-4.60597	-6.31587	-6.25459	-5.67357	+	CRF_SHAM	2	2	2	10.1	10.1	10.1	23.952	0	11.808	352920000	6	1.48552	0.0397465	2.32268	2.57845	A0A0G2K0S2;O55006	A0A0G2K0S2;O55006	Protein RoBo-1	LOC24906
-1.91445	-1.67707	-1.9177	-2.04548	-2.1822	-1.25002	-1.24856	-1.47474	-0.596911	-1.71241	+	CRF_SHAM	2	2	1	12	12	6.2	22.257	0	3.0338	549910000	9	2.02251	0.0137606	-0.690852	-3.39037	Q5MPW5;Q5MPP4;A0A0G2K7E2;A0A0G2K0S4	Q5MPW5;Q5MPP4;A0A0G2K7E2;A0A0G2K0S4		Ly49i9
-1.73318	-1.91734	-1.62688	-2.50892	-2.52008	-3.16354	-6.46204	-4.97527	-3.77399	-2.49631	+	CRF_SHAM	13	13	13	17.1	17.1	17.1	110.14	0	84.087	3575300000	37	1.70283	0.0256013	2.11295	2.90225	A0A1B0GWY5;A0A0G2K0V4;Q5FVC2;A0A1B0GWW1;A0A1B0GWX6	A0A1B0GWY5;A0A0G2K0V4;Q5FVC2	Rho guanine nucleotide exchange factor 2	Arhgef2
-1.58998	-0.772543	-1.21717	-0.778812	-0.131097	0.484914	1.1785	0.937479	1.24809	1.2409	+	CRF_SHAM	3	3	3	7.3	7.3	7.3	55.736	0.0094846	1.4084	2782800000	3	3.83235	0.0010137	-1.91589	-6.73627	A0A0G2K0W1;Q8CJH2	A0A0G2K0W1;Q8CJH2	Disabled homolog 1	Dab1
5.25876	5.15931	5.33341	5.0858	5.28046	4.92619	4.99363	5.04652	4.92981	4.84686	+	CRF_SHAM	13	13	13	48	48	48	27.855	0	323.31	80308000000	456	2.93375	0.00303682	0.274945	4.91946	A0A0G2K0W9;P48004-2;P48004;A0JPK2;F1M6I7	A0A0G2K0W9;P48004-2;P48004	Proteasome subunit alpha type-7	Psma7
6.95821	6.74282	7.23236	6.57678	6.44519	6.12577	5.95748	5.72805	6.64477	5.85758	+	CRF_SHAM	22	21	21	62.2	60.4	60.4	38.325	0	323.31	216720000000	688	2.05201	0.0131461	0.728343	3.43636	Q65ZS7;A0A0G2K151;P02650;Q6PAH0;CON__Q03247	Q65ZS7;A0A0G2K151;P02650;Q6PAH0	Apolipoprotein E	Apoe
1.27858	1.65021	1.55304	1.4563	1.56126	2.51164	2.36951	2.1345	2.67845	2.23224	+	CRF_SHAM	25	21	21	34.3	28.9	28.9	95.667	0	148.98	31548000000	229	4.21692	0.00071831	-0.88539	-7.64088	D3ZIP3;A0A0G2K161;A0A0G2KAK2;D3ZKF7;D4A9A6;D4A6Q4	D3ZIP3;A0A0G2K161;A0A0G2KAK2;D3ZKF7;D4A9A6;D4A6Q4		Epb41
-3.49415	-3.3105	-2.73942	-3.84756	-2.79801	-2.18177	-1.94112	-2.50887	-2.45514	-2.13302	+	CRF_SHAM	14	14	14	30.6	30.6	30.6	62.442	0	35.142	2578600000	30	2.53777	0.00551704	-0.993945	-4.22427	A0A0G2K191;Q5FVQ9	A0A0G2K191;Q5FVQ9	Tubulin-specific chaperone E	Tbce
0.120942	0.622443	0.0878996	0.937189	-0.938491	-3.19552	-2.3629	-1.75667	-2.77525	-0.835132	+	CRF_SHAM	26	26	25	40.7	40.7	39.6	83.513	0	154.11	5775200000	74	2.70361	0.00407824	2.35109	4.50887	A0A0G2K199;Q9R1J8;B1WBP9	A0A0G2K199;Q9R1J8	Prolyl 3-hydroxylase 1	P3h1
-1.17473	-0.159159	-1.10566	0.747916	-1.04765	-5.40558	-3.83287	-3.99607	-3.05714	-2.71927	+	CRF_SHAM	15	15	12	21	21	17.4	80.882	0	28.223	4856100000	53	3.21755	0.00220933	3.25433	5.4538	A0A0G2K1A2;D3ZGE2;D3ZYH8	A0A0G2K1A2;D3ZGE2;D3ZYH8		Mpo
-1.47934	-2.4571	-1.65969	-1.89445	-1.58588	-1.00708	-0.782441	-0.494358	-0.748903	-1.21823	+	CRF_SHAM	6	6	6	32.4	32.4	32.4	26.718	0	29.888	1067500000	20	2.71334	0.00402632	-0.965091	-4.52585	D3ZT82;A0A0G2K1B0	D3ZT82;A0A0G2K1B0		Rbfa
-1.90427	-1.57222	-1.86996	-1.75812	-1.36138	-0.876489	-1.54486	-0.875081	-0.879794	-1.31268	+	CRF_SHAM	8	8	8	27	27	27	49.056	0	42.205	2028800000	23	2.0585	0.0130223	-0.595408	-3.4465	A0A0G2K1B4;A1L127;Q62739	A0A0G2K1B4;A1L127;Q62739	Rab-3A-interacting protein	Rab3ip
5.76652	5.63051	5.84947	5.82442	5.70888	5.04577	5.2854	5.30557	5.36653	5.18147	+	CRF_SHAM	23	23	19	72.6	72.6	64.9	47.583	0	323.31	153970000000	807	4.17239	0.00072	0.519009	7.53161	A0A0G2K1C0;Q4V7C7;Q9ERF9	A0A0G2K1C0;Q4V7C7	Actin-related protein 3	Actr3
-0.885339	-1.01121	-0.455332	-0.855308	-0.571538	-2.51434	-2.77222	-3.54935	-2.36378	-5.2238	+	CRF_SHAM	16	16	16	17	17	17	119.46	0	57.273	3615800000	66	2.82123	0.0034018	2.52895	4.71633	A0A0G2K1E2;Q7M074	A0A0G2K1E2		Itga5
-5.65843	-6.0012	-7.92349	-6.31713	-6.94998	-4.51284	-3.73116	-5.34137	-5.43492	-5.69829	+	CRF_SHAM	6	5	5	2.5	2.2	2.2	294.91	0.003774	1.7942	498810000	7	1.77762	0.0216979	-1.62633	-3.01496	A0A0G2K1E3	A0A0G2K1E3		Kmt2b
-1.63969	-1.78586	-1.1761	-1.53439	-2.1611	-5.1208	-4.78077	-5.11176	-3.7366	-4.07884	+	CRF_SHAM	5	5	5	17.7	17.7	17.7	42.378	0	95.567	1029900000	18	4.72547	0.000725	2.90633	8.98134	A0A0G2K1K0;O70156	A0A0G2K1K0;O70156	Oxidized low-density lipoprotein receptor 1;Oxidized low-density lipoprotein receptor 1, soluble form	Olr1
-1.81809	-2.02523	-1.81052	-1.88924	-2.46834	-5.44024	-3.79296	-4.90868	-4.64896	-4.47819	+	CRF_SHAM	58	3	2	40	2.8	1.4	221.74	0	80.038	2613000000	31	4.71325	0.000716049	2.65152	8.94701	A0A0G2K1L0;Q62701	A0A0G2K1L0		Tnc
1.34303	1.61969	1.74862	1.01076	1.09873	2.00106	1.74021	1.82941	1.82523	2.01009	+	CRF_SHAM	33	33	25	46.4	46.4	37.7	100.61	0	323.31	22809000000	299	2.02148	0.0137648	-0.517036	-3.38876	F1LNM0;A0A0G2K1M2;Q62696	F1LNM0;A0A0G2K1M2;Q62696	Disks large homolog 1	Dlg1
-3.76783	-3.84115	-3.8347	-3.97817	-3.52247	-6.43009	-4.96666	-4.80056	-4.99434	-4.3934	+	CRF_SHAM	4	4	4	4	4	4	137.85	0	7.4211	768960000	13	2.2551	0.00894146	1.32814	3.75831	A0A0G2K1M9;D3ZGB1	A0A0G2K1M9;D3ZGB1	Nuclear factor of activated T-cells 5	Nfat5
-0.99239	-0.206168	-1.3201	-0.845528	-0.354411	0.0759065	0.182016	0.056925	0.0885723	0.118255	+	CRF_SHAM	12	10	10	20.3	17.9	17.9	75.835	0	9.8535	3274200000	14	2.46546	0.00620194	-0.848054	-4.10289	A0A0G2K1P1;D3ZTB0	A0A0G2K1P1;D3ZTB0		Mtmr7
0.386297	-1.0124	0.801907	0.0901727	0.709023	-5.66072	-5.23918	-1.20754	-1.65931	-0.635086	+	CRF_SHAM	2	2	2	24.2	24.2	24.2	14.007	0	37.108	878480000	13	1.61031	0.0309812	3.07537	2.76383	D3ZFW1;A0A0G2K1V3	D3ZFW1;A0A0G2K1V3		Tsen15
-2.64599	-1.16713	-1.59195	-2.0065	-2.42627	-3.98158	-5.91468	-4.86085	-4.64976	-4.39475	+	CRF_SHAM	4	4	4	22.9	22.9	22.9	32.846	0	38.925	495580000	7	3.78458	0.000986784	2.79276	6.62978	D4A5E5;A0A0G2K1V7	D4A5E5;A0A0G2K1V7		Sgcb
3.19647	3.26837	3.21735	4.75274	4.58165	5.5811	5.73526	5.6039	4.88032	5.80414	+	CRF_SHAM	22	22	22	62	62	62	51.842	0	323.31	92398000000	360	2.639	0.00455728	-1.71763	-4.39694	A0A0G2K1W9;Q7TPJ4	A0A0G2K1W9;Q7TPJ4		Ldhd
3.09841	2.55922	2.24777	2.15322	2.35559	1.2074	1.41833	1.8024	1.47001	1.80164	+	CRF_SHAM	8	8	8	23	23	23	41.775	0	187.25	15006000000	149	2.76781	0.00371651	0.942888	4.62151	A0A0G2K1Z9;D3ZP98	A0A0G2K1Z9;D3ZP98		Hm13
-0.303821	-1.1573	-0.271566	-0.496748	-0.874441	-1.0968	-1.37457	-1.15634	-1.59694	-0.678601	+	CRF_SHAM	15	15	15	19.8	19.8	19.8	103.21	0	46.38	5594000000	55	1.38595	0.0487108	0.559876	2.43129	A0A0G2K249;Q5RKH1	A0A0G2K249;Q5RKH1	Serine/threonine-protein kinase PRP4 homolog	Prpf4b
3.71628	3.64339	3.92679	3.80304	3.84534	3.91603	4.29292	4.11185	3.97942	4.04191	+	CRF_SHAM	39	39	39	48.7	48.7	48.7	112.68	0	323.31	102470000000	679	2.06201	0.0129152	-0.28146	-3.45199	A0A0G2K261;A0A0G2K150;D4A8P9	A0A0G2K261;A0A0G2K150		Iars2
4.49821	4.66258	4.05973	4.5156	4.51063	5.49438	5.42528	5.55799	5.04989	5.58646	+	CRF_SHAM	17	17	12	58.8	58.8	42	42.324	0	323.31	99919000000	717	3.90861	0.00100498	-0.973455	-6.90885	A0A0G2K277;Q5M884	A0A0G2K277;Q5M884		Eci3
2.0625	1.78513	2.24382	1.96226	0.503129	1.00575	0.442144	0.432625	-0.214315	0.55224	+	CRF_SHAM	14	14	14	50	50	50	37.097	0	42.141	6159800000	76	2.06257	0.0129099	1.26768	3.45286	Q5HZY3;A0A0G2K2A5	Q5HZY3;A0A0G2K2A5	Ubiquitin carboxyl-terminal hydrolase	Uchl5
2.45218	0.973676	2.39133	1.79092	1.02679	0.443959	-0.225882	-0.112801	-0.0455475	0.270962	+	CRF_SHAM	22	22	20	38.4	38.4	35.4	74.212	0	252.47	16522000000	149	2.89657	0.00321857	1.66084	4.85182	M0R961;A0A0G2K2B3;Q99PF5	M0R961;A0A0G2K2B3;Q99PF5	Far upstream element-binding protein 2	Khsrp
-1.33602	-1.08975	-1.30195	-1.18977	-0.705749	-0.46015	-0.191015	-0.684498	-0.157864	-0.233413	+	CRF_SHAM	11	11	11	22.9	22.9	22.9	73.3	0	237.53	3996300000	74	3.06181	0.00264302	-0.779259	-5.15653	A0A0G2K2E5;A0A0X1KG81;Q5U2Z7-2;Q5U2Z7;Q5U2Z7-3	A0A0G2K2E5;A0A0X1KG81;Q5U2Z7-2;Q5U2Z7;Q5U2Z7-3	Rho GTPase-activating protein 24	Arhgap24
2.7258	3.07988	2.65301	2.68301	3.45547	3.64013	3.91258	4.103	4.55925	3.84304	+	CRF_SHAM	8	8	8	23.2	23.2	23.2	49.749	0	45.597	29194000000	190	2.9668	0.00293718	-1.09217	-4.98004	A0A0G2K2L1;Q9WTQ2	A0A0G2K2L1;Q9WTQ2	Podocalyxin	Podxl
1.74821	1.90594	1.95469	1.99882	1.85072	2.12835	2.41903	2.39148	2.35987	2.41768	+	CRF_SHAM	33	33	9	41.6	41.6	9.4	103.21	0	166.23	34322000000	310	3.70363	0.00107911	-0.451606	-6.45212	A0A0G2K2L8;Q62915;O35807	A0A0G2K2L8;Q62915	Peripheral plasma membrane protein CASK	LOC100910506
0.743225	1.0194	-0.451639	0.640604	0.547828	2.37948	1.52666	1.54356	2.03068	1.65115	+	CRF_SHAM	5	5	5	30.2	30.2	30.2	22.244	0	16.731	3730500000	57	2.64979	0.00447151	-1.32642	-4.41553	A0A0G2K2P3;D4A9G3	A0A0G2K2P3;D4A9G3		Tnfaip8
0.98874	1.6661	1.20272	1.59963	1.88492	1.89816	2.43131	1.78739	2.33407	2.56282	+	CRF_SHAM	10	10	10	39.4	39.4	39.4	45.223	0	228.95	12227000000	129	1.95932	0.0154093	-0.734328	-3.29244	Q562C3;A0A0G2K2Q2	Q562C3;A0A0G2K2Q2		Gcat
1.70869	1.63062	3.70293	3.66553	1.12754	-2.1223	-1.93427	-2.72155	-4.32191	-1.60051	+	CRF_SHAM	11	11	11	29.3	29.3	29.3	49.387	0	43.097	11051000000	82	3.83213	0.00101139	4.90717	6.73576	A0A0G2K2R5;Q5XI84;A0A0G2KAI7	A0A0G2K2R5;Q5XI84;A0A0G2KAI7		Efemp2
0.0169617	-0.314654	-1.85202	-0.058908	0.0986885	0.509078	0.67701	1.06457	1.41314	1.40962	+	CRF_SHAM	3	3	3	5.7	5.7	5.7	53.88	0	12.11	2578500000	35	2.10289	0.0120344	-1.43667	-3.51612	A0A0G2K2S2;P11167	A0A0G2K2S2;P11167	Solute carrier family 2, facilitated glucose transporter member 1	Slc2a1
3.90332	4.11555	4.0403	3.54133	3.32169	2.21839	2.33598	2.25396	2.3057	2.12913	+	CRF_SHAM	21	21	21	32.7	32.7	32.7	93.726	0	117.47	44052000000	115	5.01438	0.000477064	1.53581	9.82614	A0A0G2K2U7;G3V9J8;P97564	A0A0G2K2U7;G3V9J8;P97564	Glycerol-3-phosphate acyltransferase 1, mitochondrial	Gpam
4.53839	4.64047	4.47226	4.50324	4.51603	4.76613	4.84663	4.88817	4.97807	4.82559	+	CRF_SHAM	52	52	30	65.8	65.8	47.7	103.82	0	323.31	181140000000	931	4.02947	0.000963585	-0.326841	-7.18912	A0A0G2K2V2;G3V9N8;P52303-2;P52303	A0A0G2K2V2;G3V9N8;P52303-2;P52303	AP complex subunit beta;AP-1 complex subunit beta-1	Ap1b1
0.594224	0.840237	0.703853	0.38706	0.459684	1.32704	1.27326	1.27297	0.974781	0.647536	+	CRF_SHAM	21	21	10	41.7	41.7	18.4	81.995	0	323.31	12540000000	130	1.95872	0.0154214	-0.502105	-3.29151	A0A0G2K2V5	A0A0G2K2V5		Exoc1
-0.858407	0.113646	-0.249844	0.18135	0.0477136	0.321099	0.707722	0.704436	0.943523	0.368775	+	CRF_SHAM	12	12	12	21.6	21.6	21.6	72.346	0	33.222	4997600000	87	2.03267	0.0134626	-0.762219	-3.40618	A0A0G2K2X9;A0A0G2K997;Q9WTN5	A0A0G2K2X9;A0A0G2K997;Q9WTN5	Two pore calcium channel protein 1	Tpcn1
-0.403342	-0.452753	-0.0952323	-0.428015	-0.584197	-1.8719	-1.31968	-3.25338	-1.91996	-1.54529	+	CRF_SHAM	16	16	16	23.5	23.5	23.5	101.9	0	52.554	5339000000	50	2.75322	0.00373537	1.58933	4.5958	A0A0G2K2Z0;F1LT71	A0A0G2K2Z0;F1LT71		Eml4
2.94153	3.66615	3.18933	3.3879	3.82358	4.31562	4.71371	4.88273	5.15325	5.01256	+	CRF_SHAM	15	15	15	62.5	62.5	62.5	32.797	0	193.76	47707000000	258	3.76334	0.000973913	-1.41388	-6.58282	A0A0G2K309;Q7TPA1	A0A0G2K309;Q7TPA1		Slc25a15
2.45676	3.06232	2.90571	3.09011	2.56443	2.87634	3.39033	3.60032	3.57918	3.63423	+	CRF_SHAM	16	16	16	60.3	60.3	60.3	34.659	0	180.62	25295000000	172	1.85219	0.0187411	-0.600215	-3.12815	A0A0G2K350;D4A0E2	A0A0G2K350;D4A0E2		Napg
-5.58738	-6.82668	-5.63029	-6.57858	-3.4551	-4.32345	-3.24878	-3.91255	-4.44121	-4.15087	+	CRF_SHAM	7	5	5	8.4	6.5	6.5	89.351	0	5.842	424970000	9	1.45767	0.0420043	-1.60023	-2.53724	A0A0G2K366;D3ZY17	A0A0G2K366;D3ZY17		Rps6ka5
-1.08905	-3.08234	-1.01433	-1.27298	-1.24258	-5.68813	-3.36676	-2.83434	-3.61405	-5.70758	+	CRF_SHAM	5	5	5	25.7	25.7	25.7	37.249	0	36.271	1282400000	15	2.24807	0.00909394	2.70191	3.747	A0A0G2K393;Q4KM33	A0A0G2K393;Q4KM33	Pleckstrin	Plek
4.02088	4.24939	3.932	4.0154	3.8908	4.23936	4.33625	4.25082	4.29994	4.21733	+	CRF_SHAM	11	11	11	53.1	53.1	53.1	22.074	0	108.93	42429000000	237	2.25506	0.00893612	-0.247048	-3.75824	A0A0G2K398;F8WFK6;P36970-2;P36970;P36970-3;A0A0G2KAD1	A0A0G2K398;F8WFK6;P36970-2;P36970;P36970-3	Glutathione peroxidase;Phospholipid hydroperoxide glutathione peroxidase, mitochondrial	Gpx4
-1.39644	-2.11531	-1.71962	-1.18741	-2.23609	-2.5215	-3.98675	-2.63373	-3.13167	-2.74092	+	CRF_SHAM	19	19	13	10.4	10.4	7.3	229.5	0	44.397	3756400000	46	2.28577	0.00851376	1.27194	3.80781	A0A0G2K3A0;Q9JIH7;Q9JIH7-3;Q9JIH7-2;Q9JIH7-5;Q9JIH7-4	A0A0G2K3A0;Q9JIH7;Q9JIH7-3;Q9JIH7-2	Serine/threonine-protein kinase WNK1	Wnk1
0.345341	0.500898	0.47022	0.801134	0.765302	2.0429	2.08552	2.22298	1.96191	2.11379	+	CRF_SHAM	90	90	87	48.5	48.5	47.5	241.3	0	323.31	57678000000	639	6.49098	0	-1.50884	-15.346	A0A0G2K3A7;F1M885	A0A0G2K3A7;F1M885		Myo7b
6.08776	4.88035	4.00084	5.39511	5.86572	7.05141	7.06671	6.89217	6.64704	7.23213	+	CRF_SHAM	25	25	3	80.7	80.7	18.6	43.58	0	323.31	264810000000	724	2.68501	0.00414685	-1.73194	-4.47651	Q9EQS4;A0A0G2K3C5;A0A0G2K5G2	Q9EQS4;A0A0G2K3C5;A0A0G2K5G2		LOC103691744
-1.08491	0.180884	-2.95355	-0.03017	-0.211655	2.58088	2.365	2.40209	1.48155	2.30506	+	CRF_SHAM	10	6	6	45	32.5	32.5	26.059	0	7.5648	6196900000	50	2.99083	0.00278737	-3.0468	-5.02434	V9GZ80;A0A0G2K3E7;Q9QXT4	V9GZ80;A0A0G2K3E7;Q9QXT4	Probable N-acetyltransferase CML1	LOC103690120
4.50744	3.32112	4.68502	3.91474	3.42865	2.63488	2.21118	1.70376	2.53109	2.31124	+	CRF_SHAM	18	18	18	36.3	36.3	36.3	57.926	0	186.82	38947000000	315	3.13538	0.00242267	1.69296	5.2957	A0A0G2K9Y5;A0A0G2K3G0;Q99PS8	A0A0G2K9Y5;A0A0G2K3G0;Q99PS8	Histidine-rich glycoprotein	Hrg
-1.32171	-1.42884	-1.3675	-1.63024	-1.77329	-1.5464	-2.47074	-1.71959	-2.23274	-2.46738	+	CRF_SHAM	42	39	37	25.1	24	23.3	241.29	0	164.97	9451000000	90	1.61416	0.030707	0.583056	2.76957	A0A0G2K3H2;F1LRS2;Q45N69;B2RZA1	A0A0G2K3H2;F1LRS2		Dock7
-6.67954	-5.4057	-5.87716	-4.62042	-6.71997	-4.80885	-4.21279	-4.58963	-5.70149	-3.70276	+	CRF_SHAM	27	27	27	9.3	9.3	9.3	348.91	0	77.406	2018600000	39	1.38342	0.0489603	-1.25746	-2.42755	A0A0G2K3I0;D4ACL8	A0A0G2K3I0;D4ACL8		Atm
3.64772	3.66632	3.62214	3.42866	3.53027	4.11905	4.07127	4.08973	3.7336	4.04191	+	CRF_SHAM	9	9	9	60	60	60	20.468	0	144.86	21578000000	164	3.07991	0.00261279	-0.432087	-5.19056	B5DFF7;G3V9L3;A0A0G2K3I9	B5DFF7;G3V9L3;A0A0G2K3I9		Dusp3
2.22626	2.27108	2.20306	2.24014	2.17489	2.53938	2.71138	2.61704	2.25551	2.48817	+	CRF_SHAM	22	22	22	59	59	59	46.175	0	176.2	22191000000	177	2.29347	0.00842118	-0.299209	-3.82027	A0A0G2K3L8;Q5U2Y7	A0A0G2K3L8		Wdfy1
-3.34091	-2.79957	-3.6629	-3.1255	-3.37791	-4.16373	-4.93018	-4.55851	-4.68332	-4.4625	+	CRF_SHAM	13	11	11	15.1	13.8	13.8	127.23	0	20.468	1008500000	23	3.85534	0.00104762	1.29829	6.78796	A0A0G2K3P7;Q5RJS7	A0A0G2K3P7		Atp11b
0.162623	0.418598	0.132746	0.256946	0.382239	0.879013	1.10317	0.474599	1.2953	1.01066	+	CRF_SHAM	28	28	27	33.6	33.6	33.6	92.084	0	73.298	13371000000	118	2.7465	0.00377403	-0.681918	-4.58396	A0A0G2K3U1;Q02356	A0A0G2K3U1;Q02356	AMP deaminase 2	Ampd2
2.25367	2.13409	2.19426	2.42969	2.14702	1.518	1.80968	1.89324	1.80108	2.15145	+	CRF_SHAM	27	27	24	38.1	38.1	33.6	88.577	0	180.49	28301000000	259	2.06623	0.0128849	0.397056	3.45859	A0A0G2K3V7;Q9WUL0;Q7M0H8	A0A0G2K3V7;Q9WUL0	DNA topoisomerase 1	Top1
1.84095	2.34927	2.05776	1.95015	2.60997	2.77701	2.91	3.13303	3.04913	2.84855	+	CRF_SHAM	21	21	21	49.1	49.1	49.1	53.76	0	160.47	26791000000	232	3.00465	0.00274286	-0.781927	-5.04993	A0A0G2K3W1	A0A0G2K3W1		Vwa8
-4.09507	-3.50483	-4.32206	-3.90862	-2.52509	-2.50108	-2.9194	-2.61524	-2.02891	-2.64876	+	CRF_SHAM	7	7	3	12.2	12.2	4.7	79.144	0	17.211	885110000	21	1.92574	0.0164249	-1.12845	-3.24071	D3ZKL3;A0A0G2K3Y6	D3ZKL3;A0A0G2K3Y6		Cpeb4
8.55632	8.61333	8.88129	8.70915	8.74362	8.40059	8.42273	8.40251	8.52647	8.40169	+	CRF_SHAM	20	20	18	69.8	69.8	69.8	22.164	0	323.31	721730000000	1497	2.6492	0.00446802	0.269943	4.41452	A0A0G2K3Z9;Q63716	A0A0G2K3Z9;Q63716	Peroxiredoxin-1	Prdx1
4.72237	5.06082	4.90491	4.87356	5.30242	5.62119	5.68748	5.84214	5.93065	5.89884	+	CRF_SHAM	38	38	5	56.6	56.6	6.5	79.811	0	323.31	290770000000	1274	4.00366	0.000978495	-0.823245	-7.12856	A0A0G2K401;A0A0G2K5P9	A0A0G2K401;A0A0G2K5P9		Pcca
-0.0223553	-0.812675	-1.26657	-0.98946	-0.993459	0.177721	-0.0705672	-0.117958	-0.36725	-0.167846	+	CRF_SHAM	21	21	21	45.5	45.5	45.5	71.508	0	96.954	4966100000	69	1.82786	0.0196247	-0.707725	-3.09112	A0A0G2K427;A0A0G2QC03;Q0IKU7;D4A0T2	A0A0G2K427;A0A0G2QC03		Ivns1abp
0.0395779	0.178682	0.097449	0.0527239	-1.02773	-1.44317	-1.50617	-1.41894	-2.15431	-1.43859	+	CRF_SHAM	24	24	24	31.1	31.1	31.1	101.9	0	175.7	8093600000	109	3.23708	0.00211825	1.46037	5.4918	A0A0G2K4L2;E9PTJ8;A0A0G2K446;Q5BK37;Q9Z1I6;A0A0G2JU01	A0A0G2K4L2;E9PTJ8;A0A0G2K446;Q5BK37;Q9Z1I6;A0A0G2JU01	Rho guanine nucleotide exchange factor 1	Arhgef1
-0.773018	0.940965	0.945449	0.52112	0.237538	0.78001	1.83053	2.76017	1.67652	2.02536	+	CRF_SHAM	2	2	2	8.5	8.5	8.5	26.068	0	3.1976	1426500000	33	1.90398	0.0170102	-1.44011	-3.20732	A0A0G2K464;Q9JKE3	A0A0G2K464;Q9JKE3	Secretory carrier-associated membrane protein 5	Scamp5
0.896647	1.38789	0.672895	1.06104	1.66056	1.84596	1.95728	1.81136	1.47891	1.86728	+	CRF_SHAM	12	12	12	41.9	41.9	41.9	34.847	0	103.77	11277000000	130	2.02147	0.0137579	-0.656352	-3.38875	A0A0G2K466;D4A0Y4	A0A0G2K466;D4A0Y4		Oxnad1
3.59791	3.90715	3.29013	3.30336	3.8458	3.90335	3.86317	3.97021	4.27988	3.96929	+	CRF_SHAM	10	10	10	46.2	46.2	46.2	32.145	0	149.29	34890000000	217	1.58976	0.0324448	-0.408309	-2.7332	A0A0G2K478;D3ZDE4;B5DEP0	A0A0G2K478;D3ZDE4;B5DEP0		Dguok
-3.65121	-4.04179	-4.35744	-3.91024	-3.64609	-4.07811	-6.58147	-6.17969	-5.29945	-4.52721	+	CRF_SHAM	2	2	2	7	7	7	37.722	0.0070545	1.5574	122440000	4	1.67848	0.027044	1.41183	2.86573	Q4FZU7;A0A0G2K4C0	Q4FZU7;A0A0G2K4C0		B4galt7
-5.42455	-3.26043	-4.61002	-6.29804	-3.70668	-3.12317	-1.71847	-2.09816	-2.6615	-3.6866	+	CRF_SHAM	2	2	1	2.7	2.7	1.6	108.81	0	3.2369	343650000	1	1.80214	0.0207223	-2.00237	-3.05209	G3V9G7;A0A0G2K4E8;Q5M814	G3V9G7;A0A0G2K4E8;Q5M814		R3hdm2
3.38449	1.95214	3.42824	3.0834	4.40483	0.966839	1.13071	1.43161	1.41832	1.44555	+	CRF_SHAM	5	5	5	3.5	3.5	3.5	188.99	0	13.868	85061000000	5	2.90406	0.00318208	1.97201	4.86541	A0A128E118;A0A128DZ42;A0A0G2K4G5;Q2Q0I9	A0A128E118;A0A128DZ42;A0A0G2K4G5;Q2Q0I9	Fibronectin type III domain-containing protein 1	Fndc1
0.994674	1.38246	0.892413	1.15826	1.62811	0.423085	0.156888	0.59158	0.48223	-0.134824	+	CRF_SHAM	18	18	17	39.4	39.4	38	58.12	0	81.014	9215600000	140	2.90083	0.00318526	0.907391	4.85955	A0A0G2K4H6;Q32KJ6	A0A0G2K4H6;Q32KJ6	N-acetylgalactosamine-6-sulfatase	Galns
4.80987	5.35424	5.17742	4.51516	5.15527	3.86241	3.11272	3.18903	3.47289	2.17331	+	CRF_SHAM	37	1	0	76.3	2.9	0	41.924	0	22.204	58888000000	278	3.38767	0.00170425	1.84032	5.79051	A0A0G2K4M6;B0BMT0;P62738	A0A0G2K4M6;B0BMT0;P62738	Actin, aortic smooth muscle	Acta2
-2.48076	-2.34195	-2.07813	-3.33436	-2.17226	-1.36314	-1.454	-2.13562	-1.19563	-1.80006	+	CRF_SHAM	20	20	19	24.7	24.7	23.6	112.94	0	41.325	3309000000	46	1.88644	0.0174991	-0.891803	-3.18046	A0A0G2K4N6;F1LP62;Q62688	A0A0G2K4N6;F1LP62;Q62688	Phosphoinositide phospholipase C;Inactive phospholipase C-like protein 1	Plcl1
-2.00083	-2.72191	-2.93151	-2.70381	-4.88551	-5.19736	-3.78133	-4.14742	-6.2586	-5.33664	+	CRF_SHAM	11	11	11	20.7	20.7	20.7	74.082	0	79.628	2002700000	26	1.69019	0.0264745	1.89556	2.88329	J3QTE1;A0A0G2K4P0;B5DF27	J3QTE1;A0A0G2K4P0;B5DF27	Lysyl oxidase homolog 2	Loxl2
1.15329	0.767818	0.590825	0.784612	0.193897	-2.01943	-2.54872	-3.59128	-2.922	-5.77919	+	CRF_SHAM	60	60	60	41.6	41.6	41.6	200.42	0	297.73	21364000000	194	3.51674	0.00139487	4.07021	6.05486	F1LSD3;A0A0G2K4V5;Q64632	F1LSD3;A0A0G2K4V5;Q64632	Integrin beta;Integrin beta-4	Itgb4
-2.72035	-2.26944	-2.12402	-2.2849	-2.0715	-1.29424	-1.29329	-1.148	-1.51725	-1.82488	+	CRF_SHAM	54	48	0	32	28.7	0	210.85	0	171.27	10313000000	117	3.1619	0.00231681	-0.878508	-5.34642	A0A0G2K9X3;A0A0G2K4Y7	A0A0G2K9X3;A0A0G2K4Y7		Myo5a
-2.41193	-1.66326	-2.1395	-1.91417	-1.72786	-0.736349	-0.741929	-0.183982	-0.0804167	-0.643	+	CRF_SHAM	5	5	5	13.9	13.9	13.9	50.989	0	26.951	1766800000	31	4.17079	0.000712871	-1.49421	-7.52772	A0A0G2K513;D3ZSD8	A0A0G2K513;D3ZSD8		Tmem143
2.6255	3.05269	1.63531	2.67403	3.47015	4.76181	4.72306	4.62675	4.92204	4.96772	+	CRF_SHAM	16	16	1	54.4	54.4	2.3	35.971	0	266.25	56476000000	263	3.84975	0.00103774	-2.10874	-6.77536	A0A0G2K549	A0A0G2K549		Aspdh
-0.302032	-1.34799	-0.844591	-0.992225	-1.45936	-4.3544	-3.89308	-4.87963	-5.34142	-5.89912	+	CRF_SHAM	33	33	33	28.4	28.4	28.4	154.01	0	264.97	5056200000	82	4.905	0.000571429	3.88429	9.49867	A0A0G2K588;D4A917	A0A0G2K588;D4A917		Ltbp4
-3.73681	-2.2599	-1.43368	-3.12473	-1.93552	-2.0429	-0.787145	-1.25409	-1.25055	-0.749559	+	CRF_SHAM	9	9	9	16.6	16.6	16.6	57.882	0	3.0776	1151000000	14	1.56398	0.0341246	-1.28128	-2.69484	A0A0G2K590;B2RYN7	A0A0G2K590;B2RYN7	Spastin	Spast
2.22877	1.74359	-0.688696	2.56965	2.18737	4.27953	4.24019	4.29633	3.85069	4.96751	+	CRF_SHAM	11	11	11	19.5	19.5	19.5	72.133	0	93.932	35341000000	221	2.64899	0.00446454	-2.71871	-4.41415	A0A0G2K595;Q9WTW7	A0A0G2K595;Q9WTW7	Solute carrier family 23 member 1	Slc23a1
-1.69293	-1.24787	-1.5359	-1.43027	-0.705684	-0.544777	-0.382498	-0.379835	-1.00265	-0.265127	+	CRF_SHAM	14	14	11	5.1	5.1	4.2	300.23	0	110.41	13444000000	83	2.26277	0.00881824	-0.807556	-3.77065	D3ZXK3;A0A0G2K598;X4YHC6;D4A858	D3ZXK3;A0A0G2K598;X4YHC6;D4A858		Tacc2
-2.04226	-0.851349	-0.861188	-1.49739	-0.772334	-4.3438	-6.42587	-1.46856	-2.16734	-4.95927	+	CRF_SHAM	5	5	5	31.3	31.3	31.3	26.139	0	14.517	957020000	14	1.65198	0.0286317	2.66806	2.82605	A0A0G2K5A0;D4AE98	A0A0G2K5A0		Exosc8
-2.69133	-1.41252	-0.0231557	-1.0369	-5.54613	-5.17927	-5.66566	-4.98564	-6.35227	-4.36969	+	CRF_SHAM	2	2	2	18.6	18.6	18.6	11.106	0.0035469	1.818	364610000	7	1.86059	0.0185461	3.1685	3.14097	M0RAZ1;A0A0G2K5D2	M0RAZ1;A0A0G2K5D2		#N/A
2.23256	2.6618	2.5337	2.84196	3.30311	3.47446	3.85033	3.53398	3.6496	3.80665	+	CRF_SHAM	17	17	1	44.2	44.2	2.5	52.399	0	323.31	36467000000	221	2.94237	0.00304032	-0.948378	-4.93523	Q2UZS7;A0A0G2K5E4;G3V6I5;A1KXF7	Q2UZS7;A0A0G2K5E4;G3V6I5;A1KXF7		Dnaja3
2.32247	2.70174	1.69172	2.25371	2.49728	2.92972	3.1032	3.26531	3.09558	2.83185	+	CRF_SHAM	11	11	3	56.8	56.8	26.7	27.078	0	94.61	13679000000	133	2.4392	0.00653017	-0.751749	-4.0592	G3V8V6;A0A0G2K5F1;Q8K4G6	G3V8V6;A0A0G2K5F1;Q8K4G6	O-acetyl-ADP-ribose deacetylase MACROD1	Macrod1
1.55363	1.55958	1.8213	2.0106	1.84307	2.88745	2.3727	2.2572	2.33314	2.61125	+	CRF_SHAM	15	15	15	60.9	60.9	60.9	33.109	0	39.593	10558000000	97	3.01097	0.00275347	-0.734714	-5.06165	A0A0G2K5K3;D3ZDB9;P86172	A0A0G2K5K3;D3ZDB9;P86172	NmrA-like family domain-containing protein 1	Nmral1
-4.65746	-5.71763	-3.54799	-4.70632	-4.59404	-2.63998	-3.77513	-3.4567	-4.01752	-3.50682	+	CRF_SHAM	1	1	1	2.5	2.5	2.5	44.637	0.00024851	2.4374	116800000	3	1.64043	0.0293771	-1.16546	-2.80878	A0A0G2K5K8;F1LMR4;Q52KK4	A0A0G2K5K8;F1LMR4;Q52KK4	H/ACA ribonucleoprotein complex non-core subunit NAF1	Naf1
0.101899	-0.113958	-0.0284228	-0.0375756	-0.00291717	0.504471	0.0692931	-0.0142674	0.322028	0.53612	+	CRF_SHAM	16	16	16	17.4	17.4	17.4	119.33	0	122.83	7008800000	49	1.47681	0.040487	-0.299724	-2.56556	D4A318;F1LMG4;A0A0G2K5R0;P70496-2;P70496;P70496-3	D4A318;F1LMG4;A0A0G2K5R0;P70496-2;P70496	Phospholipase D1	Pld1
-3.01157	-4.11988	-4.24671	-4.51748	-3.3654	-2.59891	-2.95038	-2.63995	-2.85922	-2.97214	+	CRF_SHAM	3	3	3	13.6	13.6	13.6	38.014	0	36.439	327610000	10	2.1296	0.0113264	-1.04809	-3.55822	A0A0G2K5S1;Q6AY88	A0A0G2K5S1;Q6AY88	Keratinocyte differentiation factor 1	LOC100911383
-3.99046	-4.2738	-6.59428	-5.8103	-5.47652	-3.16227	-3.2139	-3.24	-4.46149	-2.5591	+	CRF_SHAM	4	4	4	3.5	3.5	3.5	175.83	0	4.0242	573500000	5	1.96553	0.0151817	-1.90172	-3.30203	A0A0G2K5T1;D3Z8E6	A0A0G2K5T1;D3Z8E6	Calmodulin-regulated spectrin-associated protein 1	Camsap1
-2.28405	0	-1.7661	-2.00271	-1.04169	0.767856	0.254364	1.27946	1.03799	0.689995	+	CRF_SHAM	15	15	15	26.5	26.5	26.5	55.535	0	42.8	5512600000	62	2.97672	0.00291971	-2.22484	-4.9983	A0A0G2K5X9;P05182;Q71US7	A0A0G2K5X9;P05182	Cytochrome P450 2E1	Cyp2e1
-2.33727	-1.69633	-1.73546	-2.57866	-2.4382	-2.67224	-3.7274	-2.54575	-3.72486	-2.69041	+	CRF_SHAM	5	4	4	3.1	2.6	2.6	158.15	0	17.271	2276400000	26	1.64255	0.0293061	0.91495	2.81196	A0A0G2K601	A0A0G2K601		Col4a6
10.2075	9.63955	10.3928	10.156	9.71914	9.04726	9.10542	9.13822	9.41483	9.23613	+	CRF_SHAM	17	17	4	44.8	44.8	13.7	21.316	0	224.74	909020000000	817	3.09707	0.0026	0.834629	5.22295	A0A0G2K654;P06349	A0A0G2K654		Hist1h1c
-2.65123	-2.11747	-2.7237	-2.52056	-4.02915	-4.57154	-4.73456	-5.19228	-5.28706	-5.18027	+	CRF_SHAM	13	13	13	31.3	31.3	31.3	57.971	0	21.901	1237400000	25	3.58323	0.00123583	2.18472	6.19419	B4F7E0;A0A0G2K675;Q2A121	B4F7E0;A0A0G2K675;Q2A121	Alpha-ketoglutarate-dependent dioxygenase FTO	Fto
-6.37551	-4.92822	-7.22791	-6.67153	-4.58729	-2.33861	-2.46478	-0.428217	-1.55057	-2.95251	+	CRF_SHAM	11	11	10	20.7	20.7	17	75.035	0	84.397	1724400000	20	3.45927	0.00157098	-4.01116	-5.93618	Q5FVT1;A0A0G2K694;Q62796;A0A096MJZ4	Q5FVT1;A0A0G2K694;Q62796	RalA-binding protein 1	Ralbp1
3.68169	3.25989	3.48482	3.453	3.06347	1.77369	1.7609	1.88485	1.82074	1.51629	+	CRF_SHAM	111	111	109	60.1	60.1	59	233.38	0	323.31	155410000000	1315	6.02754	0.000258065	1.63728	13.3669	D4ACN7;A0A0G2K695	D4ACN7;A0A0G2K695		Myof
-1.42039	-1.7622	-0.842149	-0.49618	0.0579121	1.06352	1.07954	1.06885	0.750143	0.876567	+	CRF_SHAM	17	16	16	29.7	28.4	28.4	72.041	0	124.79	13085000000	98	3.30622	0.00188587	-1.86033	-5.62768	A0A0G2K6A9;Q5FVJ0;Q5FVJ0-2	A0A0G2K6A9;Q5FVJ0;Q5FVJ0-2	Protein RUFY3	Rufy3
3.36583	4.01713	3.67455	3.63672	3.78958	4.13059	3.94436	4.16262	4.04409	3.95845	+	CRF_SHAM	19	18	18	43.5	40.6	40.6	56.367	0	323.31	50878000000	356	1.80713	0.0205375	-0.35126	-3.05964	A0A0G2K6E2;F1M6X5;Q9Z0J5-2;Q9Z0J5	A0A0G2K6E2;F1M6X5;Q9Z0J5-2;Q9Z0J5	Thioredoxin reductase 2, mitochondrial	Txnrd2
-1.9127	-0.981682	-1.28057	-1.61077	-0.654046	-0.562658	1.12188	-0.779359	0.0521485	1.24558	+	CRF_SHAM	17	17	17	39.7	39.7	39.7	64.473	0	74.614	4208900000	70	1.88055	0.0177387	-1.50347	-3.17144	G3V9I7;B5DEJ4;A0A0G2K6E7	G3V9I7;B5DEJ4;A0A0G2K6E7		Adck5
-2.0644	-2.95204	-3.15982	-2.9594	-3.30812	-3.91558	-4.66109	-3.72996	-4.97271	-4.05952	+	CRF_SHAM	9	9	9	23	23	23	56.066	0	107.77	1243900000	27	2.58905	0.0048782	1.37901	4.31132	F1M9Y7;A0A0G2K6F1	F1M9Y7;A0A0G2K6F1		Tcp11l1
-5.00931	-4.55936	-4.8276	-5.1668	-6.60352	-4.86235	-1.51487	-1.36365	-0.769143	-2.03329	+	CRF_SHAM	5	5	4	30.7	30.7	26.8	28.958	0	7.3339	688850000	10	2.34222	0.00776501	-3.12466	-3.89954	G3V8H1;A0A0G2K6G1;P36373;M0RDZ8;G3V8G8;P36374;Q63274;A0A0G2JX19;F1LNH4;A0A1R3UCK3;A0A0G2JX00;P36376;P36375;P07647	G3V8H1;A0A0G2K6G1;P36373	Glandular kallikrein-7, submandibular/renal	Klk1
-3.08023	-3.50718	-1.98317	-5.82808	-4.08037	-1.90652	-0.701675	-1.15455	-1.22643	-1.62584	+	CRF_SHAM	9	9	9	21.5	21.5	21.5	53.659	0	80.208	1731700000	11	2.12905	0.0113333	-2.3728	-3.55736	C5H4P9;A0A0G2K6I3;Q9Z2J4-2;Q9Z2J4	C5H4P9;A0A0G2K6I3;Q9Z2J4-2;Q9Z2J4	Nexilin	Nexn
-2.07629	-1.72578	-1.92413	-1.73691	-2.84679	-3.49443	-4.71626	-2.25034	-5.05347	-5.08843	+	CRF_SHAM	11	10	9	20.7	19.7	18.1	62.675	0	17.272	1339200000	17	2.0948	0.012184	2.05861	3.5034	A0A0G2K6I4;Q5XHX3	A0A0G2K6I4;Q5XHX3		Enah
8.68201	8.11794	8.64945	8.26429	8.27413	7.2526	7.46654	7.48425	7.92701	7.50921	+	CRF_SHAM	10	10	8	76.8	76.8	68.2	16.961	0	323.31	349340000000	809	3.25084	0.00211518	0.86964	5.51867	A0A0G2K6J5;B2GV99;Q64119;A0A0G2JWE1	A0A0G2K6J5;B2GV99;Q64119;A0A0G2JWE1	Myosin light polypeptide 6	Myl6
-0.0213247	0.970539	-0.0956892	0.156216	0.324104	1.28818	1.05538	1.20222	1.15203	0.937393	+	CRF_SHAM	21	21	11	21.5	21.5	13.8	122.01	0	323.31	13626000000	149	2.58554	0.00492492	-0.860272	-4.30535	A0A0G2K6T0;G3V6N7;Q6T7Y4;Q6T7Y2;Q6T7Y3	A0A0G2K6T0;G3V6N7		Slc12a6
1.84188	1.65299	1.98761	1.9826	1.8829	2.27684	2.68304	2.26911	2.31686	2.5887	+	CRF_SHAM	36	36	36	54.2	54.2	54.2	82.629	0	323.31	41595000000	375	3.10836	0.00255926	-0.557313	-5.24433	F1LQ81;A0A0G2K6U1;Q9QUL6;O88960;O88975	F1LQ81;A0A0G2K6U1;Q9QUL6	Vesicle-fusing ATPase	Nsf
-1.1781	-1.14857	0.0690818	-0.377256	-0.59804	0.706022	-0.0152157	1.46238	-0.214749	0.714413	+	CRF_SHAM	27	27	27	28.7	28.7	28.7	135.65	0	99.417	13967000000	104	1.82527	0.0197265	-1.17715	-3.08719	A0A0G2K6Z8;D3ZRT6	A0A0G2K6Z8		Plekha7
-5.39294	-4.87032	-5.67322	-2.75948	-4.71134	-3.88043	-2.1968	-2.5444	-2.13616	-2.3402	+	CRF_SHAM	2	2	2	0.9	0.9	0.9	289.68	0.0066049	1.5858	1292600000	5	2.03599	0.0133792	-2.06186	-3.41136	A0A0G2K715;A0A0G2K929	A0A0G2K715;A0A0G2K929		Cep290
1.74525	1.41943	1.6221	1.70912	1.00967	1.11814	0.464669	0.721681	0.99112	0.87124	+	CRF_SHAM	36	7	2	59.5	16	5.9	73.145	0	126.14	14993000000	95	2.27343	0.00858731	0.667745	3.78787	A0A0G2K719;D3ZN21;F1LQD1;H9BFH0;C7E3F3;Q64060	A0A0G2K719;D3ZN21		Ddx3x
-2.28959	-1.34267	-2.41366	-1.69859	-1.53696	-1.20015	-1.04438	-0.875457	-0.990173	-1.28624	+	CRF_SHAM	6	6	4	4.4	4.4	3.1	159.27	0	17.049	3721300000	6	2.07978	0.0125796	-0.777015	-3.47981	A0A0G2K744;A0A0G2K396	A0A0G2K744		#N/A
5.68592	5.54671	5.53763	5.76793	5.4335	5.21066	4.85019	5.23267	5.03056	4.96029	+	CRF_SHAM	24	24	24	56.8	56.8	56.8	69.122	0	323.31	161070000000	619	3.34783	0.00175	0.537465	5.7105	A0A0G2K757;P25235	A0A0G2K757;P25235	Dolichyl-diphosphooligosaccharide--protein glycosyltransferase subunit 2	Rpn2
4.37907	3.59822	4.22391	4.05314	3.94106	3.30956	3.33658	3.24433	2.88709	3.71316	+	CRF_SHAM	12	12	12	42.7	42.7	42.7	33.056	0	94.643	42718000000	332	2.38007	0.00728796	0.740938	3.96154	A0A0G2K7B3;G3V9R8;A0A140TAI3;A0A0G2JXW4;D3ZW44	A0A0G2K7B3;G3V9R8;A0A140TAI3;A0A0G2JXW4	Heterogeneous nuclear ribonucleoprotein C	LOC100911576
0.75881	0.781855	0.929752	0.959849	1.0528	1.17377	1.49965	1.31332	1.49132	1.56477	+	CRF_SHAM	16	13	13	48.1	41.2	41.2	49.291	0	94.508	10117000000	91	3.3072	0.00188011	-0.511951	-5.62962	A0A0G2K7C6;Q99ND8;Q642F2;P35815;P35815-2	A0A0G2K7C6;Q99ND8;Q642F2;P35815;P35815-2	Protein phosphatase 1B	Ppm1b
-2.88029	-2.27092	-2.90082	-2.48996	-1.98237	-1.43195	-1.25976	-1.51689	-1.34579	-1.4141	+	CRF_SHAM	2	2	2	0.5	0.5	0.5	454.61	0.0047981	1.7029	6203600000	11	3.53991	0.00137282	-1.11118	-6.10316	A0A0G2K7D4;Q923J6;Q63163	A0A0G2K7D4;Q923J6;Q63163	Dynein heavy chain 12, axonemal	Dnah12
1.00398	0.578941	0.296945	0.0725872	-0.0635612	-1.50544	-1.33691	0.096623	-0.848271	-0.79119	+	CRF_SHAM	31	31	31	31.9	31.9	31.9	122.17	0	303.57	12939000000	141	2.22416	0.0095437	1.25482	3.70861	Q8VHS9;Q8CFG7;A0A0G2K7E5;Q9ERS3;D3ZKP9;P54290;A0A0G2K8L7;A0A0G2K0J2;F1M9X7;Q8CFG6	Q8VHS9;Q8CFG7;A0A0G2K7E5;Q9ERS3;D3ZKP9;P54290;A0A0G2K8L7	Voltage-dependent calcium channel subunit alpha-2/delta-1;Voltage-dependent calcium channel subunit alpha-2-1;Voltage-dependent calcium channel subunit delta-1	Cacna2d1
-0.687037	-1.9724	-1.95907	-1.05848	-2.31369	-2.14515	-2.17698	-2.66626	-2.96186	-2.76335	+	CRF_SHAM	10	10	9	21.5	21.5	20.1	50.104	0	20.191	1147600000	16	1.57218	0.0335932	0.944585	2.70704	A0A0G2K7G2	A0A0G2K7G2		Agfg2
1.69816	2.44105	1.64124	1.57165	2.62323	0.424549	0.252865	1.16729	1.01877	0.640198	+	CRF_SHAM	18	14	14	55.9	46.6	46.6	49.856	0	220.28	10565000000	108	2.75395	0.00374172	1.29433	4.59707	G3V9Z6;A0A0G2K7G7;B0BNF1;A0A0G2JVY6	G3V9Z6;A0A0G2K7G7;B0BNF1;A0A0G2JVY6	Septin-8	Sept8
-4.98279	-0.742147	0.592129	-0.761277	-2.70824	-5.04454	-5.45846	-4.08221	-5.28955	-4.05531	+	CRF_SHAM	2	2	2	35.4	35.4	35.4	10.145	0	50.227	264120000	5	1.77913	0.0216165	3.06555	3.01724	A0A0G2K7I1	A0A0G2K7I1		#N/A
0.302546	0.323669	0.056158	-0.458414	-1.25647	-0.352427	-1.97317	-1.04152	-1.69184	-1.18038	+	CRF_SHAM	9	3	3	27.9	12.9	12.9	35.691	0	4.1214	3508100000	10	1.46327	0.0415269	1.04137	2.54552	A0A0G2K7M1	A0A0G2K7M1		#N/A
-5.09424	-4.53249	-7.51736	-5.70957	-4.42108	-2.661	-2.65094	-5.20389	-4.37728	-1.35896	+	CRF_SHAM	10	10	10	18.6	18.6	18.6	82.911	0	17.856	1128500000	23	1.42242	0.0453273	-2.20454	-2.48513	A0A0G2K7T2;O35826	A0A0G2K7T2;O35826	Bifunctional UDP-N-acetylglucosamine 2-epimerase/N-acetylmannosamine kinase;UDP-N-acetylglucosamine 2-epimerase (hydrolyzing);N-acetylmannosamine kinase	Gne
1.96633	1.5816	1.81317	1.75522	1.29173	1.28441	1.06981	1.07038	1.18117	1.0762	+	CRF_SHAM	40	40	39	36.4	36.4	35.9	154.86	0	323.31	26588000000	309	2.66161	0.00432364	0.545217	4.43595	F1LS02;A0A0G2K7T6;P37199	F1LS02;A0A0G2K7T6;P37199	Nuclear pore complex protein Nup155	Nup155
-0.856362	-1.47401	-2.0847	-4.09188	-0.339253	0.767722	1.20926	1.15797	0.929141	1.29004	+	CRF_SHAM	5	5	5	11.3	11.3	11.3	63.872	0	243.49	4507000000	39	2.5938	0.00485196	-2.84007	-4.31945	G3V7E1;A0A0G2K7V6;Q8K4R8	G3V7E1;A0A0G2K7V6;Q8K4R8	Sodium-dependent phosphate transport protein 2C	Slc34a3
1.74733	1.70695	2.21015	1.94745	1.21985	0.136758	0.25039	0.655361	1.04368	0.121692	+	CRF_SHAM	29	29	29	42.1	42.1	42.1	93.664	0	323.31	21139000000	198	3.2268	0.00215306	1.32477	5.47178	A0A0G2K7X7;Q9ERF0;CON__Q29RQ1	A0A0G2K7X7		C7
-5.55544	-4.41982	-3.6272	-4.19477	-4.22035	-6.63973	-5.63654	-6.5333	-4.94836	-5.95243	+	CRF_SHAM	4	4	4	4.6	4.6	4.6	67.629	0	4.1444	245150000	5	2.07568	0.0125717	1.53855	3.47338	Q8K3P3;A0A0G2K819;F1LMY9;Q9Z0N7;A0A096MJR1	Q8K3P3;A0A0G2K819;F1LMY9;Q9Z0N7	Potassium voltage-gated channel subfamily KQT member 1	Kcnq1
1.4151	1.11877	1.25454	0.26365	1.47779	-0.147777	0.264209	0.452151	0.207796	0.725836	+	CRF_SHAM	3	3	3	16.5	16.5	16.5	23.466	0	28.903	2487100000	40	1.81147	0.0203455	0.805529	3.06623	A0A0G2K845;Q8K3R4	A0A0G2K845;Q8K3R4		Adipoq
2.14259	2.07213	1.833	1.68152	1.75074	1.95552	1.52376	0.969021	1.2714	1.28156	+	CRF_SHAM	7	7	7	25.6	25.6	25.6	33.075	0	107.89	10026000000	60	1.52971	0.036243	0.495743	2.64395	Q4KM41;A0A0G2K850;B1WC50;A0A140UHY3	Q4KM41;A0A0G2K850;B1WC50;A0A140UHY3		Ewsr1
-4.94122	-4.56279	-2.37354	-6.79611	-6.22697	0.468114	0.0790982	1.38848	-0.693551	1.78392	+	CRF_SHAM	12	12	10	29.1	29.1	25.8	49.453	0	34.49	3617500000	63	3.62483	0.00116475	-5.58534	-6.28248	A0A0G2K879;P08683;Q7M0C4	A0A0G2K879;P08683	Cytochrome P450 2C11	Cyp2c11
6.3356	6.27827	6.23455	5.88153	6.49082	7.0592	6.5448	6.6967	7.31091	6.77679	+	CRF_SHAM	54	40	38	69.9	55.9	54.4	69.287	0	323.31	492520000000	1157	2.23874	0.0092537	-0.633527	-3.73201	A0A0G2K890;P31977	A0A0G2K890;P31977	Ezrin	Ezr
3.0079	2.01913	3.14535	2.53916	2.01231	1.73217	1.07082	1.44028	1.78789	0.0296408	+	CRF_SHAM	32	31	29	59.9	58.7	57.1	76.721	0	323.31	29496000000	316	1.98216	0.0147525	1.33261	3.32775	A0A0G2K896;Q6QI47;Q7TP83;E9PST1;Q6TUG7	A0A0G2K896;Q6QI47		RGD1310507
-2.68744	-3.69448	-3.63476	-3.91568	-3.29835	-5.42673	-6.22029	-5.29467	-4.72978	-4.59578	+	CRF_SHAM	14	14	14	24.3	24.3	24.3	81.927	0	43.567	1394900000	24	2.99051	0.00278444	1.80731	5.02374	B2RYP7;A0A0G2KA04;A0A0G2K8E5	B2RYP7;A0A0G2KA04;A0A0G2K8E5		Ints10
3.04882	3.2542	3.46853	3.09928	2.54299	2.64059	2.26494	2.25539	2.90196	2.78687	+	CRF_SHAM	13	13	13	23.6	23.6	23.6	79.632	0	323.31	29635000000	196	1.4491	0.0428252	0.512813	2.52456	A0A0G2K8H0;Q5M9G3	A0A0G2K8H0;Q5M9G3	Caprin-1	Caprin1
3.61169	4.35487	3.63641	3.53951	4.34879	4.82726	4.65878	4.23663	5.30687	4.54302	+	CRF_SHAM	12	12	12	47	47	47	42.043	0	263.36	50117000000	196	1.88803	0.0174728	-0.816259	-3.1829	A0A0G2K8H6;P00786;A0A0H2UHL6	A0A0G2K8H6;P00786;A0A0H2UHL6	Pro-cathepsin H;Cathepsin H mini chain;Cathepsin H;Cathepsin H heavy chain;Cathepsin H light chain	Ctsh
5.18477	4.58286	5.13851	4.83908	4.46608	4.08743	4.27861	3.78154	4.10355	4.44458	+	CRF_SHAM	29	29	28	41.4	41.4	40.2	75.085	0	323.31	114200000000	695	2.32722	0.00792943	0.703119	3.87508	A0A0G2K8K0;Q4KM71;O54725	A0A0G2K8K0;Q4KM71		Sfpq
-3.32759	-5.60898	-5.95994	-3.20578	-5.96376	-2.5462	-1.82608	-1.0652	-1.48838	-2.43569	+	CRF_SHAM	12	12	12	14.1	14.1	14.1	105.11	0	11.731	2887200000	18	2.54531	0.0054455	-2.9409	-4.23702	A0A0G2K8K1;A0A222NUN6	A0A0G2K8K1;A0A222NUN6		Ccdc186
3.5004	2.62451	3.66825	2.46326	1.70124	0.420064	0.136795	0.699526	0.278585	0.170179	+	CRF_SHAM	15	15	14	36.8	36.8	34.4	58.023	0	155.37	19558000000	170	3.74536	0.00102128	2.4505	6.54328	A0A0G2K8K3;Q64268	A0A0G2K8K3;Q64268	Heparin cofactor 2	Serpind1
-2.21703	-2.45329	-2.88736	-2.14856	-3.18842	-3.83614	-5.15712	-4.64054	-5.6962	-4.61115	+	CRF_SHAM	15	14	14	19.6	18.7	18.7	99.199	0	27.356	1515800000	26	3.4865	0.00143372	2.2093	5.99222	A0A0G2K8M3;D3Z8G7	A0A0G2K8M3;D3Z8G7		Tjp3
-1.46672	-2.2402	-1.92209	-2.11842	-0.562218	-0.235015	3.57801	0.793194	-0.302622	-1.30385	+	CRF_SHAM	22	21	21	35	33.9	33.9	79.733	0	68.847	18690000000	72	1.38828	0.0484762	-2.16787	-2.43472	A0A0G2K8N3;Q4KLM6	A0A0G2K8N3;Q4KLM6	Prolyl 3-hydroxylase 2	P3h2
0.38643	0.0517577	1.76974	0.767808	0.0239907	-0.185694	-0.372486	-1.43052	-0.341864	-0.928266	+	CRF_SHAM	5	5	5	68.4	68.4	68.4	10.834	0	47.506	2593500000	41	1.86961	0.0181531	1.25171	3.15473	A0A0G2K8Q7;Q6MG66;A0A0G2KAB8;A0A0G2K375	A0A0G2K8Q7;Q6MG66		Lsm2
4.46238	4.75616	4.44377	4.61577	4.12277	5.1539	5.41664	5.43126	6.87749	5.51149	+	CRF_SHAM	3	3	3	51.6	51.6	51.6	7.099	0	75.439	15515000000	223	2.22007	0.00960422	-1.19798	-3.70208	A0A0G2K8Q8;B2RYX1	A0A0G2K8Q8;B2RYX1		Uqcr10
3.28298	3.2913	3.48332	3.43922	3.3012	3.06729	3.08952	3.11802	3.14296	3.27337	+	CRF_SHAM	32	32	32	60.3	60.3	60.3	81.025	0	323.31	52401000000	445	2.39483	0.00707591	0.221369	3.98582	G3V743;A0A0G2K8S6;O88941	G3V743;A0A0G2K8S6;O88941	Mannosyl-oligosaccharide glucosidase	Mogs
0.535804	0.390197	0.0993797	0.886579	0.440796	1.73256	1.99883	2.00209	1.34765	2.13795	+	CRF_SHAM	38	38	1	37	37	1.3	130.94	0	323.31	27437000000	299	4.05731	0.000864553	-1.37326	-7.25487	A0A0G2K8V1	A0A0G2K8V1		Atp11a
-1.53178	-1.55209	-1.603	-1.86955	-2.13099	-2.61765	-2.30472	-2.59254	-1.56761	-3.16413	+	CRF_SHAM	23	23	23	16.8	16.8	16.8	182.73	0	63.451	4904000000	72	1.43058	0.0444525	0.711849	2.49719	F1M0V4;A0A0G2K8V3;F1LZ00	F1M0V4;A0A0G2K8V3		Thoc2
-3.52081	-3.86451	-2.30767	-2.01995	-4.48929	-4.93028	-5.44823	-5.69075	-4.63217	-3.87405	+	CRF_SHAM	8	8	8	20.9	20.9	20.9	51.725	0	56.131	3063100000	19	1.73577	0.0238687	1.67465	2.9518	A0A0G2K8Y7;D3ZLE2	A0A0G2K8Y7;D3ZLE2		Tmcc3
3.81668	4.52166	4.05516	3.91841	4.97799	5.37068	5.36766	5.39038	5.34178	5.35757	+	CRF_SHAM	18	18	0	57.6	57.6	0	40.49	0	121.36	115530000000	474	3.03589	0.00272035	-1.10763	-5.10803	E9PSV5;A0A0G2K931;A0A0G2KAC0	E9PSV5;A0A0G2K931;A0A0G2KAC0	Phosphoserine aminotransferase	Psat1
-0.878679	-1.30437	-1.03768	-0.87726	-2.05184	-2.07356	-1.99288	-2.14898	-1.52745	-1.66494	+	CRF_SHAM	9	9	9	30	30	30	44.084	0	27.549	2311400000	38	1.49816	0.0386331	0.651594	2.59717	B2RYI3;G3V8U3;A0A0G2K948	B2RYI3;G3V8U3;A0A0G2K948		Dpf2
0.425789	0.429593	0.532919	0.760211	1.05565	1.89816	1.86154	1.86465	1.1606	2.28964	+	CRF_SHAM	23	23	23	43.2	43.2	43.2	69.411	0	117.81	12890000000	135	3.17732	0.00226814	-1.17408	-5.37604	B5DFH4;A0A0G2K950	B5DFH4;A0A0G2K950		Papss2
-5.51186	-4.66044	-5.68463	-5.15209	-4.6767	-4.57744	-3.75303	-4.00069	-3.93994	-4.37811	+	CRF_SHAM	8	8	8	5.7	5.7	5.7	185.65	0	70.391	737070000	16	2.34059	0.00776561	-1.0073	-3.89688	A0A0G2K952;D3ZBB7	A0A0G2K952;D3ZBB7	Ubiquitin carboxyl-terminal hydrolase	Usp32
-5.36813	-5.73266	-6.3286	-6.31331	-5.67772	-4.89072	-4.33521	-4.26555	-4.81027	-4.32088	+	CRF_SHAM	9	8	8	9.5	8.8	8.8	128.1	0	16.921	548150000	15	3.4258	0.00168807	-1.35956	-5.86779	A0A0G2K988	A0A0G2K988		Daam2
2.22853	1.21941	2.07241	1.86081	0.505551	-0.278841	-0.12986	-0.579114	-0.440792	-0.703164	+	CRF_SHAM	16	16	16	52.1	52.1	52.1	41.479	0	142.49	6374300000	80	3.48654	0.00143607	2.0037	5.99229	A0A0G2K995;Q5U1Y3	A0A0G2K995;Q5U1Y3		Fblim1
6.21288	5.87821	6.1217	6.08451	5.87915	5.36908	5.42154	5.46173	5.51602	5.39714	+	CRF_SHAM	26	26	26	78.7	78.7	78.7	34.347	0	323.31	159630000000	675	4.49908	0.00078	0.602187	8.36279	A0A0G2K9A2;P85970;A0A0G2K905;A0A0G2K2J1;A0A0G2K1V8	A0A0G2K9A2;P85970;A0A0G2K905;A0A0G2K2J1	Actin-related protein 2/3 complex subunit 2	Arpc2
2.31381	1.25079	1.97693	2.25963	1.19261	0.2293	0.60886	0.0851329	-2.4282	-0.0806036	+	CRF_SHAM	14	14	14	39.6	39.6	39.6	39.485	0	95.141	7353900000	62	2.13992	0.0111744	2.11586	3.57453	F7EWC1;A0A0G2K9C0;B5DEX4	F7EWC1;A0A0G2K9C0;B5DEX4		Vasp
-2.7464	-2.0363	-3.14886	-3.7819	-2.86159	-2.65749	-2.15093	-1.58907	-2.3203	-1.41502	+	CRF_SHAM	22	22	1	22.2	22.2	1.5	124.06	0	43.002	3136400000	42	1.38469	0.0488473	-0.888451	-2.42942	A0A0G2K9C8;Q64652	A0A0G2K9C8		Phkb
-2.12444	-2.16878	-2.40165	-2.30181	-2.36225	-5.8262	-3.3156	-3.35383	-2.88595	-3.81624	+	CRF_SHAM	24	14	14	26.2	16.8	16.8	120.5	0	59.4	2635200000	41	1.77442	0.021845	1.56778	3.01013	D3ZJU5;A0A0G2K9D6	D3ZJU5;A0A0G2K9D6		Smarcc1
-3.1282	-3.30534	-2.93781	-2.66479	-2.48582	-3.34217	-5.76506	-4.9874	-3.3727	-3.80226	+	CRF_SHAM	16	16	15	18.6	18.6	18	118	0	28.422	1471000000	24	1.55281	0.0348068	1.34952	2.67825	A0A0G2K9H2;B4F7D6	A0A0G2K9H2;B4F7D6		Stk11ip
7.03808	6.0096	6.5602	6.32367	5.63455	4.33996	4.58002	4.50738	4.1592	4.2578	+	CRF_SHAM	53	53	53	54.4	54.4	54.4	120.66	0	323.31	346410000000	1745	4.25923	0.00075	1.94435	7.74584	G3V7K3;A0A0G2K9I6;Q9JL97;P13635;CON__ENSEMBL:ENSBTAP00000031900;F2YBS8	G3V7K3;A0A0G2K9I6;Q9JL97;P13635	Ceruloplasmin	Cp
4.05757	3.97885	4.22369	3.55495	3.80349	2.4841	3.08247	2.44036	2.29824	3.18719	+	CRF_SHAM	18	18	18	57.5	57.5	57.5	40.503	0	97.173	38026000000	175	3.34826	0.00175249	1.22524	5.71135	A0A0G2K9I8;Q63009;F1LWG2	A0A0G2K9I8;Q63009	Protein arginine N-methyltransferase 1	LOC100361025
4.5525	5.28165	4.85123	4.93462	5.36571	5.50364	5.85803	5.89503	6.11412	5.85818	+	CRF_SHAM	24	24	24	60.5	60.5	60.5	55.868	0	323.31	160090000000	562	2.85456	0.00328955	-0.848655	-4.77601	A0A0G2K9J2;Q5XIL1;E9PTI1	A0A0G2K9J2;Q5XIL1;E9PTI1		Atp6v1h
-1.84829	-1.60869	-1.70792	-1.67217	-1.74581	-1.12241	-1.22736	-1.08185	-1.37067	0.292714	+	CRF_SHAM	66	66	66	23.2	23.2	23.2	391.57	0	249.67	14339000000	221	1.54546	0.0351503	-0.814663	-2.66732	A0A0G2K9M4	A0A0G2K9M4		Wdfy3
-0.628346	-0.197223	-0.730066	-0.128344	0.0967372	-0.0320293	0.276698	0.158063	-0.0917775	0.228335	+	CRF_SHAM	26	26	26	30.6	30.6	30.6	111.79	0	70.343	9237100000	126	1.41124	0.046265	-0.425306	-2.46863	A0A0G2K9Q3;Q6QI44	A0A0G2K9Q3;Q6QI44	N-alpha-acetyltransferase 25, NatB auxiliary subunit	Naa25
3.30683	3.55512	4.05973	4.15403	3.41241	2.82663	2.99545	2.98054	2.7498	3.3147	+	CRF_SHAM	3	3	1	22.4	22.4	11.2	14.526	0	2.633	7491000000	59	2.19473	0.0100688	0.724197	3.66158	A0A0G2K9Q7;Q62625-2;Q62625;Q7TQ75	A0A0G2K9Q7;Q62625-2;Q62625;Q7TQ75	Microtubule-associated proteins 1A/1B light chain 3B	Map1lc3b2
0.182333	0.877904	0.181575	0.636259	0.522128	1.01519	1.11755	1.288	1.1927	1.24283	+	CRF_SHAM	248	248	0	39.5	39.5	0	835.1	0	323.31	135920000000	1119	2.88767	0.0032543	-0.691215	-4.83571	A0A0G2K9T4	A0A0G2K9T4		Macf1
-3.88739	-4.56438	-4.4941	-5.09224	-6.82514	-1.24027	-0.974367	-1.11268	-2.62676	-0.682887	+	CRF_SHAM	4	3	3	10.3	8.1	8.1	64.603	0	5.6372	754380000	8	3.50622	0.00136913	-3.64525	-6.03302	A0A0G2K9W5;Q9ES73	A0A0G2K9W5;Q9ES73	Melanoma-associated antigen D1	Maged1
-3.17348	-6.07052	-3.83798	-5.7147	-3.61412	-2.45063	-2.26426	-3.71505	-1.93715	-3.46734	+	CRF_SHAM	16	15	15	16.6	15.9	15.9	132.1	0	44.138	1409500000	20	1.43799	0.0437893	-1.71527	-2.50814	D4A7F3;A0A0G2KA20;Q63406;A0A0G2JU75	D4A7F3;A0A0G2KA20;Q63406;A0A0G2JU75	Guanine nucleotide exchange factor DBS	Mcf2l
-1.4693	-2.3153	-2.08044	-2.07579	-2.71508	-1.65615	-1.26001	-1.15486	-1.49372	-1.30718	+	CRF_SHAM	24	24	24	33.9	33.9	33.9	100.61	0	76.434	4176600000	78	2.04305	0.0132729	-0.756798	-3.42236	E9PT04;A0A0G2KA50;Q5PQS9	E9PT04;A0A0G2KA50;Q5PQS9		Vps39
3.57415	4.01227	3.73171	3.9925	3.9602	4.07576	4.32886	4.48111	4.67303	4.37542	+	CRF_SHAM	4	4	4	23.6	23.6	23.6	28.628	0	323.31	22433000000	152	2.45555	0.00634274	-0.53267	-4.08637	Q66H18;A0A0G2KA82	Q66H18;A0A0G2KA82		Sypl1
5.59304	6.11789	5.68922	5.90786	6.02717	6.38737	6.42374	6.58355	6.80113	7.04397	+	CRF_SHAM	3	3	3	42.2	42.2	42.2	9.2547	0	73.114	30944000000	86	2.94566	0.00301314	-0.780917	-4.94124	A9UMW2;A0A0G2KAA3;M0RB63	A9UMW2;A0A0G2KAA3		Ndufa3
-2.25563	-1.84903	-2.72619	-3.01754	-2.16371	-1.68808	-1.62894	-1.54422	-1.41988	-0.909004	+	CRF_SHAM	41	37	37	23	21.9	21.9	236.75	0	129.31	5911900000	65	2.3085	0.00825436	-0.964393	-3.84463	A0A0G2KAH4;D3ZY19	A0A0G2KAH4;D3ZY19		Dock6
-4.25465	-4.40407	-3.82111	-4.87893	-4.289	-4.32059	-6.21151	-6.115	-5.94924	-5.81503	+	CRF_SHAM	9	9	9	12.5	12.5	12.5	118.2	0	11.071	1082100000	14	2.09412	0.01219	1.35272	3.50232	A0A0G2KAI2;F1LWX5	A0A0G2KAI2;F1LWX5		Phf2
6.31036	5.16798	5.5566	5.46119	4.891	3.38083	3.35405	3.30279	3.16091	3.33014	+	CRF_SHAM	151	151	146	54.4	54.4	52.7	342.52	0	323.31	670520000000	3449	4.72523	0.000720497	2.17168	8.98065	A0A0G2KAJ7	A0A0G2KAJ7		Col12a1
-3.09844	-3.12374	-2.86584	-2.30844	-2.21628	-4.84201	-3.35375	-5.37504	-2.85175	-6.65587	+	CRF_SHAM	7	7	7	20.8	20.8	20.8	41.079	0	24.734	458250000	12	1.53051	0.0361896	1.89314	2.64513	A0A0G2KAL6;M0R536;Q701L2	A0A0G2KAL6;M0R536;Q701L2		Csf2ra
-0.0644731	-0.909565	-0.628371	0.403906	-0.924284	1.09444	-0.112915	1.24698	-0.0108476	0.769572	+	CRF_SHAM	9	9	9	25.8	25.8	25.8	32.801	0	20.665	4552900000	35	1.55176	0.0347924	-1.022	-2.67669	A0A0G2KAL9;A0A0G2K2M2;A0A0H2UHM6;Q4KM98	A0A0G2KAL9;A0A0G2K2M2;A0A0H2UHM6;Q4KM98	Mitochondrial fission factor	Mff
6.26997	6.26828	6.16399	6.30458	6.65599	6.65709	6.94431	6.87606	7.19049	6.91832	+	CRF_SHAM	19	19	19	57.7	57.7	57.7	46.192	0	323.31	324460000000	1571	2.91434	0.0031277	-0.584693	-4.88409	A0A0G2KAM3;P49432	A0A0G2KAM3;P49432	Pyruvate dehydrogenase E1 component subunit beta, mitochondrial	Pdhb
5.51455	5.83499	5.01912	4.97369	6.00565	2.75627	2.86057	3.28278	3.38064	3.87225	+	CRF_SHAM	16	16	16	14.1	14.1	14.1	129.63	0	114.77	258920000000	316	4.25983	0.000752768	2.2391	7.74733	F1LS40;A0A0G2KAN1;P02466;A0A0G2K5E8	F1LS40;A0A0G2KAN1;P02466;A0A0G2K5E8	Collagen alpha-2(I) chain	Col1a2
-2.97505	0.885068	-0.141732	-0.58123	-1.94104	2.08937	2.18276	1.70955	2.24016	1.46585	+	CRF_SHAM	2	2	2	7.3	7.3	7.3	36.525	0	3.377	6586500000	22	2.49349	0.00597597	-2.88834	-4.14976	A0A0G2KAV5;F1LML3;P31210	A0A0G2KAV5;F1LML3;P31210	3-oxo-5-beta-steroid 4-dehydrogenase	Akr1d1
-3.77435	-4.22102	-3.57436	-4.01378	-4.22423	-3.57048	-2.41642	-2.65434	-3.66429	-3.74047	+	CRF_SHAM	12	11	11	8.2	7.7	7.7	197.12	0	12.947	1484600000	23	1.40114	0.0471125	-0.752348	-2.45372	A0A0G2KAW2;Q5JCS7;O35412;F1LS65;D3ZQP5;A0A0G2K2Z9	A0A0G2KAW2;Q5JCS7;O35412;F1LS65	Signal-induced proliferation-associated 1-like protein 1	Sipa1l1
-1.40203	-2.14663	-1.92064	-1.78341	-0.875632	-1.22921	-0.537218	0.0651649	-1.36466	-0.299478	+	CRF_SHAM	5	5	5	14	14	14	32.23	0	6.2285	2461700000	18	1.56855	0.0338865	-0.952588	-2.70164	A0A0G2KB07;Q6AY12	A0A0G2KB07;Q6AY12	NADH-cytochrome b5 reductase 2	Cyb5r2
-1.99052	-3.98939	-5.01518	-2.42611	-2.5795	-1.17191	-2.51459	-1.86506	-1.69787	-1.36651	+	CRF_SHAM	10	10	9	28.4	28.4	26.4	44.961	0	17.773	2170600000	23	1.37903	0.049433	-1.47695	-2.42107	A0A0G2KB31;F1LS97;Q05511;A0A0G2K7B4;Q6GQQ3;F1LTL7;A0A0G2K036;Q6P6W8;G3V8F2;D4AEK6;G3V8E5;D3ZXU4;P27435;P50343	A0A0G2KB31;F1LS97;Q05511;A0A0G2K7B4;Q6GQQ3	Serine protease hepsin;Serine protease hepsin non-catalytic chain;Serine protease hepsin catalytic chain	Hpn
-3.92915	-4.20203	-3.23603	-2.97206	-5.64949	-3.34944	-1.62532	-1.35623	-2.8221	-1.34695	+	CRF_SHAM	7	6	6	9.5	8.7	8.7	84.73	0	8.3697	1124000000	10	1.78889	0.0211713	-1.89774	-3.03201	A0A0G2KB52;F1MA82	A0A0G2KB52;F1MA82		Map7
-5.77364	-7.02964	-6.14973	-6.24543	-4.14553	-3.66498	-4.94694	-4.40019	-4.77584	-4.09162	+	CRF_SHAM	7	7	7	6.8	6.8	6.8	110.35	0	18.908	611700000	9	1.64545	0.0290896	-1.49288	-2.81628	D3Z991;A0A0G2KB60	D3Z991;A0A0G2KB60		Rps6kc1
-1.6601	0.37558	-1.18291	-2.65949	0.672826	1.96555	1.64756	1.70736	1.89148	1.60755	+	CRF_SHAM	15	15	15	35.4	35.4	35.4	51.09	0	137.61	8334100000	91	2.52937	0.00559019	-2.65472	-4.21009	A0A0G2KB65;B0BNC4	A0A0G2KB65;B0BNC4		LOC103690164
-6.28067	-6.12452	-7.0042	-6.67693	-6.12504	-5.02914	-6.0813	-4.39264	-6.47101	-4.36614	+	CRF_SHAM	6	6	6	3.1	3.1	3.1	266.24	0	5.7605	761400000	6	1.44572	0.0431009	-1.17422	-2.51957	A0A0G2KB73	A0A0G2KB73		Rif1
-1.26905	-2.50502	-1.51986	-2.61749	-3.18058	-5.73175	-5.47475	-5.04532	-3.665	-4.72537	+	CRF_SHAM	8	8	8	8.6	8.6	8.6	109.25	0	10.078	1138700000	21	3.15848	0.00231731	2.71004	5.33985	A0A0G2KBC4;D4ACA7;A0A0G2K3Y5;Q3B7T5;Q00495	A0A0G2KBC4;D4ACA7;A0A0G2K3Y5	Tyrosine-protein kinase receptor	Csf1r
2.06272	2.08479	2.12638	2.02292	2.70225	2.85023	2.55317	2.99636	3.18006	2.51447	+	CRF_SHAM	30	26	4	48.2	43.3	6.7	85.342	0	323.31	35530000000	386	2.05491	0.0130954	-0.619046	-3.44088	Q52KS1;A0A0G2KBC7;Q9Z1I3	Q52KS1;A0A0G2KBC7	ATP-dependent 6-phosphofructokinase	Pfkm
-0.589267	-0.109761	-0.449246	-0.542746	0.107536	0.0412924	0.19569	0.271188	-0.0689533	-0.104575	+	CRF_SHAM	37	37	37	35.7	35.7	35.7	137.3	0	237.91	11840000000	134	1.42951	0.0445611	-0.383625	-2.49562	A0A0G2QC02;Q6MG76	A0A0G2QC02;Q6MG76		Skiv2l
5.22467	4.68795	5.0791	5.14669	5.0638	5.37917	5.40445	5.35098	5.06631	5.48589	+	CRF_SHAM	37	37	34	63.5	63.5	57.9	70.389	0	323.31	188270000000	866	1.45895	0.0418762	-0.296918	-2.53913	A0A0G2QC04;B5DEY0	A0A0G2QC04;B5DEY0		Pls1
7.78356	6.96477	8.12983	7.7059	7.01882	6.98209	6.72568	6.61448	7.01914	6.14086	+	CRF_SHAM	60	60	14	60.4	60.4	17.6	107.41	0	323.31	1054400000000	2646	1.74951	0.0231455	0.824127	2.9725	Q7TMC7;A0A0G2QC06;Q7TP24;Q4FZX7	Q7TMC7;A0A0G2QC06;Q7TP24		Tf
1.9424	0.0740603	0.326797	1.05485	-0.318397	-0.593817	-1.36152	-0.0635457	-0.169787	-1.26402	+	CRF_SHAM	15	15	15	36.2	36.2	36.2	61.18	0	159.64	7805100000	92	1.57284	0.0335447	1.30648	2.70803	A1L1J4;A0A0G2QC17;O88483	A1L1J4;A0A0G2QC17;O88483	[Pyruvate dehydrogenase [acetyl-transferring]]-phosphatase 1, mitochondrial	Pdp1
-0.10243	-0.209589	-0.216747	-0.186382	-1.10645	-1.10595	-0.762534	-1.20316	-1.10074	-1.34433	+	CRF_SHAM	21	21	18	27.8	27.8	24	97.165	0	63.986	7281900000	81	2.10617	0.0119246	0.739021	3.52128	A0A0G2QC21;Q52NK0;A3KMH4;O55043;Q923I5	A0A0G2QC21;Q52NK0;A3KMH4;O55043;Q923I5	Rho guanine nucleotide exchange factor 7	Arhgef7
-3.07102	-2.2654	-2.0038	-3.25664	-4.49952	-0.498608	-1.47988	-0.470276	-0.430989	-0.743712	+	CRF_SHAM	13	13	13	24	24	24	75.275	0	96.653	3318700000	46	2.85283	0.00331238	-2.29458	-4.77291	A0A0G2QC23;G3V6H1	A0A0G2QC23;G3V6H1		Galc
-1.68912	-2.38678	-3.03328	-1.82822	-1.43498	-0.596925	-0.662128	-0.659057	-0.815348	-0.310972	+	CRF_SHAM	8	8	6	23.4	23.4	16.4	41.076	0	14.328	1230900000	32	2.93624	0.003052	-1.46559	-4.92402	A0A0G2QC35;F1LSW9;D0RB01	A0A0G2QC35;F1LSW9;D0RB01	Ubiquitin carboxyl-terminal hydrolase	Usp12
0.448822	-0.349986	0.449665	0.31005	-0.31936	-0.953917	-0.560988	-0.654531	-1.44122	-1.0119	+	CRF_SHAM	7	7	7	20	20	20	53.099	0	73.134	2590200000	46	2.58915	0.00488187	1.03235	4.31151	Q4KLK1;A0A0G2QC38	Q4KLK1;A0A0G2QC38		Srsf11
3.62856	3.80382	4.18563	3.66216	3.62089	3.029	2.84086	2.96489	2.7757	2.81306	+	CRF_SHAM	32	32	32	46.7	46.7	46.7	88.078	0	323.31	77307000000	522	4.22421	0.000723404	0.895511	7.65887	A0A0H2UH90;Q75WE7	A0A0H2UH90;Q75WE7	von Willebrand factor A domain-containing protein 5A	Vwa5a
-1.9083	-1.91041	-1.77643	-2.45688	-2.22542	1.27822	-0.52421	-0.934978	-1.39247	-1.21566	+	CRF_SHAM	65	65	65	41.7	41.7	41.7	195.28	0	317.08	10485000000	120	1.77374	0.0218784	-1.49767	-3.00909	A0A0H2UH94;D3ZZL9	A0A0H2UH94;D3ZZL9	GRIP and coiled-coil domain-containing protein 2	Gcc2
-3.6817	-4.40168	-5.90369	-3.7245	-3.62221	-2.03968	-2.31604	-2.10718	-2.26624	-1.06152	+	CRF_SHAM	7	7	7	12.1	12.1	12.1	80.113	0	7.8344	661660000	7	2.81759	0.00343165	-2.30863	-4.70985	A0A0H2UHA1;Q8CHN8;Q8CG43;Q8CHN8-2;Q8CHN8-3	A0A0H2UHA1;Q8CHN8;Q8CG43;Q8CHN8-2;Q8CHN8-3	Mannan-binding lectin serine protease 1;Mannan-binding lectin serine protease 1 heavy chain;Mannan-binding lectin serine protease 1 light chain	Masp1
3.60264	4.0299	3.83255	4.18051	3.56342	4.36828	4.51188	4.47032	4.38748	4.23179	+	CRF_SHAM	8	8	8	29.3	29.3	29.3	27.884	0	22.49	25003000000	110	2.57534	0.00508277	-0.552148	-4.28797	A0A0H2UHA6;Q9Z142	A0A0H2UHA6;Q9Z142	Transmembrane protein 33	Tmem33
-1.07903	-2.75168	-1.67627	-1.07552	-2.05815	-1.88091	-5.87768	-3.54352	-2.87795	-4.9844	+	CRF_SHAM	10	10	10	27.9	27.9	27.9	52.291	0	54.95	1562900000	26	1.55518	0.0346479	2.10476	2.68177	B5DFM1;A0A0H2UHB0;F1LM81	B5DFM1;A0A0H2UHB0;F1LM81	TOM1-like protein 1	Tom1l1
0.795863	1.97055	0.365151	0.776997	1.04045	2.38917	2.34959	2.65607	2.74635	2.05089	+	CRF_SHAM	11	11	11	48.1	48.1	48.1	35.579	0	73.08	11867000000	82	2.92909	0.00305534	-1.44861	-4.91095	A0A0H2UHB3;P48284	A0A0H2UHB3;P48284	Carbonic anhydrase 4	Ca4
4.23354	3.2781	0.687275	3.21177	2.46009	-5.72748	0.135649	-4.57903	-1.07237	-6.08984	+	CRF_SHAM	5	5	5	30	30	30	20.263	0	30.843	5381700000	27	2.68181	0.00415593	6.24077	4.47094	A0A0H2UHE4;P25031	A0A0H2UHE4;P25031	Regenerating islet-derived protein 3-beta;Regenerating islet-derived protein 3-beta 16.5 kDa form;Regenerating islet-derived protein 3-beta 15 kDa form	Reg3b
3.6096	2.75327	3.45703	3.25092	2.76886	2.45592	2.64549	2.53152	2.76359	2.80553	+	CRF_SHAM	6	6	6	29.5	29.5	29.5	23.639	0	21.211	10551000000	104	1.64095	0.029368	0.52753	2.80955	A0A0H2UHF6;Q9ES40	A0A0H2UHF6;Q9ES40	PRA1 family protein 3	Arl6ip5
-1.94083	-1.26884	-1.68446	-1.24186	-1.29663	0.248307	0.0607933	0.416315	0.38504	0.311481	+	CRF_SHAM	14	13	10	35.9	34.1	26.6	51.881	0	54.452	4081000000	59	5.54863	0.000666667	-1.77091	-11.5714	Q641Z0;A0A0H2UHG4;O35832	Q641Z0;A0A0H2UHG4;O35832	Cyclin-dependent kinase 18	Cdk18
-2.92062	-2.41554	-2.45369	-3.53646	-6.81686	-0.691121	-1.64018	-1.19145	-0.39442	-1.46081	+	CRF_SHAM	3	3	3	6.5	6.5	6.5	74.466	0	86.184	1173400000	14	1.75856	0.022627	-2.55304	-2.98616	A0A0H2UHG6;Q4QR83	A0A0H2UHG6;Q4QR83	Stimulated by retinoic acid gene 6 protein homolog	Stra6
7.96843	7.79356	8.09404	8.00669	7.71242	7.34954	7.37154	7.12236	7.77318	7.22812	+	CRF_SHAM	6	6	2	46.6	46.6	29.7	13.241	0	26.996	141270000000	248	2.50357	0.00591032	0.546079	4.16666	A0A0H2UHG7;D3ZZK1;P60868;A0A0G2K6L6;M0RB28;M0R566;A0A0G2K8W1;M0R987;M0R5V6;A0A0G2K3E9;A0A0G2K632	A0A0H2UHG7;D3ZZK1;P60868;A0A0G2K6L6;M0RB28;M0R566;A0A0G2K8W1;M0R987;M0R5V6	40S ribosomal protein S20	Rps20
3.33893	3.98371	3.17607	3.35041	4.34942	5.48925	5.18842	5.20669	4.91256	4.73967	+	CRF_SHAM	14	14	14	67.8	67.8	67.8	33.638	0	298.86	52078000000	329	3.32051	0.00180414	-1.46761	-5.65604	A0A0H2UHH0;Q9QXN4	A0A0H2UHH0;Q9QXN4	Inositol oxygenase	Miox
2.14094	1.35188	1.99413	1.38736	1.12041	0.0495294	0.190759	0.898077	0.728954	0.439852	+	CRF_SHAM	8	8	8	44.3	44.3	44.3	26.203	0	145.38	5426800000	42	2.68606	0.0041376	1.13751	4.47833	H6X338;H6X332;H6X331;H6X324;H6X320;A0A0H2UHH2;P23680;H6X321;H6X319	H6X338;H6X332;H6X331;H6X324;H6X320;A0A0H2UHH2;P23680;H6X321;H6X319	Serum amyloid P-component	sap
5.96519	5.27608	5.94536	5.87059	4.7894	4.39593	4.19368	4.51476	4.5842	4.38132	+	CRF_SHAM	28	28	10	68.1	68.1	25.7	45.481	0	323.31	130840000000	773	2.85248	0.00330627	1.15535	4.77229	A0A0H2UHI5;P09006;E0A3N4;A0A0G2KB85;A0A0G2K9B1	A0A0H2UHI5;P09006;E0A3N4;A0A0G2KB85;A0A0G2K9B1	Serine protease inhibitor A3N	Serpina3n
0.560109	2.91523	2.27935	5.09135	2.02776	-0.785566	-1.11478	-0.931923	-0.0102875	-1.65265	+	CRF_SHAM	6	6	6	42.1	42.1	42.1	15.22	0	13.868	9430300000	45	2.65663	0.00436078	3.4738	4.42733	A0A0H2UHJ1;P50116	A0A0H2UHJ1;P50116	Protein S100-A9	S100a9
1.42298	1.76984	1.56104	1.70458	1.27243	-0.538521	-0.876124	0.581527	-0.680229	-0.449518	+	CRF_SHAM	6	6	6	31.5	31.5	31.5	26.086	0	83.305	4424700000	32	4.02852	0.000958217	1.93875	7.18688	A0A0H2UHK1;P31722	A0A0H2UHK1;P31722	Complement C1q subcomponent subunit C	C1qc
3.1584	1.66287	1.9163	2.3943	2.02959	1.06871	1.04879	1.25875	0.789652	0.988429	+	CRF_SHAM	26	26	26	27.9	27.9	27.9	127.99	0	323.31	27696000000	296	2.66538	0.00430308	1.20143	4.44248	A0A0H2UHL3;A2RUV9	A0A0H2UHL3;A2RUV9	Adipocyte enhancer-binding protein 1	Aebp1
1.84701	0.796176	1.77916	2.22364	0.710761	-0.468889	0.213407	0.830336	0.480076	-0.332207	+	CRF_SHAM	19	19	19	37.8	37.8	37.8	72.601	0	323.31	12820000000	87	2.03529	0.0134089	1.32681	3.41026	C6L8E0;A0A0H2UHL9;Q07266-2;Q07266	C6L8E0;A0A0H2UHL9;Q07266-2;Q07266	Drebrin	Dbn1
8.12631	8.01738	8.38299	8.1957	7.87912	7.39873	7.43708	7.44953	7.64989	7.40823	+	CRF_SHAM	44	44	44	69.4	69.4	69.4	57.078	0	323.31	874650000000	2758	3.83962	0.00101617	0.65161	6.75257	A0A0H2UHM5;P11598	A0A0H2UHM5;P11598	Protein disulfide-isomerase A3	Pdia3
8.56797	7.55773	8.50974	8.34433	7.60496	7.42306	7.29707	7.14192	7.29791	7.13235	+	CRF_SHAM	27	27	3	64.5	64.5	13.6	49.806	0	323.31	578130000000	2324	2.25472	0.00893795	0.858484	3.7577	A0A0H2UHM7;Q6AYZ1	A0A0H2UHM7;Q6AYZ1	Tubulin alpha-1C chain	LOC100909441
0.0758725	-0.325286	0.341639	0.123082	-0.557652	-0.599605	-1.22516	-1.04619	-0.380952	-1.35544	+	CRF_SHAM	15	15	13	23.3	23.3	21.1	84.008	0	55.391	4990700000	48	2.06054	0.0129371	0.853001	3.44969	A0A0H2UHP0;Q9R1D1	A0A0H2UHP0;Q9R1D1	Transcriptional repressor CTCF	Ctcf
-8.25146	-7.54727	-6.3499	-5.50432	-5.4595	-3.78972	-3.73648	-4.98387	-4.4314	-4.18915	+	CRF_SHAM	13	12	12	8.6	8.1	8.1	193.23	0	22.509	1050600000	13	2.39409	0.00707124	-2.39637	-3.9846	A0A0H2UHP4;D3ZEF4	A0A0H2UHP4;D3ZEF4	Cullin-7	Cul7
4.93584	5.72506	5.70257	5.11939	5.78928	5.7767	5.96452	6.09614	6.38825	5.70273	+	CRF_SHAM	21	21	1	45.6	45.6	3	61.874	0	323.31	201750000000	662	1.41091	0.0462579	-0.531243	-2.46813	A0A0H2UHQ0	A0A0H2UHQ0		Slc3a2
6.5682	5.98651	6.58229	6.56585	6.34089	5.87771	5.90522	6.02889	6.07566	5.60067	+	CRF_SHAM	10	10	10	48.7	48.7	48.7	21.967	0	114.41	97251000000	437	2.16302	0.0107423	0.511121	3.61114	A0A0H2UHQ1;F1LZX7;P24049;A0A0G2KB77;D3Z9G9;Q7TPJ7	A0A0H2UHQ1;F1LZX7;P24049;A0A0G2KB77;D3Z9G9	60S ribosomal protein L17	Rpl17
0.413483	-0.430995	-0.0438508	-0.457835	-0.492326	-1.74246	-2.21703	-2.14427	-1.4965	-2.55709	+	CRF_SHAM	17	17	17	22.5	22.5	22.5	102.43	0	92.367	5390100000	90	4.02427	0.000955556	1.82916	7.17689	A0A0H2UHQ3;B5DFH2;P0C5W1	A0A0H2UHQ3;B5DFH2;P0C5W1	Microtubule-associated protein 1S;MAP1S heavy chain;MAP1S light chain	Map1s
6.72943	6.42251	7.03775	6.8252	6.60795	6.01548	6.16223	6.34785	6.44203	6.16574	+	CRF_SHAM	10	10	10	64.9	64.9	64.9	15.379	0	197.36	62883000000	267	2.3402	0.00778103	0.497901	3.89625	A0A0H2UHQ8;D3ZFA8;P04644;D3ZKG6;D3ZHU9;M0R8M8;D3ZM01;D3ZL23;F1M5B1	A0A0H2UHQ8;D3ZFA8;P04644;D3ZKG6;D3ZHU9	40S ribosomal protein S17	Rps17
-2.06247	-1.33081	-1.84587	-1.18593	-0.211724	-0.468527	-0.212852	-0.282983	-0.346222	-0.470852	+	CRF_SHAM	8	8	7	29.4	29.4	27	39.794	0	38.271	1378100000	35	1.75359	0.0229199	-0.971075	-2.97865	A0A0H2UHR0;Q3L7M0;Q3L7M0-2	A0A0H2UHR0;Q3L7M0;Q3L7M0-2	N-acetyllactosaminide alpha-1,3-galactosyltransferase	Ggta1
-1.20899	-0.898972	-0.610393	-0.429444	-2.09524	-4.15918	-4.05414	-3.99001	-2.80689	-3.00571	+	CRF_SHAM	12	12	12	30.2	30.2	30.2	55.484	0	88.84	2441400000	41	3.59606	0.00120446	2.55458	6.22131	A0A0H2UHR6;Q63207;Q63109	A0A0H2UHR6;Q63207	Coagulation factor X;Factor X light chain;Factor X heavy chain;Activated factor Xa heavy chain	F10
-0.861675	-1.74485	-1.53427	-1.91582	-1.95902	-2.32707	-2.93882	-3.7342	-2.73305	-2.52358	+	CRF_SHAM	61	47	47	28.9	23.6	23.6	287.3	0	116.36	8987900000	97	2.38199	0.00727344	1.24822	3.9647	A0A0H2UHR7;D3ZHA0	A0A0H2UHR7;D3ZHA0	Filamin-C	Flnc
2.15429	2.24955	2.25106	2.03676	2.27385	2.6997	2.59021	2.44358	2.60838	2.53514	+	CRF_SHAM	8	8	8	30.1	30.1	30.1	31.443	0	15.305	9943900000	68	3.61071	0.00116446	-0.3823	-6.2524	A0A0H2UHS1;Q566Q8	A0A0H2UHS1;Q566Q8	UPF0696 protein C11orf68 homolog	Bles03
6.99059	6.97385	7.0317	6.97222	6.84722	6.52984	6.53939	6.48863	6.64214	6.46851	+	CRF_SHAM	9	9	9	44.4	44.4	44.4	21.786	0	83.145	127770000000	485	5.05828	0.0004	0.429416	9.96028	A0A0H2UHS7;P12001;Q0QEW8	A0A0H2UHS7;P12001;Q0QEW8	60S ribosomal protein L18	Rpl18
1.77634	1.56069	1.62013	1.5371	1.26563	1.06147	1.01407	0.999113	0.825391	0.800584	+	CRF_SHAM	12	12	12	26.2	26.2	26.2	58.716	0	60.713	9265100000	94	3.59502	0.0012	0.611851	6.21913	Q8K3W9;A0A0H2UHT5;F1LNI5	Q8K3W9;A0A0H2UHT5;F1LNI5	Protein phosphatase 1G	Ppm1g
7.60836	7.11646	7.68148	7.43992	7.27635	6.9506	6.84113	6.8375	6.87648	6.64865	+	CRF_SHAM	15	15	5	66.9	66.9	28.5	17.587	0	164.02	198600000000	480	3.05349	0.00268722	0.593645	5.14093	A0A0H2UHT6;D3ZM33;P62271;M0R5K9;D3ZAU6;D4AA93;M0RCC5	A0A0H2UHT6;D3ZM33;P62271;M0R5K9;D3ZAU6	40S ribosomal protein S18	Rps18
7.54128	7.16664	7.61616	7.12303	7.17784	6.95306	6.83114	6.92438	7.03724	6.88507	+	CRF_SHAM	6	6	6	41.1	41.1	41.1	13.611	0	10.123	119080000000	209	2.16807	0.0106501	0.398812	3.61915	A0A0H2UHU0;P62853;F1M6F4;M0R763;D4AE10;D3ZCH5	A0A0H2UHU0;P62853;F1M6F4;M0R763;D4AE10;D3ZCH5	40S ribosomal protein S25	Rps25
5.83912	5.88193	6.35426	6.31594	5.55418	5.71708	5.25336	5.30189	5.59041	5.03301	+	CRF_SHAM	6	6	1	57.6	57.6	19.6	10.276	0	110.35	33638000000	122	1.84766	0.0189031	0.60994	3.12126	A0A0H2UHU1;P61515;D4A7B1;D4A829	A0A0H2UHU1;P61515;D4A7B1	Putative 60S ribosomal protein L37a	Rpl37a
-4.28056	-5.13989	-5.94147	-4.62526	-5.67974	-3.15969	-1.92056	-0.928225	-0.514398	-0.899717	+	CRF_SHAM	5	5	5	18.2	18.2	18.2	42.12	0	13.51	493230000	5	3.67392	0.00108946	-3.64887	-6.38778	A0A0H2UHU4;Q99N34	A0A0H2UHU4;Q99N34	DNA fragmentation factor subunit beta	Dffb
7.19928	7.10905	7.27965	7.32784	7.09029	6.59868	6.42453	6.5762	6.57397	6.26795	+	CRF_SHAM	22	22	7	64.1	64.1	24.8	29.466	0	127.16	287240000000	670	4.76618	0.00072	0.712956	9.09649	X1WI37;A0A0H2UHX3;P62703	X1WI37;A0A0H2UHX3;P62703	40S ribosomal protein S4, X isoform	Rps4x
0.426572	-0.541715	-0.971417	-0.530005	-4.98393	-4.02778	-4.48047	-5.52056	-5.18009	-6.51179	+	CRF_SHAM	6	5	5	8	8	8	80.06	0	41.948	2358800000	25	2.21	0.00978758	3.82404	3.68597	A0A0H2UHZ0;Q9JJ09	A0A0H2UHZ0;Q9JJ09	Sodium-dependent phosphate transport protein 2B	Slc34a2
3.04172	3.15674	3.20511	3.26671	2.86927	2.52002	2.60601	2.49014	2.81928	2.65373	+	CRF_SHAM	8	8	6	28.7	28.7	25.8	44.043	0	323.31	17092000000	121	3.17681	0.0022598	0.490074	5.37506	A0A0H2UHZ2;Q5U2Z3	A0A0H2UHZ2;Q5U2Z3	Nucleosome assembly protein 1-like 4	Nap1l4
1.1304	0.452127	1.74894	0.489148	0.181903	-1.80928	-0.718247	-1.27129	-1.16978	-0.741276	+	CRF_SHAM	15	15	15	31	31	31	66.717	0	43.469	7047600000	70	3.28878	0.00188456	1.94248	5.59321	A0A0H2UI19;D3ZTE0	A0A0H2UI19;D3ZTE0	Coagulation factor XII;Coagulation factor XIIa heavy chain;Coagulation factor XIIa light chain	F12
2.71082	3.11803	2.52466	3.06237	3.32207	3.99859	4.25379	4.2543	4.5794	4.43369	+	CRF_SHAM	26	26	26	41.2	41.2	41.2	71.013	0	215.24	72168000000	471	4.2718	0.000659176	-1.35636	-7.77724	A0A0H2UI21;Q704S8	A0A0H2UI21;Q704S8	Carnitine O-acetyltransferase	Crat
2.70499	2.39666	3.36226	2.96732	2.58619	1.5721	1.6883	1.5283	1.88842	1.03574	+	CRF_SHAM	40	40	0	41.7	41.7	0	123.97	0	297.02	55702000000	379	3.36973	0.00172832	1.26092	5.75438	A0A0U1RRP9;Q7TP05;A0A096MKF9;CON__Q3KUS7	A0A0U1RRP9;Q7TP05		Cfb
4.54929	4.89604	4.41447	4.74605	4.99732	5.01122	5.18967	5.07159	5.16304	4.88965	+	CRF_SHAM	1	1	1	15.2	15.2	15.2	7.692	0.00025003	2.5185	11276000000	73	1.67504	0.0272358	-0.3444	-2.86057	A0A0U1RRQ1;G3V9S6;B4F7B9	A0A0U1RRQ1;G3V9S6;B4F7B9		Ndufa1
-0.339406	-0.737151	-0.288074	-0.841414	-0.812562	-1.71955	-1.86312	-2.7555	-2.88703	-6.71619	+	CRF_SHAM	17	8	8	42.9	28.8	28.8	48.778	0	113.68	2128500000	30	1.64095	0.0293798	2.58456	2.80956	B5DFG5;A0A0U1RRT8;A0A0U1RRW2;A0A0U1RRQ5	B5DFG5;A0A0U1RRT8		Sept6
-1.09242	-0.455138	-1.091	-0.821268	-1.21379	-1.37591	-1.80603	-1.50036	-3.12666	-1.80398	+	CRF_SHAM	11	11	1	19.2	19.2	2.1	73.763	0	37.574	2952500000	54	1.69972	0.025859	0.987866	2.89759	E9PTN4;A0A0U1RRU0	E9PTN4;A0A0U1RRU0		Srpk1
1.18229	2.06221	1.29738	1.31473	1.74107	2.2197	2.34937	2.52374	2.2969	2.25622	+	CRF_SHAM	47	47	47	41.3	41.3	41.3	151.16	0	323.31	43791000000	443	2.78636	0.00358741	-0.80965	-4.65433	A0A0U1RRV5;D3ZKG9	A0A0U1RRV5;D3ZKG9	Clustered mitochondria protein homolog	Cluh
4.46798	4.31534	4.80867	4.65349	3.99937	3.7952	3.70585	4.26892	4.12239	3.9871	+	CRF_SHAM	8	7	7	57.3	57.3	57.3	14.203	0	79.831	25780000000	111	1.5815	0.0329463	0.473077	2.7209	A0A0U1RRV7;Q0ZFS8;A0A0G2K1A3	A0A0U1RRV7;Q0ZFS8		Srsf3
-1.8619	-0.35231	-1.66379	-1.20782	-1.75527	-0.521909	-0.463601	-1.10518	-0.323983	-0.488854	+	CRF_SHAM	9	9	9	30.6	30.6	30.6	39.569	0	19.033	2118300000	34	1.4673	0.0412027	-0.787511	-2.55148	A0A0U1RRW6;D3Z890;P0C1S9	A0A0U1RRW6;D3Z890;P0C1S9	Sn1-specific diacylglycerol lipase beta	Daglb
4.57856	5.15809	4.34199	4.67008	5.0564	5.76682	5.87735	6.02744	5.96236	5.77511	+	CRF_SHAM	38	38	38	62.2	62.2	62.2	99.269	0	323.31	233900000000	883	3.9434	0.000962025	-1.12079	-6.98867	A0A0U1RRZ4;Q4KLP0	A0A0U1RRZ4;Q4KLP0	Probable 2-oxoglutarate dehydrogenase E1 component DHKTD1, mitochondrial	Dhtkd1
6.38054	6.11264	6.52484	6.334	6.09064	5.70263	5.66891	5.77191	5.76713	5.67848	+	CRF_SHAM	16	16	10	59.6	59.6	37.2	27.231	0	48.626	195200000000	494	3.80707	0.000993289	0.570722	6.67976	O55215;O55211;A0A0U1RVI9;P27952;O55214;O55212;E9PT76;D3ZT78;D3ZIY7;A0A0G2KB28;D3ZQW7;M0RAJ8;O55213;A0A0G2K8H4	O55215;O55211;A0A0U1RVI9;P27952;O55214;O55212;E9PT76;D3ZT78;D3ZIY7;A0A0G2KB28;D3ZQW7	40S ribosomal protein S2	Rps2
-3.74946	-3.12677	-3.20371	-2.58234	-4.45891	-4.91668	-5.4645	-5.93203	-3.64623	-4.78377	+	CRF_SHAM	8	8	8	19.1	19.1	19.1	65.066	0	43.971	679970000	19	1.80404	0.0206433	1.5244	3.05497	A0A140TAA1	A0A140TAA1		Igsf8
4.56881	4.58952	4.82704	4.5233	4.58842	4.11047	4.06513	4.1589	4.22589	4.22926	+	CRF_SHAM	48	48	48	63.6	63.6	63.6	95.881	0	323.31	168140000000	960	4.12695	0.000731861	0.461486	7.42139	A0A140TAA4;Q9QZA2	A0A140TAA4;Q9QZA2	Programmed cell death 6-interacting protein	Pdcd6ip
-4.46337	-4.96076	-3.14492	-4.4156	-3.76829	-4.99149	-6.93896	-5.0558	-4.99676	-7.61226	+	CRF_SHAM	49	1	1	75.4	1.6	1.6	96.823	0	11.346	315660000	13	1.5928	0.0322337	1.76847	2.73773	A0A140TAE0	A0A140TAE0		Mvp
-1.42228	-1.01479	-2.06324	-2.08336	-1.57152	-3.68379	-5.69026	-4.61345	-2.75514	-2.39191	+	CRF_SHAM	4	4	4	14.9	14.9	14.9	32.772	0	3.2385	797460000	14	2.05597	0.0130821	2.19587	3.44255	A0A140TAE2;Q5RJN4	A0A140TAE2;Q5RJN4	UPF0515 protein C19orf66 homolog	LOC500956
1.99786	2.32102	2.13178	1.72801	2.31474	2.74021	2.86198	2.77016	2.79914	2.85714	+	CRF_SHAM	14	14	14	53.4	53.4	53.4	40.334	0	199.43	14782000000	186	3.60823	0.00116008	-0.707043	-6.24714	A0A140TAE6;Q9Z311;Q9Z311-2	A0A140TAE6;Q9Z311;Q9Z311-2	Trans-2-enoyl-CoA reductase, mitochondrial	Mecr
0.00935246	0.156223	0.173517	-0.295431	-0.458161	-0.899618	-0.643549	-1.1879	-0.897962	-1.01687	+	CRF_SHAM	13	13	13	23.6	23.6	23.6	52.815	0	14.412	3698900000	50	3.23542	0.00213607	0.84628	5.48856	A0A140TAF7;G3V9D0;Q5BJN4	A0A140TAF7;G3V9D0;Q5BJN4	Protein O-glucosyltransferase 1	Poglut1
-6.58873	-3.22478	-3.64827	-4.9006	-3.11056	-1.62901	-2.03606	-1.11665	-0.492455	-1.38215	+	CRF_SHAM	21	21	21	20.8	20.8	20.8	136.22	0	90.633	3540200000	42	2.52639	0.0056196	-2.96332	-4.20506	A0A140TAG4;Q9R044-3;Q9R044-2;Q9R044	A0A140TAG4;Q9R044-3;Q9R044-2;Q9R044	Nephrin	Nphs1
0.634768	1.31526	-0.486593	0.304377	0.596585	1.70435	1.77867	1.58338	0.856949	1.57359	+	CRF_SHAM	9	9	9	20	20	20	59.817	0	96.847	9176700000	89	1.80974	0.0204439	-1.02651	-3.06361	A0A140TAI2;Q5FVF9	A0A140TAI2;Q5FVF9	Biotinidase	Btd
5.18254	5.33955	5.6218	5.69821	5.31344	4.91869	5.13146	5.22383	4.79887	4.77709	+	CRF_SHAM	5	5	5	35.2	35.2	35.2	12.254	0	58.563	27345000000	108	2.07928	0.0125835	0.46112	3.47904	A0A140TAI6;D3ZZ95;M0RCN1;D4A1Q0;F1M706;P39032;D3ZJJ6;A0A0G2K6X1;A0A0G2JUV9;A0A0G2K5K2	A0A140TAI6;D3ZZ95;M0RCN1;D4A1Q0;F1M706;P39032;D3ZJJ6	60S ribosomal protein L36	Rpl36
-3.47365	-3.15448	-3.63444	-3.66827	-2.5078	-2.71224	-1.55822	-2.05464	-0.40915	-2.57444	+	CRF_SHAM	11	11	11	20.1	20.1	20.1	69.372	0	37.128	1071400000	17	1.79516	0.0209165	-1.42599	-3.0415	A0A140UHW6;Q5U4E4	A0A140UHW6;Q5U4E4		Trmt1
0.790945	0.478847	1.01105	0.491604	0.644952	0.146281	-0.0282386	0.2417	0.337421	-0.00848545	+	CRF_SHAM	20	20	20	30.1	30.1	30.1	77.271	0	136.38	11690000000	94	2.67872	0.00419063	0.545744	4.46559	D4A0U0;A0A140UHX0;P09215;P09215-2	D4A0U0;A0A140UHX0;P09215	Protein kinase C delta type;Protein kinase C delta type regulatory subunit;Protein kinase C delta type catalytic subunit	Prkcd
-2.91542	-4.61605	-5.01506	-4.31845	-4.37647	0.281253	-0.355857	-0.524865	0.809343	-2.37379	+	CRF_SHAM	87	78	78	49.5	46	46	246.33	0	323.31	12958000000	231	3.44309	0.00157764	-3.81551	-5.90305	Q6XDA0;A0A140UHX6	Q6XDA0;A0A140UHX6		Sptb
1.87339	1.3221	1.54524	2.24143	1.76113	3.2506	3.34118	3.2963	3.37002	3.57103	+	CRF_SHAM	4	4	4	15.8	15.8	15.8	24.429	0	48.275	6755800000	58	5.01141	0.000468468	-1.61716	-9.8171	A0A1B0GWN8;Q812E9-2;Q812E9	A0A1B0GWN8;Q812E9-2;Q812E9	Neuronal membrane glycoprotein M6-a	Gpm6a
4.77393	5.0421	5.5122	5.25362	5.58794	4.41767	4.83713	4.65837	4.96485	4.55198	+	CRF_SHAM	14	14	13	58.3	58.3	56.7	42.286	0	323.31	100070000000	343	1.80493	0.0206479	0.547956	3.05632	A0A1B0GWP2;P50233;Q6P776;G3V725;REV__D4ABA9	A0A1B0GWP2;P50233	Corticosteroid 11-beta-dehydrogenase isozyme 2	Hsd11b2
-3.23991	-3.14261	-2.94137	-3.62603	-3.54832	-3.8275	-6.37771	-6.64408	-3.86602	-4.32852	+	CRF_SHAM	8	8	8	4.3	4.3	4.3	268.25	0	10.232	2724800000	9	1.56481	0.0340673	1.70912	2.69608	A0A1B0GWU0;D4A619	A0A1B0GWU0;D4A619		Cntrl
-6.71155	-5.3373	-5.52514	-5.39409	-6.72324	-2.83992	-2.43504	-2.67676	-3.5278	-5.44546	+	CRF_SHAM	4	4	4	4.4	4.4	4.4	104.32	0.0072614	1.5209	535660000	10	2.42447	0.00671496	-2.55327	-4.03477	A0A1B0GWU1;D3ZVN3;A0A1B0GWY6	A0A1B0GWU1;D3ZVN3;A0A1B0GWY6		Fbxo10
5.59431	4.79358	3.53263	3.9582	3.76313	7.83025	7.36392	6.94282	7.80482	5.56201	+	CRF_SHAM	14	2	2	74.8	17.7	17.7	15.982	0	118.05	142220000000	491	2.92391	0.0030927	-2.77239	-4.9015	A0A1K0FUA6;P11517	A0A1K0FUA6;P11517	Hemoglobin subunit beta-2	LOC689064
6.51575	6.1908	7.01906	6.46634	6.43025	5.01128	4.91569	5.21743	5.10696	4.97262	+	CRF_SHAM	17	17	17	74.2	74.2	74.2	21.496	0	323.31	101590000000	456	5.11974	0.000378947	1.47964	10.1507	A0A1K0GY57;Q921A4	A0A1K0GY57;Q921A4	Cytoglobin	Cygb
1.47714	1.36774	0.843464	1.26936	0.733894	2.36025	2.09212	2.17136	1.73956	2.35168	+	CRF_SHAM	22	22	22	24.7	24.7	24.7	125.64	0	242.83	22041000000	219	3.19035	0.00227295	-1.00468	-5.40114	A0A1L5YJQ7;A0A0G2QC41;D3ZVD8	A0A1L5YJQ7;A0A0G2QC41;D3ZVD8		hdac6
2.79455	1.7746	3.01582	2.77054	2.09357	0.735687	1.10284	0.811214	0.841123	1.07229	+	CRF_SHAM	3	3	3	39.5	39.5	39.5	13.735	0	35.069	3963300000	54	3.66664	0.00108087	1.57719	6.37208	A0A1W2Q5Z6;Q4QQV1	A0A1W2Q5Z6		Tax1bp3
2.08235	1.91008	2.91537	2.82062	2.36202	1.78641	1.55821	1.93308	0.949236	1.92064	+	CRF_SHAM	8	8	8	46.2	46.2	46.2	18.432	0	64.804	9346700000	67	1.71865	0.024821	0.788573	2.92603	A0A1W2Q680;Q6AYA1	A0A1W2Q680;Q6AYA1	H/ACA ribonucleoprotein complex subunit 1	Gar1
2.86425	3.05668	2.95359	2.49972	2.33746	3.12331	3.44354	3.6475	3.90198	3.5919	+	CRF_SHAM	10	10	10	58.4	58.4	58.4	23.13	0	160.21	16092000000	49	2.54968	0.00541056	-0.799308	-4.24442	A0A1W2Q690;B0BNE2;A0A1W2Q620	A0A1W2Q690;B0BNE2	DNA-directed RNA polymerases I, II, and III subunit RPABC1	Polr2e
-3.99937	-3.12115	-4.14076	-3.69586	-3.90259	-1.76482	-1.48985	-1.54389	-1.3888	-1.56899	+	CRF_SHAM	3	2	2	2.5	1.9	1.9	146.13	0	29.836	1162800000	25	5.60867	0.000156863	-2.22067	-11.7838	M0R4J2;O88331;A0A2P1EA62;O70127	M0R4J2;O88331;A0A2P1EA62;O70127	Bile salt export pump	Abcb11
1.61001	0.943791	3.34679	2.54646	-0.405365	-5.42396	-2.86285	-2.59548	-1.91759	-4.87031	+	CRF_SHAM	6	6	6	22.1	22.1	22.1	28.625	0	9.2062	7009000000	35	3.22392	0.00217766	5.14237	5.46618	A0A5C5;Q63515	A0A5C5;Q63515	C4b-binding protein beta chain	C4bpb
3.14095	3.03011	3.28628	3.15965	3.1422	3.06504	2.96107	2.78064	3.13941	2.91359	+	CRF_SHAM	24	24	23	57.8	57.8	55.6	44.535	0	175.13	33895000000	217	1.38213	0.0491051	0.179888	2.42564	A0JPJ7	A0JPJ7	Obg-like ATPase 1	Ola1
2.8341	2.35165	2.68249	2.45249	2.51602	2.09648	2.01663	2.17558	2.09783	2.40177	+	CRF_SHAM	13	13	13	39.2	39.2	39.2	38.914	0	33.819	15042000000	166	2.27383	0.00858525	0.409691	3.7885	A0JPL2;P97633;D3ZRE3;P97633-2	A0JPL2;P97633;D3ZRE3;P97633-2	Casein kinase I isoform alpha	Csnk1a1
7.88988	7.46001	8.48673	7.83253	7.06533	5.97674	5.96375	6.60748	7.10417	6.19286	+	CRF_SHAM	15	15	2	64.3	64.3	10.6	25.822	0	323.31	283980000000	802	2.57336	0.00510283	1.3779	4.2846	A0JPM7;Q6AYV6;Q2TA66;Q5FVS1;Q6P9V2;Q6LDW6	A0JPM7;Q6AYV6;Q2TA66;Q5FVS1;Q6P9V2	Ferritin	Fth1
2.07782	1.70387	1.52495	1.9301	0.910891	0.962887	0.893813	-0.301581	-0.589098	1.43268	+	CRF_SHAM	12	12	12	47.5	47.5	47.5	29.187	0	167.2	7417200000	76	1.50485	0.038126	1.14979	2.60708	A0JPM9	A0JPM9	Eukaryotic translation initiation factor 3 subunit J	Eif3j
-0.624512	-1.4074	-0.468302	-0.230479	-3.29266	-2.9499	-1.79103	-3.52886	-2.7327	-3.11229	+	CRF_SHAM	15	15	15	25.3	25.3	25.3	71.435	0	35.683	3450200000	52	1.48312	0.0399291	1.61829	2.57491	D4A6P3;A0MZ67;A0A0G2K9C4;A0MZ67-2	D4A6P3;A0MZ67;A0A0G2K9C4;A0MZ67-2	Shootin-1	Shtn1
3.5682	3.40991	3.43346	3.29713	3.7073	4.30574	4.29705	4.20948	4.13757	4.34735	+	CRF_SHAM	31	31	31	68	68	68	61.389	0	323.31	85312000000	601	4.96674	0.000581197	-0.776235	-9.68232	Q499Q4;A1A5L2;P38652;Q62752	Q499Q4;A1A5L2;P38652	Phosphoglucomutase-1	Pgm1
-2.69593	-4.85872	-4.30385	-5.86324	-5.62855	-2.03948	-1.78927	-2.3365	-1.70864	-3.9086	+	CRF_SHAM	6	6	6	22.2	22.2	22.2	41.028	0	11.55	369550000	5	1.98287	0.0147302	-2.31356	-3.32883	A1A5P0	A1A5P0	Cdc42 effector protein 1	Cdc42ep1
-1.30187	-1.24332	-1.64038	-1.23477	-1.94719	-3.75233	-5.05151	-2.62785	-3.43526	-4.98259	+	CRF_SHAM	6	6	6	19.5	19.5	19.5	41.536	0	8.2196	1541700000	21	3.05194	0.00269747	2.49641	5.13803	A1A5P2	A1A5P2	Ribosome biogenesis regulatory protein homolog	Rrs1
0.670601	0.677042	1.29021	0.667627	0.379898	-0.759004	-1.69995	-0.773344	-0.488533	-1.43164	+	CRF_SHAM	23	23	23	37.3	37.3	37.3	92.214	0	243.76	8358800000	105	3.71551	0.00107598	1.76757	6.47798	A1A5Q1	A1A5Q1		Parp9
2.21426	2.14892	1.35534	1.62523	2.2237	2.771	2.68715	2.83039	3.43108	2.5822	+	CRF_SHAM	4	4	4	16.9	16.9	16.9	35.61	0	49.518	9119600000	112	2.44996	0.00643514	-0.94687	-4.07707	A1A5S4	A1A5S4		Sephs2
-1.85682	-3.1144	-2.9301	-2.58333	-4.40756	-4.13594	-4.32605	-5.76494	-5.71156	-4.17433	+	CRF_SHAM	1	1	1	6.1	6.1	6.1	22.309	0.0016849	2.022	120870000	2	1.95601	0.0154709	1.84412	3.28733	M0R3K8;A1EC97	M0R3K8;A1EC97		Dusp14l1
3.11923	2.7605	2.69866	2.58601	2.23131	3.27444	3.1375	3.24872	2.78848	3.29433	+	CRF_SHAM	11	7	7	74.9	57.2	57.2	23.674	0	286.71	17566000000	166	1.59517	0.0320608	-0.469552	-2.74126	A1L1J8;Q6IN17;M0RDE4;D3ZHX3	A1L1J8		Rab5b
2.00583	1.33275	2.10036	2.12844	1.39082	0.645018	0.0645156	1.52442	1.20041	0.948661	+	CRF_SHAM	13	13	13	26.1	26.1	26.1	80.253	0	91.014	12409000000	82	1.76344	0.0223353	0.915034	2.99354	A1L1J9	A1L1J9	Lipase maturation factor 2	Lmf2
1.58019	1.74931	1.74581	1.60574	2.06362	2.15652	2.52381	2.09924	2.20656	2.48459	+	CRF_SHAM	20	20	19	45.8	45.8	44.1	72.156	0	263.26	19457000000	224	2.6637	0.00429583	-0.545212	-4.43957	A1L1L6;A0A0G2K777	A1L1L6;A0A0G2K777	Mitochondrial Rho GTPase	Rhot1
4.18088	4.60353	4.5733	4.2254	4.31979	4.27159	3.7461	3.83359	2.81004	3.77985	+	CRF_SHAM	1	1	1	2.7	2.7	2.7	52.47	0.009272	1.4217	52012000000	33	1.57871	0.0331585	0.692346	2.71676	A1XIQ3	A1XIQ3		Nyx
-4.25071	0.205868	-0.814328	-0.252264	1.31903	1.16213	2.19205	1.12971	2.88462	1.45987	+	CRF_SHAM	7	7	7	22	22	22	37.525	0	83.755	5398000000	30	1.44895	0.0428242	-2.52416	-2.52434	A2IBE0	A2IBE0		Ca14
1.94624	1.95034	2.10771	2.04576	1.4551	1.76411	1.39875	1.38119	1.16604	1.55929	+	CRF_SHAM	14	14	10	29.9	29.9	22.7	52.331	0	250.08	13763000000	111	1.72189	0.0246675	0.447156	2.93091	A2VD09;Q9QZM5	A2VD09;Q9QZM5	Abl interactor 1	Abi1
4.06535	3.26136	2.80383	4.22261	4.5354	6.63745	6.75742	6.33171	5.66741	6.31495	+	CRF_SHAM	19	19	7	70.3	70.3	31	36.955	0	323.31	121000000000	386	3.89178	0.00103163	-2.56408	-6.87048	A2VD16	A2VD16		Akr1c12l1
2.46176	3.50781	3.42057	2.98683	3.34186	3.89794	3.93905	3.94848	4.43097	3.56057	+	CRF_SHAM	38	38	4	52.9	52.9	6.4	96.951	0	323.31	88756000000	609	2.04407	0.0132708	-0.811635	-3.42395	A3E0T0;A0A0G2K1Q9;Q9JMB3	A3E0T0;A0A0G2K1Q9;Q9JMB3		Epb41l3
-1.81945	-3.22347	-4.30534	-3.95052	-3.6171	-3.948	-4.62748	-6.01887	-5.33665	-5.06596	+	CRF_SHAM	14	10	2	8.4	5.5	1.8	173.19	0	147.3	2497600000	23	1.71913	0.024815	1.61622	2.92675	A4D0F6;Q7TPK6;A0A0G2K231;A0A096MKH1	A4D0F6		#N/A
7.23271	8.21039	7.82766	7.83019	8.15898	8.271	8.42136	8.21345	8.5922	8.17856	+	CRF_SHAM	27	27	23	87.8	87.8	85.1	33.899	0	323.31	699360000000	1925	1.45948	0.041871	-0.483325	-2.53992	A4PB92;Q5PQT3;A0A0G2JWI5	A4PB92;Q5PQT3;A0A0G2JWI5	Glycine N-acyltransferase	Glyat
-6.55508	-7.06337	-6.39265	-8.47133	-5.69049	-1.33323	-1.45937	-1.91815	-1.62097	-2.70687	+	CRF_SHAM	5	5	5	4.9	4.9	4.9	121.17	0	5.0085	1138000000	6	4.92984	0.000576	-5.02686	-9.57221	U5LJA3;A5H2Z9	U5LJA3;A5H2Z9		Tlr7
-5.57099	-1.2183	-1.42273	-1.05838	-1.42229	-4.65793	-5.81864	-4.47871	-5.56803	-4.37752	+	CRF_SHAM	2	2	2	8.4	8.4	8.4	33.206	0	22.24	545570000	9	1.84699	0.0189215	2.84163	3.12024	A6QR73	A6QR73		Gpr39
0.0305113	0.902102	0.850762	0.790577	1.08464	-0.541819	0.0241797	0.102303	-0.266197	0.121877	+	CRF_SHAM	11	3	0	27.8	8.9	0	35.574	0	4.5755	7092000000	39	2.27523	0.00857143	0.843649	3.79077	A7LNF8;Q08680;O19445;Q5FVF6;P79589;Q6MG28;A0A0G2K7F4;D3ZKH0	A7LNF8;Q08680;O19445;Q5FVF6;P79589;Q6MG28		RT1.A
7.42198	6.6049	7.34655	7.07014	6.51639	6.469	6.14654	6.02497	6.29682	6.26526	+	CRF_SHAM	22	22	21	59.4	59.4	59.4	37.297	0	323.31	221260000000	1014	2.24866	0.00907079	0.751473	3.74794	F1LNF1;A7VJC2-4;A7VJC2;F1LM82;A7VJC2-3;A7VJC2-2;B2GV69	F1LNF1;A7VJC2-4;A7VJC2;F1LM82;A7VJC2-3;A7VJC2-2	Heterogeneous nuclear ribonucleoproteins A2/B1	Hnrnpa2b1
-6.06159	-7.53321	-4.66266	-5.34005	-5.42476	-4.99738	-3.56971	-2.44426	-3.46968	-2.42925	+	CRF_SHAM	10	10	10	30.9	30.9	30.9	41.57	0	5.6925	3782100000	13	2.14329	0.0111106	-2.4224	-3.57986	A7VLG3;Q4QQS3	A7VLG3;Q4QQS3	Protein OSCP1	OSCP1
-1.802	-2.35201	-1.62023	-1.33286	-1.41585	-5.16208	-6.6585	-1.90782	-2.08582	-4.09562	+	CRF_SHAM	5	5	5	27	27	27	29.979	0	11.271	1185800000	20	1.40621	0.0466722	2.27738	2.46119	A8QIC3	A8QIC3		Dnajc9
-2.86715	-2.2645	-2.76229	-2.21374	-2.69166	-4.17258	-4.32441	-3.12377	-5.3902	-5.71474	+	CRF_SHAM	16	16	16	21	21	21	92.699	0	21.409	1364800000	24	2.47414	0.00616632	1.98527	4.11739	A9CMC9;A9CMB8;Q62724	A9CMC9;A9CMB8;Q62724	DNA helicase;DNA replication licensing factor MCM6	Mcm6
5.33316	5.02099	6.49652	5.59857	4.00966	0.539748	1.02628	1.73854	0.829306	1.08935	+	CRF_SHAM	27	27	27	44.7	44.7	44.7	67.035	0	323.31	112970000000	449	4.88461	0.000584615	4.24714	9.43866	A9CME3;Q5M891;Q63514	A9CME3;Q5M891;Q63514	C4b-binding protein alpha chain	C4bpa
5.96378	6.28834	6.04979	6.32516	6.35938	6.5863	6.63575	6.41017	7.11892	6.75118	+	CRF_SHAM	11	11	11	67	67	67	12.5	0	30.471	112430000000	265	2.1117	0.0117924	-0.503174	-3.52999	A9UMV9	A9UMV9		Ndufa7
6.46323	6.17259	5.87321	5.90689	6.89693	6.86223	6.89662	6.67141	6.85414	7.19652	+	CRF_SHAM	12	11	11	58.1	54.5	54.5	25.51	0	323.31	130140000000	402	1.7899	0.0211434	-0.633614	-3.03354	A9UMW1;P14942;Q6TUG1	A9UMW1;P14942	Glutathione S-transferase;Glutathione S-transferase alpha-4	Gsta4
3.45166	3.91075	3.41325	3.01787	3.61025	2.62544	2.82273	3.0296	3.21513	2.95404	+	CRF_SHAM	14	6	6	80.2	47.1	47.1	19.854	0	84.806	14820000000	153	1.85875	0.0185524	0.551368	3.13816	B0BMS8;Q64122	B0BMS8;Q64122	Myosin regulatory light polypeptide 9	Myl9
4.26382	3.61894	3.50694	4.08704	4.35998	5.46273	5.23858	5.01741	4.72241	5.23254	+	CRF_SHAM	17	17	17	73.8	73.8	73.8	27.691	0	323.31	58827000000	447	3.24061	0.00213195	-1.16739	-5.49869	B0BMT6;Q9Z0T0;Q7TP19;A0A0G2K2B6	B0BMT6;Q9Z0T0;Q7TP19;A0A0G2K2B6	Thiopurine S-methyltransferase	Tpmt
-0.138655	0.290191	-1.32025	0.0814782	0.154159	0.85681	0.111497	0.686035	0.994485	0.756377	+	CRF_SHAM	5	5	5	15.6	15.6	15.6	42.13	0	8.8766	3848600000	46	1.52636	0.036407	-0.867655	-2.63898	M0R589;B0BMU4;Q3B8P0;F1LPN4;Q3B8P0-2	M0R589;B0BMU4;Q3B8P0;F1LPN4;Q3B8P0-2	Presenilins-associated rhomboid-like protein, mitochondrial;P-beta	Parl
0.280185	0.337957	-0.326955	-0.546928	0.838069	-0.814982	-1.83152	-0.22698	-3.67768	-1.15685	+	CRF_SHAM	8	3	3	42.5	19.3	19.3	23.603	0	39.043	2347400000	43	1.48403	0.0398379	1.65807	2.57624	B0BMV5;P70550	B0BMV5;P70550	Ras-related protein Rab-8B	Rab8b
1.79936	2.23648	1.96766	2.22882	2.44562	3.38789	3.46547	3.36574	3.1243	2.97256	+	CRF_SHAM	12	12	12	70.6	70.6	70.6	21.638	0	113.87	15973000000	130	4.24781	0.000736462	-1.1276	-7.71738	B0BMV8;Q920D2	B0BMV8;Q920D2	Dihydrofolate reductase	Dhfr
6.85605	6.83178	6.66326	7.11887	7.13003	7.46533	7.65358	7.4891	7.35874	7.52475	+	CRF_SHAM	16	16	16	85.1	85.1	85.1	27.249	0	323.31	294610000000	1103	3.33537	0.00175596	-0.578301	-5.6856	B0BMW2;O70351	B0BMW2;O70351	3-hydroxyacyl-CoA dehydrogenase type-2	Hsd17b10
3.87693	3.5543	3.76199	3.66977	3.64713	4.11541	3.96127	4.40092	4.1132	4.52435	+	CRF_SHAM	14	13	13	45.4	42.6	42.6	45.663	0	212.29	47990000000	285	2.66734	0.00430988	-0.521008	-4.44586	B0BMW4;P63095;B4F771;P63095-2;Q63803;M0R9J4;Q9JLG1;G3V8E8;A0A0G2K526;P38406;A0A0G2K795;A0A0G2JWA1	B0BMW4;P63095;B4F771;P63095-2;Q63803	Guanine nucleotide-binding protein G(s) subunit alpha isoforms short;Guanine nucleotide-binding protein G(s) subunit alpha isoforms XLas	Gnas
2.0742	0.866349	1.49103	1.64517	0.617205	1.07859	0.144556	0.490148	-0.543768	-0.27525	+	CRF_SHAM	17	12	12	57.9	49.3	49.3	39.472	0	279.1	7670000000	90	1.75201	0.0230203	1.15994	2.97627	B0BMY7	B0BMY7		Twf2
11.3724	10.9696	11.4519	11.1307	10.8356	10.267	10.1474	10.1185	10.3083	10.2611	+	CRF_SHAM	11	11	1	58.1	58.1	23.5	15.358	0	208.38	1289700000000	925	4.20477	0.000708333	0.931578	7.61095	D3ZK97;B0BMY8;P84245;M0RBX6;Q6LED0;A0A0G2K0N8;A0A0G2K9I5;A0A0G2K5X7;D3ZCY4;A0A0G2K0W2	D3ZK97;B0BMY8;P84245;M0RBX6;Q6LED0;A0A0G2K0N8	Histone H3;Histone H3.3;Histone H3.1	H3f3c
-1.5544	-1.4986	-1.51953	-1.96174	-1.57658	-2.21738	-1.94446	-2.73224	-2.03933	-2.03539	+	CRF_SHAM	5	5	5	15.6	15.6	15.6	46.316	0	3.8887	1121400000	14	2.05995	0.0129486	0.571592	3.44876	B0BN35;F1M086;F1M7K9	B0BN35;F1M086;F1M7K9		Elp4
4.8386	5.49489	5.24768	5.12547	5.77989	6.35408	6.22625	6.5905	6.20976	6.34735	+	CRF_SHAM	19	19	19	67.5	67.5	67.5	35.937	0	323.31	124660000000	425	3.49844	0.00138	-1.04828	-6.01689	B0BN46	B0BN46		Grhpr
4.20461	4.203	4.17875	4.1256	3.95385	3.0319	3.14898	3.31286	2.84025	3.23509	+	CRF_SHAM	7	7	7	25.5	25.5	25.5	23.656	0	56.385	28526000000	178	5.29267	0.000486486	1.01935	10.7038	B0BN51;P63164;Q63747;Q5XII7;P17136	B0BN51;P63164;Q63747;Q5XII7;P17136	Small nuclear ribonucleoprotein-associated protein;Small nuclear ribonucleoprotein-associated protein N;Small nuclear ribonucleoprotein-associated protein B	Snrpb
0.127156	0.865653	0.287219	0.758668	0.5568	0.814284	1.09372	1.32902	2.30336	0.969932	+	CRF_SHAM	13	13	13	43.7	43.7	43.7	43.961	0	29.535	5779300000	79	1.51597	0.0372085	-0.782964	-2.62357	B0BN56	B0BN56	28S ribosomal protein S31, mitochondrial	Mrps31
-1.73668	-4.2993	-1.84797	-2.13321	-1.81413	-5.86974	-4.66759	-5.46834	-2.784	-5.49139	+	CRF_SHAM	8	6	6	31.6	24.8	24.8	37.328	0	36.875	703910000	29	2.01164	0.01402	2.48996	3.37346	B0BN65	B0BN65		Fam49a
1.1872	1.29674	1.05237	1.32081	1.75985	1.58037	1.40774	2.12513	1.9737	1.85964	+	CRF_SHAM	21	21	20	67.8	67.8	66	39.392	0	185.08	15111000000	135	1.52527	0.0364781	-0.465921	-2.63735	Q5I0K4;B0BN68	Q5I0K4;B0BN68		Mrps9
1.0494	0.867438	0.976805	0.827163	1.14586	-0.990833	-1.7608	0.939828	-0.174602	0.424473	+	CRF_SHAM	9	9	9	44.8	44.8	44.8	23.575	0	61.255	4262400000	52	1.52468	0.0365223	1.28572	2.63649	B0BN74;F1LQH9	B0BN74;F1LQH9		Bag2
6.25878	5.95869	5.84022	6.43488	6.02567	5.72856	5.72104	5.74172	5.8467	5.62587	+	CRF_SHAM	12	12	1	54.9	54.9	7.4	22.906	0	198.86	82089000000	243	1.95453	0.0155043	0.370871	3.28506	B0BN81;A0A0G2K200	B0BN81;A0A0G2K200		Rps5
-0.65693	-0.661007	-0.328915	-0.139529	0.67613	0.823592	1.51558	0.922169	0.444985	2.01265	+	CRF_SHAM	8	8	8	27.3	27.3	27.3	31.204	0	25.519	5004000000	44	2.21266	0.00975758	-1.36584	-3.69021	B0BN83	B0BN83	Armadillo repeat-containing protein 1	Armc1
2.85537	3.04538	3.13241	3.02436	2.86947	2.10172	2.49853	2.37099	2.55217	2.30361	+	CRF_SHAM	8	8	8	54.2	54.2	54.2	22.352	0	44.804	14042000000	143	3.71667	0.00108041	0.619993	6.48051	B0BN97;Q498E0	B0BN97;Q498E0	Thioredoxin domain-containing protein 12	Txndc12
-1.70254	-4.65106	-1.53662	-2.13809	-2.12275	-4.56348	-4.02137	-4.38793	-5.69615	-4.96669	+	CRF_SHAM	2	2	2	22.2	22.2	22.2	14.932	0	7.5855	209450000	3	2.16516	0.0107102	2.29691	3.61452	B0BN98	B0BN98		Llph
2.79975	2.9006	3.31306	2.86848	2.6287	2.37432	2.31082	2.42335	2.46346	2.41005	+	CRF_SHAM	6	5	4	29.5	26	20	22.985	0	18.204	11276000000	72	2.62037	0.00462997	0.505717	4.36492	B0BN99	B0BN99		Hmgb3
0.0748056	0.804889	-0.201669	0.0345675	0.249529	0.723784	1.01313	0.869097	0.584562	0.645381	+	CRF_SHAM	24	24	24	44.1	44.1	44.1	65.228	0	72.869	9084300000	114	1.82507	0.0197214	-0.574767	-3.08688	F7FFR1;B0BNA3	F7FFR1;B0BNA3		Rars2
1.01686	0.422898	0.926417	0.370292	-0.0188176	-0.212742	-0.627703	0.285711	-0.763892	-0.140903	+	CRF_SHAM	12	12	12	34.7	34.7	34.7	41.806	0	54.507	3064300000	52	1.84992	0.0187937	0.835435	3.1247	B0BNB5;M0R9Y3	B0BNB5;M0R9Y3		Nup43
-0.992124	-0.558543	0.0877499	0.460508	0.110107	1.86288	1.62973	1.88564	2.17967	1.67824	+	CRF_SHAM	12	12	12	58.8	58.8	58.8	17.728	0	31.089	4606300000	61	4.05949	0.000811594	-2.02569	-7.26005	B0BNB8	B0BNB8		Calml4
1.84732	2.18739	1.77127	2.25576	2.32922	2.55255	2.55535	2.34919	2.44767	2.59869	+	CRF_SHAM	14	14	14	42.4	42.4	42.4	49.094	0	150.6	18628000000	144	2.07906	0.0125808	-0.422496	-3.47869	B0BNB9;A0A0G2JZB1;D3ZKF5	B0BNB9		Htra2
2.67022	3.72446	3.22918	3.71279	3.64887	4.38343	4.50547	4.72172	4.88661	4.50156	+	CRF_SHAM	16	16	16	53.7	53.7	53.7	37.548	0	270.29	46242000000	215	3.19367	0.00223106	-1.20265	-5.40755	B0BNC9;A0A096MJR4	B0BNC9	Quinone oxidoreductase-like protein 2	#N/A
2.10498	3.18461	2.28321	2.66157	2.59378	3.09089	3.66268	3.73885	3.53714	4.01007	+	CRF_SHAM	16	16	16	45.7	45.7	45.7	50.701	0	168.02	31976000000	243	2.62163	0.00460903	-1.0423	-4.36707	B0BND0;D3ZRI1	B0BND0;D3ZRI1	Ectonucleotide pyrophosphatase/phosphodiesterase family member 6	Enpp6
4.65512	4.52166	4.42639	4.42854	5.12505	5.11702	5.12249	5.0696	5.03014	5.28814	+	CRF_SHAM	12	12	12	62.1	62.1	62.1	31.363	0	323.31	65300000000	302	2.15168	0.0109172	-0.494125	-3.59316	B0BNE5	B0BNE5	S-formylglutathione hydrolase	Esd
4.23429	4.82047	4.42382	4.56453	5.18945	5.27226	5.51265	5.53085	5.61841	5.62328	+	CRF_SHAM	10	10	10	43.4	43.4	43.4	23.97	0	129.71	73829000000	260	2.90258	0.00318835	-0.864975	-4.86272	B0BNE6	B0BNE6		Ndufs8
-0.583993	1.1867	0.23276	1.02986	0.797697	-1.72234	-2.46336	-3.36587	-1.44631	-5.78338	+	CRF_SHAM	13	12	12	38.1	36.2	36.2	40.968	0	40.57	4296400000	45	2.48034	0.00613371	3.48886	4.12775	B0BNF9	B0BNF9		Hao1
2.59701	2.39799	2.36077	2.19923	2.74533	2.5139	2.83406	2.94737	2.91835	2.67241	+	CRF_SHAM	11	11	11	47.1	47.1	47.1	34.869	0	91.352	12054000000	125	1.45275	0.0424213	-0.317154	-2.52996	B0BNG0;A0A0A0MXU4	B0BNG0;A0A0A0MXU4	ER membrane protein complex subunit 2	Emc2
-0.138925	2.69356	1.66306	1.39588	2.73002	3.54052	4.03402	4.18018	4.90769	3.62906	+	CRF_SHAM	20	20	20	46.3	46.3	46.3	51.087	0	268.82	49404000000	290	2.47936	0.00611649	-2.38958	-4.12611	B0BNG1;Q2V057;A0A0G2K5H0;A0A0G2KA22	B0BNG1;Q2V057;A0A0G2K5H0;A0A0G2KA22	Probable proline dehydrogenase 2	Prodh2
0.796374	1.14155	1.02753	1.36658	1.94824	2.25037	2.41188	2.70501	2.68613	2.98041	+	CRF_SHAM	15	15	15	60.7	60.7	60.7	32.491	0	323.31	14706000000	141	3.38725	0.00170175	-1.35071	-5.78966	B0BNI6	B0BNI6		Slc25a35
5.80121	5.59065	5.92801	5.65174	5.69163	4.93469	4.84525	4.88727	4.81249	4.44901	+	CRF_SHAM	13	13	13	66.2	66.2	66.2	21.624	0	201.79	72670000000	261	4.73207	0.000738854	0.946905	8.99992	B0BNJ1	B0BNJ1		Sri
5.99353	6.52077	6.3778	6.15193	6.53068	6.74942	6.82257	6.79381	7.03811	6.83192	+	CRF_SHAM	18	18	18	84.3	84.3	84.3	27.676	0	323.31	223010000000	939	2.73286	0.00381621	-0.532221	-4.56003	B0BNJ4	B0BNJ4		Ethe1
-0.0978884	-0.202157	1.17896	1.07485	-0.0475177	-1.20279	-0.509666	-0.360106	-1.47963	-1.08956	+	CRF_SHAM	7	7	7	17.5	17.5	17.5	46.108	0	14.207	2128700000	35	2.10283	0.012028	1.3096	3.51603	B0BNL6	B0BNL6		Arrdc1
-6.45068	-5.50798	-4.3868	-4.61612	-7.23054	-2.35025	-4.96932	-3.9568	-3.89918	-3.39329	+	CRF_SHAM	10	10	8	18.7	18.7	17	53.101	0	11.823	7486100000	17	1.63403	0.0297377	-1.92465	-2.79922	B0BNM5	B0BNM5		Dennd2d
0.48223	0.445404	1.14011	1.33155	1.18768	1.85384	1.56167	1.13612	1.44872	1.38975	+	CRF_SHAM	5	5	5	31.1	31.1	31.1	22.017	0	10.359	3710600000	41	1.45447	0.042304	-0.560624	-2.5325	B0BNM6;F1LVM4;A0A0G2K302	B0BNM6;F1LVM4;A0A0G2K302		Ap3s2
1.32363	0.820011	0.617771	0.475949	1.10994	-0.439867	-0.618254	-0.0537781	-0.992476	0.0133061	+	CRF_SHAM	6	6	6	24.4	24.4	24.4	23.703	0	9.6895	3999500000	47	3.14535	0.00234204	1.28767	5.31473	B0BNM9	B0BNM9	Glycolipid transfer protein	GLTP
1.75835	0.972015	-0.326838	0.13097	-1.07999	5.2914	4.84794	3.84159	5.81456	2.06918	+	CRF_SHAM	12	12	12	64.4	64.4	64.4	28.299	0	323.31	32383000000	194	2.94648	0.00300405	-4.08203	-4.94275	B0BNN3	B0BNN3	Carbonic anhydrase 1	Ca1
-2.75542	-1.20247	-0.303965	-1.28523	-1.35665	-6.0076	-6.18132	-5.71931	-3.44637	-4.34468	+	CRF_SHAM	9	9	9	22.2	22.2	22.2	50.572	0	18.863	1397100000	31	3.33185	0.00181564	3.75911	5.6786	B0BNN4	B0BNN4		Cfp
6.87528	6.75923	7.31656	7.13485	6.99605	6.45684	6.41685	6.47391	6.56884	6.16998	+	CRF_SHAM	14	14	4	42.6	42.6	15.1	29.864	0	159.8	179320000000	545	3.01443	0.00274652	0.599114	5.06808	F1M013;D3ZU22;B0K021;P62425;D3ZPL5;M0R3M3;D4A6B9;D3ZJH5;F1M1M2;D4A8X2;F1M2Q3;F1M0S7;D3ZD15;A0A0G2K6A5;M0R7A4	F1M013;D3ZU22;B0K021;P62425;D3ZPL5;M0R3M3;D4A6B9;D3ZJH5;F1M1M2;D4A8X2;F1M2Q3	60S ribosomal protein L7a	Rpl7a
7.09053	6.78397	7.10672	7.35195	7.09524	6.23756	6.40213	6.32614	6.47538	6.33974	+	CRF_SHAM	21	21	19	60	60	56.5	30.313	0	183.32	221030000000	561	4.12053	0.00072956	0.729493	7.40592	B0K031;P05426;B0K023;F1LUE9	B0K031;P05426;B0K023	60S ribosomal protein L7	Rpl7
6.24029	6.40365	6.5197	6.60618	6.52522	5.90258	6.22249	6.24785	6.37915	6.18946	+	CRF_SHAM	10	10	10	52.2	52.2	52.2	17.9	0	32.17	133050000000	451	1.55687	0.0345637	0.270704	2.68428	Q5XFV9;B0K038;Q6P3E1;P62250;A0A1W2Q631;M0R4I3;M0R8S7	Q5XFV9;B0K038;Q6P3E1;P62250;A0A1W2Q631	40S ribosomal protein S16	Rps16
11.1178	10.1162	9.97996	10.0408	9.17682	12.0714	11.6116	11.3621	12.2809	10.1408	+	CRF_SHAM	15	15	2	94.4	94.4	7.7	15.328	0	323.31	2198700000000	5245	1.69884	0.0259184	-1.40705	-2.89626	B1H216;P01946	B1H216;P01946	Hemoglobin subunit alpha-1/2	Hba-a1
2.8367	2.63351	3.00273	2.79466	2.59086	1.32605	2.09244	1.89912	2.0044	1.55993	+	CRF_SHAM	15	15	15	59.6	59.6	59.6	45.111	0	306.85	14441000000	141	3.55475	0.00132149	0.995302	6.13425	B1H227	B1H227		Rcc1
-1.04395	-1.72422	-1.17919	-0.609588	-2.52531	-3.51074	-3.30859	-2.77575	-2.65922	-6.1818	+	CRF_SHAM	5	5	5	20.3	20.3	20.3	36.245	0	17.474	832220000	19	1.86038	0.0185365	2.27077	3.14064	F6KWE7;B1H237;D3ZJF7	F6KWE7;B1H237;D3ZJF7		Terf2
-1.93414	-0.668217	-0.675484	-1.12782	-0.902878	-0.0944521	0.186533	-0.281767	0.0737057	0.356811	+	CRF_SHAM	19	19	0	43.2	43.2	0	59.826	0	148.7	6051700000	72	2.57619	0.00506866	-1.10987	-4.28942	B1H241	B1H241		Ric8a
1.21672	2.41284	1.96217	2.06722	2.56096	2.87466	3.10168	2.94991	3.58285	2.7049	+	CRF_SHAM	18	14	13	69.9	67.2	62.2	33.986	0	200.31	14809000000	146	2.15487	0.0108724	-0.99882	-3.5982	B1H250	B1H250		Glyatl1
-2.35733	-2.80565	-2.36849	-2.58514	-2.1427	-4.52646	-5.65022	-4.65062	-4.99942	-4.90677	+	CRF_SHAM	6	6	6	17.7	17.7	17.7	45.384	0	45	966180000	11	5.39942	0.000571429	2.49484	11.0583	G3V8K8;B1H253	G3V8K8;B1H253		Proz
-4.73051	-1.91819	-3.40122	-4.64982	-1.47597	-0.996243	-0.423503	-1.92068	-0.14514	-0.546419	+	CRF_SHAM	11	11	11	22.6	22.6	22.6	59.81	0	31.986	2181700000	29	1.94572	0.0157802	-2.42874	-3.27147	B1H259	B1H259		Coch
-2.5193	-1.79255	-2.31398	-1.48454	-1.63526	-1.39067	-1.07599	-0.959731	-0.934947	-1.37143	+	CRF_SHAM	14	14	14	19.7	19.7	19.7	85.973	0	19.606	2951800000	28	2.15841	0.0108172	-0.80257	-3.60381	B1H269;Q5I0G6	B1H269		Ddx27
1.18656	1.25779	-0.358038	0.0774974	0.942294	1.81495	1.95651	1.99939	1.86851	1.8768	+	CRF_SHAM	14	14	14	51.9	51.9	51.9	35.185	0	65.991	7720400000	74	2.37446	0.00735677	-1.28201	-3.95233	B1H271;P0C546	B1H271;P0C546	Mitochondrial coenzyme A transporter SLC25A42	Slc25a42
0.832734	0.156046	-0.796391	0.0247188	-1.09144	-1.17709	-2.40781	-1.71883	-2.43925	-2.40985	+	CRF_SHAM	21	21	21	34.8	34.8	34.8	71.114	0	172.13	6324200000	73	2.60123	0.00478604	1.8557	4.33213	B1H282;Q5XI50	B1H282		Colgalt1
1.299	1.12709	0.966651	1.20884	1.39871	0.290949	0.844519	0.384291	-0.918738	-2.7994	+	CRF_SHAM	6	6	1	12.4	12.4	2.3	41.238	0	6.4331	6392500000	19	1.41649	0.0457745	1.63973	2.47638	B1PLB1	B1PLB1		Cd34
0.753352	-0.778743	-0.879324	-6.1452	-0.692985	-4.95331	-5.59734	-4.55005	-6.34869	-4.96035	+	CRF_SHAM	2	2	2	15.4	15.4	15.4	13.928	0.0092709	1.4212	1129600000	5	1.79346	0.0209419	3.73337	3.03893	B1WBM2;Q08326	B1WBM2;Q08326	Guanine nucleotide exchange factor MSS4	Rabif
-5.52964	-4.50938	-8.24939	-4.03255	-5.58162	-5.24966	-3.25627	-3.10863	2.16931	-0.631266	+	CRF_SHAM	4	4	4	8.9	8.9	8.9	59.79	0	8.5119	2370300000	9	1.3805	0.049281	-3.56521	-2.42324	B1WBN1;Q9R1Q2;Q9R1Q2-2	B1WBN1;Q9R1Q2;Q9R1Q2-2	Cyclin-L1	Ccnl1
4.61687	4.90351	4.15071	4.67568	4.77866	5.4622	5.4671	5.50026	5.51487	5.58204	+	CRF_SHAM	22	22	22	70.2	70.2	70.2	50.668	0	323.31	129620000000	890	3.84735	0.00103286	-0.88021	-6.76995	B1WBN3;F7EV94;P11960;Q5EB89	B1WBN3;F7EV94;P11960;Q5EB89	2-oxoisovalerate dehydrogenase subunit alpha, mitochondrial	Bckdha
3.51368	2.15288	1.7042	2.41096	3.38453	4.13186	4.13108	3.54492	3.57185	4.15593	+	CRF_SHAM	29	27	27	54	50.8	50.8	58.793	0	323.31	53349000000	311	1.99762	0.0143766	-1.27388	-3.3517	B1WBN9;P12928-2;A0A0H2UI07;P12928	B1WBN9;P12928-2;A0A0H2UI07;P12928	Pyruvate kinase;Pyruvate kinase PKLR	Pklr
-4.15698	-5.69323	-6.54631	-4.18709	-5.26799	-0.701625	-0.589714	-0.619398	-3.25278	1.6997	+	CRF_SHAM	13	13	13	20.8	20.8	20.8	81.546	0	52.571	3025200000	34	2.94229	0.00303726	-4.47755	-4.93507	B1WBP4;Q812E8	B1WBP4;Q812E8	Glutamine-dependent NAD(+) synthetase	Nadsyn1
0.605621	-1.03256	-2.05366	0.0531653	0.0986514	2.15696	2.62065	2.83392	0.850454	2.83019	+	CRF_SHAM	9	8	8	13.5	12.4	12.4	55.543	0	14.966	6419000000	60	2.6931	0.00409646	-2.72419	-4.49058	B1WBQ4;P43427;A0A0G2JT43;REV__P20689;REV__G3V731	B1WBQ4;P43427;A0A0G2JT43	Solute carrier family 2, facilitated glucose transporter member 5	Slc2a5
0.363514	0.0892684	1.55328	1.24195	1.11542	-1.10338	-0.720619	-0.532975	0.112137	0.468994	+	CRF_SHAM	15	15	10	35.4	35.4	22.6	56.135	0	28.69	5926000000	53	1.82837	0.0196155	1.22786	3.0919	B1WBQ5;O54748	B1WBQ5;O54748	Serine/threonine-protein kinase 3;Serine/threonine-protein kinase 3 36kDa subunit;Serine/threonine-protein kinase 3 20kDa subunit	Stk3
-4.51044	-4.65058	-4.01176	-3.22142	-3.47395	-3.91142	-2.23043	-2.04195	-1.47997	-1.40615	+	CRF_SHAM	8	8	8	13.5	13.5	13.5	70.158	0	5.9702	765320000	13	1.96811	0.0150875	-1.75965	-3.30602	B1WBR8	B1WBR8		Fbxl4
-2.53962	-1.20329	-0.762276	-1.62725	-4.91345	-6.44813	-3.92597	-3.79172	-4.87317	-4.01278	+	CRF_SHAM	5	5	5	24.3	24.3	24.3	34.86	0	31.642	527880000	10	1.568	0.0338881	2.40118	2.70082	B1WBV1	B1WBV1		Aida
-0.341545	0.427989	0.257676	0.191528	-0.116896	0.688779	0.665767	0.605919	0.560342	0.283019	+	CRF_SHAM	8	8	8	41.4	41.4	41.4	27.74	0	26.279	4927500000	69	1.80306	0.0206708	-0.477015	-3.05347	B1WBV4	B1WBV4		Plekhf2
2.00887	1.9594	2.15206	1.60503	2.13845	0.292351	-0.317731	0.523363	-1.24071	0.0969784	+	CRF_SHAM	9	9	9	25.8	25.8	25.8	55.983	0	151.8	7707600000	94	3.704	0.0010813	2.10191	6.45292	B1WBV8;G3V904	B1WBV8;G3V904		Pld4
1.84455	1.98911	1.98515	1.92082	2.15054	2.29842	2.40665	2.32543	2.69714	1.92535	+	CRF_SHAM	21	21	21	40.8	40.8	40.8	63.204	0	105.89	19282000000	134	1.52765	0.0363511	-0.352565	-2.6409	B1WBY5	B1WBY5		Dnajc11
0.526069	0.402086	0.637839	0.621346	0.423954	0.416032	0.164495	0.011014	-0.296902	0.097118	+	CRF_SHAM	14	7	7	37.9	21.1	21.1	55.345	0	91.13	4687700000	70	2.11821	0.0116462	0.443907	3.54024	F7ENH8;B1WBY8;Q99PA1	F7ENH8;B1WBY8	Histone deacetylase	Hdac2
-0.266809	-0.88382	-0.154668	-0.248923	-1.0103	-1.02644	-1.61881	-1.73521	-0.911883	-2.42619	+	CRF_SHAM	12	11	11	15.1	13.9	13.9	106.06	0	45.343	4533500000	53	1.87149	0.0181333	1.0308	3.1576	B1WC16;Q7TP73;A0A0G2K2S3;A0A0G2K1G0	B1WC16;Q7TP73;A0A0G2K2S3;A0A0G2K1G0		Bclaf1
-1.07372	-0.747863	-0.352374	-0.615512	-0.828828	-2.42322	-4.49405	-3.01555	-4.74587	-6.01208	+	CRF_SHAM	8	5	5	22	15.6	15.6	32.578	0	14.064	1679100000	12	3.10601	0.00255963	3.41449	5.23988	B1WC25	B1WC25		Tra2a
4.44675	4.04506	4.25451	4.29982	4.17481	3.6782	3.37894	3.20118	3.46549	3.38826	+	CRF_SHAM	16	16	16	50.7	50.7	50.7	40.051	0	313.9	39393000000	202	4.38261	0.00069869	0.821774	8.05846	B1WC26	B1WC26		Nans
0.979706	1.113	1.11265	0.586817	0.0941426	-0.204863	-2.33662	-0.432382	-0.717488	-0.72735	+	CRF_SHAM	22	22	22	47.7	47.7	47.7	70.769	0	323.31	10083000000	77	2.3528	0.0076352	1.661	3.91684	B1WC32;F1LS72;Q4G010	B1WC32;F1LS72		Uba2
5.14228	4.98836	5.11305	5.25909	4.75107	4.65589	4.69182	4.68481	4.65133	4.87315	+	CRF_SHAM	26	26	26	51.8	51.8	51.8	59.218	0	323.31	84851000000	598	2.12112	0.0115824	0.339368	3.54484	B1WC34	B1WC34		Prkcsh
-0.141399	-1.43933	-0.590764	-0.449188	-2.84943	-2.46981	-3.41888	-3.20073	-1.67842	-4.16479	+	CRF_SHAM	16	16	16	50.2	50.2	50.2	50.915	0	70.407	2553100000	42	1.71749	0.0249039	1.8925	2.92428	B1WC42;A0A096MJX8	B1WC42		Trip6
-4.5463	-2.17404	-5.50356	-2.56346	-2.74938	-1.57312	-1.69442	-1.57963	-1.33753	-1.86991	+	CRF_SHAM	1	1	1	4	4	4	27.956	0	2.6522	155430000	2	1.71204	0.0251365	-1.89643	-2.9161	M0R9Y7;B1WC43	M0R9Y7;B1WC43		Tmem41a
2.33271	2.094	2.70381	1.9544	2.06268	1.87935	1.68118	1.94962	1.35045	2.00788	+	CRF_SHAM	22	22	22	50.8	50.8	50.8	56.784	0	191.89	23059000000	184	1.46216	0.0416091	0.455823	2.54388	B1WC49	B1WC49		Api5
4.58443	4.46803	4.54651	4.55894	3.96625	2.05078	1.60597	1.90459	1.69585	2.1582	+	CRF_SHAM	22	22	22	48.4	48.4	48.4	52.89	0	236.79	57046000000	327	6.69387	0	2.54176	16.2961	B1WC67	B1WC67		Slc25a24
-1.56097	-1.39242	-0.507137	-1.63421	-2.62689	-2.98742	-3.5719	-3.35953	-3.4102	-2.96178	+	CRF_SHAM	5	5	5	21.9	21.9	21.9	38.539	0	14.358	928890000	23	2.85624	0.0032987	1.71384	4.77903	B1WC70	B1WC70		Ppp1r8
0.42135	1.12651	0.584946	1.15572	0.319345	-0.890534	-0.689809	-0.565778	0.225316	-0.806731	+	CRF_SHAM	10	10	10	48.2	48.2	48.2	28.384	0	125.7	3372900000	46	2.83766	0.00334492	1.26708	4.74571	B1WC84	B1WC84		Cnpy4
-2.50933	-1.50493	-3.42981	-2.13159	-3.24212	0.861329	0.644654	-0.309523	3.60721	-0.439795	+	CRF_SHAM	11	11	11	26.8	26.8	26.8	53.489	0	22.241	6150100000	18	2.54381	0.00545985	-3.43633	-4.23448	B1WC90	B1WC90		Traf4
0.203693	-0.0568647	-1.06111	-0.297704	-0.413104	0.587651	0.378506	0.509313	1.33561	0.921795	+	CRF_SHAM	27	27	7	38.3	38.3	11.2	94.392	0	147.55	12735000000	139	2.35322	0.00763753	-1.07159	-3.91752	B2GUU4;Q3MIB4	B2GUU4;Q3MIB4	Lon protease homolog 2, peroxisomal	Lonp2
0.244038	1.55053	0.141592	0.696541	0.58015	2.60142	2.34256	2.63118	1.97965	2.15982	+	CRF_SHAM	9	9	9	22.2	22.2	22.2	52.622	0	111.34	10321000000	82	3.53613	0.00137043	-1.70036	-6.09527	B2GUV4;O70594;A0A0G2JVF2	B2GUV4;O70594;A0A0G2JVF2	Solute carrier family 22 member 5	Slc22a5
4.58545	5.88497	5.61096	5.75851	5.81687	5.6321	6.51599	6.67872	6.84241	6.47214	+	CRF_SHAM	6	6	6	51.7	51.7	51.7	13.71	0	323.31	44526000000	204	1.64154	0.0293515	-0.89692	-2.81044	B2GUV5;A0A0G2KAG3;A0A0G2K2R1;Q811A7;Q8R2H0	B2GUV5		Atp6v1g1
-3.39915	-6.30939	-1.92483	-5.44115	-5.68303	-3.4994	-0.885723	-2.31355	-0.353867	-0.803046	+	CRF_SHAM	10	10	10	19.8	19.8	19.8	81.012	0	70.929	2054000000	17	1.74492	0.0233485	-2.98039	-2.96559	B2GUV9	B2GUV9		Exoc3l4
-0.0706584	0.500388	-0.163339	0.507465	0.894553	1.1444	1.11462	0.78522	0.834958	1.26764	+	CRF_SHAM	18	18	18	71	71	71	33.81	0	86.672	7825700000	100	1.88552	0.0175345	-0.695685	-3.17906	B2GUX5	B2GUX5	5-nucleotidase	Nt5c3a
0.663145	0.444743	0.772837	0.801335	-0.091283	-0.546032	-0.478699	-0.167282	-0.888846	-0.963216	+	CRF_SHAM	30	30	30	35	35	35	105.84	0	74.707	13009000000	115	3.05119	0.00269594	1.12697	5.13662	B2GUZ3;REV__Q497B3	B2GUZ3		Mthfd1l
1.10741	0.197754	1.19319	0.575365	1.21218	-0.12453	-0.387299	0.077988	0.180827	0.643965	+	CRF_SHAM	10	10	8	40.1	40.1	33.3	36.776	0	125.49	7221400000	115	1.72786	0.0243081	0.778989	2.93988	B2GUZ9	B2GUZ9		Fam49b
-1.36946	-1.03461	-0.135417	-0.93841	-0.831101	-2.63383	-2.1651	-1.97276	-4.62805	-1.92763	+	CRF_SHAM	17	17	17	31.6	31.6	31.6	62.566	0	57.02	5270100000	44	1.96877	0.0150618	1.80368	3.30703	B2GV14	B2GV14		Txlna
4.50081	4.79948	4.2677	4.65049	5.05331	5.3053	5.40998	5.49971	5.69912	5.636	+	CRF_SHAM	27	27	27	61.8	61.8	61.8	53.273	0	323.31	158390000000	730	3.32286	0.00181163	-0.855662	-5.6607	B2GV15;Q99PU6	B2GV15;Q99PU6		Dbt
-0.929976	-0.354615	-1.90642	-0.778898	0.0793728	1.59146	1.38579	1.49442	1.51631	1.77656	+	CRF_SHAM	4	4	4	11.5	11.5	11.5	46.83	0	20.103	5781300000	41	3.89654	0.00100733	-2.33102	-6.88133	B2GV19;M0RBX2	B2GV19;M0RBX2		Anks4b
-1.58392	0.151709	-0.600839	-0.958701	-0.530841	0.00515042	0.153255	0.115699	-0.232315	0.487084	+	CRF_SHAM	14	14	7	42.8	42.8	22.3	36.235	0	40.519	5796700000	46	1.52702	0.036373	-0.810292	-2.63996	B2GV20;F1MA22;P16261	B2GV20;F1MA22;P16261	Graves disease carrier protein	Slc25a16
-2.30234	-0.785438	-3.91499	-4.59447	-0.865456	-0.65872	-0.365654	-0.440411	-0.618316	-0.540953	+	CRF_SHAM	2	2	2	4.4	4.4	4.4	55.639	0	2.9171	2067500000	2	1.45274	0.0424062	-1.96773	-2.52995	B2GV29;Q3ZAU3	B2GV29;Q3ZAU3		Trmt13
-2.48993	-0.35723	-3.84671	-1.41813	-0.174683	-0.482371	1.2878	2.2727	1.01072	2.15014	+	CRF_SHAM	6	6	6	11.8	11.8	11.8	60.69	0	71.432	5259600000	18	2.04788	0.0132008	-2.90513	-3.4299	B2GV36;D3Z8A7	B2GV36;D3Z8A7		Slc22a13
0.335964	-0.533094	0.377898	-0.253582	-1.00943	-0.497295	-1.28287	-1.35377	-2.62983	-3.50055	+	CRF_SHAM	15	15	15	34.9	34.9	34.9	65.244	0	76.551	5840500000	76	1.59623	0.032025	1.63642	2.74284	B2GV41	B2GV41		Usp39
-1.57944	-1.23337	-1.44395	-2.1686	-1.3795	-0.485403	-0.618331	-1.10017	-1.3192	-0.612204	+	CRF_SHAM	6	6	6	21.3	21.3	21.3	39.351	0	21.661	1621900000	29	1.90441	0.0169958	-0.733908	-3.20798	M0R515;B2GV51	M0R515;B2GV51		Nudt13
2.14643	1.84121	1.81457	1.32423	1.2929	0.572796	1.0481	0.763432	0.745272	1.13005	+	CRF_SHAM	13	13	13	34.3	34.3	34.3	45.821	0	52.82	9868700000	104	2.57852	0.00503593	0.831938	4.29339	B2GV54	B2GV54	Neutral cholesterol ester hydrolase 1	Nceh1
1.29929	1.68397	1.22184	1.1257	1.52036	1.77679	2.06467	1.95715	1.86109	2.02881	+	CRF_SHAM	17	17	17	37.6	37.6	37.6	60.917	0	152.82	15261000000	147	2.94258	0.00304339	-0.56747	-4.9356	B2GV57	B2GV57		Cars2
-4.39464	-5.30992	-4.01209	-4.80129	-3.91385	-6.01707	-6.23776	-5.48145	-5.7603	-4.66857	+	CRF_SHAM	7	7	7	22.1	22.1	22.1	43.074	0	14.103	439780000	17	1.80285	0.0206897	1.14668	3.05315	B2GV63	B2GV63		Chst14
0.594107	1.40598	0.431126	0.588315	1.2692	2.83037	2.68617	1.66406	3.65535	2.70994	+	CRF_SHAM	3	3	3	34.9	34.9	34.9	11.43	0	105.63	3372500000	67	2.95103	0.00297655	-1.85143	-4.95109	B2GV65;D3ZU87	B2GV65;D3ZU87		Higd2a
0.10019	0.961646	0.268919	0.475825	0.527192	1.58578	1.42589	1.27244	1.43831	1.48628	+	CRF_SHAM	7	7	7	21	21	21	38.229	0	8.0732	4599600000	30	3.64912	0.00109091	-0.974986	-6.33444	B2GV71	B2GV71	NADH dehydrogenase [ubiquinone] 1 alpha subcomplex assembly factor 5	Ndufaf5
0.467204	-0.780236	0.504355	0.914283	-0.6264	-0.728362	-1.57694	-2.04024	-1.7011	-0.72224	+	CRF_SHAM	12	11	11	54.9	50.2	50.2	30.841	0	22.407	3489400000	37	2.01094	0.014036	1.44962	3.37238	B2GV72	B2GV72		Cbr3
5.60725	5.50053	5.61552	5.47664	5.15459	5.05481	4.97558	5.06796	5.04248	5.27065	+	CRF_SHAM	9	9	9	51.1	51.1	51.1	20.535	0	139.84	58017000000	209	2.39636	0.00704825	0.388611	3.98835	B2GV73	B2GV73	Actin-related protein 2/3 complex subunit 3	Arpc3
0.412432	1.09428	0.0913387	0.812415	1.02268	1.62379	2.28533	2.47941	1.3878	2.45468	+	CRF_SHAM	12	12	12	29.2	29.2	29.2	58.804	0	151.24	15639000000	118	2.75486	0.00374809	-1.35957	-4.59867	B2GV75;P84850;A0A0A0MXZ3	B2GV75;P84850;A0A0A0MXZ3	D-2-hydroxyglutarate dehydrogenase, mitochondrial	D2hgdh
-7.12826	-6.0459	-4.52033	-6.14659	-4.58677	-2.16294	-1.5913	-2.47137	-1.3366	-4.94036	+	CRF_SHAM	7	7	7	27.1	27.1	27.1	31.424	0	6.5012	569200000	16	2.35163	0.00767179	-3.18506	-3.91492	B2GV79;M0R416;Q8VD52	B2GV79;M0R416;Q8VD52	Pyridoxal phosphate phosphatase	Pdxp
0.149595	0.223117	0.794188	0.12819	-0.171201	-0.116961	-0.341746	-0.44035	-0.491689	-0.525314	+	CRF_SHAM	12	12	12	21.7	21.7	21.7	76.161	0	92.452	4330700000	54	2.09202	0.0122216	0.60799	3.49904	B2GV93;Q63014;Q5EB69	B2GV93;Q63014	A-kinase anchor protein 8	Akap8
0.148313	0.418329	-0.723964	0.0412311	0.805395	2.02071	1.67895	2.07867	1.68045	1.61564	+	CRF_SHAM	14	14	14	31.9	31.9	31.9	55.331	0	50.988	11294000000	118	3.5846	0.00121101	-1.67702	-6.19708	B2GV97	B2GV97	O-phosphoseryl-tRNA(Sec) selenium transferase	Sepsecs
7.76	6.85937	7.72026	7.01754	7.61791	5.60258	5.85143	5.30596	5.88366	6.35487	+	CRF_SHAM	6	6	6	74.2	74.2	74.2	10.035	0	143.92	87237000000	99	3.5921	0.00119557	1.59532	6.21293	B2GVB1;P05964	B2GVB1;P05964	Protein S100;Protein S100-A6	S100a6
2.76572	2.16	2.34947	2.45555	1.44909	1.41942	1.3477	1.79771	0.868015	1.73682	+	CRF_SHAM	28	28	2	52.5	52.5	3.5	62.031	0	323.31	25970000000	205	1.70835	0.0253079	0.802033	2.91055	B2GVB4;Q9QZR6;Q9QZR6-2;Q9QZR6-3;Q9QZR6-4	B2GVB4;Q9QZR6;Q9QZR6-2;Q9QZR6-3;Q9QZR6-4	Septin-9	Sept9
2.52822	1.85748	2.63493	2.4265	1.27226	-1.09176	-1.81427	-2.42014	-1.36264	-2.66881	+	CRF_SHAM	58	58	3	38.2	38.2	1	221.42	0	323.31	42337000000	406	5.12611	0.000387097	4.0154	10.1707	B2LYI9	B2LYI9		Tnc
-0.732491	-1.60298	-0.621348	-0.838579	-1.40633	-1.40508	-1.40192	-1.617	-1.65274	-1.70795	+	CRF_SHAM	6	6	6	11.1	11.1	11.1	102.43	0	98.011	2915300000	44	1.44222	0.0434268	0.516592	2.51439	B2RYB3;A0A0G2K4F6	B2RYB3;A0A0G2K4F6		Srrm1
1.81374	1.43067	2.24332	2.11044	1.94888	-0.660236	0.0592068	0.177557	-0.735191	0.211951	+	CRF_SHAM	27	27	26	40.8	40.8	39.6	84.817	0	234.14	19053000000	203	4.48752	0.000772277	2.09875	8.33217	B2RYB8;Q4KLK5	B2RYB8	Integrin beta	Itgb2
-2.28191	-2.29748	-3.02176	-2.27488	-2.16877	-0.552918	-0.711818	-1.17126	-0.930074	-0.851456	+	CRF_SHAM	9	9	9	16.2	16.2	16.2	77.477	0	147.92	2889300000	17	4.50877	0.000791878	-1.56545	-8.38852	B2RYB9;F1MAF2;Q496Y9	B2RYB9;F1MAF2;Q496Y9		Akap17a
3.29022	3.47472	3.18208	3.48003	3.5941	3.01911	3.11003	2.59719	2.53377	2.86926	+	CRF_SHAM	28	27	27	51	49.8	49.8	73.271	0	323.31	51801000000	439	2.56551	0.00523944	0.578361	4.27127	B2RYG2;F1LQJ7	B2RYG2;F1LQJ7		Pck2
0.04114	0.8546	0.370163	0.418254	0.8485	1.28901	1.35875	1.17231	1.34361	1.22759	+	CRF_SHAM	24	24	24	35.2	35.2	35.2	83.145	0	89.338	12745000000	135	2.89725	0.00319458	-0.771722	-4.85306	B2RYI0	B2RYI0	WD repeat-containing protein 91	Wdr91
-4.62259	-4.45692	-6.38073	-5.89268	-0.793162	-1.50243	-1.12652	-1.24875	-1.20055	-3.50046	+	CRF_SHAM	6	6	5	9.1	9.1	7.4	77.327	0	11.133	1171900000	8	1.44302	0.0433756	-2.71348	-2.51557	G3V8M2;B2RYJ8	G3V8M2;B2RYJ8	Epithelial splicing regulatory protein 2	Esrp2
2.27615	2.50302	2.71982	2.40056	2.88132	3.5452	3.65207	3.38689	3.27175	3.60852	+	CRF_SHAM	10	10	10	57.6	57.6	57.6	28.128	0	210.39	15737000000	173	4.02947	0.000960894	-0.936716	-7.18911	B2RYK3;P18297;D3ZT59	B2RYK3;P18297;D3ZT59	Sepiapterin reductase	Spr
0.500711	-1.37708	-0.466847	-0.815327	-0.518577	-3.16075	-4.81746	-1.21603	-3.59159	-2.129	+	CRF_SHAM	4	4	4	18	18	18	29.864	0	46.896	1715300000	14	2.12709	0.0113475	2.44754	3.55426	B2RYL3	B2RYL3		Tmem119
0.376633	-0.546993	0.019546	-0.268137	-0.778333	-0.607786	-0.871765	-0.696044	-0.870756	-1.35998	+	CRF_SHAM	32	32	32	41.2	41.2	41.2	108.75	0	117.66	8958300000	127	1.53549	0.0358831	0.64181	2.65253	B2RYL7;F7EPZ4	B2RYL7;F7EPZ4		Dis3
-1.02583	-1.66692	-1.09656	-1.89637	-1.86406	-2.70393	-2.47213	-1.87297	-2.58355	-2.40498	+	CRF_SHAM	18	18	18	31.5	31.5	31.5	69.798	0	30.35	3355200000	40	2.28351	0.00852439	0.897565	3.80414	B2RYL8	B2RYL8		Ddx41
-5.53531	-4.04085	-3.78456	-4.03694	-3.64986	-2.24285	-1.64375	-3.50819	-1.43296	-1.2761	+	CRF_SHAM	2	2	2	3.8	3.8	3.8	48.727	0.0077136	1.5011	641450000	7	2.48245	0.00610571	-2.18873	-4.13127	B2RYM2	B2RYM2		Wipi1
2.39625	1.81777	2.15569	1.54538	1.66486	1.84853	1.33544	1.0662	1.11624	1.00728	+	CRF_SHAM	26	26	26	39.6	39.6	39.6	100.59	0	283.34	21576000000	197	1.70793	0.0253184	0.641248	2.90991	B2RYM3;CON__Q0VCM5	B2RYM3		Itih1
1.93457	2.08103	1.69269	2.06608	1.70618	2.07488	2.26017	2.3725	2.34284	2.16912	+	CRF_SHAM	12	12	12	36.8	36.8	36.8	33.015	0	101.66	10752000000	103	2.06337	0.0129077	-0.347791	-3.45411	B2RYM5	B2RYM5	Lys-63-specific deubiquitinase BRCC36	Brcc3
1.41871	2.12718	1.71222	1.66468	2.22989	2.27362	2.44352	2.47433	2.3977	2.80145	+	CRF_SHAM	14	14	14	46.6	46.6	46.6	34.169	0	172.43	12933000000	97	2.21883	0.00961732	-0.647586	-3.70009	B2RYN1	B2RYN1		Fn3krp
2.48605	2.49334	2.22627	2.28836	2.44258	2.77931	2.52005	2.65966	2.56077	2.76856	+	CRF_SHAM	29	29	28	38.8	38.8	38	91.349	0	323.31	40232000000	353	2.13209	0.0112939	-0.270348	-3.56216	B2RYN6;Q8R525	B2RYN6		Ap1g1
4.40862	4.78573	4.28078	4.27731	3.73551	3.81164	3.75116	3.75117	3.88872	3.72049	+	CRF_SHAM	26	26	25	51.4	51.4	49.3	58.53	0	241.38	80091000000	403	1.76698	0.0221637	0.512956	2.99888	B2RYP4	B2RYP4		Snx2
3.33153	2.89867	3.04015	2.97599	2.4665	2.12285	2.15845	2.27692	2.27255	1.92324	+	CRF_SHAM	15	15	8	38.8	38.8	23	46.582	0	72.033	16864000000	143	3.05505	0.00269027	0.791762	5.14386	B2RYP6	B2RYP6		Luc7l2
2.76768	2.40976	2.98312	2.67633	2.89495	2.11709	2.26239	2.53329	2.40461	2.4219	+	CRF_SHAM	15	15	15	60.7	60.7	60.7	36.617	0	183.13	19463000000	181	1.93275	0.0162524	0.398516	3.2515	B2RYQ2	B2RYQ2	Serine/threonine-protein phosphatase 2A activator	Ptpa
5.52883	4.60986	5.73351	5.74316	5.13486	4.89759	4.86708	4.22364	4.58842	4.65582	+	CRF_SHAM	7	7	7	55.8	55.8	55.8	12.259	0	120.96	26341000000	107	1.66568	0.0278249	0.703534	2.84656	B2RYQ5;A0A0G2KAN5;D4A5C2	B2RYQ5;A0A0G2KAN5	Enhancer of rudimentary homolog	Erh
6.92367	6.62981	7.01725	6.80937	6.74801	6.086	6.19623	6.34352	6.26103	6.26023	+	CRF_SHAM	11	11	1	55.3	55.3	6.2	24.205	0	323.31	146600000000	593	4.1447	0.00074359	0.596218	7.4643	B2RYR8;P62243;D3ZIE1;Q6TXJ0	B2RYR8;P62243;D3ZIE1;Q6TXJ0	40S ribosomal protein S8	Rps8
2.39296	2.46343	2.50996	2.48052	0.628393	1.74329	0.379948	0.78472	-0.611944	1.24405	+	CRF_SHAM	2	2	2	33.6	33.6	33.6	12.452	0	164.08	2992300000	21	1.46719	0.0411937	1.38704	2.55132	B2RYR9;Q9Z336	B2RYR9;Q9Z336	Dynein light chain Tctex-type 1	Dynlt1
7.57059	7.7903	7.79796	7.80226	7.88805	7.81912	8.11785	8.05087	8.58597	8.0362	+	CRF_SHAM	17	17	17	87.4	87.4	87.4	13.558	0	212.32	236080000000	751	1.48021	0.0401747	-0.352169	-2.5706	B2RYS2	B2RYS2	Cytochrome b-c1 complex subunit 7	Uqcrb
0.0588283	0.711607	-0.262812	0.402606	1.49234	0.845699	1.2057	1.86126	1.40714	1.61417	+	CRF_SHAM	7	7	7	63.2	63.2	63.2	10.6	0	11.66	2612100000	59	1.50499	0.0381268	-0.90628	-2.6073	B2RYT0;M0R3S1	B2RYT0;M0R3S1		Mrps21
1.16449	0.633409	0.944841	0.601841	0.65297	0.885555	1.10776	1.3837	1.36329	1.15023	+	CRF_SHAM	3	3	3	28.9	28.9	28.9	14.924	0	38.059	2659400000	32	1.52916	0.0362532	-0.378596	-2.64313	B2RYT4	B2RYT4		Mrps14
2.0629	3.10024	1.9588	2.25243	3.47653	3.52021	3.59056	3.38773	3.76827	2.9574	+	CRF_SHAM	14	14	14	74.5	74.5	74.5	27.794	0	161.59	17056000000	183	1.52238	0.0366486	-0.874657	-2.63307	B2RYT7	B2RYT7		Hdhd3
3.36089	3.68224	3.26802	3.30669	4.06435	3.82167	4.18619	4.10686	4.07585	3.99537	+	CRF_SHAM	3	3	3	41.9	41.9	41.9	11.842	0	90.902	10936000000	76	1.81351	0.0202578	-0.500754	-3.06933	B2RYU0	B2RYU0		Ndufb2
6.28088	6.23914	6.34562	6.19861	6.07891	5.81141	5.64515	5.76325	6.19707	5.87563	+	CRF_SHAM	9	9	9	68.5	68.5	68.5	17.845	0	285.96	95825000000	409	2.15515	0.0108645	0.370131	3.59865	B2RYU2;P23358;A0A140TAC5;M0R4B6;D3ZJE2;D4A8N3	B2RYU2;P23358;A0A140TAC5;M0R4B6;D3ZJE2	60S ribosomal protein L12	Rpl12
-1.85525	-1.98665	-1.21775	-0.716275	-1.73616	-0.305029	0.103705	0.37439	0.708636	0.371524	+	CRF_SHAM	4	4	4	24.7	24.7	24.7	24.923	0	9.6651	1340800000	19	3.5114	0.00137838	-1.75306	-6.04378	B2RYV0	B2RYV0		Dnajc30
4.93604	5.30684	4.83189	5.00839	5.32269	5.27791	5.55856	5.546	5.52668	5.62211	+	CRF_SHAM	14	14	14	73.2	73.2	73.2	21.892	0	323.31	55203000000	393	2.20113	0.00997924	-0.425083	-3.6718	B2RYW3	B2RYW3		Ndufb9
4.87166	5.35047	5.47058	5.45865	5.87436	5.67713	5.84523	5.66148	6.26846	5.99855	+	CRF_SHAM	14	14	14	69	69	69	34.581	0	323.31	114320000000	534	1.41407	0.0460409	-0.485026	-2.4728	B2RYW9	B2RYW9	Fumarylacetoacetate hydrolase domain-containing protein 2	Fahd2
4.53357	4.62544	4.35566	4.32803	3.93224	3.99604	3.77973	3.678	3.43597	3.90954	+	CRF_SHAM	11	11	11	39.7	39.7	39.7	20.388	0	31.873	23096000000	123	2.31987	0.00806771	0.595132	3.86312	B2RZ09;P0C5H9	B2RZ09;P0C5H9	Mesencephalic astrocyte-derived neurotrophic factor	Manf
5.5426	5.94933	5.91404	5.8208	6.13281	6.46828	6.43586	6.39861	6.40103	6.6771	+	CRF_SHAM	28	28	28	61.4	61.4	61.4	47.387	0	323.31	272330000000	935	3.24591	0.00213021	-0.60426	-5.50904	B2RZ24;F1LM47	B2RZ24;F1LM47	Succinyl-CoA ligase subunit beta	Sucla2
4.86962	4.53795	5.17901	5.06663	4.7459	3.36317	3.51092	4.30255	3.88639	3.90224	+	CRF_SHAM	4	4	4	32.3	32.3	32.3	10.477	0	203.63	15936000000	74	3.20036	0.0022394	1.08677	5.42048	B2RZ27	B2RZ27		Sh3bgrl3
4.94959	4.25096	4.74488	5.03803	4.80808	4.24514	4.39291	4.01242	4.53742	4.08385	+	CRF_SHAM	5	5	5	17.5	17.5	17.5	21.431	0	18.674	17556000000	73	1.77213	0.021889	0.503965	3.00666	B2RZ37	B2RZ37	Receptor expression-enhancing protein 5	Reep5
2.87619	2.70231	2.89204	2.78953	2.87166	1.96544	2.27013	2.51814	2.3867	2.29451	+	CRF_SHAM	12	12	12	71.8	71.8	71.8	23.358	0	183.41	14530000000	124	3.23863	0.00212645	0.539364	5.49482	B2RZ46;A0A0G2JTD9	B2RZ46;A0A0G2JTD9		Rab17
-2.23513	-2.38705	-3.53193	-4.32491	-2.61297	-0.29573	-0.382202	-1.21592	-0.370686	-0.329942	+	CRF_SHAM	6	6	6	17.7	17.7	17.7	45.112	0	7.6871	868510000	6	3.37516	0.00173585	-2.4995	-5.7653	B2RZ55	B2RZ55	NAD-dependent protein deacetylase sirtuin-7	Sirt7
6.41374	6.03418	6.46966	6.18988	6.42484	5.46871	5.49551	5.38294	5.45923	5.38129	+	CRF_SHAM	12	12	12	75.6	75.6	75.6	19.667	0	323.31	110780000000	458	5.07301	0.000408163	0.868924	10.0056	B2RZ72	B2RZ72		Arpc4
4.17645	4.10721	4.06093	4.15144	3.73831	3.41559	3.47635	3.38737	3.42227	3.61006	+	CRF_SHAM	16	16	16	29.7	29.7	29.7	52.133	0	47.55	34569000000	246	3.75861	0.000984881	0.584541	6.5724	B2RZ74;D3Z8H0	B2RZ74;D3Z8H0		Snrnp70
3.02012	2.51861	2.467	2.19867	3.79318	0.480325	1.0679	0.0440963	-0.405179	0.805758	+	CRF_SHAM	5	5	5	28.2	28.2	28.2	24.203	0	11.484	5584700000	30	3.59606	0.0012067	2.40093	6.22133	B2RZ77;D4A9H2;A0A096MK50	B2RZ77;D4A9H2		Dpt
-6.58902	-4.63076	-5.05643	-4.70339	-3.9748	-3.08115	-3.44029	-2.47111	-2.81914	-2.99729	+	CRF_SHAM	4	3	3	13.4	9.4	9.4	35.262	0	12.056	265340000	5	2.62427	0.0046109	-2.02908	-4.37161	B2RZ89	B2RZ89		Slc25a33
1.70982	0.257632	1.48229	0.223125	0.204482	1.66036	2.85642	2.6822	2.32097	2.78422	+	CRF_SHAM	10	6	6	21.4	12.9	12.9	53.609	0	33.39	7253500000	10	2.51499	0.00577714	-1.68537	-4.18586	B2RZA6;G3V6G5	B2RZA6;G3V6G5		Tbl1x
5.82045	5.48261	5.66164	5.49382	5.2158	5.24482	4.69953	4.7231	4.28711	4.55781	+	CRF_SHAM	5	5	5	54.6	54.6	54.6	13.281	0	118.39	33091000000	132	2.68434	0.00414354	0.83239	4.47535	B2RZB7	B2RZB7		Snrpd1
6.46466	6.71933	6.48817	5.95971	7.22859	4.64795	4.8954	5.51006	5.69373	4.95214	+	CRF_SHAM	11	11	11	67.2	67.2	67.2	23.22	0	323.31	88129000000	524	2.98925	0.00281933	1.43224	5.02143	B2RZC1;P04916	B2RZC1;P04916	Retinol-binding protein 4	Rbp4
3.15715	3.11626	3.39226	3.23248	2.90359	2.85191	2.6373	2.77605	2.83434	2.88235	+	CRF_SHAM	15	15	15	47.2	47.2	47.2	43.062	0	136.84	41433000000	251	2.41139	0.00684232	0.363957	4.01314	B2RZC6;A0A0H2UHX8;Q7TP98	B2RZC6;A0A0H2UHX8;Q7TP98	Interleukin enhancer-binding factor 2	Ilf2
0.54668	1.5059	1.33298	0.655553	1.05201	0.404004	0.163781	0.545171	-0.463802	0.502828	+	CRF_SHAM	1	1	1	14.9	14.9	14.9	12.53	0	22.258	1272400000	15	1.76698	0.0221542	0.788229	2.99888	F1LMZ2;B2RZC9	F1LMZ2;B2RZC9	Keratinocyte-associated protein 2	Krtcap2
0.417292	1.67954	0.88819	1.23495	1.86329	1.38783	2.55025	2.10282	2.07001	2.22797	+	CRF_SHAM	3	3	3	27.5	27.5	27.5	12.039	0	13.233	2843600000	14	1.51736	0.0370527	-0.851124	-2.62562	B2RZD0	B2RZD0		Mrpl57
2.13089	1.9297	1.87171	2.15678	1.95232	1.60816	1.59864	1.36055	1.49672	1.72083	+	CRF_SHAM	13	13	13	32.7	32.7	32.7	67.169	0	319.48	13666000000	149	3.20215	0.00225063	0.451298	5.42396	B3DM90;Q8CGU6	B3DM90;Q8CGU6	Nicastrin	Ncstn
1.53121	1.32421	1.23712	1.32017	1.03598	1.50244	1.4245	2.10118	2.07686	1.46395	+	CRF_SHAM	13	13	13	34.3	34.3	34.3	51.736	0	104.47	9402900000	94	1.3971	0.0475636	-0.424051	-2.44775	B3DM93;Q9JID1-2;Q9JID1	B3DM93;Q9JID1-2;Q9JID1	Programmed cell death protein 4	Pdcd4
6.75412	6.43531	6.52587	6.3851	5.70706	5.76399	5.61486	5.48001	6.00562	5.03941	+	CRF_SHAM	5	5	5	23.5	23.5	23.5	11.559	0	25.574	29926000000	131	1.95048	0.0156282	0.780713	3.2788	B3DM95;P04550	B3DM95;P04550	Parathymosin	Ptms
-2.30079	-2.22652	-1.59701	-1.69302	-2.30955	-2.27407	-2.25628	-3.26644	-3.04247	-3.30967	+	CRF_SHAM	12	12	12	11.6	11.6	11.6	112.85	0	53.911	2212600000	26	1.667	0.0277372	0.804409	2.84852	B3DMA1;A0A0G2JYE0	B3DMA1;A0A0G2JYE0		Atxn2l
2.23395	2.40137	1.94626	2.0627	2.16587	2.7426	3.03947	3.05281	2.92058	3.10023	+	CRF_SHAM	30	30	30	47.9	47.9	47.9	87.37	0	211.55	55993000000	384	4.38215	0.000695652	-0.809107	-8.05726	B3DMA2	B3DMA2	Acyl-CoA dehydrogenase family member 11	Acad11
4.03593	4.13081	4.2212	4.18513	4.13764	3.82824	3.93429	3.7564	4.04563	3.98205	+	CRF_SHAM	13	13	13	28.6	28.6	28.6	36.122	0	23.012	32746000000	182	2.29825	0.00832593	0.232819	3.82801	B3SVE9;Q64232	B3SVE9;Q64232	Very-long-chain enoyl-CoA reductase	Tecr
6.73897	6.10393	6.99952	6.12879	6.04181	4.55363	4.31213	4.4561	4.14176	4.3957	+	CRF_SHAM	5	5	5	46.3	46.3	46.3	11.075	0	70.629	29522000000	202	5.00157	0.000591304	2.03074	9.78729	B3Y9H3;P05943	B3Y9H3;P05943	Protein S100-A10	S100a10
8.16723	7.64362	8.20528	7.74964	7.4418	7.28256	7.08008	7.18157	7.20395	7.18185	+	CRF_SHAM	13	13	6	37.1	37.1	16	24.677	0	323.31	218530000000	720	2.57724	0.00504036	0.655512	4.29121	D3ZCR3;B4F758;P63159;A0A0G2K6P4;D3ZXR5;D3ZLG3;D3ZGW6;M0R7R5;D4A6A9;D3ZIU9;A0A0G2KA73	D3ZCR3;B4F758;P63159;A0A0G2K6P4;D3ZXR5	High mobility group protein B1	LOC108349189
-3.99964	-3.14331	-4.5344	-5.0046	-7.26371	-0.904137	-1.06227	0.0827067	-1.25608	0.682086	+	CRF_SHAM	5	5	5	10.1	10.1	10.1	68.641	0	25.601	1197400000	25	3.22485	0.00216285	-4.29759	-5.46799	B4F760;O70247	B4F760;O70247	Sodium-dependent multivitamin transporter	Slc5a6
-3.69704	-2.65903	-3.36646	-3.47818	-2.39218	-2.10981	-2.43019	-2.90053	-2.11398	-2.19181	+	CRF_SHAM	6	6	6	7.6	7.6	7.6	101.21	0	2.8164	902050000	7	1.51986	0.0368024	-0.76931	-2.62933	B4F769	B4F769	SWI/SNF-related matrix-associated actin-dependent regulator of chromatin subfamily A-like protein 1	Smarcal1
0.61371	-0.462548	0.663375	0.699756	-0.522936	-0.626588	-0.938933	-1.80042	-0.18843	-1.81533	+	CRF_SHAM	13	13	13	50.3	50.3	50.3	48.604	0	323.31	4784600000	62	1.74587	0.0233088	1.27221	2.96701	B4F777;M0R5F8	B4F777;M0R5F8	High mobility group nucleosome-binding domain-containing protein 5	Hmgn5
1.44757	2.14946	1.7213	1.73456	1.59588	2.54277	2.41048	2.11579	2.34395	1.98953	+	CRF_SHAM	4	4	4	50	50	50	12.03	0	180.36	5138600000	52	2.13871	0.0111753	-0.550749	-3.57261	B4F7A1	B4F7A1	Complex III assembly factor LYRM7	Lyrm7
4.68316	4.16307	4.73874	4.41705	3.75965	2.84725	2.70597	2.85247	2.79363	3.1033	+	CRF_SHAM	6	6	6	32.7	32.7	32.7	16.544	0	166.98	18612000000	138	4.26819	0.000701493	1.49181	7.76822	Q4L2A2;B4F7A5	Q4L2A2;B4F7A5		Cd99
3.16716	2.44183	2.33891	2.52255	2.1442	1.7852	1.66633	1.98291	2.0651	1.95974	+	CRF_SHAM	16	16	16	55.7	55.7	55.7	41.201	0	238.67	15250000000	200	2.00523	0.0142743	0.631072	3.3635	B4F7A9	B4F7A9		Csnk2a2
-0.316795	0.471985	-0.124378	0.0936756	0.244862	0.790078	1.11971	1.0719	1.35353	1.38242	+	CRF_SHAM	4	4	4	25.7	25.7	25.7	21.778	0	52.092	1440600000	4	3.54587	0.00134744	-1.06966	-6.11563	B4F7B2	B4F7B2		Taf10
1.69278	1.39613	2.16555	1.76663	1.82998	0.854167	0.604263	0.285209	0.782284	0.64568	+	CRF_SHAM	6	6	6	51.6	51.6	51.6	21.124	0	196.98	4913400000	47	4.03052	0.000966292	1.13589	7.19159	B4F7C7	B4F7C7		Hebp1
0.440969	1.39489	0.76925	0.148072	1.30772	1.51932	1.8302	1.06406	1.98403	1.49672	+	CRF_SHAM	8	8	8	13.2	13.2	13.2	70.631	0	47.486	9898600000	116	1.53681	0.0357795	-0.766688	-2.65448	B4F7D9;P28570	B4F7D9;P28570	Transporter;Sodium- and chloride-dependent creatine transporter 1	Slc6a8
3.64648	3.36448	3.92051	3.47031	3.93841	3.05989	3.11896	2.74094	3.1925	2.72221	+	CRF_SHAM	16	16	16	28.6	28.6	28.6	58.958	0	95.103	44599000000	260	2.76266	0.00370154	0.701138	4.61242	B4F7E2;P50430;A0JPJ3;Q32KJ8	B4F7E2;P50430;A0JPJ3	Arylsulfatase B	Arsb
2.42061	2.6905	2.2112	2.66762	2.45842	3.61691	3.70942	3.36388	3.49325	3.48082	+	CRF_SHAM	12	12	12	29.8	29.8	29.8	33.257	0	34.954	17153000000	140	5.00762	0.000464286	-1.04319	-9.8056	B4F7E6;Q08849	B4F7E6;Q08849	Syntaxin-3	Stx3
1.07481	1.85904	0.823714	1.18555	1.51079	2.22849	2.20975	2.25591	2.55378	2.26368	+	CRF_SHAM	25	25	25	49.3	49.3	49.3	77.152	0	104.76	23208000000	96	3.13845	0.0023858	-1.01154	-5.30156	B4F7E7	B4F7E7		Mpp5
1.96472	1.36301	1.35875	1.36561	1.53968	0.877031	0.775387	0.746444	0.784094	1.04447	+	CRF_SHAM	27	27	27	45.5	45.5	45.5	84.73	0	323.31	24137000000	202	3.09801	0.00259386	0.672869	5.22472	B4F7E8;Q3MHT9	B4F7E8	Niban-like protein 1	Niban2
-1.30313	-1.39223	-1.32351	-1.44751	-1.64763	-1.04262	-0.429871	-0.399033	-0.48277	-0.948453	+	CRF_SHAM	23	23	23	32.3	32.3	32.3	105.49	0	204.41	5231900000	96	2.9967	0.00276371	-0.762254	-5.0352	B4F7F3	B4F7F3		Arvcf
2.28755	3.15181	2.71284	2.66406	3.42985	4.05873	4.25144	4.13307	4.22416	4.40588	+	CRF_SHAM	56	56	56	55.3	55.3	55.3	119.27	0	323.31	121430000000	765	3.75378	0.00102146	-1.36544	-6.56177	B5DEF6;F1LSP2;M0R6F2	B5DEF6;F1LSP2;M0R6F2		RGD1310159
-1.83607	-2.08754	-1.84695	-1.94842	-2.53595	-3.75735	-5.20304	-5.01567	-4.74921	-3.19481	+	CRF_SHAM	18	18	17	30.1	30.1	28.9	80.424	0	101.09	2170300000	32	3.34499	0.00177086	2.33303	5.70481	B5DEH7;D4A1T6;Q4G030	B5DEH7;D4A1T6;Q4G030		C1r
2.06867	1.49199	1.8421	1.8588	1.31078	0.126548	0.169951	0.709592	0.678684	0.427979	+	CRF_SHAM	12	12	12	28.7	28.7	28.7	54.633	0	140.55	8001800000	95	3.96344	0.000981912	1.29192	7.03497	B5DEI0	B5DEI0		Pcyox1l
1.05148	1.1548	1.97661	1.48606	0.870371	1.77124	2.05711	1.64726	1.8441	1.95224	+	CRF_SHAM	27	27	27	62.3	62.3	62.3	63.659	0	323.31	17892000000	181	1.52394	0.0365649	-0.546527	-2.63539	B5DEJ5;D3Z9S4	B5DEJ5;D3Z9S4		Eefsec
1.66622	0.920182	1.54778	0.955688	0.978951	0.561198	0.21884	0.300967	0.0417398	0.745248	+	CRF_SHAM	10	10	9	39.6	39.6	32.8	36.883	0	88.01	5687800000	66	2.46804	0.00619972	0.840167	4.1072	B5DEK0	B5DEK0		Rprd1b
6.02022	6.34197	6.06257	6.24429	6.25864	6.51725	6.59242	6.57501	6.73647	6.31444	+	CRF_SHAM	7	7	7	58.5	58.5	58.5	12.7	0	57.887	82265000000	351	2.35992	0.00756589	-0.361582	-3.92848	B5DEL8;A0A0G2JZJ9	B5DEL8;A0A0G2JZJ9		Ndufs5
5.93278	6.23701	6.49369	6.39451	6.07066	5.77214	5.70433	5.59171	6.11924	5.43257	+	CRF_SHAM	6	6	6	27.6	27.6	27.6	23.322	0	36.811	88848000000	334	1.94301	0.0158606	0.501734	3.26729	F1LSW7;B5DEM5;Q63507;Q6TUH8;D3ZHE6	F1LSW7;B5DEM5;Q63507;Q6TUH8	60S ribosomal protein L14	Rpl14
7.74942	7.26828	7.6774	7.6578	7.33363	6.60458	6.45377	6.3993	6.30903	6.44107	+	CRF_SHAM	24	20	5	76.5	69	13.3	36.45	0	323.31	384050000000	984	5.07842	0.000412371	1.09575	10.0223	B5DEN4;P04642;Q7TNA8	B5DEN4;P04642	L-lactate dehydrogenase;L-lactate dehydrogenase A chain	Ldha
5.08364	4.79629	5.22165	5.2018	5.00257	4.4811	4.30892	4.32232	4.43843	4.30445	+	CRF_SHAM	12	11	11	81.3	76.4	76.4	24.675	0	323.31	58786000000	283	4.3799	0.000689655	0.690148	8.05148	B5DEN5;Q7TPK5	B5DEN5		Eef1b2
5.99433	5.51595	6.04725	4.75077	5.54057	4.79664	5.06591	4.93972	5.02178	4.74768	+	CRF_SHAM	5	5	5	36.8	36.8	36.8	8.496	0	5.4656	17024000000	46	1.58227	0.0329272	0.655426	2.72205	B5DEP7;A0A0G2K3V8	B5DEP7		Snrpg
5.24104	5.50548	5.77272	5.95438	5.78916	6.54795	6.75184	6.736	6.22634	6.73077	+	CRF_SHAM	16	16	16	82.7	82.7	82.7	28.004	0	323.31	151370000000	433	3.43612	0.00163945	-0.946025	-5.88882	B5DER3;Q711G3	B5DER3;Q711G3	Isoamyl acetate-hydrolyzing esterase 1 homolog	Iah1
5.69369	5.14867	5.63331	5.3866	4.94607	4.53274	4.7403	4.54554	4.72771	4.53778	+	CRF_SHAM	7	7	7	61.9	61.9	61.9	13.527	0	163.81	33553000000	161	2.96297	0.00296099	0.744854	4.973	B5DES0;M0R8K2	B5DES0;M0R8K2		Snrpd2
-3.19199	-1.96698	-2.16922	-1.90148	-2.47049	-3.26885	-4.02857	-7.15596	-4.01721	-3.26089	+	CRF_SHAM	10	9	9	21	19.4	19.4	64.624	0	18.721	1447300000	16	1.52739	0.0363553	2.00627	2.64051	B5DEX3;D3ZGN2	B5DEX3		Cpne8
1.47026	1.02591	0.956429	1.282	1.00367	0.393421	0.742267	0.624525	0.157172	0.659264	+	CRF_SHAM	33	33	33	35.9	35.9	35.9	131.46	0	79.079	21526000000	228	2.61492	0.0047084	0.632326	4.35556	B5DEX7;G3V7I3	B5DEX7;G3V7I3		Atp13a1
-1.2139	-0.871652	-1.3745	-1.16358	-1.40763	-0.627549	-0.69622	-0.229692	-0.107366	-0.74045	+	CRF_SHAM	21	17	17	31.8	27.3	27.3	84.182	0	55.659	5145500000	68	2.69852	0.00408071	-0.725997	-4.50001	B5DEY1;D3ZZ20	B5DEY1;D3ZZ20		Afg3l1
1.37097	0.969337	1.46042	1.30878	0.643527	0.0483522	0.346566	0.179262	0.0122057	0.351891	+	CRF_SHAM	34	34	34	31	31	31	121.75	0	245.99	17435000000	203	3.36471	0.00173813	0.96295	5.7443	B5DEZ4;D3ZTL0;D4AE82	B5DEZ4;D3ZTL0		Tcerg1
1.02374	1.59033	0.81129	0.381799	1.99612	2.76637	2.20024	2.2585	1.96433	2.07429	+	CRF_SHAM	16	3	3	34.9	3.8	3.8	49.185	0	29.311	13447000000	64	2.05655	0.0130873	-1.09209	-3.44345	B5DF30;G3V8Y1	B5DF30;G3V8Y1		Gba3
-3.84964	-3.52289	-3.60025	-3.60439	-3.50958	-4.4891	-4.57291	-5.16384	-3.73689	-4.71883	+	CRF_SHAM	11	11	11	30.6	30.6	30.6	60.253	0	28.423	728140000	20	2.30638	0.00826368	0.918965	3.84119	B5DF45	B5DF45	TNF receptor-associated factor 6	Traf6
3.28589	3.2336	3.46475	3.37895	3.45851	3.41573	3.77404	3.72839	3.75105	3.62566	+	CRF_SHAM	16	16	14	56.6	56.6	53.3	27.708	0	71.963	28020000000	147	2.19713	0.0100023	-0.294634	-3.6654	B5DF46	B5DF46	Phosphomannomutase	Pmm2
1.4039	1.86894	1.73418	1.80789	2.01827	3.96666	2.11625	3.78655	2.11041	4.06265	+	CRF_SHAM	26	26	25	45	45	45	64.478	0	134.56	45404000000	202	1.85309	0.0186721	-1.44187	-3.12954	B5DF50;A0A0G2JU25;D3ZFD2	B5DF50;A0A0G2JU25;D3ZFD2	Polypeptide N-acetylgalactosaminyltransferase	Galnt2
-4.30176	-4.6202	-4.95237	-6.93809	-4.64395	-0.864123	-2.38177	-2.99689	-0.14532	-4.78679	+	CRF_SHAM	13	13	13	22.2	22.2	22.2	76.5	0	65.971	2033600000	32	1.78405	0.0214116	-2.8563	-3.02469	B5DF57	B5DF57		Epb42
-5.43669	-6.65955	-5.68833	-5.24985	-2.46395	-1.82735	-1.53893	-1.77396	-2.06369	-2.22545	+	CRF_SHAM	3	3	3	9	9	9	45.902	0	75.117	238510000	3	2.70548	0.00406214	-3.21379	-4.51214	B5DF66	B5DF66		Supt7l
5.45283	5.52803	5.64776	5.99442	5.7425	6.43687	6.47862	6.3629	6.39937	6.2821	+	CRF_SHAM	46	46	46	72.3	72.3	72.3	92.66	0	323.31	459710000000	1532	4.02347	0.000952909	-0.718866	-7.17501	B5DFA0	B5DFA0		Vil1
3.47483	3.20247	3.59773	3.26985	3.04805	2.78874	2.31702	2.50228	2.4039	2.60492	+	CRF_SHAM	19	19	12	62.4	62.4	50.1	47.655	0	323.31	22995000000	215	3.60059	0.00120075	0.795215	6.23092	B5DFB2;D4A250	B5DFB2;D4A250		Rbbp4
-5.011	-6.28395	-6.41299	-6.38268	-0.132529	0.7361	1.19201	0.902906	1.14514	1.03005	+	CRF_SHAM	2	2	2	4.7	4.7	4.7	58.333	0	3.0468	1633300000	16	2.88594	0.00325573	-5.84587	-4.83258	B5DFC0;D4A6G3	B5DFC0;D4A6G3		Slc16a11
2.92559	2.51156	3.3925	3.40225	2.51989	2.41247	1.44423	0.96112	1.5504	1.21715	+	CRF_SHAM	9	9	9	86.8	86.8	86.8	12.8	0	126.52	10065000000	110	2.72666	0.00386722	1.43328	4.54915	B5DFD8	B5DFD8	SH3 domain-binding glutamic acid-rich-like protein	Sh3bgrl
1.31326	0.725972	0.567609	1.1218	0.62156	2.17075	2.06445	2.18225	1.88893	2.23777	+	CRF_SHAM	23	22	21	48	46.7	44.4	60.933	0	78.524	17030000000	158	4.26406	0.000696296	-1.23879	-7.75789	B5DFE0;A0A0G2K4N7	B5DFE0;A0A0G2K4N7		Mpp6
-2.2879	-0.953415	-4.27274	-1.94022	-2.77336	1.28956	1.57776	1.6433	1.30401	1.71175	+	CRF_SHAM	6	6	6	11.4	11.4	11.4	73.633	0	41.268	5014900000	74	4.01274	0.00095082	-3.9508	-7.14983	E9PSR0;B5DFE3;Q9Z1F2	E9PSR0;B5DFE3;Q9Z1F2	Sodium/myo-inositol cotransporter 2	Slc5a11
-0.958457	-1.0656	-1.00838	-0.966557	-1.27186	-0.145145	-0.324526	-0.656649	-0.313553	-0.66813	+	CRF_SHAM	4	2	2	18.1	11.4	11.4	22.701	0.00024694	2.3626	943450000	13	3.16178	0.00231401	-0.632572	-5.34618	B5DFF2	B5DFF2		Rbpms2
-0.173278	1.15797	1.19999	-0.0613834	-1.10616	-2.42514	-2.52789	-0.829149	-1.55086	-1.68298	+	CRF_SHAM	6	6	6	24.6	24.6	24.6	38.44	0	134.72	2332300000	30	2.24111	0.00920285	2.00663	3.73582	B5DFF4	B5DFF4		Vps37c
-5.31654	-5.00977	-4.72547	-4.29016	-4.65291	-3.09948	-2.55828	-2.80927	-4.08548	-1.55979	+	CRF_SHAM	9	9	9	14.1	14.1	14.1	94.46	0	25.7	600170000	13	2.67343	0.00425377	-1.97651	-4.45641	B5DFI4	B5DFI4		Lztr1
1.47577	1.72902	1.67046	1.38346	1.88447	2.10289	2.37645	2.46985	1.93974	2.50242	+	CRF_SHAM	20	20	19	47.2	47.2	47.2	47.943	0	117.5	16956000000	150	2.74321	0.00377834	-0.649637	-4.57818	B5DFI9	B5DFI9		Pdk3
0.366093	-0.00304358	0.716851	0.560899	0.351948	-0.63959	-0.611335	-0.365129	0.0202615	-0.556237	+	CRF_SHAM	51	51	50	54.5	54.5	53.2	119.42	0	279.51	16580000000	231	2.87829	0.00326346	0.828955	4.81876	B5DFK5;F1LML7;Q99PW9	B5DFK5;F1LML7;Q99PW9		Hip1r
0.643947	-0.758741	0.942322	1.15635	-0.444259	-1.34335	-0.774807	-1.52493	-0.476111	-0.700334	+	CRF_SHAM	2	2	2	12	12	12	20.35	0	11.8	1578100000	16	1.72849	0.0242613	1.27183	2.94083	B5DFL6	B5DFL6		Cmtm3
4.86489	4.40431	4.98538	4.87349	4.19164	4.06569	4.16094	4.01533	4.11293	4.13446	+	CRF_SHAM	34	33	25	46.9	45.1	33.1	69.111	0	255	107450000000	552	2.16296	0.0107363	0.566072	3.61103	B6DTP5;Q6AYI1;O88757	B6DTP5;Q6AYI1		Ddx5
8.02355	7.58311	6.84285	7.33081	8.27212	8.75474	8.82938	8.64593	8.77088	9.11711	+	CRF_SHAM	15	12	4	64	51.4	26.1	25.607	0	323.31	516640000000	958	2.74543	0.00378433	-1.21312	-4.58209	B6DYP7;P00502;F7F2H5;Q63232;Q7M0C0	B6DYP7;P00502;F7F2H5	Glutathione S-transferase;Glutathione S-transferase alpha-1;Glutathione S-transferase alpha-1, N-terminally processed	Gsta2
8.5375	9.34849	9.18124	8.91906	9.81534	9.83648	9.88993	9.80982	10.1472	9.86578	+	CRF_SHAM	17	17	7	77.8	77.8	48	25.319	0	323.31	1141100000000	1700	2.01409	0.0139118	-0.749514	-3.37726	B6DYP8;P04904;Q9JLX3;A0A0G2JVT2;Q498T5;Q9JLQ6;Q7M0F7	B6DYP8;P04904;Q9JLX3;A0A0G2JVT2	Glutathione S-transferase;Glutathione S-transferase alpha-3	Gsta1
3.99296	4.54997	4.91928	4.20643	4.28779	4.75099	4.99846	5.21575	4.90233	5.07829	+	CRF_SHAM	14	14	14	68.1	68.1	68.1	25.493	0	241.67	67948000000	346	2.00657	0.0142327	-0.597878	-3.36558	B6DYQ0;P24473	B6DYQ0;P24473	Glutathione S-transferase kappa 1	Gstk1
6.69457	6.54542	6.39932	5.78292	6.32198	6.0494	5.79129	5.53421	5.96798	6.05023	+	CRF_SHAM	23	23	11	84.4	84.4	36.7	25.702	0	295.43	162270000000	614	1.47332	0.0408124	0.470219	2.5604	B6DYQ2;P08010	B6DYQ2;P08010	Glutathione S-transferase Mu 2	Gstm2
5.81633	6.12144	5.70894	6.13108	6.35812	6.42177	6.72739	6.69273	6.85617	6.60758	+	CRF_SHAM	5	5	5	43.9	43.9	43.9	17.471	0	90.293	56514000000	148	2.76017	0.00374315	-0.633946	-4.60803	B6DYQ4;P08011	B6DYQ4;P08011	Microsomal glutathione S-transferase 1	Mgst1
5.13206	5.534	5.33661	5.12732	5.64204	5.70081	5.64335	5.58357	5.88066	5.61549	+	CRF_SHAM	15	15	15	73.4	73.4	73.4	27.669	0	273.81	99616000000	418	1.65762	0.0282824	-0.330372	-2.83448	B6DYQ5;Q9Z339;Q6AXR6;A0A096MJ04;A0A0G2JTY5;A0A096MJC4;B6DYQ6;Q6AXV9	B6DYQ5;Q9Z339;Q6AXR6;A0A096MJ04	Glutathione S-transferase omega-1	Gsto1
7.5949	8.42948	8.12567	7.72553	8.26591	7.65684	7.67477	7.26207	7.01677	7.57849	+	CRF_SHAM	15	15	13	69.5	69.5	56.7	23.439	0	323.31	351290000000	1794	1.69068	0.0264361	0.59051	2.88402	B6DYQ7;P04906	B6DYQ7;P04906	Glutathione S-transferase P	Gstp1
4.31435	4.31797	4.17853	4.30654	4.62956	4.8409	4.95824	4.6315	4.96419	4.85192	+	CRF_SHAM	15	15	15	57.5	57.5	57.5	27.468	0	263.42	45439000000	294	3.08907	0.00260181	-0.499958	-5.20783	B6DYQ8;Q01579;Q2XTA7	B6DYQ8;Q01579	Glutathione S-transferase theta-1	Gstt1
5.52896	5.70126	5.80129	5.67365	5.42646	6.3048	6.17589	6.38309	6.79378	6.29825	+	CRF_SHAM	15	15	12	75	75	66.4	27.439	0	323.31	129740000000	453	3.54738	0.00134982	-0.76484	-6.1188	B6DYQ9;P30713;A0A0G2K3C6;A0A0G2JZV9;REV__CON__Q61782;REV__Q6IFU8;REV__CON__Q9QWL7;REV__A0A0G2K9Q9;REV__CON__P02533	B6DYQ9;P30713;A0A0G2K3C6	Glutathione S-transferase theta-2	Gstt2
-1.40785	-4.57303	-1.85453	-0.913637	-1.24272	0.161278	0.055448	0.00847612	0.0188306	0.51532	+	CRF_SHAM	5	5	5	16.1	16.1	16.1	48.449	0	50.017	1533800000	26	1.91139	0.0168924	-2.15022	-3.21868	B6ID02;Q3KRC4;A0A0G2K9B8;F1LRW5	B6ID02;Q3KRC4;A0A0G2K9B8;F1LRW5	G-protein coupled receptor family C group 5 member C	Gprc5c
1.53032	1.23684	1.62346	1.45715	1.45142	0.941181	0.810019	1.16814	0.441784	-0.0735993	+	CRF_SHAM	10	10	8	53.8	53.8	46.2	23.909	0	60.449	5039800000	59	2.11838	0.0116439	0.802333	3.54052	B8PS70;Q0H8B9;A0A0G2JVV1;B8PS68;A4KWA5;B7TXW3;A0A0G2JWN5;M3ZCP5;B7TXW4;F7FPR5;Q925N7;A4KWA8;A4KWA6	B8PS70;Q0H8B9;A0A0G2JVV1	C-type lectin domain family 2 member D11	Clr11
6.15517	6.03421	6.3244	6.00145	5.92741	4.47866	4.43904	4.24672	4.27834	4.3162	+	CRF_SHAM	142	142	130	73.1	73.1	69.8	280.49	0	323.31	900680000000	4109	7.54186	0	1.73674	20.9093	C0JPT7	C0JPT7		Flna
3.38557	3.26482	3.95857	3.26629	3.49383	2.37857	2.66623	2.7794	2.64797	2.81118	+	CRF_SHAM	14	14	10	50	50	38.4	41.609	0	130.2	25972000000	205	3.22578	0.00215032	0.817145	5.46979	C0KUC5;C0KUC6	C0KUC5;C0KUC6		Lims1
-1.59434	-0.120023	-0.703783	-1.16082	0.0352724	0.379131	0.858056	0.912515	-0.0960002	1.0266	+	CRF_SHAM	9	9	9	34.7	34.7	34.7	35	0	158.09	5093500000	67	2.13182	0.0112877	-1.3248	-3.56173	C6ZII9;B2RZ31	C6ZII9;B2RZ31		Sirt3
2.80623	1.7079	2.36412	2.2319	2.27174	2.25806	1.08698	1.12111	1.00334	1.62414	+	CRF_SHAM	29	26	26	42.8	38.1	38.1	85.719	0	323.31	25694000000	270	1.71123	0.0251554	0.857652	2.91487	C7C5T2;P47860;A0A0A0MXY5	C7C5T2;P47860;A0A0A0MXY5	ATP-dependent 6-phosphofructokinase;ATP-dependent 6-phosphofructokinase, platelet type	Pfkp
0.946356	0.463135	0.876629	0.742927	-0.250976	-1.25212	-0.186345	-0.330099	-0.657648	-0.0770702	+	CRF_SHAM	79	72	70	35.8	33.9	33.3	304.21	0	323.31	33227000000	363	2.07746	0.012566	1.05627	3.47619	C7E1V1;Q63269;REV__P57760;REV__Q68FP4;REV__G3V8J4	C7E1V1;Q63269	Inositol 1,4,5-trisphosphate receptor type 3	Itpr3
0.780963	0.646833	0.56816	0.474833	0.573905	0.246739	0.357094	0.283953	-0.202884	0.19552	+	CRF_SHAM	23	4	4	60.2	11.2	11.2	51.153	0	24.761	4438900000	62	2.34774	0.00771319	0.432854	3.90856	C9WPN6	C9WPN6		Eif2s3y
-3.26458	-2.72757	-3.06007	-2.54024	-2.68542	-2.39582	-2.03879	-2.21042	-2.07833	-1.59576	+	CRF_SHAM	10	10	10	21.2	21.2	21.2	64.241	0	21.896	1319600000	18	2.53259	0.00558146	-0.791753	-4.21554	D0VED2;P38438	D0VED2;P38438	TGF-beta receptor type-2	Tgfbr2
-7.27429	-5.48345	-1.98891	-5.40345	-4.59485	-1.91709	-0.717208	-1.93948	-1.66009	-2.51027	+	CRF_SHAM	17	3	3	60.7	12.6	12.6	29.634	0	31.901	909440000	10	2.10721	0.0119115	-3.20016	-3.52291	D0VYQ0	D0VYQ0		DLST
3.28238	3.69525	3.23371	3.2002	4.10813	4.41049	4.32324	4.43708	4.44394	4.52686	+	CRF_SHAM	4	4	1	14.5	14.5	6.3	36.133	0	119.58	13029000000	76	3.07323	0.0026324	-0.924389	-5.17799	Q8SEZ8;Q8HID1;D2E6L7;P03889;Q8HN20	Q8SEZ8;Q8HID1;D2E6L7;P03889;Q8HN20	NADH-ubiquinone oxidoreductase chain 1	NADH1
-3.98336	-1.00958	-2.39824	-2.50488	-1.5914	-0.599424	-0.727254	-0.152865	-0.35468	-0.21845	+	CRF_SHAM	7	7	7	24.5	24.5	24.5	41.936	0	10.583	2187400000	25	2.1983	0.0100058	-1.88696	-3.66728	D3Z7Z4	D3Z7Z4		Lipt1
1.8485	0.941719	2.05033	1.86241	1.72272	0.532108	0.801735	1.39855	0.774596	0.699389	+	CRF_SHAM	27	27	27	52.4	52.4	52.4	71.654	0	323.31	17805000000	179	2.07818	0.0125883	0.843863	3.47731	D3Z898;D4A2W9	D3Z898;D4A2W9		Samhd1
-5.27876	-5.17975	-4.97835	-3.51278	-3.30662	-2.98636	-3.32203	-3.2532	-2.95655	-2.73939	+	CRF_SHAM	11	10	10	12.6	12	12	102.38	0	7.5079	1169000000	10	1.87715	0.0178727	-1.39974	-3.16625	D3Z8A4	D3Z8A4		Tcaf1
1.14843	0.976069	0.0412764	0.790273	0.739622	1.35759	1.37423	1.45176	1.99908	1.61378	+	CRF_SHAM	6	6	6	42.5	42.5	42.5	12.252	0	4.1411	3379800000	17	2.20307	0.00994919	-0.820153	-3.67489	D3Z8B0	D3Z8B0		Cox16
-1.67783	-0.875421	-1.35666	-0.862451	-0.717004	-0.645761	-0.339484	-0.512999	-0.479502	-0.737284	+	CRF_SHAM	20	20	20	32.5	32.5	32.5	76.079	0	90.187	5406200000	63	1.68083	0.0268821	-0.554867	-2.86925	D3Z8C7;A0A0G2KAW5	D3Z8C7;A0A0G2KAW5		Wdr48
2.6684	2.22973	1.50209	3.03183	2.25345	4.3814	4.17012	4.08593	3.70899	4.2047	+	CRF_SHAM	37	37	37	53.7	53.7	53.7	96.322	0	323.31	82457000000	555	3.65981	0.00107031	-1.77313	-6.35739	D3Z8F1	D3Z8F1		Vill
6.95596	6.5236	6.63716	6.81449	6.23302	7.34998	7.15814	6.95654	7.57742	6.88301	+	CRF_SHAM	10	8	8	40	32.9	32.9	23.381	0	323.31	218010000000	559	1.83369	0.0193613	-0.552172	-3.09999	D3Z8I7	D3Z8I7		Gstt3
0.154684	1.24467	1.36095	0.625958	2.48824	2.36584	2.36991	2.5541	2.98702	2.35639	+	CRF_SHAM	6	6	6	56.4	56.4	56.4	16.182	0	73.573	6086500000	65	1.95069	0.0156299	-1.35175	-3.27913	D3Z8K0;A0A096MJV2;A0A096MJC5;B5DEN7	D3Z8K0;A0A096MJV2;A0A096MJC5;B5DEN7		Pdzd11
3.4589	3.64236	3.659	3.50566	3.25039	2.83526	2.89396	2.59719	2.73592	2.77998	+	CRF_SHAM	12	10	10	59.6	47.2	47.2	23.909	0	259.57	19503000000	172	4.44055	0.000728972	0.734801	8.2087	D3Z8L7	D3Z8L7	Ras-related protein R-Ras	Rras
-5.52662	-5.65998	-7.15106	-6.27657	-3.04337	0.3933	-1.80871	-0.557514	-0.596659	-6.46022	+	CRF_SHAM	2	2	2	18.6	18.6	18.6	12.707	0.0024988	1.8799	405970000	3	1.54805	0.0349902	-3.72556	-2.67117	D3Z8P1	D3Z8P1		Rnf7
-1.36183	-1.38413	-0.707365	-0.597279	0.403089	-0.339951	0.821615	0.115275	0.906078	0.661068	+	CRF_SHAM	11	11	11	21.7	21.7	21.7	58.839	0	94.366	3990100000	41	1.68896	0.0264678	-1.16232	-2.88143	D3Z8W0	D3Z8W0		Paox
-0.977882	-1.66759	-0.296432	-0.303539	-1.52809	-3.61199	-4.40963	-4.35196	-2.42193	-1.93418	+	CRF_SHAM	19	19	19	32.3	32.3	32.3	83.102	0	81.024	3632700000	43	2.47227	0.00617979	2.39123	4.11426	D3Z8X6	D3Z8X6		Dtx3l
-2.45724	-1.85933	-3.46105	-3.46631	-1.90332	-0.284504	-1.02962	-1.7149	-1.85571	-2.0644	+	CRF_SHAM	5	5	5	13.3	13.3	13.3	49.502	0	4.8731	944810000	12	1.47646	0.0405373	-1.23962	-2.56504	D3Z916	D3Z916		Mindy3
1.11315	1.68975	1.0677	0.603781	2.05205	1.93388	2.56503	2.46407	2.67555	2.35721	+	CRF_SHAM	3	3	3	21.7	21.7	21.7	28.399	0	6.5191	6616400000	38	2.30973	0.00823955	-1.09386	-3.84663	D3Z946	D3Z946		Tmem70
4.04006	3.81461	2.71453	2.08439	3.24211	1.77214	1.07127	0.749526	1.53481	0.877894	+	CRF_SHAM	4	4	4	24.9	24.9	24.9	20.771	0	55.611	5341800000	35	2.89581	0.00321236	1.97801	4.85045	D3Z952	D3Z952		Mfap2
-4.24168	-4.75161	-4.29394	-4.74784	-4.53968	-5.92982	-7.40536	-5.36913	-6.27201	-5.7594	+	CRF_SHAM	24	24	21	15.5	15.5	14.2	213.19	0	69.243	1947000000	41	2.69617	0.00409992	1.63219	4.49592	D3Z981;D3ZPX4	D3Z981		Plxna1
3.32738	3.91063	3.59587	3.26983	3.63465	4.80754	4.59704	4.61366	4.43545	4.63726	+	CRF_SHAM	12	12	12	83.8	83.8	83.8	16.604	0	47.991	28411000000	146	4.45317	0.000739336	-1.07052	-8.24174	D3Z9B0	D3Z9B0		Glod5
5.1719	4.4512	5.0531	4.78675	4.10163	2.74515	2.3409	2.40007	1.63576	2.79263	+	CRF_SHAM	46	46	46	61.8	61.8	61.8	94.504	0	323.31	127640000000	722	4.41926	0.000723982	2.33001	8.15323	D3Z9E1	D3Z9E1		Emilin1
0.416635	-1.21639	-1.96627	-0.921925	-6.39012	1.73123	1.07619	1.95533	2.67378	2.96052	+	CRF_SHAM	7	7	7	12.4	12.4	12.4	66.421	0	40.456	4545000000	58	2.02309	0.0137603	-4.09502	-3.39126	D3Z9E5	D3Z9E5		Slc5a8
-0.71451	-1.78526	-1.82845	-1.90831	-1.78689	-4.47863	-5.57585	-3.30546	-3.44102	-1.8755	+	CRF_SHAM	14	14	14	30.8	30.8	30.8	74.522	0	73.162	2937300000	22	1.92257	0.0165698	2.13061	3.23585	D3Z9I3	D3Z9I3		Fgd2
1.57547	2.59108	1.89371	2.32503	3.34	3.7838	3.84798	3.87071	4.31936	4.01615	+	CRF_SHAM	9	9	9	48.8	48.8	48.8	19.289	0	5.5706	20450000000	83	3.02751	0.00273456	-1.62254	-5.09241	D3Z9J8	D3Z9J8		Sat2
-1.31223	-0.731296	0.0715035	0.251218	-0.110081	-4.91343	-2.30764	-4.76257	-4.05733	-6.75363	+	CRF_SHAM	11	11	11	24.9	24.9	24.9	54.007	0	84.535	2331100000	41	3.19985	0.00223661	4.19274	5.41949	D3Z9K4	D3Z9K4		Plekho2
0.139542	0.354642	0.147368	-0.0366044	-0.133484	-1.26354	-0.532358	-0.472357	-0.421731	-0.367681	+	CRF_SHAM	8	8	8	28	28	28	36.036	0	35.951	3325600000	42	2.28454	0.00850336	0.705827	3.80582	D3Z9P1;A0A0G2K4V4	D3Z9P1;A0A0G2K4V4		Kdsr
2.34063	3.11577	1.80571	2.70825	3.28157	4.35039	3.26449	4.24065	4.71849	4.36491	+	CRF_SHAM	1	1	1	2	2	2	43.181	0.00771	1.4913	11844000000	33	2.55041	0.00540279	-1.5374	-4.24566	D3Z9X5;D3ZDM4;F1LTM4	D3Z9X5;D3ZDM4;F1LTM4		RGD1304770
-0.454847	-0.976653	-0.128557	-0.183274	-0.882758	-4.02578	-2.32013	-2.78722	-2.10547	-1.61765	+	CRF_SHAM	17	17	17	38	38	38	70.027	0	73.351	2957900000	44	2.75371	0.00373854	2.04603	4.59666	D3ZA22	D3ZA22		Trim47
-3.70983	-2.75916	-3.72385	-3.46108	-2.63901	-2.3798	-2.27377	-1.71694	-1.85074	-1.87246	+	CRF_SHAM	3	3	3	9.4	9.4	9.4	52.491	0.0085989	1.4503	4448500000	6	2.77599	0.00369739	-1.23985	-4.63597	D3ZA45	D3ZA45	Autophagy-related protein 13	Atg13
1.35787	1.53346	1.32291	1.41102	1.35203	1.12488	1.25719	0.760509	0.883285	0.66998	+	CRF_SHAM	6	6	6	29.6	29.6	29.6	28.367	0	118.49	6926300000	60	2.35473	0.00762701	0.456288	3.91999	D3ZA85	D3ZA85		Nfu1
1.79242	2.47823	2.14252	1.42975	2.35114	2.73807	2.39415	2.28575	2.78498	2.72345	+	CRF_SHAM	4	4	4	34.3	34.3	34.3	15.27	0	8.1756	6374300000	22	1.44498	0.0431467	-0.546467	-2.51848	D3ZA93	D3ZA93		Acot13
-1.37401	-0.539774	-1.29374	-1.56522	-1.29567	-4.23299	-4.55384	-5.5994	-3.58902	-4.70057	+	CRF_SHAM	21	21	21	16.9	16.9	16.9	186.6	0	128.7	4799500000	79	4.70921	0.000711656	3.32148	8.93569	D3ZAA3;Q00918	D3ZAA3;Q00918	Latent-transforming growth factor beta-binding protein 1	Ltbp1
2.04864	3.27716	2.6049	1.87295	2.33832	0.448148	-3.58812	-3.97793	-4.54902	-2.73118	+	CRF_SHAM	26	26	1	43	43	1.2	90.055	0	191.77	17696000000	157	3.38786	0.00170674	5.30801	5.79089	D3ZAF5	D3ZAF5		Postn
3.76156	3.72798	4.00357	3.53169	4.03359	2.57243	2.72122	2.46752	2.41356	2.55869	+	CRF_SHAM	13	12	1	40.7	38.8	3.6	47.501	0	62.596	27998000000	44	5.61765	0.000163265	1.265	11.8158	D3ZAM3	D3ZAM3		Cpb1
-1.1667	-0.769142	-2.37283	-0.392995	-0.344915	1.38971	0.956589	1.71262	1.321	1.21995	+	CRF_SHAM	25	25	25	23.3	23.3	23.3	143.19	0	196.75	12358000000	110	3.46652	0.00159105	-2.32929	-5.95106	D3ZAN2	D3ZAN2		Cdhr2
5.54038	5.48673	5.48398	5.47702	5.22133	5.11742	5.16919	5.06165	5.10224	5.12098	+	CRF_SHAM	37	37	37	56.1	56.1	56.1	90.571	0	323.31	231090000000	1035	3.27362	0.00193875	0.327595	5.56335	D3ZAN3;REV__A0A0G2JW25;REV__D4A237	D3ZAN3		Ganab
3.07753	3.36837	3.4962	3.12643	3.70046	3.73668	3.66199	3.63037	3.85346	3.71467	+	CRF_SHAM	19	17	17	52.4	47.3	47.3	38.066	0	80.03	39472000000	221	1.764	0.0223125	-0.365635	-2.99437	D3ZAP9	D3ZAP9	Glycerol-3-phosphate dehydrogenase [NAD(+)]	Gpd1l
2.80068	3.23014	3.05718	2.95966	3.30811	3.18985	3.66095	3.45462	3.77924	3.81534	+	CRF_SHAM	6	6	6	39.1	39.1	39.1	16.344	0	9.6741	10261000000	77	2.05642	0.0130806	-0.508846	-3.44325	D3ZAQ0	D3ZAQ0		Fundc2
1.14185	1.4541	1.5112	1.95817	0.853914	-2.52896	-1.66283	-2.88903	-2.22334	-1.19152	+	CRF_SHAM	7	7	7	26.9	26.9	26.9	29.653	0	9.7161	2809400000	27	5.00427	0.000460177	3.48299	9.79546	D3ZAQ4	D3ZAQ4	Proteasome assembly chaperone 2	Psmg2
-1.6639	-0.817098	-1.38264	-0.880742	-1.20522	-1.49426	0.348231	0.255012	0.406032	-0.537946	+	CRF_SHAM	3	3	3	26.6	26.6	26.6	14.011	0	14.083	858210000	8	1.41799	0.0456742	-0.985333	-2.4786	D3ZAR9	D3ZAR9		Chrac1
0.559392	0.625602	0.686764	0.305901	0.0391067	0.172869	0.16687	-0.822436	-1.06734	-0.595434	+	CRF_SHAM	32	32	31	35.6	35.6	35	109.42	0	310.96	10854000000	140	1.8264	0.0196693	0.872447	3.0889	D3ZAS8	D3ZAS8		Sart3
-0.948722	-1.49696	-0.768633	-0.725935	-1.21779	-2.79966	-3.38648	-1.63787	-1.29751	-2.05339	+	CRF_SHAM	13	13	13	16.9	16.9	16.9	105.92	0	93.071	3707800000	54	1.73287	0.0240202	1.20338	2.94743	D3ZAX5	D3ZAX5		Cherp
-2.24714	-2.78887	-2.45752	-2.16515	-2.92966	-2.83781	-3.51887	-4.30969	-2.6369	-3.73494	+	CRF_SHAM	4	4	4	14.6	14.6	14.6	41.717	0	7.5707	615090000	12	1.51795	0.0369646	0.889973	2.6265	D3ZB65	D3ZB65	BRCA2 and CDKN1A-interacting protein	Bccip
-4.05377	-2.20131	-3.41325	-3.29338	-2.01961	-1.60481	-2.2021	-2.00944	-1.63831	-2.42701	+	CRF_SHAM	12	12	12	9.2	9.2	9.2	165.33	0	22.545	2317800000	49	1.3968	0.0475762	-1.01993	-2.44731	D3ZBH5	D3ZBH5		Lmtk2
-0.730692	-0.579371	-1.007	-1.00284	-0.917176	-2.38738	-1.72385	-1.58231	-1.37544	-1.29152	+	CRF_SHAM	15	15	15	16.7	16.7	16.7	137.86	0	91.164	5562300000	56	2.3413	0.00775781	0.824685	3.89805	D3ZBL6	D3ZBL6		Nup160
7.10726	6.16671	7.3675	7.03642	6.22951	5.07808	5.24263	5.16151	4.48339	4.8123	+	CRF_SHAM	10	6	6	34.2	23	23	22.649	0	24.671	89550000000	104	3.72345	0.00106445	1.8259	6.4953	D3ZBN0	D3ZBN0	Histone H1.5	H1-5
1.23461	1.44478	1.10091	0.860682	1.23044	-0.425582	-0.0413556	0.054279	0.906078	-2.87698	+	CRF_SHAM	4	4	4	30	30	30	15.806	0	6.4699	1803900000	33	1.47173	0.0408927	1.651	2.55804	D3ZBN4	D3ZBN4		Erg28
3.28718	2.64141	3.23956	3.04388	2.30815	2.34633	1.66458	1.2425	2.08963	0.789258	+	CRF_SHAM	29	29	29	39.2	39.2	39.2	99.066	0	179.48	46227000000	247	2.26812	0.00873209	1.27757	3.77928	D3ZBS2;Q63416;CON__Q0V8M9	D3ZBS2;Q63416	Inter-alpha-trypsin inhibitor heavy chain H3	Itih3
-0.0802054	0.166185	0.32113	0.303407	0.339869	0.87864	0.428021	0.649585	0.345728	0.878957	+	CRF_SHAM	24	24	24	31.8	31.8	31.8	97.513	0	172.08	11532000000	130	1.85614	0.0186227	-0.426109	-3.13418	D3ZBT9;F1MAH5;B6ID03	D3ZBT9;F1MAH5		Ppp6r3
-3.01514	1.07488	-1.04867	-6.07104	-1.01034	1.27052	1.34889	0.790458	0.875996	1.07425	+	CRF_SHAM	2	2	2	26.2	26.2	26.2	12.133	0	323.31	511230000	13	1.46975	0.0410685	-3.08608	-2.55511	D3ZBW5	D3ZBW5		LOC685203
1.89575	2.18533	2.17733	2.16243	2.07983	2.99852	3.07765	3.19529	3.12095	3.10448	+	CRF_SHAM	28	28	26	48.3	48.3	45.3	74.829	0	162.9	39337000000	277	6.59726	0	-0.999242	-15.8369	D3ZC55	D3ZC55		Hspa12a
-2.0626	-0.307677	-1.73327	-1.65079	-1.93761	-0.302195	-0.466246	-0.511119	-0.283047	-1.11231	+	CRF_SHAM	7	7	7	25	25	25	37.112	0	34.753	2069800000	37	1.67702	0.0271231	-1.0034	-2.86354	D3ZC81	D3ZC81		Pex10
3.86348	4.53235	4.26959	4.11389	4.73549	4.90296	5.14254	5.06211	4.49313	4.88486	+	CRF_SHAM	13	13	13	60.7	60.7	60.7	30.104	0	164.05	55947000000	256	1.8536	0.0186601	-0.59416	-3.13031	D3ZCA0	D3ZCA0		Plpbp
3.07792	3.03486	3.5016	2.67061	2.7284	0.224488	0.424158	1.09966	0.783677	0.791748	+	CRF_SHAM	44	44	38	33	33	29.8	183.96	0	323.31	61406000000	534	5.36619	0.000537313	2.33793	10.9469	D3ZXD2;D3ZCF8	D3ZXD2;D3ZCF8		Abca8a
-2.03741	-1.68155	-1.99446	-2.16068	-1.37112	-1.67906	-0.235267	-0.227088	0.0986899	0.0947713	+	CRF_SHAM	23	23	20	20	20	18.2	173.59	0	77.289	5970500000	49	2.43412	0.00655698	-1.45945	-4.05077	D4A1V5;D3ZJJ7;D3ZSN6;D3ZYN2;D3ZCG2;D4ADI4	D4A1V5;D3ZJJ7;D3ZSN6;D3ZYN2;D3ZCG2	Kinesin-like protein	Kif21a
-1.53755	-1.15834	-1.32539	-1.22118	-1.26201	-0.589744	-0.871486	-0.425313	-0.495921	-0.818721	+	CRF_SHAM	37	37	37	25.5	25.5	25.5	188.24	0	106.59	10037000000	155	3.50707	0.00137143	-0.660655	-6.03477	D3ZCG3;D3ZKH2	D3ZCG3;D3ZKH2		Mon2
-3.60357	-2.49037	-2.66432	-2.36335	-2.49759	-2.13501	-0.737666	-1.26523	-1.72154	-2.23307	+	CRF_SHAM	3	3	3	11.9	11.9	11.9	26.021	0.0027332	1.8639	553290000	4	1.82328	0.0198263	-1.10534	-3.08416	D3ZCG4	D3ZCG4		Spag7
2.05536	2.99352	2.28313	2.54575	3.3347	4.37062	4.67815	4.54794	4.83982	4.78396	+	CRF_SHAM	26	26	26	55.7	55.7	55.7	57.462	0	194.17	71627000000	438	4.38927	0.000707965	-2.0016	-8.07561	D3ZCI0;Q63060;A0A0G2KA23;A0A0G2K785;Q68FP7;D3Z8F7	D3ZCI0;Q63060;A0A0G2KA23;A0A0G2K785	Glycerol kinase	Gk
1.98387	2.38316	1.76056	1.86081	2.51283	1.45128	-0.749176	-1.061	-0.977806	1.70189	+	CRF_SHAM	2	2	2	7.5	7.5	7.5	16.911	0	18.003	5559900000	35	1.89544	0.01724	2.02721	3.19423	D3ZCI9	D3ZCI9		Myl10
1.00273	2.26792	1.32959	1.72362	-0.320692	0.386251	-0.202138	-0.367178	-0.113627	0.383931	+	CRF_SHAM	3	3	3	24.5	24.5	24.5	17.364	0	17.649	2690700000	31	1.47422	0.040741	1.18318	2.56172	D3ZCL3	D3ZCL3	U1 small nuclear ribonucleoprotein C	Snrpc
-5.02561	-4.2627	-4.15737	-5.16285	-6.1945	-3.80416	-2.64787	-2.62497	-2.61625	-3.64147	+	CRF_SHAM	5	5	5	12.3	12.3	12.3	48.918	0	6.5985	432130000	8	2.49861	0.00592898	-1.89366	-4.15835	Q5PQK7;D3ZCT9	Q5PQK7;D3ZCT9		Gal3st1
5.8097	6.09589	5.72229	5.85104	5.77477	6.30589	6.20891	6.26143	6.40135	6.47483	+	CRF_SHAM	9	9	9	65.5	65.5	65.5	13.04	0	323.31	61683000000	307	3.46548	0.00158852	-0.479744	-5.94892	D3ZCZ9;P52504	D3ZCZ9		LOC100912599
-0.122454	-1.02042	-0.097892	-0.505067	-0.77395	-1.93588	-2.21893	-3.36217	-1.90871	-3.23254	+	CRF_SHAM	20	20	19	35.5	35.5	33.5	90.221	0	84.717	5227600000	59	3.26562	0.0020448	2.02769	5.54764	D4ACC2;D3ZD05;Q3B7V4	D4ACC2;D3ZD05		Kank2
3.98982	3.77562	4.18972	4.05745	3.05106	2.82579	2.74839	2.81523	2.50605	2.98279	+	CRF_SHAM	9	9	9	46	46	46	24.973	0	271.91	23277000000	197	2.86551	0.0032928	1.03708	4.79571	D3ZD11	D3ZD11		Spcs2
0.336793	-0.566256	-0.67497	-1.03737	-0.970137	-3.3813	-4.63683	-4.45456	-3.8873	-3.59898	+	CRF_SHAM	29	29	29	20.9	20.9	20.9	164.99	0	44.808	7806900000	110	5.0337	0.000380952	3.40941	9.88498	D3ZD31	D3ZD31		Mrc1
-0.780543	-0.738785	0.214916	-0.431533	-1.16579	-1.22355	-1.20741	-1.24576	-1.63815	-1.42536	+	CRF_SHAM	27	27	27	30.4	30.4	30.4	138.6	0	123.83	10071000000	98	1.85748	0.0185815	0.767698	3.13622	D3ZD40	D3ZD40		Papln
2.75748	2.45765	2.9083	2.71171	2.49163	2.27164	2.13225	2.14385	2.34274	2.10725	+	CRF_SHAM	21	21	21	49.7	49.7	49.7	54.244	0	323.31	28291000000	239	2.89304	0.00323608	0.465809	4.84543	D3ZD73	D3ZD73		Ddx6
0.557482	0.863272	0.884947	0.621008	0.500128	-1.38932	-2.4525	-2.54914	-2.28621	-1.17194	+	CRF_SHAM	7	7	7	13.8	13.8	13.8	49.405	0	9.9055	3387800000	28	4.7068	0.000707317	2.65519	8.92892	D3ZD83	D3ZD83		Mfsd10
2.02961	2.78377	2.77159	2.53238	3.24776	3.72902	3.99209	4.08535	4.38737	3.60141	+	CRF_SHAM	7	7	7	8.8	8.8	8.8	62.501	0	240.14	20042000000	174	3.14968	0.00234731	-1.28602	-5.323	D3ZDC2	D3ZDC2		Slc43a2
-4.47688	-4.66028	-6.65574	-6.55302	-4.51794	-2.49411	-2.33029	-3.13006	-3.14775	-2.62931	+	CRF_SHAM	2	2	2	2.5	2.5	2.5	108.55	0.0098218	1.3956	321910000	1	2.9485	0.00298477	-2.62647	-4.94645	D3ZDH4	D3ZDH4	Receptor protein-tyrosine kinase	Epha1
0.35698	0.0147179	0.371413	0.174427	0.103391	-0.0697419	-0.523013	-0.766228	-0.75761	-0.471533	+	CRF_SHAM	6	6	6	20.6	20.6	20.6	42.824	0	21.805	3320300000	49	2.96601	0.0029465	0.721811	4.97858	D3ZT07;D3ZDH8;Q9JJM9-3;Q9JJM9;Q9JJM9-2	D3ZT07;D3ZDH8;Q9JJM9-3;Q9JJM9;Q9JJM9-2	Septin-5	Sept5
-0.0658983	-0.477245	-0.801379	-0.0336393	-1.11936	-1.96745	-4.12674	-2.65231	-3.09519	-2.34875	+	CRF_SHAM	7	7	7	13.8	13.8	13.8	70.837	0	25.554	1959300000	37	3.23208	0.00214872	2.33858	5.48206	D3ZDJ4;A0A0G2JW71	D3ZDJ4;A0A0G2JW71		Unc93b1
-0.164858	0.699546	-0.727012	0.0354604	-0.476915	2.242	1.04822	1.61476	1.43003	0.858239	+	CRF_SHAM	14	14	14	49.3	49.3	49.3	37.543	0	129.67	6853600000	60	2.7316	0.00383639	-1.5654	-4.55781	D3ZDM7	D3ZDM7		Ddo
0.897985	1.06305	1.27642	1.14551	1.35066	1.35716	1.44876	1.63872	1.63576	1.73156	+	CRF_SHAM	6	6	6	27.5	27.5	27.5	23.288	0	61.548	4787100000	76	2.36941	0.00744156	-0.415666	-3.94404	D3ZDR2	D3ZDR2		Chmp6
2.56219	2.27832	2.45477	2.07766	1.99919	1.61867	1.81263	1.60719	1.63393	2.10427	+	CRF_SHAM	5	5	5	31.8	31.8	31.8	16.027	0	54.006	5181700000	52	2.17144	0.0105724	0.519089	3.62451	D3ZDU5;Q9EPC6	D3ZDU5;Q9EPC6	Profilin;Profilin-2	Pfn2
0.329172	-0.649002	2.61704	1.87618	-2.27053	-1.71692	-2.39763	-2.98527	-2.93288	-4.71502	+	CRF_SHAM	3	3	3	38.5	38.5	38.5	10.693	0	13.929	1497000000	22	1.9692	0.0150492	3.33012	3.30769	D3ZE02	D3ZE02		LOC100361913
-2.25601	-3.2602	-2.3113	-2.91544	-2.2287	-3.4521	-5.40693	-4.45384	-5.12856	-4.47448	+	CRF_SHAM	25	25	25	12	12	12	259.31	0	81.727	4668600000	56	2.98013	0.00289121	1.98885	5.00458	D3ZE04	D3ZE04		Col7a1
6.14691	6.61412	6.71207	6.90213	6.97377	6.89978	7.29113	7.23457	7.34013	7.35646	+	CRF_SHAM	10	10	10	60.4	60.4	60.4	16.776	0	57.646	136330000000	603	1.96322	0.0152062	-0.554614	-3.29846	D3ZE15;F1LZC5	D3ZE15;F1LZC5		Ndufa13
-2.24423	-1.3402	-2.25922	-1.88037	-0.610931	-0.351249	-1.06757	-0.755679	0.157063	-0.32317	+	CRF_SHAM	7	7	7	11	11	11	89.24	0	58.769	2431200000	11	1.8948	0.0172481	-1.19887	-3.19325	D3ZE20;A0A0G2JXL2	D3ZE20;A0A0G2JXL2		Nfatc1
-3.30472	-3.54158	-2.19759	-2.04644	-2.86651	-2.36909	-1.24086	-1.73001	-1.92939	-2.29037	+	CRF_SHAM	14	14	14	22.4	22.4	22.4	104.29	0	57.318	2511900000	52	1.39909	0.0473548	-0.879424	-2.45069	F1LVA8;D3ZE30;Q63767-2;Q63767;A0A0G2K810;Q5U2Y4;A0A0G2JZL7	F1LVA8;D3ZE30;Q63767-2;Q63767	Breast cancer anti-estrogen resistance protein 1	Bcar1
-1.06132	-1.15762	-0.965662	-0.337744	-0.774691	-0.0125854	-0.118415	-0.0331891	-0.166063	0.0619785	+	CRF_SHAM	15	15	15	23.5	23.5	23.5	87.546	0	211.93	5737100000	77	3.167	0.00226214	-0.805753	-5.35621	D3ZE49	D3ZE49		Trappc12
1.8648	1.63632	1.53334	1.6677	1.50754	1.1398	0.982284	0.67024	0.560033	1.10249	+	CRF_SHAM	16	16	16	57.5	57.5	57.5	43.205	0	125	11439000000	123	3.31696	0.00181619	0.750969	5.64897	D3ZE72	D3ZE72	Methionine aminopeptidase 1	Metap1
-2.41168	-0.977749	-0.680765	-0.731407	-0.599115	1.26156	0.316174	0.447008	-0.165749	0.297426	+	CRF_SHAM	13	13	13	38	38	38	54.229	0	157.53	4011000000	63	2.20645	0.00986466	-1.51143	-3.68028	D3ZEH2	D3ZEH2		Foxred1
-1.67902	0.0212096	-0.821647	-0.385248	0.309306	0.919489	1.03987	0.741812	0.223293	1.15642	+	CRF_SHAM	5	5	5	29.5	29.5	29.5	23.092	0	24.975	1865000000	30	2.05844	0.0130155	-1.32726	-3.4464	D3ZEH6	D3ZEH6		Nudt8
1.3723	1.61814	1.18895	0.620894	1.52995	2.16533	2.44501	1.92849	2.02256	1.98805	+	CRF_SHAM	9	9	9	23.5	23.5	23.5	37.551	0	73.321	10703000000	86	2.53817	0.00552505	-0.843841	-4.22495	D3ZEJ2	D3ZEJ2		Mcur1
-4.52298	-3.49908	-6.50913	-4.03759	-4.17697	-1.59744	-0.850714	-1.10184	-0.983139	-1.17985	+	CRF_SHAM	4	4	4	15.1	15.1	15.1	30.018	0	9.5415	513080000	21	3.67976	0.00109381	-3.40655	-6.40038	D3ZEJ6	D3ZEJ6		Asb13
-3.74894	-3.29384	-2.76411	-2.82234	-4.46874	-1.05798	-0.808862	-2.41692	-2.16495	-1.54328	+	CRF_SHAM	8	8	8	26	26	26	44.43	0	41.789	1082300000	14	2.47167	0.00617549	-1.8212	-4.11326	D3ZEJ9	D3ZEJ9		RGD1310429
-3.69343	-5.33197	-3.70341	-4.51966	-5.2329	-5.5037	-5.27962	-6.25256	-5.68061	-5.93312	+	CRF_SHAM	2	2	2	2.1	2.1	2.1	141.01	0.0028514	1.8613	331240000	3	1.86047	0.018545	1.23365	3.14079	D3ZEM6	D3ZEM6		Trps1
-2.85046	-2.4859	-2.96034	-2.909	-2.4707	-3.72576	-3.42658	-3.47117	-5.02483	-3.06082	+	CRF_SHAM	11	11	11	17.9	17.9	17.9	92.058	0	67.404	1129600000	23	1.66252	0.0280016	1.00655	2.84182	D3ZEM8	D3ZEM8		Tsr1
-1.4009	-1.27709	-0.198467	-0.217616	-0.325664	-2.17718	-2.5089	-2.15328	-2.13984	-2.16817	+	CRF_SHAM	14	14	1	20.9	20.9	2	101.06	0	74.353	4141800000	48	3.27155	0.00196817	1.54553	5.55929	D3ZEW3	D3ZEW3		Tcaf2
1.98593	2.21293	1.31949	0.878409	1.98354	0.201101	0.515236	0.687108	1.04889	0.641934	+	CRF_SHAM	37	37	37	28.1	28.1	28.1	173.5	0	142.13	47551000000	91	2.22967	0.00940706	1.05721	3.71745	D3ZEY0	D3ZEY0		Ccdc141
-4.73979	-6.56842	-7.07283	-4.5995	-4.31821	-2.85545	-2.48312	-2.82439	-2.13327	-3.30335	+	CRF_SHAM	4	4	4	6.4	6.4	6.4	102.54	0	8.1148	666300000	17	2.74327	0.00378151	-2.73983	-4.5783	D3ZEY4	D3ZEY4	Diacylglycerol kinase	Dgkq
2.7112	2.74718	2.88985	2.86195	3.04107	3.07869	2.97962	3.12485	3.14732	3.10793	+	CRF_SHAM	6	6	6	68.6	68.6	68.6	16.39	0	323.31	10632000000	69	2.18005	0.0104073	-0.237434	-3.6382	D3ZF11	D3ZF11		Lamtor5
4.6682	5.14835	5.40968	5.03242	4.26934	2.59834	2.39419	2.92412	2.3773	2.69077	+	CRF_SHAM	4	4	4	21.7	21.7	21.7	20.327	0	14.471	14432000000	71	5.18233	0.000409091	2.30865	10.3479	D3ZF12	D3ZF12		Spcs3
-4.27172	-4.28832	-3.99179	-4.54202	-3.18876	-2.27974	-0.957794	-0.839197	-1.20447	-1.27176	+	CRF_SHAM	29	29	28	19.4	19.4	19.1	213.04	0	173.51	5252900000	99	4.33657	0.000645161	-2.74593	-7.94064	D3ZF86	D3ZF86		Arfgef3
-3.05869	-1.31797	-1.90673	-2.40338	-1.58887	-0.829566	-0.612415	-0.58795	-0.0885326	-0.961228	+	CRF_SHAM	20	17	17	20.4	18.2	18.2	129.15	0	73.789	4233100000	62	2.51985	0.00568889	-1.43919	-4.19405	D3ZFC5	D3ZFC5	Phospholipid-transporting ATPase	Atp11c
2.52504	1.90325	2.57272	1.7514	1.18354	1.5242	0.950365	0.689119	1.34998	0.265349	+	CRF_SHAM	25	25	25	44.2	44.2	44.2	92.368	0	281.76	24126000000	230	1.76645	0.0221857	1.03139	2.99808	D3ZFH5;Q498S9;CON__Q9TRI1	D3ZFH5		Itih2
4.93395	5.31849	4.97724	5.14898	5.07221	5.31944	5.65916	5.55185	5.43894	5.35173	+	CRF_SHAM	30	30	30	61.3	61.3	61.3	60.42	0	323.31	169620000000	965	2.41663	0.00675834	-0.374055	-4.02181	D3ZFJ6	D3ZFJ6		Lactb
3.51403	3.2699	3.69131	3.33714	3.45071	2.33852	2.55821	2.15222	2.00622	2.34796	+	CRF_SHAM	2	2	2	8	8	8	18.1	0	3.9187	4132000000	32	5.01624	0.00037037	1.17199	9.83177	D3ZFK5	D3ZFK5		Spcs1
2.16485	2.9702	2.34759	2.53513	2.69789	3.00825	3.0821	2.97037	3.0098	2.73841	+	CRF_SHAM	15	15	15	40.5	40.5	40.5	48.848	0	213.84	22733000000	221	1.61489	0.0306935	-0.418654	-2.77065	D3ZFK9	D3ZFK9		Amn
2.25751	2.22628	1.94185	1.974	2.08488	1.30707	1.24153	0.917749	0.169457	1.09899	+	CRF_SHAM	15	15	15	23.5	23.5	23.5	91.658	0	46.77	20332000000	24	3.15964	0.00232289	1.14994	5.34208	D3ZFP4	D3ZFP4	DNA helicase	Mcm3
6.35346	6.49338	6.26509	6.39677	6.46708	6.76911	6.99835	6.9261	7.32323	6.81379	+	CRF_SHAM	14	14	14	50.3	50.3	50.3	35.434	0	323.31	202340000000	812	3.17684	0.00226258	-0.570961	-5.37511	D3ZFQ8	D3ZFQ8		Cyc1
1.56082	1.97614	1.06126	1.4721	1.62577	2.47704	2.21495	2.16053	2.42	2.17419	+	CRF_SHAM	15	15	15	47.3	47.3	47.3	36.407	0	198.49	13841000000	134	2.78635	0.00358428	-0.750123	-4.65431	D3ZFR9	D3ZFR9		Rdh13
-4.73507	-6.02506	-5.48319	-5.35051	-4.87831	-3.00995	-2.85554	-1.75799	-4.59435	-4.40085	+	CRF_SHAM	6	5	5	20.2	18.4	18.4	37.335	0	16.209	324350000	5	2.04787	0.0131941	-1.97069	-3.42988	Q3KR57;D3ZG10	Q3KR57;D3ZG10		Grap2
5.70845	5.6892	5.7919	5.87392	6.19175	6.26527	6.40903	6.38959	6.71776	6.5729	+	CRF_SHAM	21	21	21	68.9	68.9	68.9	30.226	0	304.03	176530000000	650	3.0538	0.00269316	-0.619865	-5.14151	D3ZG43	D3ZG43		Ndufs3
-1.53632	-1.27704	-1.58206	-1.34943	-1.12051	-0.806272	-1.08081	-0.851703	-1.227	-0.466816	+	CRF_SHAM	40	40	40	17.6	17.6	17.6	332.37	0	202.36	9709600000	127	1.85746	0.0185731	-0.486551	-3.13619	D3ZG78	D3ZG78		Zzef1
-4.53981	-2.88645	-4.34023	-5.60888	-3.38809	-2.18407	-2.9987	-2.40375	-1.72978	-2.7969	+	CRF_SHAM	9	9	9	24.4	24.4	24.4	56.882	0	29.338	914320000	14	1.96309	0.0152027	-1.73005	-3.29826	D3ZG95;Q5BJV0	D3ZG95;Q5BJV0		Micu3
4.43077	3.93662	3.78315	4.31344	3.49657	1.5077	0.338512	0.690056	-0.101534	0.627826	+	CRF_SHAM	7	7	7	18.7	18.7	18.7	39.725	0	124.05	13377000000	62	5.3036	0.000493151	3.37959	10.7396	O70509;D3ZGF1;F1LSA1;O08779;P26051-2;P26051;Q62913	O70509;D3ZGF1;F1LSA1;O08779;P26051-2;P26051	CD44 antigen	Cd44
-3.83238	-2.0742	-3.4554	-2.82034	-2.47889	-1.21824	-0.907491	-1.24163	-1.6353	-1.28097	+	CRF_SHAM	4	4	4	6.5	6.5	6.5	62.594	0	4.4561	1390200000	5	2.94204	0.00303421	-1.67552	-4.93461	D3ZGK0	D3ZGK0		Znf768
-2.77543	-3.75291	-2.41161	-2.31041	-3.49246	-3.30863	-3.70684	-4.99359	-4.84316	-4.62492	+	CRF_SHAM	8	8	8	12.5	12.5	12.5	73.55	0	17.836	949490000	14	1.80479	0.0206389	1.34686	3.05611	D3ZGL1	D3ZGL1		Arhgap25
-1.49759	-1.21755	-2.62026	-2.84316	-2.06391	-1.19841	-0.789633	-1.1865	-0.0641814	-0.832158	+	CRF_SHAM	4	4	4	13	13	13	31.089	0	4.009	1063000000	19	1.96261	0.0152398	-1.23432	-3.29752	D3ZGQ2	D3ZGQ2		Tk2
-2.58218	-3.14582	-2.18546	-2.21944	-0.882359	0.698973	-0.485177	0.767614	0.633966	-0.851456	+	CRF_SHAM	5	5	5	14.6	14.6	14.6	33.257	0.0043504	1.762	2399600000	12	2.79233	0.00357118	-2.35584	-4.66492	D3ZH12	D3ZH12		Nosip
5.04948	5.04589	5.16381	5.18047	4.501	3.04575	2.77733	3.56312	3.43378	2.97935	+	CRF_SHAM	20	20	20	74.8	74.8	74.8	36.315	0	323.31	72973000000	369	4.90305	0.000566929	1.82826	9.49292	D3ZH41	D3ZH41		Ckap4
-4.22421	-5.15851	-3.57984	-5.84564	-4.59469	-1.95854	-2.02094	-3.19964	-2.22228	-4.68672	+	CRF_SHAM	8	8	8	5.9	5.9	5.9	149.53	0.0035545	1.8284	955680000	8	1.68673	0.0265859	-1.86296	-2.87809	D3ZH46	D3ZH46		Ibtk
-2.27084	-1.28274	-1.91872	-1.79093	-2.16466	-0.296399	0.370747	-0.290931	1.08437	-1.09544	+	CRF_SHAM	5	5	5	28.4	28.4	28.4	27.586	0	106.45	2062100000	13	2.72543	0.0038807	-1.84005	-4.54699	D3ZH75	D3ZH75		Akt1s1
-6.43614	1.39156	-4.54669	-4.09562	-2.38902	2.52246	1.7418	1.70157	-0.0290817	2.19417	+	CRF_SHAM	18	17	17	57.1	54.2	54.2	36.128	0	256.43	6763200000	82	2.07979	0.0125862	-4.84136	-3.47984	D3ZHD1	D3ZHD1	Annexin	Anxa13
0.351104	-0.675896	-0.466634	-1.05012	-0.163286	-2.73618	-1.84219	-2.14345	-2.88804	-2.28217	+	CRF_SHAM	20	20	20	34.1	34.1	34.1	86.263	0	117.03	5737800000	62	3.71592	0.00107819	1.97744	6.47886	D3ZHG3	D3ZHG3		Ptk7
-1.38787	-0.885252	-0.621679	-0.703396	-0.965065	-1.62495	-2.33209	-1.90454	-1.39984	-2.12182	+	CRF_SHAM	2	2	2	26.5	26.5	26.5	13.028	0	3.4844	398990000	7	2.69995	0.00410057	0.963996	4.5025	D3ZHI6	D3ZHI6		Ctla2a
-0.450833	0.206707	-0.702663	-0.700611	0.187108	0.200472	0.142626	0.237291	0.369636	0.277188	+	CRF_SHAM	27	27	27	29.2	29.2	29.2	128.37	0	78.282	11707000000	135	1.48644	0.0396709	-0.537501	-2.57982	D3ZHI8;A0A0G2K1K5	D3ZHI8;A0A0G2K1K5		Trappc11
-6.09201	-4.28787	-5.34332	-6.75255	-4.33867	-2.50855	1.78229	1.65728	-2.49177	-4.07057	+	CRF_SHAM	3	3	2	4.6	4.6	3.1	58.398	0.0016823	1.9986	1593100000	6	1.95277	0.0155833	-4.23662	-3.28233	D3ZHL1	D3ZHL1		Ksr1
-2.71163	-6.53958	-4.50554	-5.26035	-4.73354	-2.04591	-1.09867	-2.59366	-4.27757	-2.77783	+	CRF_SHAM	8	8	8	19.3	19.3	19.3	53.419	0	8.6613	579660000	9	1.57427	0.0334517	-2.1914	-2.71014	D3ZHP7	D3ZHP7	Serine/threonine-protein kinase ULK3	Ulk3
-1.37247	-1.43179	-1.38413	-1.13386	-0.598189	-0.411823	-0.327619	-0.24099	-0.518666	-0.811386	+	CRF_SHAM	15	15	15	29.6	29.6	29.6	73.978	0	86.185	3843700000	59	2.35667	0.00763378	-0.721992	-3.92316	D3ZHQ5	D3ZHQ5	Beta-galactosidase	Glb1l2
-3.3597	-1.61744	-2.29176	-2.34236	-1.52904	-0.751372	-0.169676	-0.490263	-1.09348	-0.474398	+	CRF_SHAM	4	4	4	11.7	11.7	11.7	44.073	0	3.1772	1581200000	5	2.69494	0.00409976	-1.63222	-4.49378	D3ZHV0	D3ZHV0		Nupl2
-4.29336	-3.49468	-5.8543	-4.38326	-6.71061	-1.87557	-1.59276	-3.51461	-1.46148	-0.89267	+	CRF_SHAM	5	5	5	17.6	17.6	17.6	34.953	0	7.182	560090000	9	2.5307	0.00558496	-3.07983	-4.21233	D3ZHV7	D3ZHV7		Sdsl
-5.03117	-4.4761	-3.89783	-5.68159	-5.08294	-3.73925	-2.98824	-3.25358	-4.08963	-3.06063	+	CRF_SHAM	12	12	12	15.5	15.5	15.5	102.16	0	22.908	1377400000	14	2.29272	0.00841328	-1.40766	-3.81905	D3ZHY6	D3ZHY6		Ddx54
2.6985	3.17074	3.09527	2.83186	3.09836	3.4254	3.22077	3.4242	3.34634	3.1159	+	CRF_SHAM	13	13	13	48.8	48.8	48.8	37.702	0	170.95	20445000000	193	1.76916	0.0220418	-0.327577	-3.00217	D3ZI16	D3ZI16		Cops6
0.726408	0.185498	0.182421	0.750715	-0.333538	-0.583601	-1.52994	-0.663523	-2.26844	-0.505038	+	CRF_SHAM	13	13	13	34.9	34.9	34.9	55.415	0	44.738	7102600000	54	2.12151	0.0115822	1.41241	3.54546	D3ZI68	D3ZI68		Prpf31
0.613249	3.07714	2.02973	2.36794	0.863899	6.28499	5.71698	5.0819	6.33403	2.82519	+	CRF_SHAM	2	2	2	7.3	7.3	7.3	33.169	0	2.8923	50922000000	52	2.6094	0.00474277	-3.45823	-4.34611	D3ZIC9	D3ZIC9		Zc3hav1l
0.078119	0.360674	0.217538	0.294226	0.183145	-2.99419	-5.47375	-3.76983	-3.33691	-5.63357	+	CRF_SHAM	23	23	23	34.2	34.2	34.2	87.328	0	323.31	6845900000	126	4.39538	0.000711111	4.46839	8.09137	D3ZIE9	D3ZIE9		Aldh18a1
2.80585	2.91125	1.55758	2.39391	2.43112	4.49782	3.9991	3.8991	3.01961	3.77487	+	CRF_SHAM	11	11	11	60.8	60.8	60.8	31.779	0	323.31	19569000000	126	2.52704	0.00560058	-1.41816	-4.20616	D3ZIL6	D3ZIL6		Echdc2
0.123583	0.414556	0.553537	0.476445	-0.193912	-1.72695	-1.39235	-0.863074	-2.49131	-1.73427	+	CRF_SHAM	12	12	12	25.1	25.1	25.1	74.384	0	92.88	3818500000	51	3.68518	0.0011004	1.91643	6.41211	D3ZIP2	D3ZIP2		Cd180
2.04998	2.49177	2.86137	2.41166	2.53312	1.47778	1.59765	1.77546	1.40183	1.81719	+	CRF_SHAM	11	11	11	37.2	37.2	37.2	38.108	0	323.31	12044000000	164	3.28685	0.00188204	0.855599	5.5894	D3ZIP8	D3ZIP8		Endod1
-0.0113913	-0.181526	0.152689	-0.243368	-0.220735	-0.753316	-0.680671	-0.630814	-1.25386	-1.22326	+	CRF_SHAM	4	4	4	47.5	47.5	47.5	13.346	0	4.9742	1007300000	22	3.07747	0.00262332	0.807519	5.18597	D3ZIU2	D3ZIU2		Psmg3
0.595391	0.13137	0.135653	-0.299082	0.14049	-0.599315	-0.838811	-3.33775	-1.11549	-1.18618	+	CRF_SHAM	4	4	4	16.7	16.7	16.7	20.488	0	12.923	3544400000	30	1.79509	0.0209074	1.55627	3.04141	D3ZIX4	D3ZIX4		H1fx
7.45134	6.86536	8.54903	8.3431	7.12727	6.71317	6.60859	5.74711	6.98697	6.59705	+	CRF_SHAM	11	1	1	58.1	23.5	23.5	15.388	0	180.8	105920000000	78	1.69848	0.0259374	1.13664	2.89573	D3ZJ08	D3ZJ08	Histone H3	Hist2h3c2
2.0209	1.77412	1.91748	1.7048	1.4335	0.979203	0.521156	0.487114	0.814122	0.848099	+	CRF_SHAM	29	28	28	39.1	38.3	38.3	93.95	0	323.31	21973000000	240	4.14663	0.000745981	1.04022	7.46896	D3ZJ32	D3ZJ32		Esyt2
-1.90277	-1.82338	-1.70849	-1.04327	-2.04943	-1.2073	-0.755434	-1.24586	-0.825511	-1.55932	+	CRF_SHAM	20	20	20	28.2	28.2	28.2	89.896	0	136.74	4362400000	70	1.4772	0.0404715	-0.586782	-2.56613	D3ZJ50	D3ZJ50		Pkp3
0.316198	0.180632	0.238619	0.319684	0.603002	-0.27103	-0.41045	-0.116334	-0.705486	-0.488274	+	CRF_SHAM	20	20	19	22	22	20.8	108.47	0	129.03	8673000000	92	3.4527	0.00158372	0.729942	5.92272	D3ZJ92	D3ZJ92		Prpf40a
0.18742	0.51722	0.979441	0.934529	0.062898	-1.12347	-2.85763	-5.90296	-1.49393	-4.34332	+	CRF_SHAM	6	6	6	31.3	31.3	31.3	18.694	0	11.975	4245400000	28	2.42475	0.00671141	3.68056	4.03525	D3ZJB1	D3ZJB1		Mfap5
6.65763	6.65427	6.87422	6.66489	6.56707	6.10288	6.41773	6.31548	6.48974	6.15977	+	CRF_SHAM	10	10	5	56.2	56.2	27	15.733	0	16.334	101160000000	178	2.59177	0.00485973	0.386495	4.31598	Q642E2;D3ZJD3;P17702;D3ZEI0;Q6TUD7	Q642E2;D3ZJD3;P17702;D3ZEI0	60S ribosomal protein L28	Rpl28
-2.90702	-1.37667	-2.61719	-2.19424	-1.32923	-0.743296	-0.477925	-0.609984	-0.550768	-0.4148	+	CRF_SHAM	3	3	3	5.5	5.5	5.5	73.419	0.004691	1.735	1980900000	20	2.81158	0.00350984	-1.52551	-4.69913	D3ZJE0	D3ZJE0	alpha-1,2-Mannosidase	Edem1
2.41652	2.51333	2.87136	1.68636	2.33643	1.69557	1.0081	1.20462	1.56517	1.14401	+	CRF_SHAM	16	16	16	42.1	42.1	42.1	47.573	0	88.096	18875000000	179	2.68157	0.00415262	1.0413	4.47053	D3ZJF9	D3ZJF9		Gla
-3.74758	-4.67419	-4.97144	-4.62771	-3.86532	-3.25135	-1.59923	-3.60323	-3.32274	-2.92783	+	CRF_SHAM	9	8	8	14.3	13.4	13.4	95.971	0	85.634	630000000	20	2.00633	0.0142375	-1.43637	-3.36522	D3ZJG4	D3ZJG4		Pacs2
2.45421	3.09587	2.46766	2.67153	3.33275	3.16292	3.21963	3.17006	3.44631	3.49569	+	CRF_SHAM	4	4	4	27	27	27	21.185	0	89.296	8976300000	82	1.50483	0.038112	-0.494522	-2.60706	D3ZJZ0	D3ZJZ0		Tmem205
0.424615	0.513314	0.436891	0.324617	0.180148	1.42749	1.06509	1.08626	1.13049	1.36651	+	CRF_SHAM	14	14	12	34.5	34.5	32.5	57.609	0	64.087	7148900000	122	4.67526	0.000690476	-0.839252	-8.84098	D3ZK45;Q5FVG2-2;Q5FVG2	D3ZK45;Q5FVG2-2;Q5FVG2	Band 4.1-like protein 5	Epb41l5
-0.956733	-0.839728	-2.02081	-1.20312	-2.5882	-1.73597	-2.88237	-2.98902	-2.32043	-3.59902	+	CRF_SHAM	12	12	12	25.3	25.3	25.3	60.104	0	33.466	2330500000	43	1.47405	0.0407537	1.18364	2.56147	D3ZKC8	D3ZKC8		Vangl1
-4.58495	-6.97539	-6.37336	-5.5073	-5.92189	-2.81143	-2.54723	-3.4779	-3.83608	-2.0477	+	CRF_SHAM	4	4	4	12.9	12.9	12.9	44.453	0	36.521	1035700000	9	3.33161	0.00181311	-2.92851	-5.67812	D3ZKD3	D3ZKD3	RNA demethylase ALKBH5	Alkbh5
2.51469	2.70276	2.58617	2.85559	3.05907	3.88868	3.70615	3.88691	3.63899	4.15738	+	CRF_SHAM	36	36	36	47.9	47.9	47.9	92.035	0	323.31	76116000000	628	4.50033	0.00078392	-1.11197	-8.36612	D3ZKG1	D3ZKG1		Mmut
-4.00316	-3.4834	-3.32658	-3.47757	-3.12234	-1.44484	-1.6317	-1.34007	-1.64737	-2.20884	+	CRF_SHAM	14	14	14	16	16	16	127.26	0	33.036	4731400000	53	4.63711	0.000659091	-1.82804	-8.73556	D3ZKG7	D3ZKG7		Inpp5f
-4.6219	-6.03513	-4.45904	-5.57593	-3.1414	-4.45849	-2.13611	-3.02556	-2.50463	-2.86238	+	CRF_SHAM	17	15	15	24.3	22.2	22.2	92.262	0	33.563	1660600000	27	1.61442	0.030706	-1.76924	-2.76995	D3ZKH6	D3ZKH6		Rabgap1l
-0.983564	-0.454813	-1.02172	-0.386242	-0.380746	-1.78472	-0.629184	-2.5924	-3.13229	-1.73188	+	CRF_SHAM	13	13	13	25.2	25.2	25.2	53.309	0	14.474	3635300000	38	1.73473	0.0239109	1.32868	2.95024	D3ZKP6	D3ZKP6		Mlkl
-1.77959	-1.94983	-2.73834	-2.20849	-3.30567	-0.811509	-1.43352	-1.57709	-1.79748	-1.26035	+	CRF_SHAM	4	4	4	29.4	29.4	29.4	19.684	0	7.6158	526360000	5	1.85984	0.0185318	-1.02039	-3.13982	D3ZKQ0	D3ZKQ0		Nudt15
-1.99509	2.28387	1.49164	1.54864	2.36434	2.85209	3.24231	3.43941	4.08391	3.05099	+	CRF_SHAM	12	12	12	44.4	44.4	44.4	31.628	0	66.588	14560000000	97	1.5274	0.0363688	-2.19506	-2.64053	D3ZL04	D3ZL04		Slc25a45
-3.36649	-2.66927	-2.45047	-2.63881	-2.14218	-4.33081	-4.40221	-4.93764	-5.34976	-4.83591	+	CRF_SHAM	29	22	22	15.9	12.3	12.3	246.79	0	49.377	3083700000	48	4.24569	0.000733813	2.11782	7.71213	D3ZL10	D3ZL10		Col6a6
-2.83188	-2.96746	-2.66698	-2.51796	-1.2469	-1.62663	-1.47209	-1.11888	-1.50235	-1.61879	+	CRF_SHAM	8	8	8	9.2	9.2	9.2	93.275	0	3.2231	2124500000	16	1.78855	0.0211742	-0.978484	-3.03149	D3ZL57	D3ZL57		Usp6nl
3.72824	3.59807	3.84111	3.27957	3.3355	3.27204	3.06054	3.07566	3.03935	3.1374	+	CRF_SHAM	21	21	19	43.7	43.7	40.3	59.685	0	129.33	40173000000	265	2.2567	0.0089216	0.439503	3.76089	D3ZLA3	D3ZLA3		Cpne3
3.60376	3.42019	3.61862	3.49146	2.98315	2.35227	2.29654	2.59742	2.53373	2.65896	+	CRF_SHAM	36	32	32	56.7	52.4	52.4	68.85	0	321.86	54215000000	465	3.90587	0.001	0.935648	6.90259	D3ZLC1	D3ZLC1		Lmnb2
1.03147	1.58038	1.04538	1.07543	1.41382	1.75616	1.50816	2.03522	1.73408	1.75235	+	CRF_SHAM	14	14	14	48.2	48.2	48.2	38.73	0	174.06	9963300000	117	2.2574	0.00891737	-0.527902	-3.76202	D3ZLK9;D4AAT7	D3ZLK9;D4AAT7	ATP-dependent (S)-NAD(P)H-hydrate dehydratase	Naxd
2.1083	2.04948	1.87561	1.41794	1.75766	2.51815	2.56571	3.06931	2.91068	2.94622	+	CRF_SHAM	24	24	24	48.6	48.6	48.6	78.561	0	178.62	20386000000	188	3.40729	0.00171343	-0.960216	-5.83018	D3ZLM5	D3ZLM5		Nhlrc2
4.47155	4.76521	4.17106	4.30797	4.77517	4.96855	5.16954	5.08661	5.28134	5.31281	+	CRF_SHAM	10	10	10	71.5	71.5	71.5	16.568	0	211.21	34791000000	522	2.91201	0.00312329	-0.665577	-4.87986	D3ZLT1	D3ZLT1		Ndufb7
0.894155	0.261891	1.00086	0.872681	0.685494	-0.926775	-0.201327	-0.355593	-1.02117	-0.87739	+	CRF_SHAM	19	19	19	33.3	33.3	33.3	79.785	0	153.6	7624300000	67	3.82655	0.0010068	1.41947	6.72328	D3ZM57;A0A0G2K571;Q5BJK8	D3ZM57;A0A0G2K571;Q5BJK8	Golgi integral membrane protein 4	Golim4
3.80383	3.44859	3.07522	3.44331	3.63392	3.04222	3.09106	3.08636	3.04046	1.96185	+	CRF_SHAM	38	34	2	47	43.4	1.8	110.71	0	323.31	74270000000	256	1.44983	0.0427479	0.636587	2.52564	D3ZM69	D3ZM69		Epb41l2
-2.40943	-1.05194	-2.06084	-1.7792	-1.10367	-1.08317	-0.953864	-0.639871	-0.131998	-0.397864	+	CRF_SHAM	7	7	7	11.4	11.4	11.4	75.017	0	17.971	1758300000	9	1.94296	0.0158531	-1.03966	-3.26721	D3ZMR0	D3ZMR0		Olfml2a
3.33095	3.06873	3.52966	2.91691	2.96481	2.34428	2.40341	2.46153	2.69787	2.59941	+	CRF_SHAM	24	24	22	50.6	50.6	47.9	56.525	0	274.53	38858000000	308	2.95457	0.00298465	0.660912	4.95757	D3ZMX6	D3ZMX6		Sntb2
-0.165052	1.14991	0.542702	0.456122	0.367936	1.62286	1.60505	1.44913	1.41082	1.43886	+	CRF_SHAM	37	37	37	14.2	14.2	14.2	324.06	0	100.17	38884000000	53	2.87969	0.00326963	-1.03502	-4.82129	D3ZMY8	D3ZMY8		Pcnt
2.44652	3.4839	2.95859	2.99613	3.32551	3.31988	3.55882	3.58352	3.78644	3.36318	+	CRF_SHAM	106	106	106	52.8	52.8	52.8	254.51	0	323.31	185050000000	1458	1.38581	0.0487147	-0.480237	-2.43107	D3ZN27	D3ZN27		Dnajc13
-2.14534	-2.3907	-2.5385	-2.49898	-1.81983	-1.57054	-2.18931	-2.11506	-1.15866	-1.0885	+	CRF_SHAM	22	22	22	23.1	23.1	23.1	122.55	0	61.732	3949000000	72	1.40006	0.0472241	-0.654259	-2.45212	D3ZN39	D3ZN39	Ubiquitin carboxyl-terminal hydrolase	Usp8
-0.807945	-2.29781	-2.02968	-2.4328	-2.68393	-3.93726	-6.06686	-4.16675	-3.75981	-4.46672	+	CRF_SHAM	9	9	9	10.8	10.8	10.8	114.6	0	48.153	1914600000	23	2.75426	0.0037449	2.42904	4.59762	D3ZN51	D3ZN51		Itga9
-0.412508	-0.294042	-0.625884	-0.652995	-0.51454	-1.34236	-0.848254	-1.44494	-1.27948	-1.34674	+	CRF_SHAM	27	27	26	18.8	18.8	18.3	209.15	0	215.41	10441000000	107	3.52207	0.0013677	0.752361	6.06595	D3ZN95	D3ZN95		Hcfc1
-6.52981	-5.31644	-5.77725	-3.49422	-3.95924	-3.59556	-1.48971	-3.14364	-2.83319	-2.78364	+	CRF_SHAM	9	9	9	8.8	8.8	8.8	137	0	9.3335	1078300000	12	2.01273	0.013975	-2.24624	-3.37516	D3ZNI9;F1LSG1;Q9Z258-2;Q9Z258;A0A0G2K0H1;Q6UVM4	D3ZNI9;F1LSG1;Q9Z258-2;Q9Z258	Potassium channel subfamily T member 1	Kcnt1
3.19626	2.29004	2.81196	3.28299	3.85208	4.47415	5.0974	4.58139	4.75467	5.29818	+	CRF_SHAM	8	8	8	39	39	39	29.494	0	270.04	27988000000	165	3.39193	0.00171681	-1.75449	-5.79911	D3ZNJ5	D3ZNJ5		Inmt
1.20082	2.29106	0.603709	1.24893	2.01437	2.14159	2.84496	2.12807	2.44759	2.96606	+	CRF_SHAM	10	10	10	37.6	37.6	37.6	34.729	0	86.52	12052000000	80	1.73806	0.0237389	-1.03388	-2.95525	D3ZNK1	D3ZNK1		Mtx3
-0.231762	-1.04708	-0.72032	-1.32061	-2.13858	0.435391	0.595148	0.68106	0.0130676	0.470443	+	CRF_SHAM	13	13	13	32.3	32.3	32.3	46.329	0	34.727	4717200000	45	2.71027	0.00406245	-1.53069	-4.52049	D3ZNY3	D3ZNY3		Mmaa
-2.25661	-4.17137	-3.87182	-3.09545	-2.44335	-5.3042	-4.34119	-3.34302	-4.92566	-6.3156	+	CRF_SHAM	4	4	3	4.9	4.9	3.8	105.02	0	8.7743	1412400000	9	1.56438	0.0341094	1.67821	2.69544	D3ZNY8	D3ZNY8	Tyrosine-protein kinase transmembrane receptor	Ror2
-1.44218	-2.30042	-1.9259	-1.61736	-3.38673	-0.389092	-0.882687	-0.841852	-0.635214	-0.617959	+	CRF_SHAM	13	13	13	33.2	33.2	33.2	62.41	0	25.694	2466400000	33	2.46215	0.00624741	-1.46116	-4.09737	D3ZP06;A0A0G2JVU1	D3ZP06;A0A0G2JVU1	Integrin beta	Itgb8
-2.71304	-2.70932	-2.86428	-2.61179	-3.00402	-3.50752	-5.92067	-6.03655	-5.20932	-5.55975	+	CRF_SHAM	12	12	12	16.5	16.5	16.5	102.14	0	55.479	7133500000	27	3.1484	0.0023417	2.46627	5.32056	D3ZP96	D3ZP96	DNA helicase	Mcm2
-0.510172	-1.24471	-0.709209	-1.19147	-1.25619	-2.7483	-2.40659	-3.72682	-1.66788	-1.26897	+	CRF_SHAM	22	22	22	23.7	23.7	23.7	140.39	0	126.67	5205500000	58	1.78306	0.021447	1.38136	3.02318	D3ZPC4;A0A0G2KA95;Q05695-2;Q05695	D3ZPC4;A0A0G2KA95;Q05695-2;Q05695	Neural cell adhesion molecule L1	L1cam
1.58902	0.837002	1.77122	1.66525	1.24702	0.611954	0.477547	0.558598	0.699535	-0.56337	+	CRF_SHAM	9	9	9	45.5	45.5	45.5	31.767	0	98.449	4062900000	32	2.21233	0.00975451	1.06505	3.68968	D3ZPF0	D3ZPF0		Fhl3
2.45971	2.81886	3.288	2.5094	2.60553	0.725127	1.17184	0.651513	2.25329	1.55476	+	CRF_SHAM	7	7	7	54.3	54.3	54.3	18.414	0	168.07	9466400000	87	2.65464	0.00437872	1.465	4.42391	D3ZPI8	D3ZPI8		C8g
-1.68338	-1.40829	-5.76969	-2.16301	-1.39254	-4.1023	-4.90088	-3.86514	-5.64956	-4.85791	+	CRF_SHAM	6	6	6	19.7	19.7	19.7	43.631	0	7.0303	905210000	7	1.40383	0.0468852	2.19177	2.45768	D3ZPN1	D3ZPN1		Nprl2
-0.872538	-0.485814	-0.61417	-0.7651	-0.975344	0.182063	0.158105	-0.101184	0.600161	0.338265	+	CRF_SHAM	5	5	5	26.3	26.3	26.3	28.055	0	15.008	1777800000	28	3.83914	0.00101149	-0.978075	-6.75151	D3ZPN3	D3ZPN3		Mlf2
6.34997	6.33124	6.15213	6.2877	5.88419	5.9823	5.48487	5.61755	5.74397	5.51416	+	CRF_SHAM	8	8	8	42.5	42.5	42.5	18.579	0	41.739	69995000000	198	2.5538	0.00537748	0.532475	4.25141	Q6PDW2;D3ZPN7;D3ZZH9;M0R5R7;D3ZPH0;D3Z9G3;F1LWH4;D4A870;D3ZMI8;D3ZEK2;P20280;D4A7B4;D4A4G9;D4A219;D3ZLH3;M0RCS9;D3ZQ96;D3ZRA9;D3ZPU6;D3ZHP4;D3ZE97;D3ZKL4;M0RAP0;F1LY43;D4A4G7;D3ZIM9;D3ZPV5;A0A0G2K267;D3ZM68;D3ZCN5;D4A9T8	Q6PDW2;D3ZPN7;D3ZZH9;M0R5R7;D3ZPH0;D3Z9G3;F1LWH4;D4A870;D3ZMI8;D3ZEK2;P20280;D4A7B4;D4A4G9;D4A219;D3ZLH3;M0RCS9;D3ZQ96;D3ZRA9;D3ZPU6;D3ZHP4;D3ZE97;D3ZKL4;M0RAP0	60S ribosomal protein L21	Rpl21
5.64652	5.61676	5.77304	5.76969	6.16736	4.94237	5.05869	5.24721	4.97297	4.92177	+	CRF_SHAM	15	15	6	64.5	64.5	21.5	21.39	0	260.97	62125000000	370	3.80044	0.000986667	0.766074	6.665	D3ZPP2	D3ZPP2		Arl8a
4.37917	2.86236	2.57626	3.47154	3.78823	5.49507	5.76347	5.08762	5.04158	5.28472	+	CRF_SHAM	10	10	10	55.3	55.3	55.3	21.231	0	37.863	48963000000	218	3.23819	0.00212371	-1.91898	-5.49397	D3ZPV8	D3ZPV8		Ggct
1.7038	1.52355	0.839572	1.14911	0.351109	-0.882223	-0.784224	-0.494616	-3.42579	-0.742058	+	CRF_SHAM	4	4	4	20.6	20.6	20.6	24.143	0	6.2826	2861100000	33	2.40138	0.00698607	2.37921	3.99662	D3ZPW7	D3ZPW7	Glutathione peroxidase	Gpx8
1.42853	0.226219	-1.96049	1.13716	1.92316	4.00064	4.0938	3.84159	3.47427	4.48059	+	CRF_SHAM	13	2	0	39	4.6	0	36.9	0	4.09	18435000000	35	2.90077	0.00318217	-3.42726	-4.85943	D3ZPY8	D3ZPY8		Akr1c13
-1.69996	-2.23045	-1.49646	-2.02877	-1.82777	-1.603	-0.957499	-1.22966	-0.564419	-1.655	+	CRF_SHAM	7	7	7	23.6	23.6	23.6	49.872	0	27.572	5062200000	22	1.58201	0.0329331	-0.654766	-2.72166	D3ZQ02	D3ZQ02		Wdr37
1.18046	0.612454	0.151398	0.0448798	0.384698	-0.21965	-2.24287	-2.74373	-1.95029	-2.79165	+	CRF_SHAM	20	20	9	34.6	34.6	15.6	78.071	0	264.77	5000800000	88	2.87987	0.00327273	2.46442	4.8216	D3ZQ25;CON__ENSEMBL:ENSBTAP00000016046	D3ZQ25	Fibulin-1	Fbln1
1.97395	1.93061	2.14041	1.96985	1.74317	1.59102	1.66108	1.7539	1.81118	1.66559	+	CRF_SHAM	66	66	64	44.9	44.9	44.1	205.95	0	323.31	61775000000	667	2.05221	0.0131343	0.255043	3.43667	D3ZQ57	D3ZQ57		Plxnb2
0.275157	-0.170824	-0.0744638	-0.0306101	-0.0239676	-2.85412	-1.46843	-0.891163	-1.28328	-1.08883	+	CRF_SHAM	25	25	25	42.7	42.7	42.7	83.612	0	186.97	5682800000	86	2.55318	0.00536958	1.51222	4.25035	D3ZQ74;Q63321	D3ZQ74;Q63321	Procollagen-lysine,2-oxoglutarate 5-dioxygenase 1	Plod1
1.40568	2.04691	1.52742	1.55502	1.56265	0.631189	0.949997	1.24178	1.45472	1.42352	+	CRF_SHAM	9	9	9	12	12	12	109.72	0	9.3357	22002000000	22	1.4395	0.0436695	0.479294	2.51038	D3ZQ80	D3ZQ80		Smg8
-0.159683	0.756427	0.406999	0.452477	0.646248	1.2563	0.942882	0.819163	1.02547	1.08514	+	CRF_SHAM	12	12	12	32.2	32.2	32.2	46.476	0	40.812	7743600000	86	2.07482	0.0126029	-0.605298	-3.47204	D3ZQB6	D3ZQB6		Hdhd5
2.36971	1.9386	1.7258	1.8434	1.62617	-0.335428	-1.30003	-1.48904	-1.85925	-1.11618	+	CRF_SHAM	8	8	8	42.5	42.5	42.5	21.089	0	33.671	5126800000	35	5.38047	0.000545455	3.12072	10.9946	D3ZQI1	D3ZQI1	Glutathione peroxidase	Gpx7
-3.52303	-2.8846	-2.99813	-2.85244	-1.823	-2.02813	-1.70261	-2.29084	-2.04047	-1.8831	+	CRF_SHAM	5	5	5	5.9	5.9	5.9	116.01	0	6.027	1762700000	5	1.65192	0.0286251	-0.827208	-2.82596	D3ZQJ3	D3ZQJ3		Gigyf1
4.81389	5.08711	5.53256	5.13082	4.93627	4.13777	4.5427	4.5095	5.00819	4.58264	+	CRF_SHAM	72	72	72	47.4	47.4	47.4	197.39	0	323.31	401310000000	1699	1.73561	0.0238705	0.543971	2.95156	D3ZQN7	D3ZQN7		Lamb1
-2.26356	-4.405	-3.12248	-3.27098	-3.33808	-2.06435	-2.51629	-2.4773	-1.94023	-2.53298	+	CRF_SHAM	5	5	5	7.8	7.8	7.8	100.75	0	19.873	903260000	13	1.5527	0.0347951	-0.973791	-2.67809	D3ZQQ1	D3ZQQ1		Aftph
-3.36803	-3.50384	-1.29648	-2.05239	-3.53833	-4.49854	-4.72756	-6.96062	-3.71298	-5.46249	+	CRF_SHAM	5	5	5	9.9	9.9	9.9	52.032	0	17.364	662070000	13	1.93303	0.0162506	2.32062	3.25194	D3ZR10	D3ZR10	Doublecortin domain-containing protein 2	Dcdc2
-0.426202	-0.74321	-0.440552	-1.07391	-0.629385	0.807915	0.404502	0.712624	0.604702	0.222011	+	CRF_SHAM	19	19	19	29.3	29.3	29.3	87.96	0	124.49	11547000000	123	4.20887	0.000715789	-1.213	-7.62104	D3ZRC4;A0A0G2K621;A0A1W2Q6G9;A0A1W2Q6C9;A0A1W2Q6K3	D3ZRC4;A0A0G2K621		Pnpla8
2.32715	1.67349	2.55288	1.84285	1.65291	1.59345	1.33192	1.51648	1.59412	1.53516	+	CRF_SHAM	27	27	27	54.9	54.9	54.9	68.773	0	310.61	23327000000	219	1.52025	0.0367568	0.495627	2.62991	D3ZRE7	D3ZRE7		Swap70
-0.373059	-0.461815	-1.02872	-0.478881	-0.927271	-0.0278656	-0.170412	0.0356422	0.793252	0.333692	+	CRF_SHAM	36	36	1	28.1	28.1	0.7	148.37	0	205.63	10187000000	137	2.33693	0.0078094	-0.846811	-3.8909	D3ZRF6	D3ZRF6		Pnpla6
2.68309	2.70375	2.29064	2.60418	2.4286	3.07053	2.85642	2.59492	3.00718	2.71207	+	CRF_SHAM	8	8	8	19.6	19.6	19.6	48.023	0	12.259	12503000000	116	1.48108	0.0401329	-0.30617	-2.57188	D3ZRH1	D3ZRH1		Oxa1l
-1.20872	-1.64059	-1.19039	-1.43484	-1.42329	-0.505022	0.195648	-1.22676	-0.704668	-0.855038	+	CRF_SHAM	8	8	8	15.9	15.9	15.9	68.392	0	8.1807	1964800000	10	1.79751	0.020838	-0.760398	-3.04507	D3ZRI9	D3ZRI9		Gan
-5.76408	-4.04966	-5.24039	-5.07318	-3.8846	-4.72077	-1.99767	-2.04442	-2.3017	-1.90715	+	CRF_SHAM	7	7	7	18.9	18.9	18.9	51.71	0	35.82	857010000	17	2.04149	0.013292	-2.20804	-3.41993	D3ZRJ0	D3ZRJ0		Adck1
7.77648	8.304	7.74513	7.32275	8.17875	7.90149	6.80947	6.59815	7.4506	6.93214	+	CRF_SHAM	18	6	6	39.9	25	25	41.963	0	32.988	393980000000	95	1.41367	0.0460741	0.727053	2.47221	D3ZRN3	D3ZRN3		Actbl2
1.16007	0.769726	0.514998	0.711593	0.16849	0.204218	0.343114	0.333134	0.3019	-0.0502593	+	CRF_SHAM	12	12	12	29.7	29.7	29.7	60.042	0	79.921	7970500000	76	1.40623	0.0466841	0.438554	2.46122	D3ZRN5	D3ZRN5		Ro60
2.30663	1.84878	2.33648	2.19915	1.51281	0.489208	0.435588	0.645445	-0.375321	0.562688	+	CRF_SHAM	5	4	4	26	21	21	24.069	0	161.74	4305200000	45	3.92328	0.00101253	1.68925	6.94244	D3ZRX9	D3ZRX9	Calponin	Cnn2
-4.93065	-3.70911	-4.7604	-4.86929	-4.16497	-5.21513	-6.31336	-5.87549	-7.3267	-4.88421	+	CRF_SHAM	21	21	21	13	13	13	182.56	0	31.632	1253500000	32	1.71582	0.0249613	1.43609	2.92178	D3ZS06;F1LQT9;Q9Z330;Q9Z330-9;Q9Z330-2;Q9Z330-5;Q9Z330-6;Q9Z330-8;Q9Z330-4;Q9Z330-3;Q9Z330-7	D3ZS06;F1LQT9;Q9Z330;Q9Z330-9;Q9Z330-2;Q9Z330-5;Q9Z330-6;Q9Z330-8;Q9Z330-4;Q9Z330-3;Q9Z330-7	DNA (cytosine-5)-methyltransferase;DNA (cytosine-5)-methyltransferase 1	Dnmt1
6.05953	6.39521	6.27404	6.24916	6.46427	6.17696	6.71338	6.77222	6.80982	6.95222	+	CRF_SHAM	5	5	5	47.4	47.4	47.4	10.844	0	8.4738	102910000000	180	1.52926	0.0362683	-0.396478	-2.64328	D3ZS58	D3ZS58	NADH dehydrogenase [ubiquinone] 1 alpha subcomplex subunit 2	Ndufa2
-0.304292	-0.149148	-0.3757	-0.989621	-0.93229	0.368641	0.351387	0.229249	0.41624	0.0868297	+	CRF_SHAM	16	16	16	35.9	35.9	35.9	57.144	0	42.248	4871300000	58	2.76799	0.00372294	-0.840679	-4.62182	D3ZS74	D3ZS74	Metalloendopeptidase OMA1, mitochondrial	Oma1
4.1199	3.90066	3.51854	3.36592	3.52658	4.56874	4.14857	3.98355	4.10167	4.33106	+	CRF_SHAM	1	1	1	14.5	14.5	14.5	8.7862	0	3.8986	12748000000	45	1.84855	0.0188523	-0.540397	-3.12261	D3ZS75	D3ZS75		Ndufc1
4.7776	4.34511	4.52988	4.80197	4.50873	3.99347	4.03375	4.05762	3.84671	3.88216	+	CRF_SHAM	1	1	1	17.8	17.8	17.8	16.475	0	5.2713	29215000000	130	3.74636	0.00101493	0.629909	6.54546	D3ZSF3	D3ZSF3		#N/A
-5.13364	-5.95518	-6.53228	-6.21979	-3.93441	-2.5168	-2.99842	-1.23817	-1.83085	-2.12511	+	CRF_SHAM	2	2	2	3.6	3.6	3.6	56.098	0	3.1676	104200000	6	3.56496	0.00131183	-3.41319	-6.15568	D3ZSF7	D3ZSF7		Slc39a5
-5.41279	-4.33506	-5.09104	-2.93045	-2.08522	-2.12693	-1.08499	-1.48075	-1.06774	-0.785526	+	CRF_SHAM	8	8	8	29.7	29.7	29.7	37.879	0	16.077	1607500000	23	2.35936	0.00757935	-2.66172	-3.92756	D3ZSN7;A0A0U1RRQ6	D3ZSN7;A0A0U1RRQ6		Slc25a44
-5.83695	-4.75085	-6.53398	-8.22717	-5.79967	-3.98446	-2.94547	-4.97863	-4.97672	-3.6832	+	CRF_SHAM	10	10	10	7	7	7	221.77	0	13.952	1701900000	14	1.79642	0.0208742	-2.11603	-3.04341	D3ZSQ1;Q5RK02	D3ZSQ1		Pcnx3
-4.4801	-3.87111	-3.37689	-2.94537	-4.17145	-5.92879	-5.42247	-4.81799	-6.66783	-4.93327	+	CRF_SHAM	3	3	1	5.1	5.1	1.8	58.101	0.005597	1.6431	367740000	11	2.44945	0.0064318	1.78509	4.07622	D3ZSW3	D3ZSW3		Ikzf3
-3.009	-2.58489	-2.51496	-2.64433	-2.38294	-2.20097	-2.36369	-2.26127	-2.13083	-2.24265	+	CRF_SHAM	21	20	20	38.7	37.4	37.4	69.983	0	52.301	2986300000	39	2.07303	0.0126817	-0.387339	-3.46923	D3ZSW9	D3ZSW9		LOC100910755
-3.34091	-2.77941	-2.91329	-2.0907	-1.88874	-0.987943	-1.58548	-1.57175	-1.33895	-1.74283	+	CRF_SHAM	8	8	8	9.7	9.7	9.7	86.648	0	25.562	2334600000	32	2.32352	0.00800502	-1.15722	-3.86906	D3ZSY8	D3ZSY8		Tbc1d10b
-0.477865	-0.354498	-0.276531	-0.427492	-0.608404	0.134271	-0.00298893	-0.0119131	0.359141	-0.514456	+	CRF_SHAM	27	27	27	47.8	47.8	47.8	81.804	0	191.1	9402100000	95	1.59229	0.0323022	-0.421769	-2.73697	D3ZT01;Q5BJL4	D3ZT01		Cog2
-1.31842	-0.554647	-0.0522639	-0.921177	-0.892437	-2.19981	-2.3925	-1.0388	-2.01347	-2.4862	+	CRF_SHAM	5	5	5	33.3	33.3	33.3	22.722	0	31.648	1415100000	38	2.28864	0.00845315	1.27837	3.81244	D3ZT51	D3ZT51		Exosc3
3.86498	4.46165	4.40718	4.11952	4.31394	5.43866	5.74513	5.46297	5.12398	5.52169	+	CRF_SHAM	17	17	17	47.7	47.7	47.7	49.713	0	323.31	119180000000	484	4.47436	0.000764706	-1.22503	-8.29744	D3ZT90	D3ZT90		Gcdh
-2.13145	-3.09078	-0.628229	-2.14019	-2.45532	-4.09311	-6.59701	-3.3646	-3.79444	-4.5121	+	CRF_SHAM	11	11	11	21.3	21.3	21.3	79.023	0	57.346	1491300000	22	2.05157	0.0131346	2.38306	3.43566	D3ZTF1	D3ZTF1		Slc4a1ap
-5.03603	-4.27868	-4.82058	-4.73244	-5.47799	-2.70954	-2.69035	-2.87442	-2.44408	-3.25394	+	CRF_SHAM	6	4	4	4.3	3.2	3.2	179.83	0	2.8346	675740000	5	4.63927	0.000662857	-2.07468	-8.7415	D3ZTL8	D3ZTL8		Rapgef6
-1.30203	-3.59565	-2.17373	-2.9746	-1.95494	-0.499956	0.0362321	-0.636857	-0.749425	-0.0891643	+	CRF_SHAM	7	7	7	27.6	27.6	27.6	36.241	0	35.011	1169300000	11	2.80401	0.00350709	-2.01236	-4.68565	D3ZTP3	D3ZTP3		Tmem59
-0.227718	0.243352	-0.174049	-0.246941	-0.870337	-0.301816	-1.29143	-2.26861	-3.04909	-1.1381	+	CRF_SHAM	9	9	9	39.9	39.9	39.9	30.532	0	43.009	1582100000	21	1.5427	0.035313	1.35467	2.66323	Q5BK78;D3ZTR4	Q5BK78;D3ZTR4		Sumf2
2.22885	2.17103	3.0897	3.16999	2.10357	1.6319	1.44594	1.37793	0.088777	1.11013	+	CRF_SHAM	4	4	4	31.2	31.2	31.2	15.782	0	144.75	4423500000	42	2.35988	0.00757134	1.42169	3.92842	Q5BJB3;M0R785;D3ZTR5;A0A0G2K6U2	Q5BJB3;M0R785;D3ZTR5;A0A0G2K6U2		Chchd2
2.73493	2.0891	2.10435	2.2383	1.84428	1.12767	1.13103	1.36138	1.09437	1.04858	+	CRF_SHAM	27	27	27	49.9	49.9	49.9	81.526	0	323.31	23239000000	203	3.80504	0.000991071	1.04959	6.67523	D3ZTT7	D3ZTT7		Sun2
1.28571	0.574712	1.11218	0.668283	0.868588	0.551905	0.538933	0.699792	-0.261667	0.246399	+	CRF_SHAM	21	20	20	39.4	38.4	38.4	77.045	0	142.1	11367000000	105	1.44955	0.0427653	0.546823	2.52523	D3ZTV0	D3ZTV0		Fermt1
2.58617	3.24343	2.58929	2.65811	3.58461	4.08551	4.42251	4.47686	4.56558	4.00233	+	CRF_SHAM	63	63	63	41.6	41.6	41.6	204.94	0	323.31	187680000000	1058	3.44897	0.0015875	-1.37824	-5.91507	D3ZTX4;A0A0G2K499;F1M792;P23739	D3ZTX4		Mgam
0.150956	-0.695159	-4.07379	-0.314282	-0.359294	1.14817	1.37845	1.24205	0.185247	1.60419	+	CRF_SHAM	3	3	3	6.2	6.2	6.2	55.627	0	12.354	1974500000	4	1.56732	0.033902	-2.16994	-2.69981	D3ZU40	D3ZU40		Tmem104
0.30537	0.646947	-1.44744	-0.34141	-1.31396	-0.0284858	-3.50668	-3.79964	-2.418	-6.10346	+	CRF_SHAM	10	10	10	48.9	48.9	48.9	29.485	0	17.223	3476100000	41	1.46765	0.041195	2.74115	2.552	D3ZU51	D3ZU51		Rpp30
-0.862163	0.302407	-1.00075	-0.279278	-1.52707	-0.0551128	0.452268	0.538601	1.34596	0.510329	+	CRF_SHAM	6	6	6	11.9	11.9	11.9	67.454	0	7.5008	3625800000	27	1.89001	0.0174022	-1.23178	-3.18592	D3ZU57	D3ZU57	Bifunctional lysine-specific demethylase and histidyl-hydroxylase NO66	Riox1
3.94731	3.35955	3.915	4.0336	3.01795	0.954129	1.21523	0.911602	1.52972	0.931788	+	CRF_SHAM	14	14	14	49.5	49.5	49.5	38.09	0	303.97	17337000000	203	5.38121	0.000553846	2.54619	10.9971	D3ZUB0	D3ZUB0		Rcn1
-0.390053	-0.431835	0.422441	0.309911	-1.41048	-4.95259	-3.93614	-3.78543	-4.502	-2.59139	+	CRF_SHAM	7	7	7	20	20	20	49.579	0	35.838	2107500000	17	3.98007	0.000968421	3.65351	7.07355	D3ZUC1	D3ZUC1		Smtnl2
3.32986	3.09138	2.97038	3.38672	2.94848	2.45572	2.67303	2.77156	2.37735	2.68449	+	CRF_SHAM	18	18	18	26.4	26.4	26.4	69.968	0	323.31	25232000000	187	2.81309	0.00351211	0.552936	4.70183	D3ZUD8	D3ZUD8		Tm9sf3
0.135478	0.293933	-0.126742	0.154229	-0.161425	-1.06881	-1.38662	-0.430206	-0.459084	-1.02293	+	CRF_SHAM	21	21	21	26.3	26.3	26.3	104.06	0	128.33	8977300000	95	2.71953	0.00393058	0.932623	4.53668	D3ZUJ8	D3ZUJ8		Tmtc3
-0.344737	0.0171983	-0.391069	-0.55237	-0.290513	-0.286091	0.530788	0.731327	0.659573	0.628145	+	CRF_SHAM	11	11	11	25.9	25.9	25.9	52.657	0	42.468	4044300000	66	2.18956	0.0101727	-0.765047	-3.65334	D3ZUJ9	D3ZUJ9		Snx8
7.89259	7.53118	7.92245	7.33967	7.51184	6.04724	6.20407	6.22545	6.31014	6.00489	+	CRF_SHAM	55	55	55	57.1	57.1	57.1	108.8	0	323.31	980450000000	3151	5.5493	0.000679245	1.48119	11.5737	D3ZUL3;M0RDR9	D3ZUL3		Col6a1
0.861014	0.165226	0.713435	0.670794	-0.389467	-1.43467	-4.8451	-0.611202	-0.156224	-4.64116	+	CRF_SHAM	2	2	1	10.1	10.1	5.5	23.485	0.00036978	2.3335	967060000	13	1.5422	0.0353298	2.74187	2.66249	D3ZUL4;A0A0G2K1R2	D3ZUL4;A0A0G2K1R2		Bcl7c
0.26606	0.258847	0.0184516	0.173823	0.13015	-0.9074	-0.346222	-2.18456	-1.1874	-1.95601	+	CRF_SHAM	11	11	11	28.4	28.4	28.4	49.543	0	18.984	4177300000	53	2.61364	0.00471341	1.48578	4.35337	D3ZUN5	D3ZUN5		Pofut2
-8.02907	-6.67182	-7.9343	-7.73094	-5.67196	-3.1819	-6.36302	-3.59133	-5.61917	-4.75335	+	CRF_SHAM	20	20	20	7.8	7.8	7.8	377.43	0	28.541	1996200000	24	1.98898	0.014551	-2.50586	-3.33831	D3ZUQ8	D3ZUQ8		Szt2
-2.55371	-3.10041	-2.22953	-2.80076	-2.57799	-2.68347	-3.26478	-2.98922	-3.89741	-3.49404	+	CRF_SHAM	20	20	20	24.4	24.4	24.4	117.89	0	137.28	2469500000	42	1.37901	0.049419	0.613302	2.42104	D3ZUT9	D3ZUT9		Ints3
2.11524	2.35675	2.26493	2.13542	2.20526	1.5159	1.65544	1.89419	1.15557	1.41861	+	CRF_SHAM	20	20	20	46.9	46.9	46.9	65.348	0	236.09	20275000000	153	3.12325	0.0025	0.68758	5.2726	D3ZUV3	D3ZUV3		Eif2a
5.12808	5.68606	5.10899	5.31983	5.70087	6.52601	6.44174	6.51453	6.42681	6.40128	+	CRF_SHAM	19	19	19	62.8	62.8	62.8	42.475	0	323.31	189170000000	773	4.40854	0.000714286	-1.07331	-8.12543	D3ZUX1	D3ZUX1		Hykk
4.14945	4.14412	4.36675	4.67241	4.58806	5.08069	5.1014	4.61673	5.18262	4.92712	+	CRF_SHAM	12	12	12	41	41	41	26.434	0	141.75	65296000000	266	2.42538	0.00669443	-0.597554	-4.03628	D3ZUX5	D3ZUX5		Chchd3
2.99147	3.15657	2.72066	2.84866	3.05879	3.55824	3.69679	3.52476	3.69353	3.82473	+	CRF_SHAM	34	34	34	64.5	64.5	64.5	65.265	0	323.31	63316000000	461	4.15241	0.000750809	-0.704379	-7.48299	D3ZUX7	D3ZUX7		Acsf3
0.817386	1.30302	0.682463	0.929009	0.755589	1.7249	1.8232	1.72097	1.63866	1.26674	+	CRF_SHAM	14	14	14	52.4	52.4	52.4	36.195	0	311.81	10908000000	112	3.01007	0.00275186	-0.737401	-5.05998	D3ZUY0;A0A1B0GWW7	D3ZUY0		Rdh14
2.49984	2.35822	2.37315	2.30639	2.49316	1.95451	1.64268	2.11109	1.92872	1.97516	+	CRF_SHAM	46	33	33	53.7	40.5	40.5	107.67	0	311.71	46319000000	422	3.30978	0.00185539	0.483718	5.63474	D3ZUY8	D3ZUY8		Ap2a1
-2.32912	-4.51017	-3.5468	-3.43903	-4.82914	-3.69807	-6.10935	-5.51234	-5.43104	-5.79079	+	CRF_SHAM	9	9	9	13.1	13.1	13.1	100.69	0	14.283	648680000	14	1.49304	0.0391438	1.57747	2.58958	D3ZV15;A0A0U1ZFN5;A0A0U1ZF16;A0A0U1ZEI3	D3ZV15;A0A0U1ZFN5;A0A0U1ZF16		Cbl
-1.68006	-0.680696	-1.51641	-1.00461	-0.789108	-0.657511	-0.152616	-0.929224	-0.336184	-0.603361	+	CRF_SHAM	13	13	13	12.2	12.2	12.2	127.68	0	7.77	5167400000	45	1.43205	0.0443132	-0.598398	-2.49937	D3ZV30	D3ZV30	DNA-directed RNA polymerase	Polr3b
-4.45782	-4.75259	-6.73869	-6.17634	-6.61352	-4.18906	-4.73288	-4.89146	-3.02101	-3.98117	+	CRF_SHAM	3	3	3	1	1	1	281.97	0.0016811	1.9897	2626100000	8	1.58436	0.0328813	-1.58467	-2.72517	D3ZV60	D3ZV60	Kinesin-like protein	Cenpe
-0.757302	-0.0194006	-0.0828224	-0.312848	-0.521662	0.127874	0.701307	0.3301	0.912579	0.873507	+	CRF_SHAM	12	12	12	29.8	29.8	29.8	50.063	0	63.598	4523800000	59	2.69187	0.00408333	-0.92788	-4.48843	D3ZV63;D3ZV64	D3ZV63;D3ZV64		Odr4
0.438773	0.409554	0.360376	0.574783	0.243264	-0.738674	-0.386838	-0.638308	-0.5005	-0.389573	+	CRF_SHAM	20	20	16	37.7	37.7	31.6	71.353	0	165.46	7777800000	113	5.27653	0.000467532	0.936129	10.6511	D3ZV82	D3ZV82		LOC685067
3.78701	4.51822	4.06798	3.97532	4.79983	4.59954	4.93645	4.91466	5.27687	4.93038	+	CRF_SHAM	18	18	18	72	72	72	37.914	0	323.31	70823000000	460	1.94084	0.0159048	-0.701908	-3.26395	D3ZV91	D3ZV91		L3hypdh
1.2747	0.746453	1.1521	1.21091	0.916513	0.681542	0.562379	0.472502	-0.283474	0.747251	+	CRF_SHAM	6	2	2	17.9	3.7	3.7	33.853	0.0015729	2.0887	5995700000	32	1.74202	0.0235025	0.624096	2.96122	D3ZVA5	D3ZVA5		Fbll1
-6.57711	-6.13112	-6.60688	-6.17051	-5.89418	-5.60466	-4.34584	-4.54037	-4.80001	-5.84068	+	CRF_SHAM	2	2	2	2.1	2.1	2.1	149.44	0	7.1819	162170000	1	2.30115	0.0083195	-1.24965	-3.83272	D3ZVB3	D3ZVB3		Fam135a
5.88293	5.67009	5.46126	5.14228	5.72509	3.18174	4.16881	2.69947	2.4167	2.90939	+	CRF_SHAM	15	15	15	51.3	51.3	51.3	34.069	0	323.31	57460000000	208	4.22179	0.000720848	2.50111	7.65291	D3ZVB7	D3ZVB7		Ogn
0.150549	1.01994	0.371413	0.12099	1.00794	1.83829	1.29849	1.39879	1.35902	1.18229	+	CRF_SHAM	18	18	18	53	53	53	50.784	0	156.62	10842000000	114	2.30355	0.00828057	-0.881209	-3.83661	D3ZVN7	D3ZVN7		Ppox
1.60292	1.83819	1.73707	1.72576	2.18311	2.56682	2.95412	2.81688	2.70029	2.88512	+	CRF_SHAM	8	8	8	47.3	47.3	47.3	21.607	0	22.794	8761500000	44	4.37547	0.000686695	-0.967233	-8.04009	D3ZVR7	D3ZVR7	Prostamide/prostaglandin F synthase	Prxl2b
2.93695	3.4413	2.29977	3.17411	3.24374	4.08838	4.08889	3.87031	3.86681	3.77935	+	CRF_SHAM	23	23	23	55.3	55.3	55.3	50.732	0	165.49	53452000000	378	2.6651	0.0043026	-0.919573	-4.44199	D3ZVS2	D3ZVS2		L2hgdh
-2.00742	-1.53466	-1.30877	-1.53512	-1.36465	-3.52122	-2.84182	-2.29617	-1.92309	-2.37346	+	CRF_SHAM	7	7	7	14.6	14.6	14.6	70.512	0	7.7083	1005800000	8	2.06695	0.0128707	1.04103	3.45972	D3ZVT1	D3ZVT1		Actr8
-4.16731	-3.02733	-3.02552	-3.90796	-2.41941	-2.34804	-2.92669	-2.2217	-2.35618	-2.25799	+	CRF_SHAM	7	7	7	13.4	13.4	13.4	72.007	0	9.0808	1019600000	24	1.48214	0.0399957	-0.887388	-2.57345	D3ZVU6	D3ZVU6		Avl9
-0.120616	0.452127	0.613169	0.0551557	0.562157	-2.41747	-1.94092	-2.86389	-5.87719	-3.32548	+	CRF_SHAM	38	38	38	38.6	38.6	38.6	128.82	0	154.52	10933000000	135	3.04088	0.00272648	3.59739	5.11734	D3ZW09;A0A0G2K902	D3ZW09;A0A0G2K902		Sorcs2
-1.21325	-1.44677	-0.805242	-1.33846	-0.264837	-0.387973	-0.586603	-0.456855	0.10692	-0.585104	+	CRF_SHAM	33	33	29	26.8	26.8	23.4	153.45	0	97.679	8271400000	102	1.44076	0.0435315	-0.631789	-2.51224	D3ZW27;D3ZZH6;Q66H82;F1LQ89;F7FMK8;Q63796	D3ZW27;D3ZZH6		Map3k5
1.27746	0.913475	0.830449	0.68815	0.507972	-0.628992	-0.581798	-0.518041	-0.573927	-0.738194	+	CRF_SHAM	3	3	3	2	2	2	194.77	0	2.9634	18475000000	4	5.33981	0.000507042	1.45169	10.8591	D4ABJ6;D3ZW60	D4ABJ6;D3ZW60		Togaram1
-5.05137	-6.16084	-4.01689	-4.37343	-4.58741	-3.04401	-3.86003	-3.41391	-3.29863	-3.49891	+	CRF_SHAM	10	10	10	9.2	9.2	9.2	137.76	0	13.007	590900000	15	2.15056	0.0109057	-1.41489	-3.59138	D3ZWB4;D3ZKB4;Q9QX73-2;Q9QX73	D3ZWB4		Spata13
-1.0466	-1.34524	-0.675752	-1.65655	-1.526	-1.57459	-2.86167	-3.232	-3.76944	-3.01487	+	CRF_SHAM	17	15	15	37.8	35.3	35.3	58.292	0	38.542	2181300000	35	2.44214	0.00652144	1.64048	4.06408	D3ZWC6	D3ZWC6		Sntb1
3.16787	3.24037	3.16753	3.0697	3.49087	3.64536	3.58945	3.6499	3.70929	3.8318	+	CRF_SHAM	23	23	11	37.7	37.7	19.9	66.817	0	276.37	56384000000	357	3.27185	0.00197078	-0.457897	-5.55987	D3ZWL6	D3ZWL6	Adenosylhomocysteinase	Ahcyl2
-5.20689	-4.72764	-3.02005	-5.59121	-2.13944	-0.773002	0.449424	-1.0837	-2.02234	-1.3865	+	CRF_SHAM	4	4	4	27.7	27.7	27.7	15.07	0	2.6797	422940000	17	2.44257	0.00653033	-3.17382	-4.06479	D3ZWS2	D3ZWS2		LOC690000
-7.3042	-5.65358	-7.0888	-5.52989	-6.64417	-2.44543	-3.79636	-2.09125	-2.34238	-5.1128	+	CRF_SHAM	5	4	4	5.2	4.5	4.5	111.86	0	8.8273	563420000	4	2.89377	0.00324855	-3.28648	-4.84675	D3ZWW3	D3ZWW3		Rasal3
-1.24881	-0.147994	-1.01061	-0.289129	-0.71164	0.886416	0.533982	0.881975	0.359348	-0.559627	+	CRF_SHAM	16	16	16	30.5	30.5	30.5	62.684	0	35.613	5871700000	68	1.94229	0.0158666	-1.10206	-3.26619	D3ZWW5	D3ZWW5		Slc30a9
-0.383283	-1.0128	-0.347602	-0.217219	-0.9862	-1.86522	-0.795679	-2.14887	-2.21861	-0.97551	+	CRF_SHAM	26	26	26	27.6	27.6	27.6	130.18	0	119.53	6596800000	95	1.72766	0.024318	1.01136	2.93958	D3ZWZ1;F1M8G4;Q9QYE7	D3ZWZ1		Itgax
-1.03575	-0.933616	-1.55594	-1.23995	-0.666285	-0.0681425	0.91819	0.575144	1.00059	2.08094	+	CRF_SHAM	9	9	9	16.5	16.5	16.5	62.001	0	10.432	6015300000	33	3.09812	0.00259681	-1.98765	-5.22494	D3ZWZ9	D3ZWZ9		Gpr107
-3.80951	-3.4945	-4.61989	-4.42473	-5.78426	-2.61978	-2.92718	-2.62268	-3.09543	-3.46196	+	CRF_SHAM	18	18	18	14.3	14.3	14.3	163.34	0	17.121	2122600000	22	2.07776	0.0125771	-1.48117	-3.47666	D3ZX04	D3ZX04		Abcc10
-1.36543	-2.07544	-1.16693	-1.26948	-1.01255	-1.36979	0.122835	-0.035997	-0.96687	0.210719	+	CRF_SHAM	9	9	9	20.9	20.9	20.9	57.866	0	43.402	2352100000	29	1.5218	0.0366704	-0.970145	-2.63221	D3ZX06	D3ZX06		Ghdc
6.86065	6.49498	6.95085	6.91101	6.39071	6.18802	5.91948	6.37426	6.44122	6.21243	+	CRF_SHAM	6	6	6	39.2	39.2	39.2	16.321	0	29.194	92393000000	119	2.00501	0.0142672	0.494558	3.36316	D3ZX87;P62902;D3ZKU5;D4ABZ9;D3ZK34;D3ZU04;D3Z8W1;A0A0G2K7E3;D4ACQ2;D3ZVY6;D3ZZ60;D3ZVF5;D3ZLA5;D3ZAC7;D4ACA9;D3ZDE9;D4A172;F1LVW2;A0A0G2JWD9	D3ZX87;P62902;D3ZKU5;D4ABZ9;D3ZK34;D3ZU04;D3Z8W1;A0A0G2K7E3;D4ACQ2;D3ZVY6;D3ZZ60;D3ZVF5	60S ribosomal protein L31	Rpl31
3.21397	1.15138	0.622891	1.54944	0.763031	-0.687019	0.861842	-0.587333	-0.821818	0.337083	+	CRF_SHAM	2	2	2	4.9	4.9	4.9	23.411	0	4.6852	716290000	13	1.67745	0.0271178	1.63959	2.86418	D3ZXC8	D3ZXC8		Ebpl
1.93767	2.86624	1.73187	2.66032	1.61652	3.62396	3.01341	3.37911	3.5084	3.58234	+	CRF_SHAM	9	9	9	54.5	54.5	54.5	17.575	0	18.836	16680000000	78	2.7367	0.00379933	-1.25892	-4.56675	D3ZXF8	D3ZXF8		Mrpl43
2.97707	2.64369	2.97004	2.87442	2.47953	2.37065	1.52141	1.75079	2.0496	2.02829	+	CRF_SHAM	4	4	4	33.3	33.3	33.3	19.915	0	39.169	7986000000	51	2.89178	0.00325599	0.844801	4.84316	D3ZXH7	D3ZXH7		Alyref
-1.36318	-0.0614816	-0.313784	-0.620585	-0.858413	-2.21738	-1.97077	-0.565138	-2.60192	-1.78735	+	CRF_SHAM	23	23	23	23.1	23.1	23.1	125.69	0	124.6	5964500000	68	1.68986	0.0264676	1.18502	2.88279	D3ZXJ5	D3ZXJ5		Efl1
10.953	10.4008	10.9034	10.5867	10.2158	9.7727	9.73913	9.56547	9.64601	9.29706	+	CRF_SHAM	8	8	3	50.3	50.3	14	15.114	0	88.553	1567100000000	1621	3.53391	0.00136806	1.00786	6.09062	D3ZXP3	D3ZXP3	Histone H2A	H2afx
2.00314	3.02912	2.56151	2.27682	3.37893	3.81273	3.40635	3.82763	4.1192	3.51143	+	CRF_SHAM	15	12	9	32	27.1	20.9	62.909	0	109.52	26867000000	160	2.33389	0.00785796	-1.08557	-3.88595	D3ZXQ0;D3ZE31;A0A0G2K1L3	D3ZXQ0	Carboxylic ester hydrolase	Ces2g
-3.86685	-4.5946	-4.61657	-4.2488	-3.87225	-2.7565	-3.60435	-3.71087	-3.87369	-3.39759	+	CRF_SHAM	9	9	3	9.5	9.5	4	136.74	0	31.451	1266800000	23	1.78774	0.0212187	-0.771214	-3.03026	D3ZXQ2	D3ZXQ2		Camsap3
2.27665	1.51504	1.79901	1.95652	1.58184	2.72075	2.6823	2.51481	1.98199	2.93444	+	CRF_SHAM	12	12	12	71.5	71.5	71.5	22.406	0	36.927	10673000000	90	2.09576	0.0121928	-0.741046	-3.5049	D3ZXS8	D3ZXS8		Ube2k
5.60491	6.30513	5.82978	5.96605	6.54904	7.03198	7.12689	7.14572	7.21939	7.14449	+	CRF_SHAM	29	29	29	68.8	68.8	68.8	53.498	0	323.31	436410000000	1490	3.64543	0.00112741	-1.08271	-6.32652	D3ZXY4	D3ZXY4		Aldh8a1
-0.635752	-1.17307	-0.301553	-1.27302	-0.567061	-1.2825	-2.10428	-1.12705	-1.59919	-1.3659	+	CRF_SHAM	16	16	16	27.3	27.3	27.3	76.953	0	54.402	3506200000	47	1.63382	0.0297386	0.705694	2.7989	D3ZY02	D3ZY02		Pgghg
-0.654656	-1.22848	-2.37625	-2.35819	-2.71204	-5.12801	-6.47316	-6.0698	-3.32924	-6.49077	+	CRF_SHAM	2	2	2	15.4	15.4	15.4	19.249	0	20.184	1010700000	3	3.02471	0.00275459	3.63227	5.08718	D3ZY31	D3ZY31		Pop5
2.93673	3.55184	2.49881	3.39858	3.78831	3.77692	3.90502	4.00986	4.21188	4.17334	+	CRF_SHAM	7	7	7	33	33	33	32.175	0	62.833	32113000000	64	1.89317	0.017305	-0.780552	-3.19075	D3ZY44	D3ZY44		Mrps2
2.34562	-0.513039	-0.366954	-0.985241	-1.31864	-1.60285	-2.32103	-1.56324	-1.18021	-2.73434	+	CRF_SHAM	22	22	17	30.4	30.4	24.9	83.935	0	39.624	7308000000	61	1.37482	0.049832	1.71269	2.41486	D3ZY46;G8CYZ7;A0A0G2K4S6	D3ZY46;G8CYZ7;A0A0G2K4S6		Elmo1
-1.10912	-0.377142	-0.0345533	0.210655	-0.179179	0.814155	0.792167	1.00029	0.0616953	1.04858	+	CRF_SHAM	10	10	10	34.5	34.5	34.5	38.649	0	71.75	4515500000	52	2.18041	0.0104145	-1.04125	-3.63877	D3ZY50	D3ZY50		Atpaf1
-6.71114	-3.3766	-5.5107	-6.63523	-5.16177	-1.04804	-1.85941	-1.90869	-1.03707	-2.22267	+	CRF_SHAM	5	5	5	30.4	30.4	30.4	26.776	0	9.7887	657140000	11	3.44672	0.00158255	-3.86391	-5.91048	D3ZY91	D3ZY91	Chloride intracellular channel protein	Clic3
-6.2447	-4.67642	-6.8865	-6.72515	-4.82312	-4.41691	-3.96634	-3.76999	-4.50842	-3.80735	+	CRF_SHAM	9	9	9	9	9	9	135.82	0	5.2156	604250000	11	2.14906	0.0109363	-1.77737	-3.589	D3ZYB6	D3ZYB6	DNA-directed RNA polymerase	Polrmt
2.50533	2.73407	2.86024	2.47519	2.86364	1.81595	1.4895	1.9274	1.58123	2.13307	+	CRF_SHAM	8	8	8	40.5	40.5	40.5	24.584	0	50.26	5836900000	90	3.61208	0.00116888	0.898267	6.25531	D3ZYI0	D3ZYI0		Gca
-3.01957	-3.56387	-2.93496	-2.75807	-2.26455	-1.17163	-0.797128	-1.51531	-2.16427	-1.5038	+	CRF_SHAM	12	12	11	16.6	16.6	15.6	101.2	0	152.02	2303300000	44	2.86556	0.00329588	-1.47778	-4.7958	D3ZYJ5	D3ZYJ5		Gramd1b
-0.495695	-0.54566	0.29314	-0.185177	-0.138097	-5.08663	-2.09912	-1.90592	-5.42008	-1.68212	+	CRF_SHAM	4	4	4	34.7	34.7	34.7	18.917	0	55.115	1355500000	24	2.15537	0.0108616	3.02448	3.599	D3ZYK9	D3ZYK9		Npm3
-2.83582	-3.24665	-3.50989	-2.85641	-1.42712	-6.11657	-6.09558	-3.86416	-4.19774	-3.45777	+	CRF_SHAM	13	13	13	21.1	21.1	21.1	74.756	0	21.853	1435700000	19	1.72397	0.0244994	1.97118	2.93404	D3ZYL0	D3ZYL0		Ripk1
3.26	3.74894	3.49612	2.52053	4.50482	4.09805	4.71387	4.4369	4.74545	4.34777	+	CRF_SHAM	9	9	9	67	67	67	10.816	0	110.36	19512000000	114	1.62834	0.0300461	-0.962326	-2.79073	D3ZYM7	D3ZYM7		Lyrm4
-5.30422	-4.18376	-6.01977	-5.42531	-5.28541	-1.83777	-2.61525	-2.61822	-1.7458	-4.12747	+	CRF_SHAM	13	13	13	17.9	17.9	17.9	95.583	0	40.913	1249500000	26	3.03449	0.0027405	-2.65479	-5.10541	D3ZYR4;A0A096MJH1	D3ZYR4;A0A096MJH1		Sema4d
2.81239	2.36359	3.0113	2.64984	2.63117	2.39775	2.15324	2.26568	2.30765	1.70842	+	CRF_SHAM	14	12	9	40.9	38.3	32	51.786	0	212.82	22214000000	176	1.93798	0.0160818	0.527107	3.25954	D3ZYS7	D3ZYS7		G3bp1
1.33063	1.63379	1.2086	1.45303	1.10511	1.77434	1.44226	1.88964	1.85521	1.78097	+	CRF_SHAM	14	14	14	29.6	29.6	29.6	48.136	0	130.52	12306000000	119	1.96038	0.0153549	-0.402251	-3.29407	D3ZYT2	D3ZYT2		Mrps5
-0.321124	1.33721	1.32502	0.0115535	1.28384	1.96958	1.65367	1.47177	1.99035	1.35372	+	CRF_SHAM	6	6	6	42.2	42.2	42.2	22.883	0	100.96	6638700000	65	1.42435	0.0451345	-0.96052	-2.488	M0RAK4;D3ZYW7;A0A0A0MXX7	M0RAK4;D3ZYW7;A0A0A0MXX7	Frataxin, mitochondrial;Frataxin intermediate form;Frataxin mature form	Fxn
-5.66518	-2.39732	-3.6178	-3.34195	-3.40265	-2.64971	-2.52208	-1.79019	-1.18469	-1.1582	+	CRF_SHAM	6	6	6	16.4	16.4	16.4	36.31	0	5.1569	775390000	14	1.71556	0.0249709	-1.82401	-2.92139	G0Z7P9;D3ZZ04	G0Z7P9;D3ZZ04		Mettl9
2.06227	1.82681	2.38122	2.29366	1.90607	1.68721	1.64896	1.27885	1.50244	1.88332	+	CRF_SHAM	17	17	17	34.8	34.8	34.8	67.866	0	159.73	13350000000	127	2.0006	0.0143448	0.493849	3.35631	D3ZZ38	D3ZZ38	Sorting nexin	Snx18
-2.19443	-2.93997	-3.39659	-6.06355	-2.63276	-2.64192	-2.10858	-1.02869	-1.19988	-0.87715	+	CRF_SHAM	14	14	14	22.8	22.8	22.8	83.483	0	52.735	2801600000	39	1.39984	0.0472422	-1.87422	-2.45179	D3ZZ62	D3ZZ62		Xpot
-2.64415	-1.90501	-2.28643	-2.55671	-2.80596	-1.24241	-1.23039	-2.00647	-1.42581	-1.46571	+	CRF_SHAM	30	30	30	25.3	25.3	25.3	141.4	0	78.214	5198400000	67	2.73094	0.00383	-0.965492	-4.55665	D3ZZB2	D3ZZB2		Pex1
4.21298	3.88948	4.01299	3.60969	3.35702	2.01682	1.73807	2.08524	2.09722	1.78495	+	CRF_SHAM	18	18	18	54.4	54.4	54.4	46.353	0	304.63	30856000000	250	5.40422	0.000580645	1.87197	11.0745	D3ZZC1	D3ZZC1		Txndc5
-2.10103	-1.02743	-1.68547	-1.29298	-0.840546	-0.811551	-0.929693	-0.434285	-0.131078	-0.682221	+	CRF_SHAM	26	26	26	51.3	51.3	51.3	71.773	0	56.401	4197300000	73	1.73281	0.0240168	-0.791726	-2.94734	D3ZZC3;A0A0G2KA06;F2Z3R0;Q5XIA9	D3ZZC3;A0A0G2KA06	Kelch-like protein 22	Klhl22
-3.15613	-2.47615	-2.23821	-1.87773	-2.13858	-2.08915	-1.4402	-1.09533	-1.18668	-1.71846	+	CRF_SHAM	9	9	9	13.8	13.8	13.8	78.668	0	71.864	2282600000	33	1.81959	0.0199558	-0.871397	-3.07856	D3ZZE3;A0A0G2K771	D3ZZE3		Armh3
5.88636	6.0219	6.09452	6.16554	6.30999	5.71298	6.0358	5.69648	5.90349	5.89059	+	CRF_SHAM	32	32	32	53.2	53.2	53.2	74.891	0	323.31	293910000000	1172	1.50126	0.0384246	0.247794	2.60177	D3ZZN3	D3ZZN3	Acetyl-coenzyme A synthetase	Acss1
6.24326	6.42361	6.29466	5.92832	6.23112	5.42238	5.94212	5.60078	5.43394	5.68157	+	CRF_SHAM	8	8	8	46.4	46.4	46.4	12.623	0	25.299	57998000000	148	2.89617	0.00321546	0.608036	4.8511	D3ZZN4;P04646;D4A771;A0A096P6M4;F1M0T2	D3ZZN4;P04646;D4A771;A0A096P6M4;F1M0T2	60S ribosomal protein L35a	Rpl35a
-1.21075	-1.34488	-0.493847	-0.22527	-0.53538	0.561058	0.444033	0.408218	0.374344	0.348614	+	CRF_SHAM	6	6	6	50	50	50	13.502	0	9.2638	1741000000	16	3.17555	0.00226683	-1.18928	-5.37262	D3ZZQ4	D3ZZQ4		Aamdc
0.787147	0.674443	0.82287	0.186148	0.439574	-0.417844	-0.459436	-0.240294	-0.836179	-0.216602	+	CRF_SHAM	5	5	5	19.5	19.5	19.5	36.597	0	69.963	3698500000	66	3.59727	0.00121121	1.01611	6.22388	D3ZZR3;Q02765	D3ZZR3;Q02765	Cathepsin S	Ctss
2.435	2.5984	2.58219	2.27598	2.84832	2.74429	2.83971	3.01526	3.42405	3.08219	+	CRF_SHAM	26	19	19	61.2	45.8	45.8	67.247	0	277.61	34524000000	386	1.85486	0.0186408	-0.473125	-3.13223	D3ZZS8	D3ZZS8		Atp6v1b1
0.845158	1.00567	-0.343182	-0.203954	0.766736	-0.722481	-1.29803	-1.57826	-1.04124	-0.279482	+	CRF_SHAM	47	47	47	28.5	28.5	28.5	192.56	0	323.31	15719000000	195	2.31255	0.00820487	1.39799	3.85122	D3ZZT9	D3ZZT9		Col14a1
2.81329	3.08606	2.76393	2.86773	3.06877	2.66698	2.66227	2.75662	2.85655	2.59824	+	CRF_SHAM	5	5	5	21.8	21.8	21.8	19.587	0	27.133	7508300000	52	1.52924	0.0362547	0.211823	2.64326	D3ZZU4	D3ZZU4		Tmem160
-3.30799	-1.43455	-3.75303	-4.51494	-1.46324	-1.16686	-1.20934	-1.43163	-0.87754	-1.15147	+	CRF_SHAM	9	9	7	7.3	7.3	6.3	164.86	0	42.206	4922500000	16	1.60356	0.0315188	-1.72738	-2.75376	D4A053;Q7TP36	D4A053;Q7TP36	Protein Shroom2	Shroom2
-4.29757	-6.09796	-5.61988	-5.0878	-5.02667	-3.26695	-0.307541	-0.484143	-4.00553	-4.51062	+	CRF_SHAM	4	4	4	10.5	10.5	10.5	48.021	0	6.544	478760000	8	1.69447	0.0262206	-2.71102	-2.8897	D4A0L1	D4A0L1		Mon1b
6.42727	6.65576	6.37398	6.58907	6.77097	6.85328	6.972	6.92108	7.46908	7.16974	+	CRF_SHAM	16	16	16	74.4	74.4	74.4	20.858	0	323.31	171780000000	566	2.31701	0.00810013	-0.513625	-3.85846	D4A0T0	D4A0T0		Ndufb10
-1.00616	-1.17343	-0.172804	-0.227764	-2.04212	-2.08646	-1.80282	-1.49679	-2.13539	-4.1589	+	CRF_SHAM	12	11	11	37.9	35.6	35.6	38.493	0	35.987	3875300000	41	1.38107	0.0492209	1.41162	2.42408	D4A0T8	D4A0T8		Dhrs7
-0.957156	-0.609611	-1.14301	-0.440954	-2.12903	-4.34375	-4.59457	-2.63816	-5.41779	-4.76946	+	CRF_SHAM	13	13	13	14.5	14.5	14.5	132.78	0	66.003	2794400000	38	3.48682	0.00142105	3.29679	5.99288	D4A0W7	D4A0W7		Fndc3b
-6.02545	-5.85581	-7.31117	-4.94591	-5.52846	-4.28411	-4.67434	-4.07447	-5.31447	-4.30681	+	CRF_SHAM	34	3	0	30.8	2.3	0	141.05	0	2.7147	409190000	4	1.85591	0.0186179	-1.40252	-3.13382	D4A0Y9;G3V9C8;Q08201;Q64714	D4A0Y9		Abcb1b
-2.97254	-3.34009	-2.97662	-2.56444	-3.44221	-3.69994	-5.59033	-4.94361	-3.98276	-5.62714	+	CRF_SHAM	16	16	16	20.6	20.6	20.6	106.07	0	39.897	1696400000	33	2.39224	0.00710526	1.70958	3.98156	D4A106	D4A106		Wdr3
1.59023	2.01605	1.59953	1.40516	1.85101	1.86439	0.653311	0.663025	1.33637	0.683678	+	CRF_SHAM	9	9	9	37.8	37.8	37.8	33.082	0	91.35	7894500000	87	1.3986	0.0474004	0.652242	2.44995	D4A131	D4A131		Mrpl4
6.40688	6.92987	6.94549	6.81101	7.0867	7.24118	7.45282	7.43676	7.7349	7.36128	+	CRF_SHAM	43	43	43	85.7	85.7	85.7	68.264	0	323.31	700860000000	2186	2.58417	0.00497524	-0.6094	-4.30301	D4A133;A0A1W2Q6N0;Q9JHT2	D4A133		Atp6v1a
2.42524	2.75718	2.50929	2.43718	2.23366	2.69192	2.95406	2.96336	3.15321	2.9807	+	CRF_SHAM	9	9	9	46.8	46.8	46.8	21.112	0	14.224	13932000000	42	2.54837	0.00544176	-0.476142	-4.24221	D4A1B8	D4A1B8		Dctn3
1.96884	1.85117	1.69355	1.60521	1.42809	1.37547	1.04136	0.614626	1.61327	1.11996	+	CRF_SHAM	62	62	62	46.4	46.4	46.4	141.54	0	323.31	39383000000	353	1.69341	0.0262589	0.556435	2.88811	D4A1B9;F1LQB2;P97690	D4A1B9;F1LQB2;P97690	Structural maintenance of chromosomes protein;Structural maintenance of chromosomes protein 3	Smc3
0.288199	0.785423	0.0437397	0.854597	1.11382	1.07108	1.55387	1.1652	1.37637	1.29132	+	CRF_SHAM	3	3	3	30.6	30.6	30.6	13.645	0	36.908	2434500000	26	1.87535	0.0179753	-0.674412	-3.1635	D4A1G1;P35745	D4A1G1;P35745	Acylphosphatase;Acylphosphatase-2	Acyp2
-3.55067	-1.85712	-4.21455	-3.2353	-2.96291	-1.06565	-1.66324	-1.16309	-0.747619	-1.62774	+	CRF_SHAM	21	21	21	41.1	41.1	41.1	78.585	0	291.61	3156700000	48	2.6955	0.00409662	-1.91065	-4.49475	D4A1J3	D4A1J3		Palm3
-1.07186	-1.15822	-0.711429	-0.0467561	-0.863735	-1.81666	-1.6931	-1.25743	-2.07099	-0.977053	+	CRF_SHAM	6	6	6	24	24	24	28.531	0	5.4644	1353400000	23	1.66422	0.0279174	0.792645	2.84436	D4A1K2	D4A1K2		Rpl7l1
0.0468529	-1.54499	-0.666987	1.57353	-0.589499	1.78225	2.10103	1.37377	0.975148	2.21095	+	CRF_SHAM	9	9	9	44.3	44.3	44.3	23.489	0	53.317	5206700000	34	2.02389	0.0137411	-1.92485	-3.39251	D4A1K4	D4A1K4		Misp3
-5.26483	-4.57244	-7.97321	-7.28318	-3.63936	-3.34845	-3.85705	-3.17158	-1.8711	-3.95216	+	CRF_SHAM	22	22	22	10.2	10.2	10.2	300.88	0	19.972	3543000000	29	1.62752	0.0300627	-2.50654	-2.78949	D4A1L2	D4A1L2		Nbeal2
1.5673	1.35423	1.42276	1.38927	1.40655	0.817653	0.344728	0.584332	0.697657	0.809643	+	CRF_SHAM	27	27	27	49.5	49.5	49.5	73.897	0	281.55	15326000000	212	4.43265	0.000718894	0.77722	8.18808	D4A1Q9	D4A1Q9		Ttll12
-4.58082	-4.79246	-5.42346	-4.93292	-3.94201	-2.27272	-2.13532	-2.42996	-1.87055	-1.85723	+	CRF_SHAM	8	8	8	8.1	8.1	8.1	135.73	0	6.8271	1410500000	12	5.01831	0.000373832	-2.62118	-9.83806	D4A1U4	D4A1U4		Cdan1
-1.45321	-2.477	-2.3754	-2.20516	-1.85557	-3.50944	-3.18275	-3.61412	-3.57091	-1.89492	+	CRF_SHAM	23	23	23	38.9	38.9	38.9	100.72	0	127.03	3394700000	71	1.69383	0.0262352	1.08116	2.88875	D4A1X2	D4A1X2		Exosc10
-4.47897	-3.4558	-3.58458	-4.60445	-3.76947	-0.826354	-1.07973	-0.543715	0.135294	-1.06822	+	CRF_SHAM	4	4	4	10.8	10.8	10.8	59.601	0	13.861	971740000	15	5.10979	0.000375	-3.30211	-10.1197	D4A237;A0A0G2JW25	D4A237;A0A0G2JW25		Slc2a9
-0.924712	-1.69922	-1.80384	-1.78719	-2.38578	-0.431053	0.571003	1.6253	-0.321222	0.359062	+	CRF_SHAM	10	10	10	26.7	26.7	26.7	50.265	0	21.421	3954100000	32	2.84519	0.00332353	-2.08076	-4.7592	D4A255	D4A255		Meak7
0.860229	1.70359	1.232	1.23593	0.0134559	0.316299	-0.0214438	-1.12127	0.321161	-0.581148	+	CRF_SHAM	5	5	5	24	24	24	24.546	0	3.3411	2985300000	18	1.82409	0.0197534	1.22632	3.08539	D4A263	D4A263		Plekhb2
-0.421939	-0.335388	0.119602	-0.523721	-0.299854	-1.62602	-1.91111	-1.14967	-0.919558	-1.60958	+	CRF_SHAM	20	20	20	20.8	20.8	20.8	118.93	0	114.39	5749200000	80	3.23078	0.00214322	1.15093	5.47952	D4A2D7	D4A2D7		Ipo4
0.433722	0.84175	0.599282	0.475453	1.18435	0.121276	0.331578	0.346595	-0.191709	0.081146	+	CRF_SHAM	7	7	7	19.4	19.4	19.4	42.636	0	43.65	5136400000	75	1.99304	0.0144656	0.569135	3.3446	D4A2F6	D4A2F6		Nhlrc3
-2.83429	-2.08199	-3.80409	-2.03447	-1.53125	-0.389746	-1.52092	0.231097	-0.0841838	0.113373	+	CRF_SHAM	16	16	16	36.1	36.1	36.1	51.361	0	162.63	3476000000	61	2.52416	0.00561151	-2.12714	-4.20131	D4A2H8	D4A2H8		Nudt12
7.15796	7.50723	7.27141	7.43083	7.79838	8.33133	8.41017	8.1532	8.49334	8.43967	+	CRF_SHAM	14	14	13	55.5	55.5	53.6	34.464	0	250.4	400340000000	696	4.15067	0.000748387	-0.932377	-7.47878	D4A2K1	D4A2K1		Hoga1
-3.12252	-3.55613	-4.01512	-4.04946	-5.40784	-2.59674	-0.824318	-0.277303	-0.0735956	0.25811	+	CRF_SHAM	10	10	10	36.7	36.7	36.7	44.263	0	68.67	1971500000	27	3.10875	0.00255133	-3.32745	-5.24506	D4A2Y9	D4A2Y9		Pex13
-2.02783	-2.16801	-2.09036	-1.67081	-1.94756	-1.65521	-1.17244	-0.755873	-1.22894	-1.58191	+	CRF_SHAM	21	21	20	27.4	27.4	26.5	113.84	0	45.913	5833200000	65	2.30777	0.00825421	-0.702036	-3.84345	D4A2Z8	D4A2Z8		Dhx36
2.11133	1.51841	2.15581	2.17221	1.73909	1.42225	1.19181	1.22969	0.854831	1.22377	+	CRF_SHAM	17	17	17	41.3	41.3	41.3	64.362	0	284.37	16790000000	188	2.80991	0.00350357	0.754897	4.69616	D4A3E1	D4A3E1		Hnrnpll
-1.20608	-1.43795	-1.72	-1.55781	-2.13824	-2.06593	-2.53957	-3.35467	-3.17691	-3.15485	+	CRF_SHAM	20	20	19	12.8	12.8	11.9	217.58	0	74.068	4410400000	54	2.60399	0.00476841	1.24637	4.33686	D4A3E3	D4A3E3		Arid1a
-3.89905	-3.62126	-4.29755	-3.92688	-3.54536	-1.22212	-1.95067	-1.94809	-1.64147	-3.09057	+	CRF_SHAM	6	6	6	8.7	8.7	8.7	96.988	0	9.9214	1498600000	9	3.28894	0.0018871	-1.88744	-5.59353	D4A3H5	D4A3H5	Chloride channel protein	Clcn6
-2.63296	-5.08866	-2.9427	-4.26861	-4.02339	-4.7208	-5.97931	-5.11302	-5.16088	-4.849	+	CRF_SHAM	8	8	8	12.6	12.6	12.6	86.211	0	15.814	685270000	14	1.60071	0.0316916	1.37334	2.74951	D4A3I5	D4A3I5		Fam160b1
5.1642	4.40609	5.54096	5.5963	4.06589	3.05276	2.83709	3.22009	2.23034	2.64983	+	CRF_SHAM	10	6	6	33.2	24.3	24.3	22.004	0	131.47	24283000000	91	3.55071	0.00133805	2.15666	6.12577	D4A3K5	D4A3K5	Histone H1.1	H1-1
-0.871737	-0.825277	-0.940678	-0.630625	-0.510318	-1.5907	-1.00693	-1.05187	-1.53989	-0.986926	+	CRF_SHAM	24	24	24	35.3	35.3	35.3	88.09	0	35.238	5264600000	70	1.79963	0.0207822	0.479536	3.04827	D4A3S8	D4A3S8		Nsun2
2.40181	2.08522	3.22287	2.68301	1.88441	1.42832	1.71731	1.35651	1.678	1.787	+	CRF_SHAM	6	5	5	37.3	28.6	28.6	21.403	0	67.716	7081200000	41	2.05946	0.0129606	0.862036	3.448	D4A3T3	D4A3T3		Cbx1
6.12103	6.24015	6.2268	5.94646	6.1233	6.47065	6.43683	6.26097	6.82473	6.33927	+	CRF_SHAM	9	9	9	63.1	63.1	63.1	15.224	0	171.23	82693000000	359	1.79346	0.020951	-0.334941	-3.03893	D4A3V2	D4A3V2	NADH dehydrogenase [ubiquinone] 1 alpha subcomplex subunit 6	Ndufa6
0.056769	0.0526917	0.0643821	0.0282076	-0.114149	-0.69866	-0.725373	-0.491063	-1.09814	-0.844557	+	CRF_SHAM	24	24	24	42.8	42.8	42.8	79.485	0	235.69	7884900000	94	4.16559	0.000708197	0.789139	7.51504	D4A3V3	D4A3V3		Parp12
0.729828	1.21026	0.593107	0.604578	1.10909	1.68591	1.67707	1.56251	2.06657	1.28235	+	CRF_SHAM	60	60	58	42.5	42.5	41.7	147.94	0	323.31	42359000000	402	2.6687	0.00429137	-0.805508	-4.44822	D4A3V5	D4A3V5		Cgnl1
-1.62609	-0.216605	-0.226447	-0.371512	0.158615	0.514025	0	0.493007	0.400936	0.485672	+	CRF_SHAM	12	12	12	36.9	36.9	36.9	40.974	0	22.206	4610500000	63	1.5055	0.0381291	-0.835137	-2.60806	D4A3V7	D4A3V7		Exoc3l2
-4.80909	-4.65042	-5.99268	-5.33219	-6.48051	-4.09756	-4.97634	-3.87548	-3.06892	-4.06085	+	CRF_SHAM	3	3	3	3.1	3.1	3.1	135.47	0.001333	2.1162	267210000	4	1.84094	0.0190948	-1.43715	-3.11103	D4A3W2	D4A3W2		Crb2
-3.59005	-5.36605	-6.8625	-4.51354	-5.21359	-2.88025	-0.107599	-1.01066	-1.26696	-1.28559	+	CRF_SHAM	3	3	3	8.4	8.4	8.4	38.771	0	16.092	539560000	7	3.20131	0.0022422	-3.79893	-5.42232	D4A3Y5	D4A3Y5		Tmem236
2.0297	2.93576	2.45298	2.48604	3.21868	2.90346	3.36885	3.64398	3.86434	3.37181	+	CRF_SHAM	9	9	9	27.1	27.1	27.1	45.948	0	160.57	24940000000	132	1.81906	0.0199629	-0.805857	-3.07776	I6L9I0;D4A414	I6L9I0;D4A414		Cox15
-4.59043	-5.73321	-6.55306	-3.93687	-2.75956	-2.05751	-2.22563	-2.9683	-2.0512	-2.12229	+	CRF_SHAM	5	4	4	5.3	4.5	4.5	109.12	0	3.3642	629620000	6	2.11305	0.0117466	-2.42964	-3.53212	D4A454	D4A454		Map3k21
-0.332072	-0.0672638	-0.978405	0.154535	0.0204342	1.40118	1.43754	1.40167	1.48138	1.25287	+	CRF_SHAM	2	2	2	8.3	8.3	8.3	32.52	0.0036591	1.8042	3677100000	2	4.35849	0.000675105	-1.63548	-7.99656	D4A463	D4A463		Tpgs1
7.52991	7.08688	7.63828	7.50093	6.97524	6.91153	6.95531	7.12712	6.95717	7.06769	+	CRF_SHAM	12	11	1	95.7	95.7	14.8	11.706	0	322.7	104280000000	436	1.42168	0.0453714	0.342487	2.48405	D4A4D5;D3ZN03	D4A4D5;D3ZN03		LOC498555
-0.671842	-0.72022	-0.636518	-1.04556	-0.8791	-1.95581	-1.69475	-1.34007	-1.95048	-1.50358	+	CRF_SHAM	31	31	31	35.8	35.8	35.8	119.86	0	105.26	7515100000	125	3.61592	0.0011581	0.898287	6.26349	D4A4J0	D4A4J0		Supt16h
-3.02551	-2.15319	-1.79284	-2.53045	0.76315	-4.51819	-4.11192	-6.90211	-5.04386	-4.29663	+	CRF_SHAM	15	15	1	17.6	17.6	0.9	131.96	0	41.112	2616500000	27	2.32886	0.00791403	3.22677	3.87775	D4A4J3	D4A4J3	Alpha-mannosidase	Man2a2
5.37137	5.9762	5.89518	6.01246	5.94336	6.09903	6.3774	6.37393	6.69924	6.54382	+	CRF_SHAM	4	4	4	43.4	43.4	43.4	11.267	0	7.7921	48909000000	137	2.23742	0.00927187	-0.578971	-3.72989	D4A4P3;M0RA24	D4A4P3;M0RA24		Ndufb3
2.51928	2.7598	2.90796	2.83029	2.98013	3.66919	3.72527	3.40911	4.22107	3.4236	+	CRF_SHAM	6	6	6	42.4	42.4	42.4	14.682	0	18.39	11577000000	117	3.1504	0.00235294	-0.890158	-5.32439	D4A4Q4	D4A4Q4		Ociad2
0.878352	0.502805	0.745191	0.563125	0.954123	0.337473	0.238253	0.149131	0.687874	0.498546	+	CRF_SHAM	13	13	13	45.1	45.1	45.1	34.886	0	99.389	6261300000	81	1.54945	0.0349459	0.346464	2.67326	D4A4T0;I6L9H8	D4A4T0;I6L9H8		Stub1
-1.22616	-0.76052	-2.21606	-1.4406	-1.19611	-0.52503	-0.73451	-1.13226	-0.360588	-0.456653	+	CRF_SHAM	40	39	39	34.6	33.9	33.9	136.89	0	323.31	10623000000	121	1.52325	0.0366195	-0.726082	-2.63437	D4A4X4	D4A4X4		Cgn
-0.724329	-0.575667	-0.142588	-0.56082	-0.275115	0.815582	1.27432	0.0262926	0.17218	0.69839	+	CRF_SHAM	6	6	6	33	33	33	20.254	0	129.78	1951200000	49	2.52938	0.00559422	-1.05306	-4.21011	D4A500	D4A500		Hddc3
1.02374	0.563905	1.29	1.10151	0.943884	0.579383	0.47789	0.366196	0.354402	0.316368	+	CRF_SHAM	38	38	28	38.4	38.4	29.5	124.74	0	323.31	19348000000	199	2.62875	0.00461989	0.56576	4.37931	D4A510	D4A510		Smarcc2
-0.738523	-0.960748	-0.748466	-0.965406	-1.22736	-2.14795	-3.08308	-2.67151	-2.52063	-2.50116	+	CRF_SHAM	3	3	3	3.2	3.2	3.2	94.306	0.009823	1.3979	2062600000	4	4.88002	0.000580153	1.65677	9.42521	D4A517	D4A517		Slc39a10
-1.62399	-0.799767	-2.06136	-1.8634	-0.0618638	-2.35938	-5.03741	-4.01859	-2.36365	-3.19886	+	CRF_SHAM	2	2	2	11.9	11.9	11.9	16.598	0	3.3973	575860000	11	1.98519	0.0146824	2.1135	3.33244	D4A526	D4A526		Lect2
-1.77494	-2.43159	-1.88444	-1.89677	-2.42554	-5.13196	-5.67866	-6.04151	-1.77493	-5.8901	+	CRF_SHAM	3	3	3	24	24	24	14.523	0.0015666	2.0357	246640000	3	2.08185	0.0125005	2.82078	3.48306	D4A531	D4A531	DNA-directed RNA polymerase subunit	Polr2i
-5.51914	-1.83376	-3.1477	-2.55362	-2.38324	-0.634672	-0.858172	-0.832721	-0.151448	-0.858771	+	CRF_SHAM	4	4	4	13.3	13.3	13.3	36.318	0	5.0714	663880000	10	2.20819	0.00982851	-2.42034	-3.68307	D4A568	D4A568		Cox18
-5.23415	-6.54198	-5.68325	-5.67839	-5.50207	-3.28838	-3.64985	-3.59991	-3.81879	-6.07381	+	CRF_SHAM	8	8	8	7.9	7.9	7.9	113.68	0	19.261	851580000	12	1.75829	0.0226395	-1.64182	-2.98575	D4A5B3;A0A0G2K543	D4A5B3;A0A0G2K543		C2cd5
-4.85867	-2.28418	-2.36254	-4.05013	-3.09703	-6.53703	-5.40359	-6.35675	-3.44925	-4.86	+	CRF_SHAM	3	3	3	7.9	7.9	7.9	55.989	0	3.8664	471080000	4	1.53966	0.0355122	1.99081	2.65871	D4A5C0	D4A5C0		Nectin3
-2.40329	-1.7195	-1.55756	-1.81433	-1.6959	-1.25867	-1.29697	-0.951402	-1.17323	-0.996662	+	CRF_SHAM	26	26	26	22.8	22.8	22.8	146.52	0	73.787	5404700000	80	2.59507	0.00483812	-0.702728	-4.3216	D4A5F7	D4A5F7		Vps8
4.51572	4.78272	4.61531	4.95305	4.59076	4.89173	5.02398	4.9566	5.19676	4.9337	+	CRF_SHAM	70	70	70	57	57	57	148.13	0	323.31	301410000000	1717	1.93162	0.0162807	-0.309043	-3.24976	D4A5I9	D4A5I9		Myo6
-0.335157	0.779332	-0.690419	-0.460195	0.73255	1.81826	1.90577	1.66836	1.6379	1.63947	+	CRF_SHAM	16	16	16	29.7	29.7	29.7	67.848	0	184.94	9102100000	91	3.22158	0.00219975	-1.72873	-5.46164	D4A5J1	D4A5J1		Kbtbd11
3.44011	2.89183	2.92896	2.51442	2.41941	2.26985	2.41696	2.16741	2.20584	2.46056	+	CRF_SHAM	13	13	13	33.7	33.7	33.7	54.847	0	125.67	21617000000	141	1.64663	0.0290032	0.534822	2.81806	D4A5K6	D4A5K6		Zmpste24
8.52453	8.59625	8.47554	8.55385	9.13626	9.2913	9.19252	8.85315	9.2191	9.13346	+	CRF_SHAM	10	10	10	63.8	63.8	63.8	11.635	0	323.31	416230000000	695	2.00432	0.0142709	-0.480623	-3.36208	D4A5L9;P62898;CON__P62894;P10715	D4A5L9;P62898	Cytochrome c, somatic	Cycs
-6.96809	-3.7595	-4.67068	-9.55446	-3.62375	-1.69323	-1.12774	-1.68701	-2.49069	-1.58782	+	CRF_SHAM	39	3	3	53.6	3.1	3.1	98.547	0	9.7449	3437800000	18	2.07293	0.0126751	-3.998	-3.46908	D4A5Q9	D4A5Q9		Gldc
0.872823	1.01824	0.698279	0.888189	0.656576	1.15233	1.60285	1.66028	1.49875	1.59824	+	CRF_SHAM	19	19	19	23.5	23.5	23.5	113.86	0	66.444	17348000000	148	3.48361	0.00143089	-0.675666	-5.98626	D4A626	D4A626		Clmn
-3.20543	-3.19202	-3.60025	-3.55588	-4.96854	-4.21426	-4.58021	-4.7718	-4.65023	-5.22412	+	CRF_SHAM	6	6	2	14.1	14.1	5.3	45.672	0	6.5246	627290000	21	1.56077	0.0343016	0.9837	2.69008	D4A633	D4A633		Zfp362
-2.52243	-2.71726	-3.05941	-3.50005	-3.88375	0.619925	-0.0502715	-0.39547	0.912326	-1.23525	+	CRF_SHAM	84	83	83	44.2	43.7	43.7	280.07	0	323.31	16622000000	246	3.87104	0.00105516	-3.10683	-6.82341	D4A678;Q6XDA1	D4A678;Q6XDA1		Spta1
4.03921	4.48383	4.28629	4.38679	4.42368	3.86399	3.9223	4.06139	4.16269	3.59094	+	CRF_SHAM	23	23	23	68.8	68.8	68.8	50.622	0	323.31	65693000000	419	1.91932	0.0166494	0.403701	3.23085	D4A6C5	D4A6C5		Arhgap1
-0.322827	-0.176176	-0.999136	-0.750979	-0.0219938	0.834626	0.783914	0.727815	0.314589	0.299127	+	CRF_SHAM	10	10	10	23.8	23.8	23.8	41.333	0	23.856	4280200000	59	2.87763	0.00326038	-1.04624	-4.81757	D4A6D7;D4A6D7-2	D4A6D7;D4A6D7-2	Tetratricopeptide repeat protein 19, mitochondrial	Ttc19
1.51688	1.58912	1.88218	1.25505	1.31268	1.17994	0.713063	0.852175	1.2986	1.16754	+	CRF_SHAM	15	15	15	47.7	47.7	47.7	43.431	0	141.34	15829000000	88	1.75768	0.0226774	0.46892	2.98483	D4A6D9	D4A6D9		Hs1bp3
6.70444	6.03619	6.07008	6.17615	5.99796	5.73822	5.38856	5.77691	6.10383	5.6022	+	CRF_SHAM	12	12	12	60	60	60	16.117	0	45.776	131890000000	352	1.57472	0.0334015	0.475018	2.71081	D4A6G6;P17074;A0A0H2UI38;D3ZGN8;F1M8C7;F1M764;F1LYF3;D3ZUD7;D3ZSH6	D4A6G6;P17074;A0A0H2UI38;D3ZGN8;F1M8C7;F1M764;F1LYF3;D3ZUD7	40S ribosomal protein S19	LOC100362339
-0.293772	1.01842	0.616916	1.10069	-0.30906	1.34469	1.01149	1.24528	1.40947	1.03633	+	CRF_SHAM	6	6	6	20.1	20.1	20.1	41.08	0	20.632	3707000000	38	1.40356	0.0468993	-0.782817	-2.45729	D4A6K7	D4A6K7		Lrrc19
6.85991	6.7781	7.2291	6.89099	6.78764	6.38247	6.30564	6.47711	6.59554	6.27874	+	CRF_SHAM	13	13	13	52.1	52.1	52.1	28.156	0	295.54	164700000000	343	2.952	0.00298264	0.501248	4.95286	D4A6W6;P62919	D4A6W6;P62919	60S ribosomal protein L8	Rpl8
-1.5469	-2.70822	-3.68946	-3.30349	-1.99598	-3.25419	-6.66666	-5.19272	-5.95121	-4.04117	+	CRF_SHAM	8	8	8	10.9	10.9	10.9	109.56	0	48.698	1076800000	19	1.91382	0.0168495	2.37238	3.22241	D4A6X3	D4A6X3		Kank4
1.65858	1.54236	2.41053	2.10056	2.3475	2.74299	3.50374	3.50911	3.73503	3.78553	+	CRF_SHAM	6	6	6	70.7	70.7	70.7	11.312	0	38.629	8753700000	68	3.29653	0.0018916	-1.44337	-5.60851	D4A6X4	D4A6X4	Acylphosphatase	Acyp1
1.3993	1.47749	1.16785	1.18454	2.39527	2.55616	2.68652	2.81208	2.5661	2.65421	+	CRF_SHAM	14	14	14	41.5	41.5	41.5	33.908	0	161.2	13937000000	118	2.92516	0.00307996	-1.13013	-4.90378	D4A6X7;Q4KLH2	D4A6X7		Ppcs
-4.41469	-1.18194	-3.81558	-2.81658	-3.54642	-1.48048	-1.39008	-1.34781	-0.704279	-2.27888	+	CRF_SHAM	7	7	7	42.3	42.3	42.3	29.143	0	29.706	1529300000	13	1.64201	0.0293456	-1.71474	-2.81114	D4A6Y6	D4A6Y6		Slc25a26
-6.50718	-7.8161	-5.8932	-5.75727	-6.04441	-3.94015	-5.12922	-3.1849	-6.38235	-4.65248	+	CRF_SHAM	7	7	7	4.7	4.7	4.7	197.08	0	4.5394	711890000	6	1.53238	0.0360807	-1.74581	-2.64791	D4A709	D4A709		Tubgcp6
1.81447	2.271	2.44205	2.61234	2.69986	2.5021	2.73502	2.94687	2.87775	2.93802	+	CRF_SHAM	12	12	12	41.9	41.9	41.9	39.902	0	66.434	16935000000	149	1.38687	0.0486023	-0.432008	-2.43264	D4A746	D4A746		Gmppb
-3.28246	-5.10677	-4.39308	-3.32782	-1.82617	-2.20039	-1.71695	-2.27621	-2.09518	-1.30796	+	CRF_SHAM	5	5	5	12.3	12.3	12.3	63.618	0	144.8	1191600000	11	1.66495	0.0278914	-1.66792	-2.84546	D4A770	D4A770	Protein C12orf4 homolog	#N/A
-1.19827	-1.21255	-0.832631	-0.986214	-1.77456	-3.99674	-5.18069	-5.58326	-5.53764	-4.77141	+	CRF_SHAM	6	6	6	13.4	13.4	13.4	60.757	0	100.37	1335200000	18	5.50458	0.00062069	3.8131	11.4177	D4A777;D4A5F0	D4A777;D4A5F0		Fam114a1
1.92443	1.73846	1.79391	1.60189	2.22504	1.12757	0.361747	0.5091	1.42427	0.948032	+	CRF_SHAM	35	35	33	43.9	43.9	42.3	123.7	0	323.31	24572000000	235	2.64872	0.0044704	0.982601	4.41368	D4A781;M0RB74	D4A781;M0RB74		Ipo5
-3.91346	-2.24636	-2.32375	-1.83624	-3.34979	-3.5425	-4.25168	-4.92256	-5.57497	-4.56833	+	CRF_SHAM	1	1	1	2.8	2.8	2.8	72.055	0	2.9741	386230000	3	2.14306	0.0111045	1.83809	3.5795	D4A7H1	D4A7H1	Sodium/hydrogen exchanger	Slc9a9
0.817386	0.760057	1.29056	0.96616	0.060012	0.514928	-0.337764	0.021226	0.493085	-0.347309	+	CRF_SHAM	17	17	17	39	39	39	58.342	0	164.07	7526300000	84	1.47483	0.0406736	0.710002	2.56262	D4A7J8	D4A7J8		Prpf4
0.289055	0.140982	0.356596	0.166259	-0.247308	-0.206604	-0.827232	-0.345023	-1.11144	-0.586502	+	CRF_SHAM	51	51	51	31.2	31.2	31.2	227.23	0	323.31	19905000000	247	2.34356	0.00776471	0.756478	3.90173	D4A7R3	D4A7R3		Nup205
-4.1278	-3.65382	-4.52577	-4.29923	-3.91217	-3.07257	-2.75649	-3.30007	-3.41125	-3.12673	+	CRF_SHAM	17	17	17	8.5	8.5	8.5	255.8	0	20.359	1798300000	24	3.06453	0.00263556	-0.970338	-5.16163	D4A7S4	D4A7S4		Urb1
1.93021	1.31365	2.58397	2.40573	0.495975	0.365912	0.415016	-0.329015	-0.667795	-0.770396	+	CRF_SHAM	20	18	18	50.2	48.4	48.4	60.303	0	304.53	11016000000	97	2.5532	0.00537353	1.94316	4.25038	D4A7U1;Q99MM3	D4A7U1		Zyx
2.58856	2.57043	3.3098	2.75142	2.90843	2.32848	2.31947	2.00557	1.70403	2.31143	+	CRF_SHAM	2	2	2	19.6	19.6	19.6	11.845	0.0057063	1.6328	3493200000	26	2.26328	0.00881873	0.691935	3.77148	D4A7U6	D4A7U6		Lsm3
3.79573	2.3158	-0.694837	1.63816	2.26156	-1.33719	-0.187374	1.20822	-3.66449	-0.210035	+	CRF_SHAM	2	2	2	9.8	9.8	9.8	28.805	0	4.4577	4327300000	10	1.41177	0.0462806	2.70146	2.46941	G3V6A9;D4A7W8;Q497C9	G3V6A9;D4A7W8;Q497C9		Mfap4
1.44357	1.97246	1.21432	1.45212	1.87502	1.86046	2.07039	2.36709	2.21873	2.24695	+	CRF_SHAM	7	7	7	53.3	53.3	53.3	15.243	0	48.848	6244500000	59	1.99815	0.0143849	-0.561224	-3.35252	D4A7X1	D4A7X1		Mrps16
0.0213883	-0.318098	-1.0902	0.241142	-0.538614	1.54714	1.25032	0.926465	0.782284	1.71781	+	CRF_SHAM	9	9	9	31.2	31.2	31.2	41.013	0	55.713	4289900000	103	3.20156	0.00224781	-1.58168	-5.42281	D4A7X5	D4A7X5		Ppm1k
-0.124711	-0.675314	-0.0143005	-0.346981	-0.870805	-2.79932	-3.13213	-2.19902	-2.71761	-2.67492	+	CRF_SHAM	28	22	22	28.6	22.5	22.5	125.32	0	191.08	5498600000	67	5.20471	0.000418605	2.29818	10.4193	D4A7X9	D4A7X9		Myo1f
5.29007	5.86791	5.75031	5.87891	6.10884	6.41401	6.46588	6.49872	6.63692	6.4734	+	CRF_SHAM	25	25	25	82.9	82.9	82.9	35.046	0	323.31	155940000000	849	3.04022	0.00272052	-0.71858	-5.1161	D4A830	D4A830		Ppa2
0.575313	0.675799	0.0958117	0.788556	1.25176	-1.02793	-1.4413	-1.1948	-1.82952	0.681933	+	CRF_SHAM	25	25	25	28	28	28	116.01	0	274.53	16170000000	96	2.08146	0.0125236	1.63977	3.48246	D4A857	D4A857		Ipo9
-0.516104	-0.00414832	-0.199515	-0.504067	0.0708147	0.508982	0.747576	0.5302	0.745015	0.460345	+	CRF_SHAM	64	64	60	31.4	31.4	28.9	266.49	0	323.31	31120000000	356	3.51708	0.00139726	-0.829027	-6.05558	D4A899	D4A899		Vps13a
1.11746	1.52437	1.33684	0.940121	0.951806	0.519163	-0.222532	-0.20558	-0.0722252	0.689463	+	CRF_SHAM	61	61	59	31.9	31.9	31.2	243.37	0	323.31	34837000000	350	2.76792	0.00371972	1.03246	4.62171	D4A8A0	D4A8A0		Cad
4.47091	4.17629	5.21055	4.70588	4.60402	3.75221	4.0756	3.9895	3.82123	4.27699	+	CRF_SHAM	12	12	12	52.7	52.7	52.7	31.337	0	321.49	41586000000	112	2.00357	0.0142698	0.650425	3.36092	D4A8F2	D4A8F2		Rsu1
4.49371	4.36292	5.10332	4.54978	4.43052	3.56436	3.60014	3.63072	3.15295	3.912	+	CRF_SHAM	25	25	25	52.1	52.1	52.1	74.752	0	323.31	125080000000	602	3.31721	0.00181868	1.01602	5.64947	D4A8G5	D4A8G5		Tgfbi
1.67457	1.48985	1.73933	1.31021	1.55068	1.12664	0.896741	0.828884	0.949112	1.33596	+	CRF_SHAM	44	44	44	45.9	45.9	45.9	117.93	0	150.24	26286000000	312	2.66405	0.00429921	0.525463	4.44018	D4A8H3	D4A8H3		Uba6
-1.51075	-2.94074	-4.35697	-2.66489	-3.80165	-3.5882	-6.03279	-5.6978	-3.83229	-6.05522	+	CRF_SHAM	5	5	5	11.9	11.9	11.9	45.943	0	39.19	1314400000	12	1.56794	0.0338813	1.98626	2.70073	D4A8H5;B2RZ73	D4A8H5;B2RZ73		Ppp4r2
-2.8367	-2.14671	-2.48877	-3.00086	-2.28399	-5.25566	-4.09596	-5.3161	-5.0504	-4.09367	+	CRF_SHAM	11	11	11	18.2	18.2	18.2	70.076	0	26.74	1420200000	16	3.90967	0.00100748	2.21095	6.91127	D4A8X8	D4A8X8		Cttnbp2nl
-1.88329	-1.51904	-2.21168	-2.04976	-2.04742	-1.28244	-1.12276	-1.17059	-1.16792	-1.80941	+	CRF_SHAM	9	9	9	8.3	8.3	8.3	135.84	0	15.028	3410400000	26	2.18032	0.0104132	-0.631615	-3.63863	D4A900	D4A900		Filip1l
-0.781385	-0.454962	-0.662332	-0.635202	-0.373688	-1.35067	-1.58754	-0.925142	-1.29074	-1.32249	+	CRF_SHAM	18	18	18	21.3	21.3	21.3	108.65	0	108.71	7279000000	86	3.24989	0.00213577	0.713802	5.51681	D4A914	D4A914		Xrn2
2.81432	2.49641	2.10672	2.45674	1.7922	1.96353	1.17205	1.76737	1.52881	1.35062	+	CRF_SHAM	16	16	16	47.8	47.8	47.8	43.793	0	263.23	12090000000	116	2.05587	0.0130753	0.776803	3.44238	D4A944	D4A944		Snrnp40
-6.22016	-2.04446	-5.18141	-5.39518	-3.62612	0.4434	0.5945	0.280377	0.463545	-0.217496	+	CRF_SHAM	6	6	6	19.3	19.3	19.3	33.498	0	6.4112	1213200000	12	3.6614	0.00107241	-4.80633	-6.3608	D4A961	D4A961		Slc25a48
2.8113	3.40803	3.14249	3.1172	3.49015	4.195	4.0899	4.02609	4.30274	4.27966	+	CRF_SHAM	18	18	18	26.1	26.1	26.1	96.001	0	100.64	72015000000	122	4.15634	0.000701299	-0.984842	-7.49255	D4A962	D4A962		Hnrnpul1
3.96247	3.53958	4.02811	3.74962	3.02753	3.17112	2.91529	2.91728	2.8411	2.94327	+	CRF_SHAM	45	45	45	46.8	46.8	46.8	131.73	0	323.31	100380000000	604	2.23724	0.00926639	0.703853	3.72959	D4A9D6	D4A9D6		Dhx9
1.52621	1.77929	1.82045	1.98523	1.42511	2.02049	2.35486	2.33946	2.06029	2.27715	+	CRF_SHAM	24	24	24	39.1	39.1	39.1	77.806	0	178.32	23123000000	234	2.43564	0.00654595	-0.503191	-4.05329	D4A9D8;D3ZHG4	D4A9D8	Oxysterol-binding protein	Osbp
-4.30615	-5.09383	-6.92515	-4.33515	-4.77101	-1.70008	-3.35609	-3.85085	-2.52387	-1.22788	+	CRF_SHAM	5	5	5	5	5	5	122.98	0	7.0283	853660000	10	2.22708	0.00947121	-2.55451	-3.7133	D4A9H6	D4A9H6		St5
5.44402	5.2041	5.38668	5.36294	4.98971	4.47252	4.4406	4.51264	4.66734	4.47134	+	CRF_SHAM	19	19	18	54.8	54.8	52	27.744	0	141	64696000000	525	4.49522	0.000776119	0.7646	8.35256	D4A9L2	D4A9L2		Srsf1
-4.94911	-5.25736	-6.91276	-6.30702	-3.65777	-0.163461	-1.0656	-1.13572	-0.258355	-4.96022	+	CRF_SHAM	2	2	2	10.7	10.7	10.7	30.678	0.0010938	2.1472	289840000	5	2.23093	0.00939612	-3.90013	-3.71948	D4A9L9	D4A9L9		Erp27
-6.57654	-6.8057	-3.51208	-6.25747	-5.24971	-3.44888	-3.76164	-3.65375	-3.87752	-3.73198	+	CRF_SHAM	3	3	3	6.6	6.6	6.6	69.195	0	11.316	315620000	4	1.94233	0.0158742	-1.98555	-3.26624	D4A9M7	D4A9M7		Atg16l2
-4.91986	-3.99238	-5.10109	-5.58872	-3.50115	-2.51564	-2.20682	-5.13614	-2.36102	-2.66723	+	CRF_SHAM	11	11	11	6.1	6.1	6.1	227.16	0	9.8571	1612800000	32	1.4125	0.0462199	-1.64327	-2.47048	D4A9W1	D4A9W1		Ccdc88c
1.35121	1.97833	1.92424	1.68546	2.28232	2.98263	2.85202	3.00511	3.06246	2.81212	+	CRF_SHAM	22	22	22	48.9	48.9	48.9	66.055	0	323.31	26942000000	300	3.83864	0.00100917	-1.09856	-6.75039	D4A9W3	D4A9W3		Dglucy
1.4164	-0.0946944	0.496178	0.175935	0.0457114	-5.1144	-2.68745	0.156608	-3.79267	-0.671434	+	CRF_SHAM	7	7	7	17.8	17.8	17.8	55.562	0	22.951	3012900000	37	1.637	0.0295243	2.82978	2.80366	D4AA31	D4AA31		Prcp
1.18189	1.16592	1.10287	0.646269	1.78322	1.89243	1.68003	1.53573	1.81739	1.56558	+	CRF_SHAM	10	10	10	50	50	50	24.25	0	161.49	5713100000	63	1.56389	0.0341176	-0.522197	-2.69471	D4AA35	D4AA35		Asmtl
-4.62706	-5.77829	-6.38303	-6.12921	-5.78299	-5.63956	-2.92966	-3.17921	-3.34645	-2.57352	+	CRF_SHAM	4	4	4	9.7	9.7	9.7	63.568	0	9.2835	345900000	10	2.12978	0.0113173	-2.20644	-3.55851	D4AA72	D4AA72		Ppp1r16b
3.59326	3.3756	3.85018	3.78844	3.29451	3.02737	3.15885	3.1954	2.86661	2.88714	+	CRF_SHAM	6	6	6	48.8	48.8	48.8	9.7251	0	27.723	7285300000	65	2.58333	0.00497378	0.553323	4.30157	D4AAT4	D4AAT4		Snrpf
-2.67278	-2.94599	-1.64298	-2.19698	-1.87003	-5.07028	-5.27245	-3.7855	-4.61376	-2.1509	+	CRF_SHAM	8	8	8	20.6	20.6	20.6	53.061	0	40.552	829970000	13	1.83238	0.0194169	1.91283	3.098	D4AAV0	D4AAV0		Irf6
-2.34955	-2.18672	-2.49822	-2.17324	-1.39568	-0.6359	-0.340598	-1.07105	-1.85661	-0.747506	+	CRF_SHAM	9	9	9	34.8	34.8	34.8	33.866	0	17.845	1009100000	12	2.21691	0.00965751	-1.19035	-3.69701	D4AAY4	D4AAY4		Tbc1d7
5.83554	5.99025	5.57681	5.74113	6.19966	6.40745	6.41682	6.12484	6.67095	6.20193	+	CRF_SHAM	7	7	7	51.5	51.5	51.5	17.38	0	101.22	98931000000	330	2.07063	0.0127564	-0.495724	-3.46548	D4AB01	D4AB01		Hint2
3.52577	3.36609	3.70954	3.75254	3.33237	2.49055	2.70714	2.69611	2.58487	2.0832	+	CRF_SHAM	36	36	35	36.2	36.2	35	122.14	0	323.31	71274000000	387	4.01981	0.000945055	1.02489	7.1664	D4AB03	D4AB03		Fam120a
-3.99565	-4.52931	-3.22709	-4.52814	-5.3131	-1.49789	-1.74832	-1.71815	-1.59403	-1.58343	+	CRF_SHAM	4	4	4	13.6	13.6	13.6	35.818	0	3.5902	575660000	13	4.25727	0.000747253	-2.69029	-7.74095	D4AB20	D4AB20		B3galt5
-2.62739	-3.10996	-3.2013	-2.95197	-3.68172	-4.27161	-3.72496	-5.11656	-5.45659	-4.14704	+	CRF_SHAM	7	7	7	17.4	17.4	17.4	49.948	0	7.3014	651910000	14	2.35525	0.00763168	1.42888	3.92084	D4ABF0;Q64375	D4ABF0;Q64375	Synaptonemal complex protein SC65	P3h4
-2.96883	-1.17528	-2.9475	-1.36774	-3.5673	-0.139043	-0.153007	-0.329644	-1.02338	-2.01262	+	CRF_SHAM	28	28	27	27.6	27.6	26.8	112.64	0	43.312	6103800000	48	1.63744	0.029492	-1.67379	-2.80432	D4ABM3	D4ABM3		Daam1
-0.890129	-0.249121	-0.611026	-0.499453	-0.0274183	0.356208	0.281373	0.238236	0.430043	0.424362	+	CRF_SHAM	2	2	2	24.6	24.6	24.6	13.748	0	8.7974	850950000	22	3.09996	0.00256621	-0.801474	-5.22843	D4ABS5	D4ABS5		Pithd1
-4.61385	-2.4073	-2.90052	-4.16517	-3.98686	-1.92383	-1.39589	-1.17358	-1.14854	-1.5408	+	CRF_SHAM	6	6	6	14.5	14.5	14.5	67.181	0	33.189	1231700000	10	2.97263	0.00293057	-2.17821	-4.99077	D4ABT4	D4ABT4	NADPH-dependent diflavin oxidoreductase 1	Ndor1
3.23655	2.81616	3.21308	3.0433	2.6996	2.63174	2.43857	2.24493	1.75855	2.5023	+	CRF_SHAM	30	30	30	43	43	43	84.858	0	227.17	46975000000	246	2.21219	0.00974317	0.68652	3.68946	D4ABT8	D4ABT8		Hnrnpul2
0.641459	1.39108	0.912744	0.233031	1.79316	2.00853	2.36772	1.76096	1.26685	1.6457	+	CRF_SHAM	4	4	4	26.4	26.4	26.4	12.017	0	7.75	2412600000	15	1.4121	0.0462565	-0.815656	-2.46989	D4ABX9	D4ABX9		Emc6
-2.68486	-2.64283	-3.42303	-1.96289	-3.16311	-1.28668	-1.7162	-1.14142	-1.20526	-1.11874	+	CRF_SHAM	25	25	23	20.3	20.3	18.9	142.33	0	91.766	4406300000	59	3.19899	0.00223383	-1.48168	-5.41783	D4AC16;Q33BM1	D4AC16		Tbc1d1
5.73613	5.57309	5.6876	5.57212	5.57837	5.22188	5.39973	5.3963	5.18463	5.25757	+	CRF_SHAM	34	34	34	64.2	64.2	64.2	59.658	0	296.94	206630000000	827	3.47459	0.00149032	0.337443	5.96767	D4AC23	D4AC23		Cct7
-2.11108	-2.88916	-2.12499	-1.89927	-1.92853	-3.10121	-4.24871	-3.60608	-3.48958	-4.80003	+	CRF_SHAM	28	20	13	41.4	30.5	20.2	97.241	0	53.954	2844300000	51	2.82628	0.00337738	1.65851	4.72535	D4AC38	D4AC38	Protein argonaute	Ago1
-0.365364	-0.0567092	1.32038	0.449201	-0.076353	-4.06152	-6.25312	-1.12705	-5.30974	-5.15799	+	CRF_SHAM	9	9	9	12.1	12.1	12.1	73.506	0	20.265	4589600000	27	2.95957	0.00296721	4.63612	4.96674	D4AC70	D4AC70		Col8a1
5.73326	5.69425	5.69657	5.6244	5.57259	5.32335	5.4061	5.4928	5.57364	5.46266	+	CRF_SHAM	39	39	39	70.6	70.6	70.6	59.588	0	323.31	256740000000	1257	2.50579	0.00589744	0.212502	4.1704	D4ACB8	D4ACB8		Cct8
-1.20272	-1.31312	-0.497247	-0.976839	-2.52699	-2.38632	-0.721285	-5.49281	-4.74024	-4.73046	+	CRF_SHAM	8	8	8	21.2	21.2	21.2	54.126	0	112.62	2191500000	22	1.38067	0.0492611	2.31084	2.4235	D4ACF2;A0A1B0GWM5	D4ACF2		Trim21
1.45926	1.73424	1.01628	1.31946	1.43677	1.1579	1.29944	0.978836	0.531019	0.846743	+	CRF_SHAM	20	20	20	38.8	38.8	38.8	72.269	0	165.03	12591000000	117	1.3928	0.0480041	0.430415	2.44139	D4ACG2	D4ACG2		Ilvbl
-4.01444	-4.41854	-4.54477	-3.10889	-3.91789	-2.63028	-2.98083	-2.60589	-1.97923	-2.49237	+	CRF_SHAM	13	13	13	17.6	17.6	17.6	101.8	0	62.712	1492100000	23	2.9132	0.00312941	-1.46318	-4.88202	D4ACG6	D4ACG6		Chd1l
1.12958	1.45344	1.05358	1.29432	3.39513	2.34087	2.83159	2.78191	3.38843	2.8374	+	CRF_SHAM	6	6	6	64.7	64.7	64.7	16.83	0	46.357	8276400000	27	1.43198	0.0443019	-1.17083	-2.49926	D4ACG8	D4ACG8		Fuom
1.85601	1.89605	2.12663	1.77906	1.73419	1.42384	1.05083	1.16852	1.20662	1.07183	+	CRF_SHAM	20	20	20	45.3	45.3	45.3	62.36	0	166.01	14705000000	161	4.06877	0.000778761	0.694058	7.28207	D4ACM1	D4ACM1		Elp3
-2.67821	-3.63551	-3.32152	-3.3118	-2.7085	-3.93425	-4.06233	-4.04785	-3.60443	-3.8168	+	CRF_SHAM	2	2	2	2.8	2.8	2.8	64.072	0.0059316	1.6261	311280000	7	2.21587	0.00966725	0.762025	3.69534	G3V954;D4ACM8;Q08464	G3V954;D4ACM8;Q08464	Frizzled-2	Fzd2
-1.47397	-1.37025	-1.48922	-1.10466	-1.77589	-1.48193	-0.682088	-0.758956	-1.10841	-0.703206	+	CRF_SHAM	14	14	14	20.5	20.5	20.5	71.068	0	50.255	3069700000	47	1.5205	0.0367571	-0.495882	-2.63029	D4ACN6	D4ACN6		Cert1
-0.749463	0.311703	-0.784608	-0.435495	0.377941	1.26483	1.11744	1.74318	1.25481	1.38306	+	CRF_SHAM	7	7	6	24.1	24.1	19.9	34.266	0	46.125	3824700000	50	3.42368	0.00169863	-1.60865	-5.86348	D4ACN9;A0A0G2JV03	D4ACN9		Slc25a36
-0.493018	-0.91652	-0.371906	0.29367	-2.71115	-1.96519	-2.7601	-4.29438	-3.18645	-3.63495	+	CRF_SHAM	1	1	1	4.5	4.5	4.5	22.242	0.0038897	1.7918	362080000	2	2.17447	0.0105051	2.32843	3.62932	D4ACP4	D4ACP4		Tm4sf1
-0.311238	-1.08765	-0.016038	-0.549965	-0.563645	-1.39429	-1.4647	-1.03126	-0.828533	-1.25707	+	CRF_SHAM	9	9	9	22.2	22.2	22.2	51.264	0	11.446	2398200000	35	1.93306	0.0162583	0.689462	3.25198	D4ACQ9	D4ACQ9		Gabpa
6.13278	4.73974	5.22383	4.17609	4.97383	4.0199	2.48817	3.0073	3.09558	2.72963	+	CRF_SHAM	6	1	0	56.3	23	0	13.645	0	147.18	13154000000	80	2.85907	0.0032893	1.98114	4.78413	D4ACV3;K7S2S2;P0CC09	D4ACV3;K7S2S2;P0CC09	Histone H2A;Histone H2A type 2-A	Hist2h2ac
-2.39346	-1.06058	0.516823	-1.32406	-1.87889	-4.55854	-3.93017	-3.68324	-3.80243	-3.81489	+	CRF_SHAM	14	14	14	19.8	19.8	19.8	84.969	0	18.034	2996300000	37	3.12735	0.00247887	2.72982	5.28039	D4ACW1	D4ACW1		Nop2
-5.83665	-5.82541	-7.61166	-5.57607	-6.36492	-4.81202	-4.61561	-5.24909	-4.3474	-4.63084	+	CRF_SHAM	8	8	8	3.3	3.3	3.3	345.98	0	8.4676	352240000	11	2.29907	0.00832613	-1.51195	-3.82934	D4ACX8	D4ACX8	Protocadherin-16	Dchs1
-1.36373	-1.09005	-1.97439	-0.370113	-1.28493	-0.129256	0.264189	0.161832	-0.180677	-0.135723	+	CRF_SHAM	3	3	3	26.5	26.5	26.5	15.658	0	56.742	1423700000	20	2.65987	0.00434537	-1.21272	-4.43295	D4ACY1	D4ACY1		RGD1565784
-0.769959	0.565246	-1.05657	-0.908879	0.464525	0.585724	0.827512	0.870155	0.721976	0.666872	+	CRF_SHAM	3	3	3	27.9	27.9	27.9	10.405	0.0015659	2.0335	1347700000	32	1.7787	0.0216375	-1.07557	-3.01659	D4AD58	D4AD58		Etfrf1
-5.75806	-3.93679	-6.30451	-5.95297	-4.62792	-3.57869	-4.21565	-3.82841	-3.97451	-4.34566	+	CRF_SHAM	4	4	4	14	14	14	49.412	0	9.8271	176990000	5	1.67064	0.0275045	-1.32747	-2.85398	D4ADE7	D4ADE7		Cd3eap
1.9613	2.32601	1.87157	2.15268	2.42972	2.57138	3.05889	2.6583	2.76593	2.76611	+	CRF_SHAM	10	10	10	46.4	46.4	46.4	38.673	0	112.95	14221000000	149	2.75891	0.00373675	-0.615866	-4.60581	D4ADG2	D4ADG2		Iba57
-2.57356	-2.66478	-1.98211	-5.14132	-2.41982	-5.6337	-5.93203	-3.58376	-5.34504	-3.88567	+	CRF_SHAM	5	5	5	6.2	6.2	6.2	66.93	0	5.34	956610000	12	1.50823	0.0378767	1.91972	2.6121	D4ADG9	D4ADG9		Col8a2
-3.14953	-2.93767	-3.39361	-3.21587	-1.84063	-2.50323	-1.60108	-2.39837	-1.25101	-1.6468	+	CRF_SHAM	3	3	3	13.7	13.7	13.7	41.434	0	3.8621	561910000	4	1.62712	0.0300532	-1.02737	-2.7889	D4ADJ8	D4ADJ8		Tmem26
-0.785659	-1.32169	-1.3488	-1.74663	-0.46957	-1.26155	-1.87666	-4.12283	-2.13461	-3.64513	+	CRF_SHAM	6	6	6	20.2	20.2	20.2	43.912	0	15.662	1024600000	22	1.431	0.0443968	1.47368	2.49781	D4ADL7	D4ADL7		Xxylt1
-2.14555	-1.52719	-1.78825	-1.71453	-2.529	-3.43773	-3.25558	-5.525	-4.32786	-5.55775	+	CRF_SHAM	4	4	4	24.6	24.6	24.6	23.267	0	24.683	568610000	9	2.83356	0.00337341	2.47988	4.73836	D4ADP9	D4ADP9		Copz2
3.34084	4.24395	3.62108	3.8507	3.95219	5.28625	5.43225	5.18616	4.74074	5.36823	+	CRF_SHAM	3	3	3	12.2	12.2	12.2	25.128	0.0015682	2.0476	44958000000	5	4.01568	0.000942466	-1.40098	-7.15672	D4ADQ2;REV__Q63369;REV__F1LQH2	D4ADQ2		Pld6
3.24509	3.62345	3.59966	3.33926	3.39624	3.43489	3.99506	4.37319	4.56742	4.0841	+	CRF_SHAM	4	4	4	29.6	29.6	29.6	16.732	0	119.06	18388000000	139	1.86236	0.0184495	-0.650189	-3.14367	D4ADS4	D4ADS4		Mgst3
0.536895	0.311846	-0.661389	-0.287655	-0.122168	0.591136	0.769486	0.460406	0.551695	0.832187	+	CRF_SHAM	27	27	26	41.1	41.1	39.6	92.523	0	142.77	11280000000	142	1.80413	0.0206523	-0.685476	-3.0551	D4ADS9	D4ADS9		Efr3a
-5.14164	-6.256	-6.72621	-5.79677	-4.91271	-3.75881	-4.27609	-3.86682	-2.38312	-2.36721	+	CRF_SHAM	11	11	11	12.5	12.5	12.5	107.94	0	12.243	773120000	18	2.78831	0.00358319	-2.43626	-4.65777	D4ADT7;A0A0G2K9H5	D4ADT7;A0A0G2K9H5		Nod1
1.69136	2.45144	0.272383	0.635254	2.15115	-0.791349	-0.543049	-0.980136	-0.525675	-0.221853	+	CRF_SHAM	15	15	15	29.2	29.2	29.2	74.64	0	35.227	7386500000	27	2.77137	0.00369418	2.05273	4.62781	D4ADZ9	D4ADZ9		Pus7
-1.02236	-1.40806	-0.789479	-0.849741	-1.53385	-1.74337	-2.43379	-1.83098	-2.81231	-1.24358	+	CRF_SHAM	19	19	19	30.6	30.6	30.6	83.066	0	82.35	4091000000	55	1.66788	0.027711	0.89211	2.84985	D4AE03	D4AE03		Engase
-4.28626	-3.9155	-4.95782	-4.77573	-4.09866	-2.88228	-3.09502	-3.35061	-3.20187	-2.9621	+	CRF_SHAM	15	14	14	16.8	15.5	15.5	148.01	0	141.22	2098000000	32	3.52259	0.00137005	-1.30842	-6.06703	D4AE58	D4AE58		Kank1
-3.10039	-2.98066	-3.08499	-2.58514	-3.5351	-4.84988	-6.21765	-5.00333	-5.77773	-4.07254	+	CRF_SHAM	6	6	6	17.5	17.5	17.5	49.821	0	41.647	514510000	11	3.12086	0.00251109	2.12697	5.26804	D4AE70	D4AE70		Mab21l3
-2.01624	-3.00516	-2.73861	-2.10251	-2.00931	-1.03982	-1.29311	-1.68272	-1.91059	-1.05715	+	CRF_SHAM	17	17	17	22.7	22.7	22.7	88.764	0	60.157	2080600000	59	2.16361	0.0107348	-0.97769	-3.61208	D4AE88;A0A0G2K8J8	D4AE88;A0A0G2K8J8		Fam120b
-1.32509	-0.626225	-0.623473	-0.264618	0.0419359	0.201039	0.424892	-0.313637	-0.0547114	0.275603	+	CRF_SHAM	13	13	13	42.1	42.1	42.1	50.113	0	85.071	3397400000	39	1.45382	0.0423259	-0.666131	-2.53155	D4AE90	D4AE90		Rcc1l
1.65707	1.85304	2.54633	2.45061	1.5924	1.14715	1.28617	1.13913	1.59089	1.17515	+	CRF_SHAM	11	11	10	57.8	57.8	52.9	25.26	0	76.445	6058100000	105	2.06238	0.0129157	0.752195	3.45256	D4AEG2	D4AEG2		Rab32
-0.0358138	0.737169	0.901988	0.830508	1.27963	1.3505	1.54745	1.43568	1.69958	1.33938	+	CRF_SHAM	18	18	18	38.5	38.5	38.5	46.476	0	126.51	11034000000	174	1.92708	0.0164108	-0.731823	-3.24278	D4AEG7	D4AEG7		Tbc1d13
-1.46581	-1.53211	-2.60576	-2.36194	-1.623	-0.539493	-1.60542	-1.29393	-1.00891	-0.582387	+	CRF_SHAM	43	43	43	35.2	35.2	35.2	174.33	0	181.44	9197800000	137	1.71459	0.025037	-0.9117	-2.91993	D4AEH9	D4AEH9		Agl
-1.31957	0.0700528	-0.440741	-0.0253596	0.172546	0.609577	0.833115	0.618845	0.0794555	0.368947	+	CRF_SHAM	19	19	19	42.8	42.8	42.8	52.973	0	192.48	6045300000	64	1.55594	0.0346287	-0.810602	-2.6829	D4AEK9;REV__A0A0G2K8Q2;REV__Q5FVG8	D4AEK9		Ccdc6
2.50643	2.93434	2.72848	2.80174	3.06736	2.39415	2.59077	1.94968	2.24455	2.29871	+	CRF_SHAM	17	17	16	48	48	45	50.085	0	196.94	25812000000	247	2.17028	0.0105793	0.512097	3.62267	D4AEP0	D4AEP0	Adenylosuccinate synthetase isozyme 2	Adss
0.660577	0.920851	0.868996	1.14887	0.743994	0.74076	0.669505	0.662342	0.564199	0.519326	+	CRF_SHAM	35	35	29	38.3	38.3	33.6	111.49	0	101.33	19074000000	186	1.47563	0.0406177	0.23743	2.56382	D7NIW0;F1LRN8;A0A0G2JXP3;A0A0G2JUY1;Q5U1Z5;Q6P778	D7NIW0;F1LRN8;A0A0G2JXP3;A0A0G2JUY1;Q5U1Z5		Nedd4l
3.06411	3.03647	3.51452	2.9869	3.02271	2.32602	2.95286	2.96227	2.41273	2.67496	+	CRF_SHAM	18	18	18	52.6	52.6	52.6	49.919	0	323.31	40840000000	154	1.6262	0.0300769	0.459177	2.78753	E2RUH2;A0A0G2K9E0;P29315	E2RUH2;A0A0G2K9E0;P29315	Ribonuclease inhibitor	Rnh1
-5.09151	-5.70593	-4.39029	-4.19528	-6.29617	-6.5336	-6.81645	-6.34492	-5.21104	-7.11299	+	CRF_SHAM	5	5	5	3.1	3.1	3.1	203.52	0	4.3979	403930000	5	1.41863	0.0456275	1.26797	2.47953	E9PSN4	E9PSN4		Zc3h13
-0.650754	-0.694365	-0.814542	-0.644686	-0.79156	-1.35035	-0.955238	-0.974065	-1.09027	-0.932249	+	CRF_SHAM	23	23	23	19.6	19.6	19.6	151.04	0	123.5	8273800000	101	2.40749	0.00691296	0.341254	4.0067	E9PST5;Q5BJU9	E9PST5;Q5BJU9		Acin1
-1.7761	-2.7269	-1.49797	-1.56423	-2.83393	-3.17404	-3.19252	-2.82082	-3.03255	-2.72653	+	CRF_SHAM	22	22	22	27.7	27.7	27.7	112.63	0	69.386	2918600000	56	1.75664	0.0227289	0.909466	2.98326	Q6I7S1;E9PSX8	Q6I7S1;E9PSX8		Sipa1
2.45449	2.51227	3.00444	2.71041	2.54794	2.20686	2.02069	2.12868	2.30908	2.25364	+	CRF_SHAM	44	44	44	42.2	42.2	42.2	135.55	0	323.31	50682000000	490	2.49585	0.00592918	0.46212	4.15372	E9PT66;B5DF12	E9PT66;B5DF12		Sf3b3
-2.5592	-2.89524	-2.39665	-3.08089	-2.95178	-2.93183	-3.83918	-6.9325	-5.71905	-4.15611	+	CRF_SHAM	5	5	5	8.9	8.9	8.9	85.865	0	19.332	1276000000	16	1.55018	0.0349376	1.93898	2.67434	E9PT90;Q4FZR7	E9PT90		Spart
-2.27054	-0.681686	-2.00024	-1.81631	-1.44395	-0.622525	-0.522469	-0.445759	-0.991516	-0.621782	+	CRF_SHAM	15	15	7	20.6	20.6	11	105	0	77.96	4385100000	74	2.05761	0.0130186	-1.00174	-3.44511	E9PTA5	E9PTA5		Pign
-5.21702	-3.0874	-5.01529	-5.10331	-2.79452	-2.16317	-1.23254	-2.15957	-3.15839	-1.68564	+	CRF_SHAM	8	8	8	26.1	26.1	26.1	36.561	0	59.339	1010200000	13	2.07454	0.012611	-2.16365	-3.4716	E9PTB3	E9PTB3	Mitochondrial GTPase 1	Mtg1
-0.685943	-0.474086	-0.996803	-0.784046	-1.99466	-3.25108	-4.81014	-1.96509	-3.05723	-2.5455	+	CRF_SHAM	11	11	11	18.5	18.5	18.5	73.793	0	48.444	1742300000	35	2.35504	0.00762677	2.1387	3.9205	Q3T1I0;E9PTF3	Q3T1I0;E9PTF3		Noc2l
2.19529	2.00884	2.82736	2.46998	1.92807	1.69632	1.77262	1.61524	1.45585	1.8397	+	CRF_SHAM	12	12	12	38	38	38	31.049	0	74.53	13475000000	95	2.05439	0.0130969	0.609963	3.44008	Q5PQR0;E9PTI6	Q5PQR0;E9PTI6		Raly
-2.00083	-3.12129	-2.39875	-2.97298	-3.07207	-1.20962	-2.1659	-2.53886	-1.29968	-1.98839	+	CRF_SHAM	18	16	16	17.4	16	16	130.35	0	36.26	3101500000	54	1.49161	0.0392809	-0.872694	-2.58746	Q9QX10;E9PTX9;Q9R1N0;Q9Z267	Q9QX10;E9PTX9;Q9R1N0		Slc12a2
-7.51506	-6.48091	-5.89085	-4.86888	-5.09457	-1.91586	-5.75788	-2.40497	-1.30028	-1.90222	+	CRF_SHAM	3	3	3	2.8	2.8	2.8	119.13	0.0070414	1.5421	1416700000	6	2.13447	0.0112184	-3.31381	-3.56592	E9PTY0;Q8CJ97	E9PTY0		Lrrcc1
-3.42328	-2.90946	-3.36539	-3.52453	-2.86961	-2.42737	-2.23525	-2.12671	-1.885	-1.84235	+	CRF_SHAM	13	8	4	10.9	6.8	3.2	128.31	0	5.9871	1672200000	21	3.66513	0.00107874	-1.11512	-6.36883	E9PU02	E9PU02		Trappc9
-3.22574	-3.32941	-3.5615	-2.36962	-3.28071	-5.4525	-3.83788	-4.22495	-4.14246	-4.47633	+	CRF_SHAM	14	14	14	9.4	9.4	9.4	216.89	0	15.659	2273300000	21	2.22507	0.00954081	1.27343	3.71008	E9PU15;Q4G034	E9PU15		Dicer1
1.81583	1.47225	1.51864	1.30719	0.723234	1.23001	0.602863	-0.0907444	0.542798	0.354499	+	CRF_SHAM	17	17	16	41.4	41.4	39.9	55.814	0	198.13	10499000000	103	1.76847	0.0220717	0.839545	3.00113	E9PU28;Q6P9U9	E9PU28;Q6P9U9	Inosine-5-monophosphate dehydrogenase 2;Inosine-5-monophosphate dehydrogenase	Impdh2
0.757551	1.61088	1.1537	1.19774	1.46727	1.5138	1.9306	1.97753	2.21578	1.97689	+	CRF_SHAM	13	13	13	32.9	32.9	32.9	51.698	0	129.46	13918000000	161	2.21242	0.00975189	-0.68549	-3.68983	E9PU34;Q1W176	E9PU34;Q1W176		Rmnd1
1.96125	2.54143	1.50191	1.83572	1.86795	2.90263	2.54344	3.14024	3.0938	3.22853	+	CRF_SHAM	29	16	1	52.6	33.9	3	62.366	0	323.31	31633000000	237	2.97499	0.00293139	-1.04008	-4.99512	M0R7R1;F1LLV6;Q924V9;D4AA05	M0R7R1;F1LLV6;Q924V9	Carboxylic ester hydrolase	Ces1f
3.35242	1.62081	3.09172	2.36622	1.72297	1.15314	-0.588878	0.430753	0.0028261	1.01355	+	CRF_SHAM	7	7	7	27.2	27.2	27.2	35.351	0	50.754	9456000000	96	2.56091	0.00530473	2.02855	4.26347	F1LLX7;Q9R168	F1LLX7		Sfrp1
1.7635	2.1674	1.75003	1.50725	1.91483	2.40132	2.18667	2.09915	2.60583	2.29518	+	CRF_SHAM	52	52	1	54.9	54.9	2.4	128.43	0	323.31	40179000000	366	2.12727	0.0113537	-0.497023	-3.55454	F1LM09	F1LM09	Ubiquitin carboxyl-terminal hydrolase	Usp7
-0.613248	-0.690988	-0.590396	-0.245224	-0.76911	-6.60715	-4.19468	-5.97475	-4.91001	-5.39518	+	CRF_SHAM	7	7	7	19.7	19.7	19.7	45.041	0	44.764	1884100000	20	5.47966	0.0006	4.83456	11.3316	F1LM16;P20961	F1LM16;P20961	Plasminogen activator inhibitor 1	Serpine1
1.22962	0.446724	1.20441	1.12966	0.833396	0.257866	-0.13584	0.313109	0.263242	0.0812403	+	CRF_SHAM	29	29	29	39.3	39.3	39.3	102.79	0	183.2	14748000000	170	2.8584	0.0032974	0.812839	4.78292	F1LM55;B5DFM4	F1LM55		Ccar2
2.80454	2.87717	3.05861	2.80231	2.58891	2.08911	2.07554	2.26048	2.39425	2.08821	+	CRF_SHAM	45	44	44	53	52	52	109.35	0	323.31	51662000000	412	3.74755	0.00101709	0.644788	6.54807	F1LM66;Q5EB83;A0A1W2Q6N7	F1LM66;Q5EB83		Eftud2
-4.12316	1.90662	-1.56054	-2.35819	-1.16508	1.20359	1.87136	1.9401	1.6763	1.81679	+	CRF_SHAM	13	13	1	40.1	40.1	2.5	35.684	0	50.739	7378300000	62	1.89102	0.0173919	-3.1617	-3.18746	F7FHR5;F1LM78;F1LVY2;A0A0U1RVK8;F1LP50;F1LYR5;O54753	F7FHR5;F1LM78		LOC100365958
6.25351	6.34942	6.61209	6.29798	6.11054	5.35023	5.56878	5.66207	5.99568	5.75712	+	CRF_SHAM	61	61	60	56.3	56.3	56.3	137.04	0	323.31	434930000000	2112	2.92144	0.00308661	0.657931	4.89702	F1LM84;P08460	F1LM84		Nid1
1.31158	0.975701	0.533822	1.03546	0.126418	-1.59391	-1.8925	-0.552365	-1.09513	-0.737543	+	CRF_SHAM	34	34	34	33.8	33.8	33.8	170.63	0	323.31	15926000000	197	3.49685	0.0013777	1.97089	6.0136	F1LMA7;Q4TU93	F1LMA7;Q4TU93	C-type mannose receptor 2	Mrc2
1.37104	1.06582	1.29112	1.38995	1.05182	1.33603	1.59903	1.80012	1.79351	1.29308	+	CRF_SHAM	31	31	31	33.2	33.2	33.2	104.02	0	187.27	23669000000	206	1.44837	0.0428755	-0.330403	-2.52349	F1LMB9;O54921;A0A0G2K888;A0A0G2K1K8;M0R602;A0A0G2K711	F1LMB9;O54921;A0A0G2K888;A0A0G2K1K8	Exocyst complex component 2	Exoc2
4.76135	5.55806	5.28808	4.80711	5.65129	5.70525	5.8406	6.09485	6.33008	5.52766	+	CRF_SHAM	14	14	14	18.2	18.2	18.2	73.002	0	323.31	136560000000	681	1.72966	0.0241661	-0.686506	-2.9426	F1LMI6;P53792;Q8R520;Q8R522;Q8R521	F1LMI6;P53792;Q8R520	Sodium/glucose cotransporter 2	Slc5a2
2.07062	2.80386	2.31383	2.61326	3.11202	3.34202	3.5859	3.70348	3.46315	3.51534	+	CRF_SHAM	16	16	13	47.4	47.4	43.2	46.239	0	323.31	34934000000	299	2.91835	0.00310718	-0.93926	-4.89139	F1LMM8;Q64536;Q9JID3	F1LMM8;Q64536;Q9JID3	[Pyruvate dehydrogenase (acetyl-transferring)] kinase isozyme 2, mitochondrial	Pdk2
3.79914	4.3556	4.50982	4.51587	4.83113	4.73036	4.91417	4.71997	5.03531	4.85799	+	CRF_SHAM	13	13	13	20.6	20.6	20.6	82.218	0	177.58	112970000000	340	1.43481	0.0441009	-0.449248	-2.50344	F1LMP9;O88797-2;O88797	F1LMP9;O88797-2;O88797	Disabled homolog 2	Dab2
-2.98516	-2.79259	-2.59688	-3.97296	-3.33186	-2.66275	-2.64189	-2.65804	-2.33258	-1.92824	+	CRF_SHAM	8	8	7	13	13	11.5	61.864	0	7.54	720020000	11	1.40405	0.0468738	-0.691188	-2.45801	F1LMV8;Q6DUV1;P09216	F1LMV8;Q6DUV1;P09216	Protein kinase C;Protein kinase C epsilon type	Prkce
-2.72035	-1.4639	-1.86452	-2.77203	-1.21953	-0.854004	-1.08424	-0.676246	-1.07523	-0.154737	+	CRF_SHAM	14	14	14	34	34	34	54.964	0	26.371	3261200000	42	2.04567	0.0132672	-1.23918	-3.42646	F1LMV9;Q5EB67	F1LMV9	Coronin	Coro2b
0.0537253	0.508006	-0.0367708	-0.560301	0.385903	-0.509462	-0.759535	-0.366535	-0.180809	-0.900156	+	CRF_SHAM	10	10	10	16.9	16.9	16.9	77.284	0	56.449	4189200000	73	1.56203	0.034196	0.613412	2.69195	F1LMW3;Q8K3V3	F1LMW3;Q8K3V3	G-protein coupled receptor 56;GPR56 N-terminal fragment;GPR56 C-terminal fragment	Adgrg1
-5.56187	-3.79561	-6.09547	-6.67595	-4.1358	-0.947968	0.291363	0.0576208	0.291069	0.156387	+	CRF_SHAM	9	9	9	13.9	13.9	13.9	78.901	0	31.574	2326400000	51	4.60529	0.00076087	-5.22263	-8.64842	F1LMZ1;P51574;Q63422	F1LMZ1;P51574;Q63422	Solute carrier family 15 member 1	Slc15a1
-0.380794	-0.473781	0.308953	0.307009	-0.323016	-0.824561	-0.599699	-0.5336	-2.12928	-0.774263	+	CRF_SHAM	14	14	14	26.5	26.5	26.5	60.18	0	141.28	4279000000	46	1.44516	0.0431379	0.859956	2.51875	F1LN03;P0C1Q3	F1LN03;P0C1Q3	Lysophosphatidylcholine acyltransferase 2	Lpcat2
-2.60467	-1.56628	-2.683	-2.16694	-6.01532	-1.30705	-0.439099	-0.625675	-1.21077	-0.264356	+	CRF_SHAM	9	9	8	25.2	25.2	22.6	51.487	0	22.779	1593600000	17	1.62065	0.0304006	-2.23785	-2.77925	F1LN14;G3V8S2;Q5M824;Q9Z1I0	F1LN14;G3V8S2;Q5M824	SHC-transforming protein 1	Shc1
2.91181	2.9338	3.36148	2.89687	2.79442	2.45643	2.44679	2.31855	2.5912	2.28983	+	CRF_SHAM	57	57	54	38	38	36.9	203.91	0	323.31	89807000000	641	2.966	0.00294347	0.559119	4.97857	F1LN42;Q62783	F1LN42		Tns1
6.99973	7.65235	7.43225	7.32332	7.59319	7.65844	7.8209	7.80513	7.99236	7.79018	+	CRF_SHAM	30	28	1	57	55.5	1.9	56.516	0	323.31	634080000000	2280	1.92687	0.016403	-0.413236	-3.24246	F1LN88	F1LN88		Aldh2
2.30932	2.1939	2.72761	2.81366	2.86973	2.84006	3.32598	3.13803	3.61967	3.15177	+	CRF_SHAM	35	35	30	49.6	49.6	44.4	89.35	0	323.31	57267000000	351	2.00138	0.0143312	-0.632256	-3.35753	F1LN92;Q5BJM6	F1LN92		Afg3l2
1.1336	0.863867	0.910528	1.26552	1.16878	0.385967	0.446361	0.535972	0.521891	1.11215	+	CRF_SHAM	94	79	79	51.4	45.6	45.6	228.91	0	323.31	40366000000	682	1.8203	0.0199575	0.467991	3.07964	F1LNF0;Q9EPH3;Q9EPH4	F1LNF0		Myh14
7.56701	7.15174	7.56955	7.12332	7.25337	5.48267	5.67591	5.82066	5.70897	5.48196	+	CRF_SHAM	38	38	38	37.6	37.6	37.6	109.66	0	323.31	731260000000	2080	6.25465	0	1.69896	14.3049	F1LNH3;Q5EB88	F1LNH3		Col6a2
-5.77781	-1.17488	-2.5719	-1.56545	-1.29432	0.150828	0.0925034	0.154423	0.639156	0.157174	+	CRF_SHAM	5	5	4	6.2	6.2	4.6	71.032	0	7.9257	2695100000	26	1.85497	0.0186492	-2.71569	-3.13239	F1LNH7;Q62674	F1LNH7;Q62674	Sodium/nucleoside cotransporter;Sodium/nucleoside cotransporter 1	Slc28a1
-5.03448	-5.96159	-5.55184	-7.25405	-4.83958	-4.32082	-4.3968	-4.4278	-4.90418	-3.77343	+	CRF_SHAM	17	17	17	7.6	7.6	7.6	284.83	0	12.372	1332300000	19	1.72133	0.0246956	-1.3637	-2.93006	F1LNJ1;B4F7C3;Q5BJM3	F1LNJ1		Lrrk2
2.22174	1.93798	2.16787	2.22467	1.86539	1.39626	1.80217	1.56507	1.31632	1.34638	+	CRF_SHAM	95	95	95	51	51	51	244.53	0	323.31	71137000000	857	3.02063	0.00275565	0.59829	5.07959	M3ZCQ2;F1LNJ2;Q4KLH1	M3ZCQ2;F1LNJ2	U5 small nuclear ribonucleoprotein 200 kDa helicase	Snrnp200
-2.53059	-1.37805	-2.74616	-1.09654	-1.72374	0.684552	0.556552	0.489978	0.455937	0.518653	+	CRF_SHAM	17	16	16	32.9	31.1	31.1	64.657	0	26.028	4939900000	59	4.17144	0.000715232	-2.43615	-7.5293	F1LNL0;Q923K9-2;Q923K9;Q923K9-4;Q923K9-3	F1LNL0;Q923K9-2;Q923K9;Q923K9-4;Q923K9-3	APOBEC1 complementation factor	A1cf
1.37265	1.08115	1.53531	1.45008	0.858409	0.742264	0.663315	0.705362	0.861833	0.508488	+	CRF_SHAM	41	41	30	39.9	39.9	30.8	116.65	0	208.73	18828000000	279	2.44323	0.00653206	0.563266	4.06589	F1LNL2;B2RYQ9;F1M7H3	F1LNL2;B2RYQ9;F1M7H3		Smarca5
-7.01128	-5.86142	-5.07269	-5.82579	-4.10592	-4.51296	-3.6373	-3.61785	-3.06945	-3.23181	+	CRF_SHAM	24	23	23	11.8	11.4	11.4	253.99	0	36.995	3419400000	39	2.16912	0.0106125	-1.96155	-3.62082	F1LNL3;Q80ZB2	F1LNL3;Q80ZB2		Abca1
-3.14806	-1.49955	-3.73037	-4.26575	-4.08827	-3.04368	-1.61607	-0.988091	-1.3374	-2.04714	+	CRF_SHAM	7	7	7	15.9	15.9	15.9	57.156	0	28.428	1315500000	21	1.44152	0.0434805	-1.53992	-2.51336	F1LNP8;A0A1L1WKJ6;Q9WTY6	F1LNP8		Nectin1
-1.41912	-1.17871	-1.31863	-0.471958	-0.149253	-1.69596	-2.81857	-2.45147	-0.923984	-1.95862	+	CRF_SHAM	22	22	22	12	12	12	242.15	0	44.582	8271400000	35	1.48649	0.0396853	1.06218	2.57989	F1LNV7;Q63505	F1LNV7;Q63505	General transcription factor 3C polypeptide 1	Gtf3c1
-4.95789	-4.16914	-3.33166	-3.96298	-1.76743	-0.863024	-0.706531	-0.724683	-0.156069	0.0631101	+	CRF_SHAM	15	15	1	25.4	25.4	1.8	76.746	0	76.349	3739500000	46	3.28987	0.00189218	-3.16038	-5.59536	F1LNW3	F1LNW3	Acyl-coenzyme A oxidase	Acox2
-0.0739812	-1.36974	-1.69492	-1.36823	-2.1898	-3.41462	-3.81289	-6.66455	-2.87598	-3.82852	+	CRF_SHAM	25	1	1	35.7	1.3	1.3	92.72	0	3.5338	1867500000	22	2.23308	0.00937817	2.77998	3.72292	F1LNY3;P13596;A0A0G2K0M8	F1LNY3;P13596;A0A0G2K0M8	Neural cell adhesion molecule 1	Ncam1
-0.6088	-0.769358	-0.674897	-0.579079	-0.43852	-0.660274	-0.0947723	0.0439242	-0.186913	0.399807	+	CRF_SHAM	11	11	8	18.8	18.8	14.9	64.255	0	45.202	4232900000	33	1.66779	0.0276998	-0.514485	-2.8497	Q3MUI1;Q2LC86;Q2LC87;H9KVE4;Q2LC85;F1LRS4;F1LNZ2;Q2LC84-2;Q2LC84	Q3MUI1;Q2LC86;Q2LC87;H9KVE4;Q2LC85;F1LRS4;F1LNZ2;Q2LC84-2;Q2LC84	Protein numb homolog	Numb
3.4217	3.72079	3.05264	3.44877	3.62055	3.77223	4.16405	3.81506	3.46981	4.09572	+	CRF_SHAM	4	4	4	50.5	50.5	50.5	10.888	0	34.692	9509600000	90	1.38465	0.0488347	-0.410484	-2.42937	F1LP21;Q9WVA1;F1M556;D3ZV76	F1LP21;Q9WVA1;F1M556	Mitochondrial import inner membrane translocase subunit Tim8 A	Timm8a1
4.91868	5.11212	4.47549	5.08891	5.36513	5.94291	5.99784	6.00795	6.04363	6.08478	+	CRF_SHAM	34	34	34	65.3	65.3	65.3	79.295	0	323.31	306360000000	1355	3.88257	0.00106538	-1.02336	-6.84956	F1LP30;Q5I0C3;REV__Q2TGJ0	F1LP30;Q5I0C3	Methylcrotonoyl-CoA carboxylase subunit alpha, mitochondrial	Mccc1
-1.87168	-2.19494	-2.04396	-2.34097	-2.58031	-4.10184	-2.60495	-4.71979	-4.02353	-4.70598	+	CRF_SHAM	15	15	15	13.9	13.9	13.9	127.59	0	18.63	2533400000	49	2.70789	0.00407547	1.82485	4.51634	Q3T1L6;F1LP44;Q80WE9	Q3T1L6;F1LP44		Itgal
-1.24183	-1.67718	-1.92886	-2.1389	-2.56923	-2.07324	-3.6023	-2.84678	-4.9911	-5.64466	+	CRF_SHAM	4	4	4	13.8	13.8	13.8	29.714	0.00024941	2.4907	734520000	16	1.60288	0.031577	1.92041	2.75274	F1LP52;Q5FVM1	F1LP52;Q5FVM1	Transmembrane protein 231	Tmem231
0.91264	0.655559	0.670933	0.530953	0.252219	0.505332	-0.249969	0.163379	-0.107392	0.119316	+	CRF_SHAM	49	49	49	44.1	44.1	44.1	149.2	0	323.31	22365000000	234	1.82363	0.0197801	0.518327	3.0847	F1LP76;Q8VHU4	F1LP76;Q8VHU4	Elongator complex protein 1	Elp1
-3.09649	-2.82628	-3.50247	-2.27133	-1.91797	-1.74171	-1.50928	-2.10639	-1.7541	-1.41763	+	CRF_SHAM	22	21	21	23.6	22.8	22.8	111.73	0	29.408	4188000000	44	1.96663	0.0151113	-1.01709	-3.30372	F1LPA4;O08874;A0A0G2K6J2	F1LPA4;O08874;A0A0G2K6J2	Serine/threonine-protein kinase N2	Pkn2
1.91754	3.07679	2.22853	2.97114	3.2739	3.91141	4.17936	4.80888	4.1432	4.35915	+	CRF_SHAM	13	13	13	40.3	40.3	40.3	47.39	0	323.31	43580000000	186	3.10929	0.00255427	-1.58682	-5.24608	F1LPB8;Q6P6S9	F1LPB8;Q6P6S9	Ectonucleoside triphosphate diphosphohydrolase 5	Entpd5
-3.08113	-2.62244	-2.42525	-2.63341	-2.33929	-1.54582	-1.49515	-1.70534	-1.48293	-1.75198	+	CRF_SHAM	3	3	3	2.5	2.5	2.5	179.3	0.00061192	2.2396	3653100000	9	4.08516	0.000804878	-1.02406	-7.32111	F1LPD7;A9CMC1;A9CMC0	F1LPD7;A9CMC1		Thsd7b
-0.252782	0.110811	0.24052	0.377181	0.0410384	0.451208	1.20204	0.700191	0.863414	0.660104	+	CRF_SHAM	54	54	50	28.7	28.7	27.1	238.94	0	323.31	25475000000	223	2.46133	0.00624862	-0.672038	-4.09602	F1LPG2;Q4KLF9	F1LPG2		Dock8
-3.02093	-2.04432	-2.32147	-2.29153	-1.32928	-0.868218	-0.0930294	-0.681645	-0.367312	-0.433547	+	CRF_SHAM	6	6	6	5.8	5.8	5.8	102.78	0	4.8349	3500700000	6	3.3197	0.00181267	-1.71276	-5.65443	F1LPJ7	F1LPJ7	Ubiquitin carboxyl-terminal hydrolase	Usp33
4.51564	4.15783	4.68687	4.36983	4.56095	3.63777	3.68102	3.63267	3.63903	3.80954	+	CRF_SHAM	36	33	31	58.3	52.7	49.8	70.748	0	323.31	89087000000	580	4.38143	0.000692641	0.778217	8.05541	F1LPK7;Q63598;Q562B2	F1LPK7;Q63598;Q562B2	Plastin-3	Pls3
-0.00911755	1.25429	0.778733	0.525324	0.212997	-0.384188	-0.119941	-0.24596	-0.545392	-0.615615	+	CRF_SHAM	23	22	22	24.2	23.2	23.2	134.14	0	162.58	15465000000	174	2.34787	0.00771813	0.934665	3.90877	F1LPM3;O35413;O35413-2	F1LPM3;O35413	Sorbin and SH3 domain-containing protein 2	Sorbs2
-2.39255	-2.7483	-1.64784	-2.21431	-4.21205	-5.34205	-5.80191	-4.0779	-5.398	-5.48882	+	CRF_SHAM	5	2	1	17.7	4	2.6	51.4	0.0048009	1.711	339350000	6	2.93959	0.00305221	2.57873	4.93014	F1LPR6	F1LPR6		Ighm
2.39668	2.30286	2.23378	2.48873	2.32544	2.06464	1.92396	2.03014	2.15071	2.16055	+	CRF_SHAM	23	23	4	41.2	41.2	6.3	64.127	0	278.23	24939000000	316	2.76655	0.00371084	0.283499	4.61928	F1LPV0	F1LPV0		Nars
0.196132	0.13397	-0.518837	-0.282954	-0.39071	-1.47053	-1.98243	-2.53469	-3.43195	-2.7543	+	CRF_SHAM	15	15	15	15.7	15.7	15.7	145.2	0	221.36	9393000000	64	3.59286	0.00119778	2.2623	6.21455	F1LQ00;O70598	F1LQ00		Col5a2
-1.98198	-0.961027	-1.42257	-0.764593	-2.43295	-0.235628	-0.789504	0.682539	-0.43676	-0.389775	+	CRF_SHAM	14	14	13	30	30	28.1	66.194	0	146.45	3616500000	49	1.91265	0.016867	-1.2788	-3.22062	F1LQ09;Q562A0	F1LQ09		Atl2
-2.35163	-1.92364	-1.5539	-1.77286	-0.882831	-1.16024	-0.936121	-0.945539	-1.03355	-1.10772	+	CRF_SHAM	9	9	9	35.2	35.2	35.2	30.513	0	15.008	2151600000	23	1.55881	0.0344439	-0.660338	-2.68715	F1LQ22;B0BNG6	F1LQ22;B0BNG6		Use1
5.83202	4.87753	5.97024	5.78536	4.99684	4.79349	4.59835	4.63964	4.39506	4.64094	+	CRF_SHAM	25	25	11	60.7	60.7	27.8	67.902	0	323.31	114210000000	544	2.21223	0.00974884	0.8789	3.68953	F1LQ48;B5DFG2;F2Z3R2;Q9ET33;F1M040	F1LQ48;B5DFG2;F2Z3R2		Hnrnpl
3.66633	3.68688	3.3846	3.83032	3.67815	4.92006	4.79781	4.57768	4.12331	4.68534	+	CRF_SHAM	27	27	22	56.7	56.7	48.3	58.787	0	323.31	79657000000	539	3.62039	0.00116031	-0.971584	-6.273	F1LQ55;P11915;A0A0G2KAC1;P11915-2	F1LQ55;P11915;A0A0G2KAC1;P11915-2	Non-specific lipid-transfer protein	Scp2
0.19112	0.767818	0.400019	0.549368	0.702678	1.27822	1.54841	1.67284	1.43962	1.21622	+	CRF_SHAM	5	4	4	34.7	31.2	31.2	22.639	0	62.311	3351600000	62	3.84926	0.00103529	-0.908862	-6.77427	F1LQ83;D3ZW49	F1LQ83;D3ZW49		Tmem9b
4.0291	4.92164	3.66656	3.98913	4.30174	5.65961	5.53458	5.58415	5.27528	5.61339	+	CRF_SHAM	36	36	2	61.8	61.8	3.9	74.508	0	323.31	170890000000	888	3.5428	0.00138004	-1.35177	-6.10921	F1LQC1;P07872	F1LQC1;P07872	Acyl-coenzyme A oxidase;Peroxisomal acyl-coenzyme A oxidase 1;Peroxisomal acyl-CoA oxidase 1, A chain;Peroxisomal acyl-CoA oxidase 1, B chain;Peroxisomal acyl-CoA oxidase 1, C chain	Acox1
-7.49461	-3.46154	-6.33926	-5.88112	-5.99482	0.190155	-1.58877	-2.0951	-5.50054	-2.08735	+	CRF_SHAM	8	8	8	9.1	9.1	9.1	110.03	0	7.4116	1941000000	8	1.89487	0.0172561	-3.61795	-3.19337	F1LQE6;Q9EQN5;A0A0G2JVR3	F1LQE6;Q9EQN5;A0A0G2JVR3	DNA-binding protein SMUBP-2	Ighmbp2
-4.44599	-4.35314	-2.70305	-2.35694	-2.8164	-1.89008	-1.30066	-1.80074	-1.4235	-2.00428	+	CRF_SHAM	9	9	9	29.6	29.6	29.6	39.117	0	11.349	1298200000	15	2.13956	0.0111771	-1.65125	-3.57397	F1LQF5;Q3KR85	F1LQF5;Q3KR85		Ubac2
0.246973	-0.38006	0.18383	1.66028	-0.655941	-1.52602	-2.252	-1.13608	-2.04807	-1.7917	+	CRF_SHAM	24	24	24	33.8	33.8	33.8	105.7	0	249.08	8136700000	102	2.64168	0.00451823	1.96179	4.40155	F1LQH2;Q63369;REV__M0R9Y7;REV__B1WC43	F1LQH2		Nfkb1
4.49163	4.55902	4.16647	4.62397	4.99458	5.73789	5.67043	5.81812	5.79647	5.65052	+	CRF_SHAM	11	11	11	48.9	48.9	48.9	34.158	0	323.31	95014000000	493	4.56357	0.000804233	-1.16755	-8.53528	F1LQI1;O35952;O35952-2	F1LQI1;O35952;O35952-2	Hydroxyacylglutathione hydrolase, mitochondrial	Hagh
1.26354	1.17382	1.35065	1.04788	1.29725	0.597665	0.480747	0.531987	-0.231463	0.882268	+	CRF_SHAM	22	22	17	26	26	21.3	101.27	0	294.21	13847000000	177	2.42374	0.00672386	0.774385	4.03356	F1LQP9;Q5D008	F1LQP9;Q5D008		Tnpo1
1.73474	1.57751	1.85676	1.00401	0.946846	-0.861882	-0.191272	0.430206	-0.13256	-0.782521	+	CRF_SHAM	18	18	18	32.4	32.4	32.4	74.788	0	246.4	12087000000	136	3.35263	0.00175499	1.73158	5.72009	F1LQQ8;P06760;Q7TPJ3	F1LQQ8;P06760;Q7TPJ3	Beta-glucuronidase	Gusb
6.47718	6.5547	6.78047	6.44371	6.46209	5.78331	5.93807	5.9397	5.97664	6.17396	+	CRF_SHAM	15	15	15	36.7	36.7	36.7	33.473	0	167.44	172640000000	430	3.76864	0.000976035	0.581296	6.59451	Q6P790;F1LQS3;P21533;A0A0G2KBA1;F1M2L7	Q6P790;F1LQS3;P21533;A0A0G2KBA1	60S ribosomal protein L6	Rpl6
-0.563736	-0.620134	-0.50295	-0.606253	-1.13832	-2.27469	-0.945696	-1.88415	-1.20728	-2.01468	+	CRF_SHAM	6	6	6	16.2	16.2	16.2	42.091	0	42.382	2786500000	14	2.11587	0.0116813	0.979022	3.53657	F1LQT0;Q5BJW9	F1LQT0;Q5BJW9	DnaJ homolog subfamily C member 25	Dnajc25
-6.85173	-4.83884	-4.88407	-5.33012	-2.12419	-1.2386	-1.25109	-0.993769	-1.51993	-1.1524	+	CRF_SHAM	5	4	4	19.7	17.1	17.1	33.032	0	14.076	534060000	10	2.78545	0.00360244	-3.57463	-4.65271	F1LQU8;P83748	F1LQU8;P83748	Serine protease 30	Prss30
-7.09698	-6.80203	-3.83808	-7.14315	-4.93077	-2.05353	-1.99502	-4.17064	-2.27397	-0.883106	+	CRF_SHAM	16	16	16	22.4	22.4	22.4	97.816	0	33.534	1559300000	32	2.58947	0.00487349	-3.68695	-4.31205	F1LQW5;Q8CJ52	F1LQW5;Q8CJ52	Prominin-2	Prom2
6.0085	5.84375	6.16068	5.67274	5.53326	4.33536	4.23442	4.47686	4.18381	4.39437	+	CRF_SHAM	33	33	32	28.1	28.1	27.6	134.64	0	323.31	338750000000	906	5.72687	0.000190476	1.51882	12.2122	F1LR02;Q9WUW5;Q9QZD2;REV__D3ZWN6	F1LR02		Col18a1
-0.417367	-0.315985	0.231121	0.105652	-0.424589	-1.62464	-1.31361	-2.21503	-1.51831	-1.8619	+	CRF_SHAM	12	12	12	32.9	32.9	32.9	47.199	0	60.104	2578600000	54	4.12818	0.000734177	1.54246	7.42435	F1LR39;Q499N3;A0A1W2Q6Q7	F1LR39;Q499N3	WD repeat-containing protein 18	Wdr18
0.114253	0.889564	0.368912	0.457375	1.19512	1.46613	1.51501	2.60882	1.85141	2.21251	+	CRF_SHAM	8	8	8	25.9	25.9	25.9	32.305	0	11.112	6723200000	28	2.73958	0.00378912	-1.32573	-4.57181	F1LR53;Q5PQM9	F1LR53;Q5PQM9	Kidney mitochondrial carrier protein 1	Slc25a30
2.70703	2.10839	2.65971	2.44274	1.74354	2.0021	1.79913	1.56115	1.87285	0.692309	+	CRF_SHAM	17	16	14	43.7	43.7	39.6	46.84	0	299.7	17432000000	149	1.44582	0.0431186	0.746776	2.51972	F1LR92;Q63556	F1LR92;Q63556	Serine protease inhibitor A3M	Serpina3m
3.49264	3.02626	3.22776	3.16433	3.48487	4.24877	4.54687	4.10448	3.99328	4.33245	+	CRF_SHAM	17	17	15	53.7	53.7	44.8	43.674	0	323.31	49690000000	300	4.07911	0.0008	-0.965996	-7.30668	F1LRB8;P18298;Q6P688	F1LRB8;P18298;Q6P688	S-adenosylmethionine synthase;S-adenosylmethionine synthase isoform type-2	Mat2a
3.07699	2.81385	2.82	1.54235	1.83601	1.54272	1.79243	-0.36674	0.350271	0.782229	+	CRF_SHAM	5	5	5	36.3	36.3	36.3	16.823	0	37.616	7552700000	49	1.9053	0.0170028	1.59766	3.20934	F1LRC2;P55009;Q9EQ19	F1LRC2;P55009;Q9EQ19	Allograft inflammatory factor 1	Aif1
-3.14913	-6.15354	-3.77014	-2.9951	-5.29673	-0.149786	-0.725164	1.12022	-0.648698	0.824575	+	CRF_SHAM	6	6	6	11.5	11.5	11.5	78.75	0	231.39	2404500000	28	3.48275	0.00142626	-4.35716	-5.98448	F1LRH8;Q71MB6	F1LRH8;Q71MB6	Solute carrier organic anion transporter family member 4C1	Slco4c1
-2.17379	-1.52359	-3.0842	-1.52571	-2.75942	-3.19206	-5.42326	-4.64651	-3.19628	-4.14149	+	CRF_SHAM	17	16	16	21.4	19.9	19.9	103.68	0	90.509	2064000000	33	2.13845	0.0111696	1.90658	3.57221	F1LRI6;Q53UA7	F1LRI6;Q53UA7	Serine/threonine-protein kinase TAO3	Taok3
5.31266	5.38532	5.56749	5.06564	5.77553	6.17557	6.20028	6.26719	6.39841	6.17032	+	CRF_SHAM	37	37	37	88.1	88.1	88.1	55.107	0	323.31	254910000000	1369	3.70826	0.00109016	-0.821026	-6.46218	F1LRJ9;Q8VIF7	F1LRJ9;Q8VIF7	Selenium-binding protein 1	Selenbp1
-0.361553	-0.625213	-0.453295	-0.622664	-1.24319	-4.61193	-2.89198	-3.66892	-2.77122	-4.30528	+	CRF_SHAM	47	47	45	26.5	26.5	25.9	269.64	0	323.31	10434000000	146	4.15916	0.000705882	2.98869	7.49941	F1LRL9;P15205;B0BNK3	F1LRL9;P15205	Microtubule-associated protein 1B;MAP1B heavy chain;MAP1 light chain LC1	Map1b
0.349322	-0.0978349	0.502975	0.320371	0.45836	-0.786729	-0.882874	-0.0343032	-0.330292	-0.293201	+	CRF_SHAM	32	32	23	43.5	43.5	30.9	99.542	0	134.25	10546000000	188	2.41446	0.00676083	0.772118	4.01822	F1LRP7;Q9QZ81	F1LRP7;Q9QZ81	Protein argonaute-2	Ago2
-0.679244	-0.578335	-0.20176	-0.226505	-0.134961	-0.940696	-1.13263	-1.13086	-0.856289	-0.357953	+	CRF_SHAM	25	25	25	47.1	47.1	47.1	65.935	0	59.312	4545400000	71	1.69444	0.0262098	0.519523	2.88967	F1LRQ6;Q4G037	F1LRQ6;Q4G037		Cdc23
0.786323	0.557431	1.58931	1.00243	0.779578	0.507783	0.238622	0.283164	0.355964	0.661333	+	CRF_SHAM	21	21	20	41.1	41.1	39.7	70.49	0	76.626	13323000000	102	1.61447	0.0307087	0.533641	2.77003	F1LRS8;Q80ZE7	F1LRS8;Q80ZE7	CD2-associated protein	Cd2ap
2.24228	2.29854	2.84121	2.54614	2.1849	1.67929	1.5727	2.0146	1.69027	1.87429	+	CRF_SHAM	29	29	25	39.7	39.7	35.4	97.472	0	288.95	29718000000	303	2.71835	0.00395045	0.656384	4.53462	F1LRU1;Q9JIL3-2;A0A0G2K2T6;A0A0G2K4U6;Q9JIL3	F1LRU1;Q9JIL3-2;A0A0G2K2T6;A0A0G2K4U6;Q9JIL3	Interleukin enhancer-binding factor 3	Ilf3
3.30214	3.54838	2.66963	3.10516	3.67834	4.24044	4.55129	4.4691	4.22144	4.61044	+	CRF_SHAM	45	45	45	64.9	64.9	64.9	101.41	0	323.31	116050000000	756	3.46082	0.00157595	-1.15781	-5.93936	F1LRY5;Q64380	F1LRY5;Q64380	Sarcosine dehydrogenase, mitochondrial	Sardh
-0.651421	-0.648546	-1.4478	-1.14937	-1.01616	-2.55126	-2.329	-2.07278	-1.96473	-2.15872	+	CRF_SHAM	41	41	41	23	23	23	252.01	0	234.04	7042100000	109	3.81222	0.000995516	1.23264	6.69125	F1LS79;Q00657	F1LS79;Q00657	Chondroitin sulfate proteoglycan 4	Cspg4
-1.94298	-1.89556	-1.89694	-1.60677	-2.26997	-1.45076	-1.22184	-1.00652	-1.61724	-1.37027	+	CRF_SHAM	22	22	22	29.5	29.5	29.5	111.19	0	120.34	5085700000	86	2.39399	0.00706658	-0.589115	-3.98445	F1LSG8;Q5BJX6;D3ZTE2	F1LSG8;Q5BJX6		Vps50
-3.21661	-2.25867	-3.92987	-2.37742	-1.88284	-0.468066	-0.645126	-1.13905	-0.983617	-0.715056	+	CRF_SHAM	2	2	2	5.7	5.7	5.7	64.552	0	2.6497	1418700000	3	2.97305	0.00293361	-1.9429	-4.99154	F1LSL4;Q499Q5	F1LSL4;Q499Q5	Meckel syndrome type 1 protein homolog	Mks1
-1.13752	-0.722826	-0.886111	-1.06713	-0.835868	-0.558993	-0.606485	-0.325595	-0.364157	-0.401601	+	CRF_SHAM	58	58	58	30	30	30	294.03	0	191.52	17558000000	247	3.02348	0.0027616	-0.478525	-5.0849	F1LSM0;Q4G007	F1LSM0	Ubiquitin carboxyl-terminal hydrolase	Usp24
-0.710179	-0.311928	-0.659309	-1.08914	-0.167972	-0.0602648	-0.151359	-0.279699	-0.336037	0.0556836	+	CRF_SHAM	5	5	5	15.4	15.4	15.4	36.842	0	26.249	2023200000	36	1.399	0.0473605	-0.433371	-2.45055	Q68G48;F1LSM6;Q6P9Y2;Q08603	Q68G48;F1LSM6;Q6P9Y2;Q08603	Geranylgeranyl transferase type-2 subunit beta	Rabggtb
0.887045	1.82784	0.878441	1.34292	2.37024	2.64762	2.45397	2.75545	2.95145	2.3816	+	CRF_SHAM	20	20	20	49.3	49.3	49.3	60.253	0	232.43	24311000000	203	2.3198	0.00806266	-1.17672	-3.863	F1LSP9;Q5FVC3	F1LSP9;Q5FVC3		Fggy
-2.76272	-6.96901	-2.85489	-5.60317	-6.24798	-2.36003	-1.86117	-1.88731	-1.61625	-1.50117	+	CRF_SHAM	2	2	2	2.4	2.4	2.4	94.16	0.0074868	1.5094	668730000	9	2.04482	0.013268	-3.04237	-3.42512	F1LSQ2;P16259;Q9R113;O08702;O70376;O70482;Q9QZF9;A0A0G2K9P9;A0A0G2JVX0	F1LSQ2;P16259;Q9R113;O08702;O70376;O70482;Q9QZF9;A0A0G2K9P9;A0A0G2JVX0	Calpain-3	Capn3
-1.06191	-0.995692	-1.15757	-1.05838	-0.989475	-1.40475	-1.28541	-1.49272	-1.54868	-1.484	+	CRF_SHAM	9	9	5	25.8	25.8	15.5	46.585	0	46.396	1898600000	45	4.00459	0.000981132	0.390505	7.13074	F1LSU6;P63035	F1LSU6;P63035	Cytohesin-2	Cyth2
-2.8839	-4.26626	-2.94515	-2.57884	-2.66442	-2.01169	-1.66195	-2.4189	-1.20846	-1.83603	+	CRF_SHAM	6	6	6	18.6	18.6	18.6	59.762	0	51.026	1444500000	16	2.02062	0.0137731	-1.24031	-3.38743	F1LT13	F1LT13		Angel2
-4.16301	-5.19103	-3.41065	-3.80147	-3.44838	-3.28838	-2.83136	-3.47076	-2.17533	-2.85288	+	CRF_SHAM	5	5	5	13.8	13.8	13.8	52.782	0	6.1088	580570000	11	1.58272	0.0329218	-1.07917	-2.72271	F1LTD0	F1LTD0		Gpr89b
1.31755	1.70499	1.20449	1.29069	1.24771	0.565651	0.466893	0.604227	0.671769	0.421903	+	CRF_SHAM	49	49	49	32.3	32.3	32.3	196.95	0	323.31	37577000000	425	4.36045	0.000677966	0.806996	8.00158	F1LTF8	F1LTF8		Lama4
6.55492	6.6321	6.99748	6.52766	6.58845	6.07693	6.34988	6.31864	6.58688	6.41642	+	CRF_SHAM	111	111	111	63.3	63.3	63.3	263.11	0	323.31	1308600000000	4765	1.50187	0.038364	0.310372	2.60267	F1LTJ5	F1LTJ5		Hspg2
2.15608	3.06486	2.39416	2.51802	3.0664	4.02066	3.86302	4.12402	4.30204	3.79992	+	CRF_SHAM	15	15	14	61	61	56.9	33.863	0	87.448	32569000000	203	3.84415	0.00102804	-1.38203	-6.76277	F1LU12	F1LU12		RGD1564865
3.78701	3.20844	3.47305	3.0691	2.58235	1.58807	1.8487	2.06896	1.79897	2.11557	+	CRF_SHAM	11	11	11	45	45	45	35.011	0	205.17	14178000000	93	3.48825	0.00142339	1.33993	5.99584	F1LU48	F1LU48		Ergic1
4.26215	4.78525	4.3446	4.16164	4.53978	5.18831	5.20407	4.93966	4.88909	5.0348	+	CRF_SHAM	14	14	14	46.3	46.3	46.3	33.341	0	323.31	86160000000	306	2.95162	0.00297959	-0.632502	-4.95216	F1LU71	F1LU71		Auh
3.3189	2.71854	2.66702	2.61951	2.23547	1.06709	0.867828	0.753751	1.04414	1.52832	+	CRF_SHAM	26	26	2	37.1	37.1	2.3	91.635	0	225.27	30944000000	148	4.19658	0.000703448	1.65966	7.59082	F1LUV9;Q3T1H3	F1LUV9;Q3T1H3		Ncam1
3.09888	2.40873	2.89659	2.95951	2.31344	2.08485	1.97847	1.59311	2.05598	1.92126	+	CRF_SHAM	36	36	35	57.7	57.7	56.7	73.721	0	137.26	49136000000	290	2.69275	0.00409317	0.808698	4.48996	F1LV13;F1M3D3;Q62826;Q62826-2;A0A0G2JVD4	F1LV13;F1M3D3;Q62826;Q62826-2	Heterogeneous nuclear ribonucleoprotein M	Hnrnpm
-5.7134	-5.03105	-7.00008	-5.83266	-6.561	-4.61987	-2.65664	-2.66158	-0.822835	-1.21272	+	CRF_SHAM	4	4	4	13.5	13.5	13.5	34.405	0.0015695	2.0629	647480000	5	2.884	0.00324643	-3.63291	-4.82907	F1LV50;D4A1T8	F1LV50;D4A1T8		Ccbe1
-1.58621	-1.64288	-2.40411	-2.23754	-1.91532	-0.58081	-0.866128	-0.596874	-1.14199	-1.267	+	CRF_SHAM	43	42	42	26.8	26.3	26.3	214.67	0	148.23	8735200000	89	2.9866	0.00282896	-1.06665	-5.01652	F1LVA9	F1LVA9		Dock5
-2.34651	-1.73761	-2.82714	-2.89266	-3.48825	-5.51466	-4.07146	-5.4243	-3.75139	-4.65621	+	CRF_SHAM	14	12	12	21.6	19.8	19.8	95.255	0	39.281	1609700000	19	2.65168	0.00444688	2.02517	4.4188	F1LVT9;B0BN12;J7NNZ8	F1LVT9;B0BN12;J7NNZ8		RGD1559575
1.54365	1.29637	1.92243	1.55239	1.65298	0.567017	0.698652	0.795553	0.381902	0.687634	+	CRF_SHAM	16	16	16	56.2	56.2	56.2	46.652	0	323.31	10661000000	80	4.29397	0.000682171	0.967411	7.83288	F1LVV4	F1LVV4		Rcc2
2.10142	2.40265	1.99983	2.06195	2.55594	2.71997	2.75536	2.9458	3.02508	2.71836	+	CRF_SHAM	66	63	63	50.2	48.4	48.4	162.97	0	323.31	101910000000	648	2.89419	0.00324012	-0.608556	-4.84752	F1LW74;D3ZCS4	F1LW74		Iqgap2
-1.79757	-2.43912	-1.39278	-1.38442	-3.01039	-2.49483	-4.78844	-4.21827	-4.94722	-3.38594	+	CRF_SHAM	8	8	8	17.2	17.2	17.2	63.931	0	13.872	1277500000	10	2.10684	0.0119137	1.96208	3.52234	F1LW83;M0RDF8;M0R672	F1LW83;M0RDF8;M0R672		Gbp6
-6.09255	-4.47292	-4.27508	-4.59711	-3.922	-3.51935	-1.11138	-3.60326	-1.92595	-0.667511	+	CRF_SHAM	8	8	8	7.8	7.8	7.8	155.59	0	12.605	1268300000	16	2.1103	0.0118466	-2.50644	-3.52778	F1LWB9	F1LWB9		Ankrd50
-5.24031	-6.16475	-4.07528	-6.39453	-4.32586	-3.3718	-3.7084	-3.21864	-4.98219	-3.85154	+	CRF_SHAM	10	10	10	11.7	11.7	11.7	120.35	0	61.96	678610000	13	1.44424	0.0432753	-1.41363	-2.51738	F1LWL5	F1LWL5		Gemin4
-4.04719	-4.98358	-5.46347	-4.7844	-2.96009	-1.66511	-2.26561	-3.36142	-1.51203	-2.36048	+	CRF_SHAM	12	12	12	18.6	18.6	18.6	108.97	0	22.725	1952600000	37	2.44239	0.00652589	-2.21481	-4.0645	F1LWN1	F1LWN1		Ncoa7
4.5742	4.86268	4.62002	4.68182	4.95426	4.89978	5.0464	5.02082	5.44925	5.12861	+	CRF_SHAM	33	33	28	62.3	62.3	56.6	71.916	0	323.31	141710000000	699	1.86154	0.0185302	-0.370376	-3.14242	F1LX07;A0A0G2K2J7	F1LX07;A0A0G2K2J7		Slc25a12
-3.40654	-2.15962	-2.30256	-3.39874	-1.34308	-0.911717	-0.349138	-0.898721	-0.368345	-0.705407	+	CRF_SHAM	11	11	11	19.9	19.9	19.9	67.13	0	30.088	2303300000	32	2.71737	0.0039703	-1.87544	-4.53289	F1LX28	F1LX28		Acot11
5.88325	6.45978	6.20532	6.37157	6.74472	6.85637	6.93794	6.79709	7.14489	6.80474	+	CRF_SHAM	9	9	9	71	71	71	17.177	0	196.28	125630000000	455	2.20736	0.00985417	-0.575277	-3.68174	F1LXA0	F1LXA0		Ndufa12
-4.38214	-5.30491	-4.50049	-4.19528	-5.38016	-3.1974	-4.03321	-4.29453	-4.09482	-2.22913	+	CRF_SHAM	13	12	12	14.8	13.8	13.8	120.11	0	16.737	1267800000	19	1.4952	0.0389144	-1.18278	-2.59279	F1LXF1	F1LXF1		Bcr
-2.58936	-4.03405	-4.878	-1.95335	-5.76829	-2.37807	-0.760862	-0.237857	-1.15356	-2.01806	+	CRF_SHAM	10	10	10	21.3	21.3	21.3	54.472	0	13.573	1567200000	16	1.85683	0.0186136	-2.53493	-3.13523	F1LXH1;Q5XI27	F1LXH1;Q5XI27		Accs
-1.25507	-1.69282	0.139568	-1.01343	-0.930378	-0.935963	0.427039	1.50635	0.721293	0.965455	+	CRF_SHAM	15	15	15	25.3	25.3	25.3	74.94	0	35.282	7323500000	59	1.7171	0.0249002	-1.48726	-2.92371	F1LXP8	F1LXP8		Arhgap18
-1.02426	-2.38731	3.19426	-3.95461	3.33997	-6.97305	-4.75398	-5.37091	-1.38252	-6.01282	+	CRF_SHAM	5	5	5	8.5	8.5	8.5	58.547	0.00097585	2.1885	4592500000	6	1.56273	0.0341871	4.73227	2.69298	F1M1R8;F1LXR9	F1M1R8;F1LXR9		Lrmp
-3.07281	-3.42134	-3.00916	-3.03946	-3.49941	-2.78949	-4.38326	-5.65699	-5.21211	-5.68906	+	CRF_SHAM	11	11	11	10.5	10.5	10.5	101.41	0	22.517	1044600000	29	1.62218	0.030349	1.53775	2.78154	F1LY38;D3ZEL0;Q7TP30	F1LY38;D3ZEL0;Q7TP30		Cwc22
-2.1987	-0.857977	-2.30079	-2.8353	-1.78514	-0.473347	-0.36358	-0.20341	-0.768205	-0.656429	+	CRF_SHAM	16	16	16	35.7	35.7	35.7	73.39	0	133.16	4023900000	58	2.61429	0.00470481	-1.50259	-4.35449	F1LY81;A0A096MIZ0;A0A096MIY4;A0A096MJI3;A0A096MKB8	F1LY81;A0A096MIZ0		Rhpn1
-4.58305	-3.80613	-4.29365	-4.15494	-3.93542	-1.80473	-2.55349	-2.8538	-3.95546	-2.40647	+	CRF_SHAM	7	7	7	13.3	13.3	13.3	73.353	0	10.318	896680000	12	2.27733	0.00857004	-1.43985	-3.79416	F1LYH3	F1LYH3		Mto1
6.7151	5.56242	6.77793	6.77471	5.88362	4.83562	5.47067	5.73934	5.88584	5.38874	+	CRF_SHAM	5	5	4	22.4	22.4	17.7	16.41	0.00024903	2.4737	34250000000	77	1.6256	0.0301189	0.87871	2.78664	F1LYI5;P25886;A0A0G2QC62;M0R665;F1M4V2;F1LWX2;D3ZY63;D3Z8Q4;D4A883;D3ZWV1;A0A0G2K9E6;D4A888	F1LYI5;P25886;A0A0G2QC62;M0R665	60S ribosomal protein L29	Rpl29
-3.10377	-2.67389	-3.6335	-2.74622	-2.47027	-2.08379	-2.53557	-2.17984	-1.8074	-2.10152	+	CRF_SHAM	12	12	12	19.9	19.9	19.9	69.555	0	29.642	1695900000	40	1.98294	0.0147375	-0.783906	-3.32894	F1LYJ8	F1LYJ8		Gramd4
1.57474	0.911169	1.67565	1.31803	0.843633	0.608734	-0.171545	0.68052	0.478833	0.672588	+	CRF_SHAM	35	35	34	38.4	38.4	38.4	118.84	0	323.31	22383000000	314	2.08054	0.0125527	0.810818	3.48101	F1LYQ8	F1LYQ8	FERM, RhoGEF and pleckstrin domain-containing protein 1	Farp1
-4.72866	-3.18165	-3.11109	-3.27617	-2.32648	-4.21018	-5.01854	-6.21528	-5.12221	-4.46047	+	CRF_SHAM	4	4	4	16.6	16.6	16.6	32.087	0	5.0917	530570000	9	1.91315	0.0168562	1.68053	3.22139	F1LYS7	F1LYS7		Sgcd
0.65834	0.379593	0.203417	0.761754	0.909482	1.09676	1.91396	1.22824	0.91715	1.42299	+	CRF_SHAM	32	32	32	49.9	49.9	49.9	88.36	0	323.31	15038000000	172	2.04867	0.0132156	-0.733301	-3.43114	F1LYZ8	F1LYZ8		Ppp1r21
0.106827	-0.307335	0.297338	0.356825	-0.854815	-0.805893	-1.88399	-1.91224	-1.72961	-2.58403	+	CRF_SHAM	57	57	57	37.5	37.5	37.5	199.53	0	299.53	16932000000	192	2.80172	0.00351901	1.70292	4.68159	F1LZ05	F1LZ05		Parp14
2.75686	3.24531	3.06694	3.20722	3.44986	4.13418	4.00808	3.72546	3.87014	4.07329	+	CRF_SHAM	10	10	10	51.3	51.3	51.3	30.589	0	300.02	23489000000	162	3.48505	0.00142904	-0.816992	-5.98922	F1LZJ4	F1LZJ4	Hydroxypyruvate isomerase	Hyi
6.37873	6.74119	6.49765	6.59293	7.30577	7.75876	7.83619	7.71935	8.16064	7.87944	+	CRF_SHAM	29	29	3	84.5	84.5	15.2	34.731	0	323.31	486300000000	1187	3.72645	0.001025	-1.16762	-6.50186	F1LZL1;Q9WUW8	F1LZL1;Q9WUW8	Sulfotransferase;Sulfotransferase 1C2	LOC100910526
4.97129	5.33513	5.03384	5.39955	5.74712	6.18018	6.51381	6.46233	6.72437	6.44493	+	CRF_SHAM	28	23	23	72.1	64.5	64.5	54.099	0	323.31	250310000000	895	3.99117	0.000976127	-1.16774	-7.09939	F1LZW6	F1LZW6		Slc25a13
-1.29117	-0.581746	-1.13428	-0.224852	-0.464277	0.139283	0.0550263	0.164533	0.454357	-0.429965	+	CRF_SHAM	23	23	22	30.2	30.2	29.4	93.203	0	91.187	8512900000	105	1.95164	0.0155969	-0.815914	-3.28059	F1M0F4;O54923	F1M0F4;O54923	Exocyst complex component 6	Exoc6
-6.27625	-4.29731	-5.45796	-6.3062	-3.82506	-1.74246	-2.71376	-4.24821	-2.76251	-2.7934	+	CRF_SHAM	7	7	3	18.4	18.4	8.6	55.941	0	13.978	584880000	14	2.20754	0.00984134	-2.38049	-3.68204	F1M0F9;P33273	F1M0F9;P33273	Cytochrome P450 2C55	Cyp2c24
4.10007	3.93222	3.03799	3.7271	4.37296	5.62343	5.76859	5.75422	5.6789	5.74529	+	CRF_SHAM	21	21	21	57.6	57.6	57.6	52.502	0	323.31	114210000000	603	4.46789	0.00075	-1.88002	-8.28038	F1M0Q9	F1M0Q9		Pm20d1
-1.63383	-1.46361	-1.53418	-1.57975	-1.83151	-3.1493	-3.22353	-3.10938	-2.68917	-2.32448	+	CRF_SHAM	102	102	102	23.6	23.6	23.6	583.37	0	314.47	18476000000	288	3.98404	0.000970976	1.29059	7.08279	F1M0R1	F1M0R1		Rnf213
-2.03696	-2.17869	-2.07441	-1.6943	-1.73337	-1.41706	-1.59938	-1.55708	-1.39312	-1.60221	+	CRF_SHAM	41	41	41	21.1	21.1	21.1	265.8	0	142.97	8219400000	112	2.41668	0.00676286	-0.429776	-4.02188	F1M0U5	F1M0U5		Nbas
-5.52131	-6.43398	-5.40012	-6.07469	-5.96529	-4.87059	-5.04829	-4.35359	-3.78179	-5.01031	+	CRF_SHAM	18	11	11	11.9	6.8	6.8	202.3	0	6.9731	716590000	14	2.47965	0.00612079	-1.26617	-4.12659	F1M111	F1M111		Myo5c
-1.51466	-2.00679	-2.25088	-2.07865	-2.15892	-0.511738	-0.449696	-0.682558	-0.315656	-0.618438	+	CRF_SHAM	27	27	27	26.8	26.8	26.8	130.85	0	65.538	7973600000	102	5.18191	0.000404494	-1.48637	-10.3466	F1M124;B5DF59	F1M124		Cobll1
-5.69713	-5.97554	-5.85982	-5.13999	-4.81572	-0.627882	1.65176	1.26486	-6.39912	2.03036	+	CRF_SHAM	1	1	1	3.2	3.2	3.2	50.995	0	41.902	1597100000	47	1.90994	0.016936	-5.08163	-3.21646	F1M163	F1M163		LOC688389
0.2753	0.895798	0.831196	0.784916	-0.193166	-0.698076	-0.876077	-1.061	-1.73872	-1.234	+	CRF_SHAM	10	10	10	25.7	25.7	25.7	33.279	0	15.625	4792200000	53	3.47233	0.00154589	1.64038	5.96301	F1M1A6;A6Y7S3	F1M1A6		LOC681355
0.33541	1.34739	0.187627	0.789366	0.851659	0.959158	1.61439	1.57916	1.15815	1.60255	+	CRF_SHAM	11	11	9	33.2	33.2	26.8	42.928	0	82.611	7556100000	80	1.60735	0.0312392	-0.68039	-2.75941	F1M1E4;D3ZXB0;B4F7D2;A0A0G2K0M0;A0A0G2K0Y5	F1M1E4;D3ZXB0;B4F7D2		Pnkd
1.76209	0.700879	1.92797	2.06647	0.574313	0.403357	1.06835	0.326052	-0.211576	-0.502767	+	CRF_SHAM	3	3	3	35.6	35.6	35.6	15.894	0	38.785	2598200000	31	1.66454	0.0279271	1.18966	2.84484	F1M1U0;M0RA39	F1M1U0;M0RA39		Mxra7
1.29082	1.4666	1.25269	0.473594	0.816981	-0.100411	-0.497903	-0.691031	-0.261836	-0.573846	+	CRF_SHAM	24	24	23	28.4	28.4	27.3	108.34	0	105.55	11647000000	154	3.96763	0.00096875	1.48514	7.04468	F1M265;P0C5E3	F1M265;P0C5E3	Palladin	Palld
-0.529488	-0.553306	-1.37595	-0.12212	-1.57373	-3.18904	-1.98922	-3.70949	-5.78545	-2.16707	+	CRF_SHAM	3	3	3	13.6	13.6	13.6	33.622	0	6.0886	1252400000	20	2.0568	0.0130651	2.53714	3.44383	F1M277	F1M277		Lrrc25
-4.26386	-3.66768	-3.63729	-3.30707	-2.9801	-2.57972	-3.27481	-3.06755	-2.74338	-2.97764	+	CRF_SHAM	10	8	6	10.6	8.4	7	124.04	0	3.1339	709720000	12	1.50831	0.0378759	-0.642578	-2.61221	F1M287	F1M287		Srgap1
-0.746563	-2.16948	-1.47889	-2.09498	-2.67884	-0.220364	0.149175	-0.950474	0.304186	-0.910232	+	CRF_SHAM	9	9	9	9.6	9.6	9.6	118.41	0	9.2308	3823400000	12	2.13742	0.0111811	-1.50821	-3.57058	F1M298	F1M298		Fbh1
-4.84922	-4.71422	-2.7749	-3.26582	-4.89467	-3.44634	-2.50291	-2.10222	-3.32197	-2.75729	+	CRF_SHAM	21	21	21	20.7	20.7	20.7	121.5	0	23.605	1687700000	34	1.41722	0.0456994	-1.27362	-2.47746	F1M392	F1M392		Limch1
-3.9909	-3.93571	-4.64844	-4.13826	-3.07487	-3.09906	-2.69082	-2.85526	-3.44201	-3.64182	+	CRF_SHAM	19	19	19	5.5	5.5	5.5	425.26	0	61.201	1960500000	30	1.51459	0.0372749	-0.811844	-2.62153	F1M3H3	F1M3H3		Fras1
6.10679	5.59522	6.28766	5.89094	5.56902	5.10428	5.00458	4.99403	5.00263	5.07474	+	CRF_SHAM	6	6	6	32.6	32.6	32.6	30.076	0	204.84	54056000000	88	3.49021	0.00139735	0.853878	5.99988	F1M3H8	F1M3H8		LOC681410
-0.02303	-0.907569	0.0148504	0.31735	-0.548044	0.679169	0.58529	0.689789	0.54293	0.822296	+	CRF_SHAM	27	27	27	38.6	38.6	38.6	91.927	0	151.6	9353200000	131	2.38869	0.00713535	-0.893183	-3.97572	F1M3L7	F1M3L7	Epidermal growth factor receptor kinase substrate 8	Eps8
-1.52472	-1.84577	-2.52285	-1.11125	-0.671047	-0.420196	-0.133357	-0.592885	-0.973061	-0.257407	+	CRF_SHAM	7	7	6	17.7	17.7	13.7	55.167	0	14.999	1604400000	12	1.79537	0.0209169	-1.05975	-3.04183	F1M3T9	F1M3T9		Adamtsl1
0.753352	0.360254	0.123263	-0.182402	0.00704276	1.12571	0.752623	1.28739	0.870374	0.844158	+	CRF_SHAM	1	1	1	7.5	7.5	7.5	13.04	0.0016791	1.966	1937000000	24	2.42164	0.00674347	-0.763749	-4.0301	F1M3U4	F1M3U4		#N/A
-5.27822	-3.44686	-3.61608	-3.29978	-3.15789	-2.43874	-1.79103	-1.8783	-0.960848	-1.73179	+	CRF_SHAM	46	44	44	19.8	19.3	19.3	341.29	0	291.86	5911100000	114	2.6462	0.00450389	-1.99963	-4.40935	F1M3W5	F1M3W5		Dmxl2
-1.25803	-0.722256	-1.17909	-1.60556	-0.430114	0.212804	-0.00800309	-0.439116	0.668542	0.659014	+	CRF_SHAM	18	18	17	39.6	39.6	38.6	70.129	0	188.38	5766800000	69	2.56112	0.00530866	-1.25766	-4.26381	F1M471	F1M471		Epm2aip1
-0.0941424	0.22832	0.181999	0.172161	0.152043	0.358017	0.432709	0.751703	0.634632	0.520652	+	CRF_SHAM	22	22	22	31.8	31.8	31.8	86.041	0	187.56	8981400000	124	2.72657	0.00386401	-0.411467	-4.549	F1M4I4	F1M4I4		Vps51
-3.43214	-3.49901	-5.39824	-3.30793	-3.32304	-2.012	-2.17224	-2.00666	-2.74953	-2.40441	+	CRF_SHAM	5	5	4	4	4	3.2	167.48	0	23.577	2127300000	15	2.13623	0.0111714	-1.5231	-3.56869	F1M4K6;P70587-5;P70587-4;P70587;P70587-2;P70587-3;B8Q4H3;A0A0A0MXW8;F1LMG7;B8Q4H4;B8Q4H5;B8Q4H2;B8Q4G0;B8Q4G1;B8Q4G8;B8Q4H0;B8Q4G5;B8Q4F8;B8Q4G6;B8Q4G9;B8Q4F9;B8Q4G4;B8Q4G3	F1M4K6;P70587-5;P70587-4;P70587;P70587-2;P70587-3;B8Q4H3;A0A0A0MXW8;F1LMG7;B8Q4H4;B8Q4H5	Leucine-rich repeat-containing protein 7	Lrrc7
-2.97373	-1.92535	-1.90689	-2.55176	-2.14484	-4.89693	-3.15095	-2.49743	-5.27266	-3.00342	+	CRF_SHAM	12	12	3	21.1	21.1	6.4	72.166	0	14.29	1803100000	26	1.42051	0.0454845	1.46376	2.48232	F1M4W7	F1M4W7		Cstf3
1.38304	-0.558894	0.897342	0.936638	-0.00853114	0.391941	-0.411555	-1.96383	-0.80183	-1.82507	+	CRF_SHAM	24	24	24	30.1	30.1	30.1	98.11	0	235.49	10586000000	109	1.47681	0.0405016	1.45199	2.56556	F1M589	F1M589		Pml
-6.47712	-5.9353	-7.59549	-5.42197	-4.80795	-5.18612	-4.03176	-2.22981	-3.51643	-3.54624	+	CRF_SHAM	9	9	8	12.9	12.9	12.2	125.31	0	41.546	1449200000	14	2.08316	0.0124584	-2.34549	-3.48513	F1M5H6	F1M5H6		Tp53bp2
3.17879	2.11331	2.26684	2.3926	1.87259	0.92596	2.0598	1.37826	1.11304	2.08072	+	CRF_SHAM	8	8	8	61.8	61.8	61.8	18.985	0	177.35	6402200000	68	1.51307	0.0373941	0.853272	2.61927	F1M5V2	F1M5V2		Glipr2
-2.95314	-3.00009	-4.66846	-2.92786	-2.97519	-4.98062	-4.45715	-6.44462	-5.03501	-4.40371	+	CRF_SHAM	9	9	9	14.2	14.2	14.2	91.167	0	54.729	1268500000	23	2.09444	0.0121837	1.75927	3.50283	F7IXA1;F1M5W8;M0R484	F7IXA1;F1M5W8;M0R484		Afap1l2
0.224966	0.124527	-0.181127	-0.315695	-0.05827	-2.51894	-1.8464	-2.1248	-1.74689	-2.44321	+	CRF_SHAM	81	80	80	33.3	33	33	343.86	0	323.31	25252000000	333	5.5128	0.000631579	2.09493	11.4463	F1M614	F1M614		Lama2
-5.3756	-4.0053	-3.94657	-3.72918	-4.61625	-4.84341	-4.9894	-5.26878	-6.06264	-6.2259	+	CRF_SHAM	2	2	2	4.5	4.5	4.5	55.834	0	5.743	220150000	6	1.62354	0.0302597	1.14345	2.78356	F1M652	F1M652		Fcrl2
0.139621	0.900455	0.812328	0.665329	0.510389	1.30561	1.50612	1.58338	1.33069	0.866028	+	CRF_SHAM	7	7	7	43.6	43.6	43.6	22.906	0	53.846	5068200000	40	2.33917	0.00779135	-0.712744	-3.89456	F1M6C4;M0RB29	F1M6C4;M0RB29		Arl15
0.758391	0.785109	1.04871	1.08262	0.934106	1.97081	1.89063	0.913198	2.31421	2.13912	+	CRF_SHAM	73	73	5	39.7	39.7	2.6	224.77	0	323.31	51695000000	229	2.18821	0.0102227	-0.923806	-3.65119	F1M6Q2	F1M6Q2		Crocc
5.36263	5.63706	5.66212	5.29691	5.21828	3.94344	4.25803	4.40678	4.96764	4.5646	+	CRF_SHAM	24	24	23	22.6	22.6	22	160.76	0	323.31	353580000000	972	3.10866	0.00256221	1.0073	5.2449	F1M6Q3	F1M6Q3		Col4a2
-0.858436	-0.908042	-0.777771	-1.65924	-3.36474	-2.85251	-3.1678	-3.70753	-3.87126	-4.74416	+	CRF_SHAM	102	102	102	26.7	26.7	26.7	509.69	0	323.31	19908000000	255	2.19907	0.0100058	2.155	3.66851	F1M6Z1;Q7TMA5;Q63052;Q4G047;Q62970;Q63050;Q64721;Q78EF2;CON__ENSEMBL:ENSBTAP00000032840	F1M6Z1;Q7TMA5	Apolipoprotein B-100;Apolipoprotein B-48	Apob
0.0832039	-0.253344	0.262638	0.257519	-0.465122	-1.04052	-2.44549	-2.82817	-2.45218	-2.48925	+	CRF_SHAM	14	14	14	36.5	36.5	36.5	44.741	0	18.711	3247900000	49	3.72338	0.00106224	2.2281	6.49515	Q99M65;Q811Y3;F1M707;A0A096MJP6;Q9JK56;Q2V6F1;Q2V6F0;Q2V6F3;Q2V6F2	Q99M65;Q811Y3;F1M707;A0A096MJP6;Q9JK56		Ncf1
-3.15774	-4.99218	-4.29521	-6.55839	-4.39237	-2.70093	-3.05526	-3.19619	-2.84647	-3.04764	+	CRF_SHAM	2	2	2	2	2	2	130.83	0.0036626	1.8132	373850000	6	1.79437	0.0209279	-1.70988	-3.04031	F1M711	F1M711		Pcnxl4
0.947467	0.952606	0.984189	0.924577	1.00408	0.382296	0.236778	0.40169	0.0746014	0.228462	+	CRF_SHAM	43	43	42	35.7	35.7	35.2	140.3	0	158.17	23362000000	198	5.5028	0.000610169	0.697819	11.4116	F1M775	F1M775		Diaph1
-6.24821	-6.82314	-7.39392	-7.02028	-5.04136	-3.64878	-3.76439	-3.66889	-6.28691	-3.09419	+	CRF_SHAM	4	4	4	1.7	1.7	1.7	293.34	0.00012541	2.5752	1859900000	5	2.07445	0.0126044	-2.41275	-3.47147	F1M785;Q9QZR8	F1M785;Q9QZR8	PDZ domain-containing protein 2;Processed PDZ domain-containing protein 2	Pdzd2
1.56786	1.81678	2.17805	0.587394	1.04501	-0.392517	-0.0949323	-0.323775	-0.403681	-1.83622	+	CRF_SHAM	28	28	28	31.6	31.6	31.6	98.667	0	134.2	17378000000	209	2.91213	0.00312635	2.04924	4.88006	F1M790;Q62786	F1M790;Q62786	Prostaglandin F2 receptor negative regulator	Ptgfrn
1.8613	2.2636	1.85924	2.25056	2.14161	0.328266	0.280398	-0.0705938	0.455217	0.14988	+	CRF_SHAM	13	13	13	36.2	36.2	36.2	54.341	0	169.36	9271400000	87	6.30866	0	1.84663	14.5369	Q5RJP4;F1M7N2;O35795;O35795-2	Q5RJP4;F1M7N2;O35795;O35795-2	Ectonucleoside triphosphate diphosphohydrolase 2	Entpd2
-3.55693	-3.76786	-2.91419	-2.66878	-2.25404	-2.69619	-1.93544	-2.29175	-1.9986	-1.6082	+	CRF_SHAM	10	10	10	24.3	24.3	24.3	51.367	0	13.786	1110900000	13	1.61335	0.030772	-0.926325	-2.76835	F1M7P1;B0BN91	F1M7P1;B0BN91		Dcaf13
-0.615489	0.943132	-0.820041	-0.433924	0.921362	-1.99555	-3.16344	-2.04928	-1.9271	-1.99213	+	CRF_SHAM	23	18	17	51.4	45	43.7	53.421	0	89.122	8644700000	48	2.93516	0.00304895	2.22451	4.92203	Q496Z5;F1M7P4;P21807;REV__Q6MG08;F1LZQ6;D3ZHR4	Q496Z5;F1M7P4;P21807	Peripherin	Prph
-0.552428	-1.7834	-0.613981	-0.946766	-1.20025	-2.40309	-2.56074	-2.45159	-0.946046	-2.07662	+	CRF_SHAM	18	17	17	24.6	24.6	24.6	92.294	0	46.197	4016900000	52	1.68396	0.0267216	1.06825	2.87394	F1M7Q5;O09178;P10759	F1M7Q5;O09178	AMP deaminase 3	Ampd3
-4.4151	-5.64589	-5.1554	-4.50798	-3.15114	-2.02485	-1.5022	-2.64596	-2.89113	-2.19527	+	CRF_SHAM	13	13	13	9.3	9.3	9.3	212.86	0	33.93	2179100000	19	2.85752	0.00330176	-2.32322	-4.78134	F1M842	F1M842		Tp53bp1
2.61999	1.71392	2.63098	2.81785	2.08159	1.35951	1.26977	1.09538	1.27839	1.13072	+	CRF_SHAM	50	50	49	37.5	37.5	37	157.5	0	323.31	72868000000	528	3.20156	0.002245	1.14611	5.4228	F1M853	F1M853		Rrbp1
0.830537	0.622678	0.812141	0.981468	-0.0709111	-0.352337	-0.492075	-0.264952	-0.0978675	-0.254342	+	CRF_SHAM	24	24	2	45.1	45.1	5.3	83.051	0	175.64	12899000000	174	2.8244	0.00336823	0.927497	4.72199	F1M865;F1M866;F1M8Z8	F1M865;F1M866;F1M8Z8		Sorbs1
8.53731	9.27133	9.58775	8.96437	10.0863	6.57154	7.08824	7.30762	7.68684	7.3723	+	CRF_SHAM	11	11	11	78.4	78.4	78.4	16.718	0	323.31	371560000000	910	3.70754	0.00108793	2.0841	6.46063	F1M8E9;Q6PDV1;P00697;A0A0G2K5X1;Q05820;B2RYD4	F1M8E9;Q6PDV1;P00697;A0A0G2K5X1;Q05820	Lysozyme;Lysozyme C-1;Putative lysozyme C-2	Lyz2
1.72966	0.675573	1.41157	1.50971	1.38769	0.421463	-0.233373	0.82973	-0.266536	0.248333	+	CRF_SHAM	5	5	5	43.7	43.7	43.7	16.766	0	73.026	3683400000	46	2.52183	0.00566834	1.14292	4.19738	F1M8F4;Q80T18	F1M8F4;Q80T18	Glia maturation factor gamma	Gmfg
1.4721	2.0633	1.42698	1.3697	1.91834	2.33484	2.1298	1.7251	2.18855	2.16497	+	CRF_SHAM	10	10	10	36.9	36.9	36.9	40.141	0	100.32	9730200000	129	1.51591	0.0372022	-0.458568	-2.62348	F1M8H2	F1M8H2		Wars2
-3.54803	-4.46468	-3.71906	-2.96571	-3.39172	-2.657	-2.24944	-3.4767	-2.67373	-2.98865	+	CRF_SHAM	15	9	9	24.3	16.1	16.1	87.426	0	55.507	1165500000	19	1.45377	0.0423151	-0.808738	-2.53147	F1M907;Q63622-3;Q63622-6;Q63622;Q63622-2;Q63622-7;Q63622-4;Q63622-5	F1M907;Q63622-3;Q63622-6;Q63622;Q63622-2;Q63622-7;Q63622-4;Q63622-5	Disks large homolog 2	Dlg2
0.601909	1.11585	1.07953	0.74147	0.650906	0.528631	0.534528	0.451262	0.693345	0.255897	+	CRF_SHAM	45	45	45	33.4	33.4	33.4	182.19	0	323.31	25770000000	295	1.54089	0.0354129	0.345201	2.66054	F1M951;O88902	F1M951;O88902	Protein-tyrosine-phosphatase;Tyrosine-protein phosphatase non-receptor type 23	Ptpn23
-0.509953	0.0995932	0.454297	-1.03035	-1.74549	-1.35198	-2.93263	-2.64283	-2.12796	-3.74349	+	CRF_SHAM	47	47	47	20.6	20.6	20.6	308.98	0	320.39	14010000000	187	2.15084	0.0109178	2.0134	3.59182	F1M957;Q62935	F1M957		Vwf
2.15147	2.02224	2.53481	2.5643	1.84318	1.05201	1.13937	1.29243	1.53498	0.44188	+	CRF_SHAM	44	44	1	45.6	45.6	0.6	140.01	0	319.92	42187000000	283	2.92228	0.00308966	1.13107	4.89854	F1M983;G3V9R2;Q5XJW6;Q8R5K7	F1M983;G3V9R2;Q5XJW6		Cfh
-4.56867	-2.97437	-4.32147	-4.16544	-3.20478	-2.70691	-2.32488	-2.59969	-2.49792	-2.76707	+	CRF_SHAM	25	1	1	46.8	1.9	1.9	78.239	0	180.2	811320000	17	2.32483	0.00801006	-1.26765	-3.87119	F1M9A7	F1M9A7	Acyl-coenzyme A oxidase	Acox3
4.56132	4.21213	4.51261	4.53926	3.66233	2.33166	2.61524	2.91139	2.93173	2.55541	+	CRF_SHAM	15	15	2	60.9	60.9	8.5	28.949	0	323.31	33853000000	201	4.33417	0.00064	1.62844	7.93453	F1M9B2	F1M9B2		Igfbp7
-3.46477	-3.85038	-3.70319	-3.08611	-3.79584	-4.54966	-3.94077	-4.57238	-4.13917	-4.67492	+	CRF_SHAM	6	6	5	11.5	11.5	8.1	69.605	0	17.849	768560000	17	2.39578	0.00706473	0.795318	3.9874	F1M9D0	F1M9D0		Map3k2
2.84534	2.06326	2.18146	2.20865	1.93345	1.86813	1.50022	1.54573	1.20238	1.5732	+	CRF_SHAM	32	32	32	44.7	44.7	44.7	87.249	0	320.13	27351000000	320	2.23973	0.00922913	0.708502	3.7336	F1M9D6;Q6P6Q7;Q9QXK0;A0A0G2JX93;Q7TP57;O70406	F1M9D6;Q6P6Q7;Q9QXK0;A0A0G2JX93;Q7TP57	Signal transducer and activator of transcription	Stat1
1.96553	1.99601	2.17356	2.19193	2.10758	2.619	2.72264	2.76353	2.39143	2.76006	+	CRF_SHAM	10	10	10	61.7	61.7	61.7	19.735	0	95.657	8210400000	141	3.83611	0.00100686	-0.564411	-6.7447	F1M9G8;Q8K3P7;A0A0G2K7W8	F1M9G8;Q8K3P7;A0A0G2K7W8	Histidine triad nucleotide-binding protein 3	Hint3
-0.734013	-0.523494	-0.694267	-1.10585	-0.629292	-0.12774	-0.16409	-0.224991	-0.442042	0.0515904	+	CRF_SHAM	24	24	24	28.2	28.2	28.2	122.48	0	323.31	7559600000	114	2.62847	0.00461586	-0.55593	-4.37881	F1M9N5;Q7TP51;Q6P7A2	F1M9N5;Q7TP51;Q6P7A2	Ubiquitin conjugation factor E4 A	Ube4a
-2.31231	-3.24615	-3.49277	-2.63331	-2.50186	-2.07345	-1.09845	-2.62523	-1.6746	-2.05911	+	CRF_SHAM	30	30	30	16.3	16.3	16.3	201.94	0	51.437	4515200000	47	1.59776	0.031925	-0.931113	-2.74511	F1M9Q3;Q5RJS4	F1M9Q3		Ltn1
0.153219	0.282341	0.16114	0.467625	0.0313913	-1.10784	-0.863408	-0.829027	-0.507819	-1.67512	+	CRF_SHAM	23	23	23	51.6	51.6	51.6	71.575	0	202.61	6614300000	129	3.41314	0.00171429	1.21579	5.84205	F1M9Q8;Q9EQR2;Q9WUW6	F1M9Q8;Q9EQR2	Alkyldihydroxyacetonephosphate synthase, peroxisomal	Agps
1.65516	1.16195	1.9087	1.28237	1.54745	-0.195217	0.362945	0.099128	-0.350264	0.654755	+	CRF_SHAM	6	6	4	33.8	33.8	27.1	22.565	0	23.712	4254200000	34	3.57884	0.00122909	1.39685	6.18492	F2Z3S5;F1M9Y9	F2Z3S5;F1M9Y9		Rbpms
-2.14233	-2.50906	-2.20289	-2.16736	-2.92294	-3.32572	-4.95018	-4.34485	-3.2283	-5.98188	+	CRF_SHAM	21	21	21	31.8	31.8	31.8	97.44	0	86.955	1986200000	36	2.20635	0.0098659	1.97727	3.68013	F1MA04;M0RAY7	F1MA04;M0RAY7		Wdr36
-2.84417	-1.05443	-3.68354	-2.59183	-1.95585	-0.417431	-0.752705	-0.640047	-0.829512	-0.412259	+	CRF_SHAM	4	4	4	17.8	17.8	17.8	36.829	0	12.833	1047600000	21	2.4299	0.00660659	-1.81557	-4.04377	F1MA37;Q9ES87	F1MA37;Q9ES87	Prostasin;Prostasin light chain;Prostasin heavy chain	Prss8
5.2259	5.50895	5.32683	5.04501	5.08772	3.87147	4.20554	4.49147	4.951	4.52594	+	CRF_SHAM	14	14	12	9.2	9.2	8.6	160.61	0	323.31	279560000000	913	2.51518	0.00578127	0.8298	4.18619	F1MA59;Q5FWY9	F1MA59;Q5FWY9		Col4a1
0.813348	0.640368	0.488194	0.20977	0.162932	0.071639	-0.158046	-0.364455	-0.827937	0	+	CRF_SHAM	11	10	10	42.3	39.9	39.9	36.952	0	99.425	3935800000	52	2.10988	0.0118467	0.718682	3.52711	F1MA87;Q99MD0;M0R7D0	F1MA87		Cdk6
-2.79323	-2.5235	-2.44592	-3.45382	-0.747991	-0.884764	-0.570437	-1.07249	-0.16282	0.142863	+	CRF_SHAM	11	11	11	8	8	8	183.51	0	29.583	4089700000	27	2.25597	0.0089378	-1.88336	-3.75971	F1MA97	F1MA97		Thsd7a
1.15119	0.616341	1.22155	1.46393	0.913056	0.605929	0.610472	0.766475	0.0571754	0.741411	+	CRF_SHAM	80	80	80	35.6	35.6	35.6	267.3	0	323.31	45486000000	405	1.54913	0.0349463	0.516919	2.67277	F1MA98	F1MA98	Nucleoprotein TPR	Tpr
1.47164	1.31401	1.41228	0.43832	1.94178	1.7525	1.86381	2.24389	2.05353	2.13503	+	CRF_SHAM	12	12	12	60.7	60.7	60.7	30.219	0	60.178	9820800000	88	1.54491	0.0351762	-0.694145	-2.6665	G3V8Z9;F1MAA2;Q1JU69	G3V8Z9;F1MAA2;Q1JU69		Cops7a
5.56427	5.79623	6.07081	5.59279	5.6138	5.00552	5.30042	5.39051	5.63927	5.53088	+	CRF_SHAM	85	85	84	59.4	59.4	58.6	177.38	0	323.31	557500000000	2451	1.40144	0.0470995	0.35426	2.45415	F1MAA7;P97552;A0A0U1RS20	F1MAA7		Lamc1
-0.499005	-0.438761	-0.694368	-0.846623	-1.06434	-1.61998	-1.85913	-2.10907	-2.96505	-2.28812	+	CRF_SHAM	16	1	0	40.2	1.9	0	47.432	0.0036595	1.8044	1465200000	11	3.34266	0.00176587	1.45965	5.70015	F1MAC0;E9PU10;Q8K580	F1MAC0;E9PU10;Q8K580		Ifi47
-2.65581	-3.61596	-2.4913	-3.11394	-1.2496	-1.57208	-1.80425	-1.41704	-1.26005	-1.8209	+	CRF_SHAM	40	40	39	30.4	30.4	30	199.47	0	215.81	8716300000	78	1.47272	0.0408897	-1.05046	-2.55951	F1MAD2	F1MAD2		Patj
-0.234408	0.609622	-0.604828	-0.307525	-0.417212	4.12314	4.11238	3.42867	4.62894	2.03881	+	CRF_SHAM	2	2	2	4.9	4.9	4.9	48.719	0.00012523	2.5404	18649000000	12	4.2722	0.000661654	-3.85726	-7.77823	Q63717;F1MAF1	Q63717;F1MAF1		HSF1
-1.53188	-1.08739	-0.72951	-1.15449	-0.148925	0.409501	0.924437	0.955387	0.771088	1.02338	+	CRF_SHAM	10	10	7	25	25	17.9	56.875	0	247.95	4257300000	74	3.85071	0.00104019	-1.7472	-6.77752	F1MAG0;A0A0G2K6Y3	F1MAG0;A0A0G2K6Y3		Gsdme
-2.38853	-3.51214	-3.82941	-2.90789	-3.81498	-5.11754	-4.92411	-4.76804	-3.78589	-5.17305	+	CRF_SHAM	9	9	9	17.6	17.6	17.6	88.035	0	17.285	970230000	13	2.3283	0.00791156	1.46314	3.87684	F1MAH6;Q9JIW2	F1MAH6		Cdh11
-5.5576	-6.03748	-5.21825	-3.86334	-2.636	-3.13862	-1.01592	-1.52996	-2.54098	-2.6058	+	CRF_SHAM	6	6	6	8.9	8.9	8.9	91.425	0	4.2993	1308800000	6	2.03152	0.0134854	-2.49628	-3.40438	F1MAM8;Q9JIK3	F1MAM8		Ddx20
-2.16269	-2.55727	-3.2375	-2.0313	-2.40928	-1.52716	-1.05936	-1.9632	-1.28376	-2.36937	+	CRF_SHAM	25	25	25	25.2	25.2	25.2	141.66	0	120.56	4187100000	53	1.53598	0.0358217	-0.839039	-2.65326	F1MAQ4;B5DEN0	F1MAQ4		Trappc10
0.865709	1.04244	0.694314	1.25669	1.32444	1.67576	2.31045	2.02474	2.69257	2.41551	+	CRF_SHAM	25	25	25	54.8	54.8	54.8	68.094	0	313.71	21203000000	235	3.31942	0.00181018	-1.18709	-5.65387	F1MAR6;A0A0G2K2S1;B4F7D0	F1MAR6;A0A0G2K2S1;B4F7D0		Prodh1
3.94486	3.76509	4.19545	3.9733	3.41053	3.27505	3.20671	3.2975	3.14071	3.06295	+	CRF_SHAM	32	32	32	47.1	47.1	47.1	97.183	0	323.31	79568000000	456	2.86291	0.00328358	0.661263	4.79104	F2Z3Q8;P52296	F2Z3Q8;P52296	Importin subunit beta-1	Kpnb1
3.57986	3.67554	3.73392	3.90526	4.14799	4.03355	3.983	4.3059	4.10328	4.3873	+	CRF_SHAM	14	14	14	58.6	58.6	58.6	32.032	0	186.73	34486000000	173	1.6237	0.0302574	-0.354092	-2.78379	F2Z3T7;Q6I7R3	F2Z3T7;Q6I7R3	Isochorismatase domain-containing protein 1	LOC103694869
-2.01798	-1.5682	-3.09562	-3.75429	-3.22633	-5.06443	-5.76102	-3.15616	-4.08936	-3.90526	+	CRF_SHAM	6	6	6	14.5	14.5	14.5	56.202	0	12.204	590670000	7	1.58162	0.0329466	1.66276	2.72108	F6Q5G6	F6Q5G6		Aplf
-4.51009	-3.24735	-3.44893	-3.09071	-2.22026	-2.51079	-2.11911	-1.52738	-1.29619	-2.80604	+	CRF_SHAM	3	3	3	6.1	6.1	6.1	62.657	0	3.5856	1852500000	11	1.56084	0.0343247	-1.25157	-2.69018	F7DP88;Q5FVP7;D3ZCK0	F7DP88;Q5FVP7		Zkscan3
-4.87232	-0.875885	-5.19965	-5.96883	-2.22724	-0.570124	-0.457151	-0.775333	-0.357359	-1.89892	+	CRF_SHAM	12	3	2	51.5	16.6	9.5	33.766	0	36.31	1466100000	17	1.75899	0.0226094	-3.01701	-2.98681	F7EMK8;Q6AY99	F7EMK8;Q6AY99		LOC100910708
-0.203993	0.0404795	-0.479544	-0.0670286	-1.13169	0.895859	0.404175	0.807284	1.31402	-0.110496	+	CRF_SHAM	13	13	13	31.3	31.3	31.3	66.269	0	54.159	4814900000	38	1.91448	0.0168199	-1.03052	-3.22342	F7F163;B5DFD1	F7F163;B5DFD1		Nudcd1
4.40146	4.82953	5.9384	4.99794	4.77207	2.75747	3.44101	3.71738	4.65371	3.90061	+	CRF_SHAM	26	26	26	43.2	43.2	43.2	63.774	0	237.83	106960000000	540	1.91375	0.0168472	1.29384	3.2223	Q5BKC4;F7F389;Q62930	Q5BKC4;F7F389;Q62930	Complement component C9	C9
0.726515	1.65705	1.64229	1.29403	2.25389	2.1202	2.33535	2.59018	2.13035	2.16793	+	CRF_SHAM	17	17	17	71	71	71	27.577	0	151.43	13456000000	149	1.65989	0.0281826	-0.754046	-2.83787	F7F588;Q5XIF7	F7F588		Nmnat3
1.63449	1.01224	1.5697	1.19921	2.4178	0.177596	0.169026	-0.225441	-0.094981	-0.0498628	+	CRF_SHAM	88	88	5	50.9	50.9	2.5	234.94	0	323.31	50766000000	516	3.57575	0.00128029	1.57142	6.17841	F7FF45	F7FF45		Numa1
4.15194	3.70943	4.15184	3.86364	3.62356	2.58453	2.29395	2.11157	1.91955	1.78762	+	CRF_SHAM	12	12	12	30.3	30.3	30.3	62.291	0	323.31	38138000000	197	5.03024	0.000377358	1.76064	9.8744	F7FHF3;Q68FT8	F7FHF3;Q68FT8		Serpinf2
3.31242	2.76973	3.24838	2.94885	3.11343	2.89063	2.26683	2.4343	2.54345	2.45156	+	CRF_SHAM	32	32	31	51	51	50	69.057	0	323.31	42335000000	316	2.35174	0.00767672	0.561207	3.91511	F7FLB2;A0A0G2JXA4	F7FLB2		Pgm2
-2.05636	-2.12864	-2.48632	-2.43149	-2.15684	-3.30186	-3.64566	-4.45394	-4.14762	-2.55202	+	CRF_SHAM	7	6	5	10.3	9.3	8.1	72.578	0	7.9355	670780000	7	2.3902	0.00712163	1.36829	3.97821	F7FLS6;Q3LUD4;Q5XIU0;D3ZRX3	F7FLS6;Q3LUD4	Leucine zipper putative tumor suppressor 2	Lzts2
-1.81758	-1.40015	-1.57722	-1.58726	-0.536723	0.0335077	-1.69013	0.506932	-0.447602	0.387544	+	CRF_SHAM	11	11	11	21.4	21.4	21.4	80.732	0	20.747	3142700000	24	1.4355	0.0440168	-1.14184	-2.50447	P70521;F7FMS0	P70521;F7FMS0		Mst1
1.89227	0.831733	-0.242527	0.440731	-2.0434	3.89829	3.60969	3.09567	4.18762	1.58006	+	CRF_SHAM	27	27	2	32.9	32.9	2	94.354	0	323.31	39656000000	308	2.32742	0.00793443	-3.09851	-3.87541	Q5U329;F8WFT7;Q91ZE7	Q5U329;F8WFT7;Q91ZE7	Anion exchange protein	Slc4a1
-1.50305	-1.12364	-1.82527	-1.37812	-1.26959	-0.79632	-0.917161	-0.990542	-0.619339	-1.00342	+	CRF_SHAM	16	16	16	31	31	31	71.28	0	50.488	2936100000	39	2.39836	0.0070364	-0.554577	-3.99164	G3V614;Q4G074	G3V614;Q4G074	KIF1-binding protein	Kif1bp
-3.49868	-2.91272	-1.72572	-2.36986	-0.785439	-5.90666	-4.17582	-3.67783	-3.50011	-5.94592	+	CRF_SHAM	29	2	2	41.4	3.2	3.2	85.12	0	17.96	2417400000	15	1.98969	0.0145404	2.38279	3.33941	Q6MG74;G3V615	Q6MG74;G3V615		Cfb
-5.68474	-2.69705	-2.43173	-5.2005	-5.00264	-0.325269	-1.17702	-0.217059	-1.33499	-0.131206	+	CRF_SHAM	3	3	3	9.3	9.3	9.3	55.678	0	11.578	825780000	7	2.9295	0.00306139	-3.56622	-4.91171	G3V621;Q91Y77	G3V621;Q91Y77	Monocarboxylate transporter 10	Slc16a10
3.87395	3.59878	3.99034	3.83046	3.75191	3.02678	2.88655	2.70941	2.9623	3.01618	+	CRF_SHAM	16	16	16	37.6	37.6	37.6	53.177	0	139.34	38342000000	207	5.12422	0.000382979	0.888844	10.1647	G3V624;B2RYG0	G3V624;B2RYG0	Coronin	Coro1c
-0.70227	0.607849	-1.11326	-0.235045	-0.424564	0.786906	0.942267	1.48714	0.494845	0.760925	+	CRF_SHAM	5	5	5	13.2	13.2	13.2	35.493	0	8.3943	3046900000	46	2.30429	0.00827578	-1.26787	-3.83781	G3V628;Q6MG12;A0A0G2K1A5	G3V628;Q6MG12	Uncharacterized protein C6orf136 homolog	RGD1302996
-1.14033	-2.12533	-2.30454	-1.63484	-1.56937	-0.93893	-1.63099	0.601204	0.309485	-0.92048	+	CRF_SHAM	8	8	8	26.9	26.9	26.9	33.345	0	25.814	1869800000	27	1.53185	0.0361135	-1.23894	-2.64712	G3V632;P50279-3;P50279-2;P50279;Q7TS57	G3V632;P50279-3;P50279-2;P50279;Q7TS57	Syntaxin-2	Stx2
-6.29284	-5.06319	-7.46642	-6.30225	-6.60185	-5.54258	-5.11173	-5.65278	-4.82903	-4.78691	+	CRF_SHAM	11	11	10	9.3	9.3	8.5	150.27	0	6.1745	428230000	12	1.58938	0.0324538	-1.16071	-2.73264	G3V633;P53767;Q9JJ08	G3V633;P53767;Q9JJ08	Receptor protein-tyrosine kinase;Vascular endothelial growth factor receptor 1	Flt1
1.85733	2.39439	1.97625	2.30162	2.46149	3.16027	3.04087	3.08239	3.12888	3.04602	+	CRF_SHAM	29	29	29	56.6	56.6	56.6	66.653	0	323.31	38528000000	292	4.10106	0.000757764	-0.893467	-7.35915	G3V637;Q62753	G3V637;Q62753	Syntaxin-binding protein 2	Stxbp2
3.38436	3.53756	3.86708	3.58759	3.68647	2.92615	2.56932	1.81481	1.87763	2.14935	+	CRF_SHAM	21	21	19	49.8	49.8	43.4	49.311	0	323.31	39769000000	240	3.46297	0.00158095	1.34516	5.94377	O54755;G3V644	O54755;G3V644		Ndufv3
-0.264127	-0.24978	-0.761915	-1.53803	-1.83512	-1.50194	-2.19481	-2.3732	-3.20664	-4.74105	+	CRF_SHAM	12	12	12	35.5	35.5	35.5	58.968	0	161.57	2683900000	36	1.70826	0.0253008	1.87374	2.91042	G3V645	G3V645	2-5-oligoadenylate synthase-like protein 1	Oasl
5.19083	5.53347	5.13325	5.16524	5.60539	6.36846	6.2324	6.20678	6.21622	6.196	+	CRF_SHAM	18	18	4	66	66	22.1	34.855	0	323.31	172380000000	697	4.62689	0.000674157	-0.918335	-8.70751	G3V647;O35331	G3V647;O35331	Pyridoxal kinase	Pdxk
-4.12326	-4.51228	-5.48624	-3.97984	-5.67176	-2.47292	-0.962573	-1.22666	-2.81426	-1.88063	+	CRF_SHAM	9	9	9	6	6	6	242.8	0	3.1341	2873600000	18	3.39698	0.00172189	-2.88327	-5.80932	G3V650;O88480;A0A1W2Q6J0	G3V650;O88480	Calcineurin-binding protein cabin-1	Cabin1
-2.19703	-1.84934	-3.67382	-3.91735	-3.18712	-5.52959	-4.10544	-4.04855	-5.3042	-7.05486	+	CRF_SHAM	4	4	4	15.8	15.8	15.8	37.377	0	78.891	589160000	9	1.94911	0.0156687	2.2436	3.27669	Q5I0E0;G3V656	Q5I0E0;G3V656		Mepce
-0.500553	-1.00161	-1.22844	-0.435519	-0.195861	-0.212387	0.211403	0.349389	0.670926	0.243092	+	CRF_SHAM	20	20	20	28.3	28.3	28.3	85.875	0	97.37	8775300000	96	2.33418	0.00785279	-0.924883	-3.88643	G3V679;Q99376	G3V679;Q99376	Transferrin receptor protein 1	Tfrc
2.6738	2.87003	3.52161	3.22899	2.64442	1.60656	2.51016	2.59326	2.28354	2.36715	+	CRF_SHAM	6	6	2	22.6	22.6	7.5	22.161	0	2.9115	10431000000	31	1.72758	0.0243078	0.715637	2.93947	G3V6A6	G3V6A6		RGD1566265
0.530701	-4.82835	-0.287864	-0.707541	-4.02604	-4.41772	-6.61896	-5.73006	-3.31823	-5.30701	+	CRF_SHAM	5	5	5	14.7	14.7	14.7	42.067	0	5.6042	2261800000	11	1.5346	0.0359372	3.21458	2.65121	G3V6C1;P70564	G3V6C1;P70564	Serpin B5	Serpinb5
4.43752	3.98866	3.03689	4.55212	4.56288	5.26582	5.42796	5.39338	5.16508	5.35859	+	CRF_SHAM	22	22	22	70.1	70.1	70.1	49.899	0	323.31	116700000000	513	2.47272	0.00617852	-1.20655	-4.11501	Q6AYR0;G3V6C2	Q6AYR0;G3V6C2		Hgd
2.6493	2.82544	3.03831	2.70611	2.92617	3.64406	3.50618	3.60835	4.112	3.64789	+	CRF_SHAM	23	23	2	68.5	68.5	14.2	37.35	0	291.92	33298000000	214	3.901	0.000990196	-0.874629	-6.8915	G3V6D9	G3V6D9	Na(+)/H(+) exchange regulatory cofactor NHE-RF	Slc9a3r2
2.12992	1.04824	1.70307	-0.19529	-1.07564	-2.12969	-6.92661	-0.754102	-2.80613	-2.8192	+	CRF_SHAM	4	4	4	27.7	27.7	27.7	17.784	0	23.861	2385600000	30	1.89787	0.0171596	3.8092	3.19796	G3V6G1	G3V6G1		Jchain
2.37342	1.99077	2.30768	2.11448	1.75564	1.39073	1.37944	1.45723	1.45281	1.5012	+	CRF_SHAM	99	99	99	48.1	48.1	48.1	273.61	0	323.31	82174000000	861	3.44746	0.00158502	0.672114	5.91199	G3V6H2;Q4FZS3	G3V6H2		Prpf8
6.18944	6.74563	6.15128	6.43062	6.75618	7.07292	7.18208	7.22814	7.37979	7.32312	+	CRF_SHAM	18	18	18	64.3	64.3	64.3	34.136	0	323.31	293730000000	955	3.27141	0.00199205	-0.782582	-5.559	G3V6H5;P97700	G3V6H5;P97700	Mitochondrial 2-oxoglutarate/malate carrier protein	Slc25a11
3.14758	3.52935	3.79398	3.7863	3.52088	2.17196	2.2396	2.10744	2.63021	2.48977	+	CRF_SHAM	8	6	6	25.8	23	23	45.345	0	167.5	19680000000	141	4.34129	0.000647773	1.22782	7.95266	Q6P769;G3V6H9;Q9Z2G8;D4AEJ0	Q6P769;G3V6H9;Q9Z2G8	Nucleosome assembly protein 1-like 1	Nap1l1
6.46172	5.60656	6.33492	6.11248	6.22904	5.40058	5.54291	5.81435	5.97343	5.55991	+	CRF_SHAM	9	8	7	48.3	44.1	37.9	17.258	0	26.329	85635000000	251	1.58584	0.0327373	0.490705	2.72737	G3V6I9;D4A1Z2;P12749;D4AE42;D3ZSF2	G3V6I9;D4A1Z2;P12749;D4AE42	60S ribosomal protein L26	Rpl26
-0.940592	-1.2811	-0.879796	0.0252513	-0.949723	-1.48034	-3.22455	-1.69644	-1.95359	-2.50521	+	CRF_SHAM	12	12	12	20.7	20.7	20.7	64.186	0	44.68	2257200000	45	2.13694	0.0111793	1.36684	3.56982	G3V6J2;O70536	G3V6J2;O70536	O-acyltransferase;Sterol O-acyltransferase 1	Soat1
-0.959858	-0.668534	-0.56383	-0.374995	-0.662632	-3.15158	-1.42926	-2.07784	-1.28471	-1.32785	+	CRF_SHAM	5	5	5	25.4	25.4	25.4	31.862	0	62.947	1892100000	24	1.9589	0.0154288	1.20828	3.29179	G3V6K3;Q5EB65	G3V6K3;Q5EB65		Exosc7
0.506905	0.640021	1.11585	0.987333	0.670659	0.0944498	-0.796863	-0.640047	0.614774	-1.32811	+	CRF_SHAM	12	12	11	49.7	49.7	47.5	36.768	0	58.187	3330200000	58	1.96914	0.0150419	1.19531	3.3076	G3V6M8;B1WBY6	G3V6M8;B1WBY6		Nup37
2.74534	2.99513	2.63946	2.88188	3.06446	3.19573	3.4637	3.51192	3.17637	3.33247	+	CRF_SHAM	9	8	8	46.3	38.8	38.8	26.117	0	178.2	18713000000	134	2.72415	0.00388742	-0.470787	-4.54475	G3V6N2;B5DEM3;A0A0G2K8M5	G3V6N2;B5DEM3;A0A0G2K8M5		Tmed4
-6.21788	-4.87581	-4.47753	-6.34477	-3.90042	-0.680581	-0.545808	-0.714998	-3.69534	-1.31623	+	CRF_SHAM	2	2	2	8	8	8	50.142	0	26.26	279060000	9	2.947	0.00299088	-3.77269	-4.9437	G3V6N3;Q4FZU9	G3V6N3;Q4FZU9	Solute carrier family 52, riboflavin transporter, member 3	Slc52a3
0.254141	-0.0102415	-0.281683	-0.0412722	-0.402255	-5.02371	-7.03635	-6.16704	-5.57277	-5.89367	+	CRF_SHAM	2	2	2	9.9	9.9	9.9	22.767	0	5.1752	822330000	21	6.74694	0	5.84244	16.5537	G3V6N5;Q66HG2	G3V6N5;Q66HG2		Pqlc3
6.28311	6.50661	6.39225	6.55643	7.02411	7.08121	7.34367	7.31962	7.56935	7.38102	+	CRF_SHAM	22	22	1	55.7	55.7	1.3	48.899	0	323.31	374780000000	1019	3.12487	0.00250585	-0.786474	-5.27569	G3V6P2;Q01205	G3V6P2;Q01205	Dihydrolipoyllysine-residue succinyltransferase component of 2-oxoglutarate dehydrogenase complex, mitochondrial	Dlst
-1.63111	-1.96009	-1.39916	-4.03168	-6.20844	-0.618733	-0.583234	-0.843981	-0.46416	-0.997759	+	CRF_SHAM	10	10	10	13.6	13.6	13.6	92.106	0	11.595	2669700000	17	1.45899	0.0418882	-2.34453	-2.53919	G3V6P3;Q80VX4	G3V6P3		Zhx2
3.13854	2.16899	3.4933	2.99962	1.55377	0.418768	-0.0840023	-0.204534	0.366091	0.0808123	+	CRF_SHAM	5	5	1	47.4	47.4	11.5	16.983	0	148.28	5543500000	52	3.87316	0.00106024	2.55542	6.82822	G3V6P6;Q925G0-2;Q5PPI5	G3V6P6;Q925G0-2	RNA-binding protein 3	Rbm3
8.56735	8.14356	8.70241	8.52373	7.93549	6.73945	6.86722	7.05889	7.15807	7.00472	+	CRF_SHAM	169	169	13	69.8	69.8	6	226.41	0	323.31	3524900000000	10656	4.63421	0.000655367	1.40884	8.72759	G3V6P7;Q62704;F1M8F6;A0A0G2K484;F1LMU0;Q29RW1	G3V6P7		Myh9
1.84177	2.0713	2.48494	2.48256	2.63408	2.67548	3.07899	2.84017	2.47163	3.01114	+	CRF_SHAM	18	12	11	51.8	34.5	29.2	42.044	0	111.04	20743000000	177	1.61071	0.0309603	-0.512551	-2.76442	G3V6Q6;Q9JID2;Q63229	G3V6Q6;Q9JID2	Guanine nucleotide-binding protein subunit alpha-11	Gna11
-0.841683	-0.797471	-0.47315	-1.11756	-0.101767	0.0809152	-0.131402	0.209167	0.418384	0.735769	+	CRF_SHAM	15	13	13	42.9	38.5	38.5	59.387	0	321.68	4956000000	75	2.43974	0.00653904	-0.928892	-4.06009	G3V6R4;Q6AXP5	G3V6R4;Q6AXP5		Lrrc1
1.03854	1.28114	0.603279	0.48583	0.929513	1.62307	1.58233	0.937702	2.05899	1.55224	+	CRF_SHAM	14	14	14	49.6	49.6	49.6	48.004	0	307.14	10888000000	119	1.74625	0.0233001	-0.683207	-2.9676	G3V6R7;Q5EB57	G3V6R7	3-oxoacyl-[acyl-carrier-protein] synthase, mitochondrial	Oxsm
5.41289	5.43121	5.66493	5.5375	5.91823	6.45799	6.40317	6.44736	6.56035	6.53542	+	CRF_SHAM	52	52	51	58	58	57.1	98.191	0	323.31	432030000000	1639	4.774	0.00072973	-0.887905	-9.11876	G3V6S2;Q63270	G3V6S2;Q63270	Aconitate hydratase;Cytoplasmic aconitate hydratase	Aco1
4.46118	4.20056	4.74232	4.62016	3.97365	3.36973	2.72213	2.84277	2.62721	2.30492	+	CRF_SHAM	16	16	4	56.8	56.8	12.4	37.063	0	323.31	37379000000	339	4.07273	0.000785714	1.62622	7.29149	G3V6S3	G3V6S3		Calu
4.10508	4.04517	4.17808	4.25657	4.40156	5.20115	5.29132	5.21498	5.54151	5.215	+	CRF_SHAM	48	48	24	71.8	71.8	39.5	100.96	0	323.31	225550000000	905	5.74054	0.000195122	-1.0955	-12.2627	G3V6S5;Q5EBC3;P27653	G3V6S5;Q5EBC3;P27653	C-1-tetrahydrofolate synthase, cytoplasmic;Methylenetetrahydrofolate dehydrogenase;Methenyltetrahydrofolate cyclohydrolase;Formyltetrahydrofolate synthetase;C-1-tetrahydrofolate synthase, cytoplasmic, N-terminally processed	Mthfd1
3.7447	3.48494	3.88353	3.90592	3.43595	2.96571	3.13396	2.91129	3.15395	3.09894	+	CRF_SHAM	12	12	8	33	33	22.7	39.025	0	34.104	27117000000	118	3.40413	0.00172024	0.638238	5.82378	G3V6S8	G3V6S8	Serine/arginine-rich splicing factor 6	Srsf6
4.21915	4.06006	4.16546	4.13153	3.92082	3.77757	3.93235	3.88345	3.78029	3.84689	+	CRF_SHAM	69	69	69	63.3	63.3	63.3	138.36	0	323.31	188030000000	1025	2.57319	0.00509524	0.255296	4.28432	G3V6T1;B5DFK1;Q5BJV4	G3V6T1;B5DFK1	Coatomer subunit alpha	Copa
-0.19282	-0.0212344	-0.00301603	0.210211	0.426947	0.753967	0.666323	0.755029	1.29811	0.662949	+	CRF_SHAM	22	22	22	37.2	37.2	37.2	67.42	0	49.22	8757300000	105	2.77617	0.00370061	-0.743258	-4.63629	G3V6U9;D4A7S1;Q5FWY6	G3V6U9;D4A7S1;Q5FWY6		Setd3
1.55909	-0.283423	-0.502841	1.61119	-0.613071	-4.63527	-7.23981	-4.80495	-5.3607	-4.47824	+	CRF_SHAM	7	7	7	26.4	26.4	26.4	33.951	0	15.528	2467300000	25	4.32386	0.000632411	5.65798	7.90837	G3V6W3;O54947;Q5FVR0	G3V6W3;O54947	Hepatitis A virus cellular receptor 1 homolog	Havcr1
-0.0496241	-0.118609	0.417229	0.190931	-0.999926	-1.10537	-0.594241	-0.927442	-0.911339	-2.5894	+	CRF_SHAM	24	24	24	40.6	40.6	40.6	77.633	0	275.89	6556300000	81	1.51064	0.0376714	1.11356	2.61566	Q499P4;G3V6W7	Q499P4;G3V6W7		Cpsf3
3.74086	3.26387	3.56106	3.31311	3.60277	2.80785	2.69992	2.81734	2.89076	2.8599	+	CRF_SHAM	39	39	1	49.9	49.9	1.4	96.774	0	323.31	73819000000	591	3.99241	0.000981333	0.681182	7.10229	G3V6Y6	G3V6Y6	Alpha-1,4 glucan phosphorylase	Pygb
-1.01735	-0.996552	-0.386668	-0.838224	-0.453233	-1.6648	-2.18837	-1.62335	-1.34622	-2.19949	+	CRF_SHAM	7	7	7	9.8	9.8	9.8	88.318	0	13.031	2413900000	14	2.95399	0.0029816	1.06604	4.95651	G3V6Y9;O55035	G3V6Y9;O55035	Peptidyl-prolyl cis-trans isomerase G	Ppig
-0.947074	-2.24166	-1.56618	-1.72318	-1.60382	-0.7439	-0.733753	-1.26533	-0.766006	-0.840583	+	CRF_SHAM	23	23	23	40.7	40.7	40.7	82.405	0	183.99	4541100000	65	1.93139	0.0162787	-0.746467	-3.24941	G3V6Z7;Q3ZU82	G3V6Z7;Q3ZU82	Golgin subfamily A member 5	Golga5
2.45751	1.62938	2.50069	2.48537	2.27949	1.13241	1.40193	1.29243	1.34521	1.42316	+	CRF_SHAM	18	18	18	49.7	49.7	49.7	57.543	0	123.22	18964000000	186	3.23975	0.0021292	0.951458	5.49701	G3V702;Q99M63	G3V702;Q99M63	WD40 repeat-containing protein SMU1;WD40 repeat-containing protein SMU1, N-terminally processed	Smu1
-1.9562	-0.641344	-0.835545	-0.665227	-0.244774	0.627316	0.916561	0.613678	0.59667	0.822461	+	CRF_SHAM	16	12	12	32.4	23.9	23.9	62.213	0	24.025	5503500000	75	3.16604	0.00229818	-1.58396	-5.35435	G3V715;Q09137;Q09137-2	G3V715;Q09137	5-AMP-activated protein kinase catalytic subunit alpha-2	Prkaa2
5.38423	6.19535	5.66666	5.7202	6.07799	6.52339	6.69859	6.67262	6.85865	6.5967	+	CRF_SHAM	17	17	17	61.8	61.8	61.8	33.215	0	323.31	164130000000	670	3.23202	0.00214597	-0.861102	-5.48193	Q5EBA4;G3V728	Q5EBA4;G3V728		Nipsnap1
7.94572	8.27778	8.24396	8.19152	8.42685	8.33939	8.45831	8.41005	8.83154	8.46589	+	CRF_SHAM	16	16	16	50.6	50.6	50.6	39.531	0	323.31	728660000000	1219	1.39583	0.0476858	-0.28387	-2.44587	G3V741;Q6IRH6;P16036	G3V741;Q6IRH6;P16036	Phosphate carrier protein, mitochondrial	Slc25a3
1.86064	1.94408	1.90941	2.01976	2.6305	2.51352	2.36846	2.45892	2.92601	2.59551	+	CRF_SHAM	14	14	14	53	53	53	35.796	0	323.31	18252000000	138	1.71442	0.0250299	-0.499609	-2.91968	G3V762;B0BNN0	G3V762;B0BNN0		Tsta3
1.32435	1.17285	0.890797	0.728707	0.840456	-1.02961	-0.357242	-0.500428	-0.336125	-0.0334499	+	CRF_SHAM	12	12	1	8.3	8.3	0.6	184	0	173.5	16193000000	73	4.08023	0.000802432	1.4428	7.30937	G3V763;Q9JI03;O70603	G3V763;Q9JI03	Collagen alpha-1(V) chain	Col5a1
-5.14057	-5.88331	-5.34945	-4.70447	-4.98896	-3.80647	-4.03684	-5.05001	-4.82141	-4.14886	+	CRF_SHAM	7	7	7	4.7	4.7	4.7	231.11	0	9.0357	810380000	12	1.57363	0.0335081	-0.840634	-2.7092	G3V765;B5DEH5	G3V765;B5DEH5		Evpl
-1.52036	-4.26549	-1.38547	-4.85326	-6.8954	-0.803663	-0.926947	-0.388761	-0.602636	-0.585959	+	CRF_SHAM	1	1	1	6.5	6.5	6.5	21.119	0	7.7217	258030000	3	1.74776	0.0232372	-3.1224	-2.96987	Q9ERN5;G3V775;Q02195	Q9ERN5;G3V775;Q02195	Fibroblast growth factor;Fibroblast growth factor 7	Fgf7
-0.61382	-1.61346	-1.61232	-1.29832	-1.72638	-1.90982	-2.19001	-3.40782	-2.80518	-3.34565	+	CRF_SHAM	12	12	12	21.4	21.4	21.4	80.063	0	33.453	3109400000	51	2.24805	0.00908853	1.35883	3.74696	G3V781;Q9JIM0	G3V781;Q9JIM0	Double-strand break repair protein MRE11A	Mre11a
1.03278	2.12987	1.9678	1.16135	2.01555	1.06547	0.811509	0.837453	1.51115	0.388037	+	CRF_SHAM	14	11	2	51.6	46.5	9.5	36.19	0	90.45	9046500000	77	1.42778	0.0446943	0.738745	2.49306	Q91W30;G3V786	Q91W30;G3V786		Akr1b8
0.37744	-0.329079	0.0755812	0.148471	-0.969482	-0.506613	-1.4159	-0.951932	-1.06035	-0.919937	+	CRF_SHAM	38	38	22	26	26	15.6	181.4	0	172.41	11200000000	169	1.76179	0.022433	0.831533	2.99104	G3V790;Q8K1P7;B5DFE9;Q63071	G3V790;Q8K1P7	Transcription activator BRG1	Smarca4
-1.56829	-0.848843	-1.10928	-1.61906	-1.06562	-3.77335	-3.03053	-1.83829	-1.86616	-2.44562	+	CRF_SHAM	3	3	3	4.9	4.9	4.9	69.012	0	4.9756	1250100000	8	2.02533	0.0136895	1.34857	3.39475	G3V793;Q8K3X0	G3V793;Q8K3X0	Protein CASC3	Casc3
-2.34611	-1.52754	-1.32395	-2.20382	-2.15866	-3.92394	-6.12852	-5.249	-5.02785	-5.31307	+	CRF_SHAM	6	6	6	11.2	11.2	11.2	80.856	0	11.032	1331100000	23	4.31006	0.000692913	3.21646	7.87343	G3V7B0;Q4G021	G3V7B0;Q4G021		Nol9
0.486119	0.969707	0.812234	1.43506	1.54484	1.36821	1.64461	1.87981	2.06024	2.3349	+	CRF_SHAM	10	10	9	15	15	13.8	75.201	0	9.1041	8909600000	98	1.85676	0.0186124	-0.807961	-3.13513	G3V7B3;P51802;Q1W581;E9PTA8;P51802-2;Q1W582;Q1W583	G3V7B3;P51802;Q1W581;E9PTA8;P51802-2	Chloride channel protein;Chloride channel protein ClC-Kb	Clcnkb
0.161337	0.675348	0.479816	0.371619	0.34932	0.658071	0.556795	0.615684	1.05879	0.662606	+	CRF_SHAM	14	12	12	49.7	45.8	45.8	39.435	0	57.2	7151400000	70	1.41097	0.0462697	-0.302902	-2.46823	Q6AYZ7;G3V7B5;Q63468	Q6AYZ7;G3V7B5;Q63468	Phosphoribosyl pyrophosphate synthase-associated protein 1	Prpsap1
2.35487	2.32301	1.92233	1.87355	2.39034	2.62301	2.76608	2.81777	2.70357	2.73341	+	CRF_SHAM	13	13	2	59.4	59.4	12	27.529	0	69.14	15793000000	126	2.82803	0.00338965	-0.555948	-4.72848	G3V7B6	G3V7B6		Ptpmt1
-3.27067	-3.90946	-2.67928	-5.20731	-3.0915	-5.66241	-6.1239	-6.35606	-4.58788	-5.05128	+	CRF_SHAM	24	24	23	20	20	19.5	194.09	0	82.65	1772700000	31	2.09135	0.0122215	1.92466	3.49797	G3V7B7;O54889;Q6LCR5	G3V7B7;O54889	DNA-directed RNA polymerase;DNA-directed RNA polymerase I subunit RPA1	Polr1a
8.82639	7.65109	8.59349	8.75473	7.43997	7.473	7.55511	7.74487	7.47748	7.3446	+	CRF_SHAM	27	27	1	63	63	2.2	61.186	0	323.31	664460000000	2764	1.39374	0.0479454	0.734123	2.44278	G3V7C6;Q6P9T8	G3V7C6;Q6P9T8	Tubulin beta-4B chain	Tubb4b
3.17006	2.5894	2.14358	2.11724	2.32777	1.66015	1.54563	2.11359	1.64574	1.23282	+	CRF_SHAM	7	7	7	33.1	33.1	33.1	19.586	0	61.216	6880000000	49	2.06327	0.0129009	0.830023	3.45396	G3V7F6;Q3MHS8	G3V7F6;Q3MHS8		RGD1561590
3.34723	3.22609	3.385	3.30397	3.11892	2.63043	2.88278	3.18099	3.20494	2.98353	+	CRF_SHAM	18	18	18	43.7	43.7	43.7	45.082	0	323.31	34249000000	268	1.49434	0.0389905	0.299708	2.59151	G3V7G9	G3V7G9	Eukaryotic translation initiation factor 3 subunit L	Eif3l
1.21478	1.22679	1.09925	1.26315	0.657991	0.98643	0.0854056	0.151543	0.446735	-0.573577	+	CRF_SHAM	13	13	13	28.1	28.1	28.1	54.619	0	217	8297800000	103	1.86257	0.0184524	0.873085	3.14399	M0R8T0;G3V7H2;O35217	M0R8T0;G3V7H2;O35217	Multiple inositol polyphosphate phosphatase 1	RGD1564801
0.246679	-0.49031	0.14506	-0.0635014	-0.633506	-2.4307	-3.11428	-2.96435	-2.66533	-3.01854	+	CRF_SHAM	11	11	11	32.7	32.7	32.7	61.283	0	43.43	3238200000	38	5.79939	0.000210526	2.67953	12.4821	G3V7I2	G3V7I2		Rftn1
1.55083	1.04754	-0.0651831	0.879741	1.32411	3.47506	3.96699	2.96564	3.77625	3.6665	+	CRF_SHAM	24	22	20	56.3	54.7	51.8	57.658	0	323.31	32528000000	273	4.37433	0.000683761	-2.62268	-8.03715	G3V7I5;Q66HF8	G3V7I5;Q66HF8	Aldehyde dehydrogenase X, mitochondrial	Aldh1b1
8.16941	8.67726	8.3488	8.58643	8.71944	8.99245	9.14961	8.97737	9.0426	9.18019	+	CRF_SHAM	43	43	42	82.1	82.1	80.9	57.747	0	323.31	1780000000000	4150	3.00558	0.00274576	-0.568178	-5.05165	G3V7J0;Q02253	G3V7J0;Q02253	Methylmalonate-semialdehyde dehydrogenase [acylating], mitochondrial	Aldh6a1
-2.97074	-3.10041	-3.28793	-3.00321	-3.80866	-3.51268	-4.21778	-3.89844	-3.55187	-4.85968	+	CRF_SHAM	7	7	7	5.4	5.4	5.4	142.95	0	11.08	1334200000	17	1.53242	0.0360942	0.773898	2.64798	G3V7K5;A0A1B0GWU5;B2RYH4	G3V7K5		Npc1
5.31192	5.04342	5.47513	5.32652	5.62287	5.678	5.68515	5.5402	5.78581	5.94016	+	CRF_SHAM	23	23	23	43	43	43	90.09	0	323.31	133690000000	769	1.87369	0.0180256	-0.369889	-3.16096	G3V7L4;Q66H67	G3V7L4;Q66H67		Cdh16
6.69448	6.84514	7.1595	6.45532	6.89432	7.45855	7.60161	7.49511	7.90922	7.14658	+	CRF_SHAM	15	15	15	66.8	66.8	66.8	26.143	0	323.31	264610000000	884	2.53187	0.00558032	-0.712461	-4.21432	G3V7L8;Q6PCU2;D3ZJ78	G3V7L8;Q6PCU2	V-type proton ATPase subunit E 1	Atp6v1e1
-0.834005	-1.02257	-1.66192	-1.53006	-0.427854	1.47032	1.09537	1.13903	1.70621	-1.34701	+	CRF_SHAM	7	7	5	24.8	24.8	17.1	36.34	0	26.395	2866600000	44	1.89922	0.0171421	-1.90807	-3.20002	Q6P7Q6;G3V7N8;P97840-2;P97840;A0A1W2Q6D2;A0A1W2Q6B5	Q6P7Q6;G3V7N8;P97840-2;P97840;A0A1W2Q6D2;A0A1W2Q6B5	Galectin;Galectin-9	Lgals9
0.727157	0.78427	0.958583	0.701575	-0.0620513	-1.04417	-1.22149	-1.17818	-0.991756	-1.19212	+	CRF_SHAM	7	7	7	36.8	36.8	36.8	26.647	0	24.86	3048700000	37	4.93144	0.000585366	1.74745	9.57695	G3V7N9;P31721	G3V7N9;P31721	Complement C1q subcomponent subunit B	C1qb
-4.371	-6.16132	-6.7391	-7.9432	-7.44738	-5.37921	0.124504	-1.46533	-0.359561	-0.103202	+	CRF_SHAM	6	5	5	5.1	4.4	4.4	146.64	0.00024746	2.3874	10808000000	8	2.55969	0.00530871	-5.09584	-4.26138	G3V7Q0;B5DF49	G3V7Q0;B5DF49		Dennd5a
-0.580343	0.174252	-0.363141	-0.586268	0.181514	0.772676	0.476857	0.656322	1.34905	0.906797	+	CRF_SHAM	7	7	7	34.9	34.9	34.9	29.588	0	95.381	3443900000	18	2.80894	0.00350846	-1.06714	-4.69443	G3V7Q3;Q6PEB9	G3V7Q3;Q6PEB9	Coiled-coil domain-containing protein 127	Ccdc127
3.67299	3.91348	3.69539	3.78001	4.28436	4.47433	4.71835	4.68331	5.05555	4.68509	+	CRF_SHAM	13	13	13	57.4	57.4	57.4	28.559	0	184.59	49167000000	324	3.41659	0.0016858	-0.854078	-5.84906	G3V7Q6;P28075	G3V7Q6;P28075	Proteasome subunit beta type;Proteasome subunit beta type-5	Psmb5
4.77303	4.08067	4.7219	4.46378	4.27269	3.43016	3.57662	3.48969	3.58789	3.47505	+	CRF_SHAM	82	82	79	61.6	61.6	60	188.83	0	323.31	241620000000	1473	3.96798	0.000971279	0.95053	7.04549	G3V7Q7;B5DFH1	G3V7Q7;B5DFH1		Iqgap1
-6.66689	-3.58779	-4.31873	-6.58594	-3.88771	0.620732	-1.78759	-4.97152	3.63839	4.04191	+	CRF_SHAM	2	2	2	14.8	14.8	14.8	13.438	0.00024685	2.3582	1888300000	8	1.71387	0.0250544	-5.3178	-2.91885	G3V7R5	G3V7R5		LOC100174910
0.0323854	2.214	1.80153	1.01686	3.58551	3.25497	3.67484	4.31247	4.53275	3.84225	+	CRF_SHAM	30	30	25	47.1	47.1	43.4	84.625	0	323.31	65223000000	532	2.05712	0.0130678	-2.1934	-3.44434	G3V7S0;P70627	G3V7S0;P70627	Glutamate carboxypeptidase 2	Folh1
0.250779	-0.512673	-1.28874	-0.514822	0	0.813376	0.793812	0.542375	-0.256787	1.1136	+	CRF_SHAM	19	19	19	28.5	28.5	28.5	86.187	0	62.928	8913800000	92	1.68737	0.0265487	-1.01437	-2.87906	G3V7T3;Q923S8	G3V7T3;Q923S8	Pantothenate kinase 4	Pank4
2.00254	1.42201	1.30602	1.24226	1.25408	1.14807	0.974253	1.09378	0.827958	0.767675	+	CRF_SHAM	43	43	43	44.3	44.3	44.3	145.83	0	323.31	34464000000	338	1.77231	0.0218898	0.483038	3.00692	G3V7T6;Q9ET34;Q5FVK4	G3V7T6		Sf3b1
5.82	5.35019	6.12593	5.73094	5.11707	4.46699	4.17652	4.33056	4.16204	4.2752	+	CRF_SHAM	48	46	44	76.5	75	72.1	66.686	0	323.31	191870000000	830	4.04239	0.000929178	1.34656	7.21957	G3V7U4;P70615	G3V7U4;P70615	Lamin-B1	Lmnb1
0.740894	1.43573	0.854996	0.99017	1.78532	1.84376	1.54563	2.00355	2.47786	1.75291	+	CRF_SHAM	21	21	21	29.8	29.8	29.8	99.459	0	139.09	18320000000	228	1.79769	0.0208401	-0.763319	-3.04535	G3V7V4;Q924C3-2;Q924C3;O88827	G3V7V4;Q924C3-2;Q924C3	Ectonucleotide pyrophosphatase/phosphodiesterase family member 1;Alkaline phosphodiesterase I;Nucleotide pyrophosphatase	Enpp1
4.46725	4.35597	4.55117	4.31182	4.30382	3.77031	3.69173	3.84722	3.89853	3.81794	+	CRF_SHAM	9	9	9	40.8	40.8	40.8	21.904	0	32.951	29710000000	163	5.05386	0.00039604	0.592858	9.94668	G3V7W1;G3V7W1-2	G3V7W1;G3V7W1-2		Pdcd6
-0.910982	-0.814773	-0.586791	-1.15916	-0.352037	0.236271	0.0560796	0.00709731	0.202354	-0.303182	+	CRF_SHAM	33	33	32	16.4	16.4	16.1	270.94	0	154.18	13178000000	125	2.85925	0.00329236	-0.804472	-4.78445	G3V7X4;Q9ESR9	G3V7X4;Q9ESR9	ATP-binding cassette sub-family A member 2	Abca2
-2.95741	-3.88588	-4.0039	-4.63325	-4.40579	-5.19783	-4.88059	-4.47754	-4.83172	-5.17768	+	CRF_SHAM	6	6	6	13.6	13.6	13.6	70.611	0	13.932	312060000	12	1.73512	0.023884	0.935827	2.95082	Q6P7A8;G3V7X5;P24054	Q6P7A8;G3V7X5;P24054	SPARC-like protein 1	Sparcl1
-4.11064	-5.10862	-4.55723	-3.69267	-2.53628	-0.433429	0.296715	0.148282	0.14925	-0.163911	+	CRF_SHAM	7	7	7	12.2	12.2	12.2	93.132	0	106.46	2015400000	35	4.6595	0.000678363	-4.00047	-8.7973	G3V7Y7;P26433	G3V7Y7;P26433	Sodium/hydrogen exchanger;Sodium/hydrogen exchanger 3	Slc9a3
1.6668	0.376688	-0.938285	-1.28126	-0.216706	-0.542514	-3.11524	-2.59268	-0.931313	-2.50617	+	CRF_SHAM	10	10	10	26.2	26.2	26.2	44.049	0	34.174	3584400000	42	1.47227	0.0408873	1.85903	2.55885	G3V7Z4;P07092;O88772	G3V7Z4;P07092	Glia-derived nexin	Serpine2
1.0054	0.523497	0.919023	0.949881	0.0262177	0.391325	0.313675	-1.06128	-0.151889	-0.00206492	+	CRF_SHAM	7	7	7	42.4	42.4	42.4	32.31	0	38.293	2959000000	37	1.40935	0.046381	0.786852	2.46583	G3V7Z8	G3V7Z8		Pabpn1
-1.12257	-0.585576	-0.382765	-0.527633	-0.584906	0.286271	-0.258341	-0.720019	0.350177	0.0787938	+	CRF_SHAM	16	16	14	24.1	24.1	22.3	99.667	0	175.89	7421200000	66	1.43775	0.0437978	-0.588066	-2.50779	G3V803;Q9Z1Y3;Q9JIV7	G3V803;Q9Z1Y3	Cadherin-2	Cdh2
0.845951	1.13653	1.16665	0.545229	0.821592	0.587468	0.172962	0.217006	0.23299	0.127852	+	CRF_SHAM	4	4	4	33.1	33.1	33.1	19.541	0	104.42	2591600000	49	2.70642	0.00406547	0.635533	4.51378	G3V805;Q5PQR8	G3V805;Q5PQR8	EKC/KEOPS complex subunit Tprkb	Tprkb
1.77714	-0.116775	-0.0808417	-0.238077	-1.54253	-5.14331	-4.32632	-5.31072	-2.63468	-4.76758	+	CRF_SHAM	16	16	3	26.1	26.1	4.8	83.053	0	37.604	5589500000	78	3.55962	0.00131907	4.39631	6.14446	G3V811	G3V811		F13a1
3.8692	4.7187	4.73101	4.69251	5.1472	5.39546	5.31294	5.29218	5.59583	5.4294	+	CRF_SHAM	12	12	1	75.1	75.1	10.1	19.119	0	98.542	54858000000	291	2.1518	0.0109232	-0.773435	-3.59333	G3V816	G3V816	Nucleoside diphosphate kinase	Nme3
4.72307	5.64276	5.11704	5.12636	5.62157	6.19711	6.26567	6.29904	6.42995	6.27573	+	CRF_SHAM	18	18	17	52.7	52.7	50.8	51.581	0	323.31	163570000000	571	3.43779	0.00162963	-1.04734	-5.89222	G3V827;Q08415-2;Q08415	G3V827;Q08415-2;Q08415	Kynurenine--oxoglutarate transaminase 1, mitochondrial	Kyat1
-0.820547	-0.54036	-1.87541	-0.834895	-1.10662	-2.41584	-2.66089	-1.5942	-3.16753	-2.17389	+	CRF_SHAM	5	5	5	10.9	10.9	10.9	71.05	0	6.6917	1738500000	23	2.37057	0.00744083	1.3669	3.94594	G3V833;Q08463	G3V833;Q08463	Frizzled-1	Fzd1
5.52809	4.64409	5.57493	5.80908	4.22588	3.64878	3.63401	3.84406	4.14777	3.86252	+	CRF_SHAM	19	19	19	41.6	41.6	41.6	51.464	0	323.31	79447000000	366	2.49966	0.00593741	1.32899	4.16011	Q6P7S6;G3V836;P05371;Q9ERD1;O35510;A0A0G2KB42	Q6P7S6;G3V836;P05371	Clusterin;Clusterin;Clusterin beta chain;Clusterin alpha chain	Clu
2.64839	2.15618	3.15412	2.62689	1.99435	1.12322	0.998444	1.55055	1.56526	1.03456	+	CRF_SHAM	22	22	22	36.5	36.5	36.5	70.385	0	169.59	21946000000	189	3.11243	0.00255684	1.26158	5.25204	G3V843;P18292;CON__P00735	G3V843;P18292	Prothrombin;Prothrombin;Activation peptide fragment 1;Activation peptide fragment 2;Thrombin light chain;Thrombin heavy chain	F2
2.07433	1.2634	-0.657691	1.78871	1.5079	3.73031	3.48714	3.19621	3.39911	3.59373	+	CRF_SHAM	9	9	9	18	18	18	69.565	0	323.31	23437000000	195	2.78666	0.00358705	-2.28597	-4.65485	G3V847;Q62687;Q5XIV7	G3V847;Q62687;Q5XIV7	Transporter;Sodium-dependent neutral amino acid transporter B(0)AT3	Slc6a18
4.8163	4.51205	5.11035	4.7619	4.52047	4.058	4.00272	4.00462	4.05651	4.02233	+	CRF_SHAM	133	133	117	68.5	68.5	63.2	269.67	0	323.31	461730000000	2648	3.70008	0.00107692	0.715377	6.44441	G3V852;Q498D4;Q3B7U7	G3V852;Q498D4		Tln1
0.371236	-0.27878	-0.535151	-0.640211	-0.123677	1.92043	0.810967	1.2939	1.05936	1.37421	+	CRF_SHAM	10	10	10	36.3	36.3	36.3	34.93	0	37.746	3800200000	34	3.47112	0.00154093	-1.53309	-5.96051	G3V857;Q568Y1	G3V857		Gas2
-1.83504	-3.54492	-1.95929	-3.34958	-3.63724	-1.74923	-1.56205	-1.61179	-1.86854	-1.26376	+	CRF_SHAM	15	15	14	29.4	29.4	27.2	57.159	0	30.789	1846500000	35	1.80035	0.0207598	-1.25414	-3.04937	Q9JJ03;G3V862	Q9JJ03;G3V862		Angptl2
1.65359	1.79663	1.70672	1.76892	2.25267	2.55799	2.86305	2.86349	2.84348	2.77726	+	CRF_SHAM	9	9	9	52.5	52.5	52.5	20.126	0	90.013	8534100000	127	4.2648	0.000698885	-0.945351	-7.75975	G3V879;Q63619;A0A0U1RRX6	G3V879;Q63619;A0A0U1RRX6	5-demethoxyubiquinone hydroxylase, mitochondrial	Coq7
1.75519	1.24161	1.21651	1.1527	1.09261	0.393739	0.768749	0.475663	0.298731	0.00670655	+	CRF_SHAM	6	4	1	3.5	2.7	0.6	223.38	0.0015723	2.0832	32684000000	31	3.12004	0.00250816	0.903005	5.26649	G3V885;P02563;Q9R0H4	G3V885;P02563	Myosin-6	Myh6
-1.13288	-1.59437	-0.61758	-0.610303	-1.30213	0.131802	-0.138714	0.0587414	0.598385	0.157263	+	CRF_SHAM	39	39	39	37.2	37.2	37.2	139.19	0	157.99	12718000000	183	3.14826	0.0023389	-1.21295	-5.3203	G3V8A4;Q9Z2Q4	G3V8A4;Q9Z2Q4	Methionine synthase	Mtr
3.96986	4.30179	3.38636	3.37459	4.42951	2.34074	2.39398	2.31872	3.01357	2.64175	+	CRF_SHAM	8	8	8	20.7	20.7	20.7	52.359	0	97.31	36174000000	15	3.10393	0.00255378	1.35067	5.23594	G3V8A9;P54316	G3V8A9;P54316	Triacylglycerol lipase;Inactive pancreatic lipase-related protein 1	Pnliprp1
0.567018	-1.91465	-1.30786	0.145108	-2.35211	-2.07324	-2.15093	-2.41334	-3.62005	-4.87839	+	CRF_SHAM	10	10	10	44.9	44.9	44.9	41.141	0	75.429	2558600000	34	1.5096	0.0377722	2.05469	2.61413	G3V8B4;Q4QQT6	G3V8B4;Q4QQT6	Ribosome biogenesis protein BRX1 homolog	Brix1
5.42208	5.47844	5.67995	5.82646	6.03616	6.31307	6.4189	6.38566	6.52414	6.33249	+	CRF_SHAM	18	18	17	75.5	75.5	69.2	28.669	0	323.31	153230000000	694	3.45951	0.00157346	-0.706233	-5.93667	G3V8C4;A3FM27;Q9Z0W7	G3V8C4;A3FM27;Q9Z0W7	Chloride intracellular channel protein;Chloride intracellular channel protein 4	Clic4
-0.134197	0.358151	0.201331	-0.569986	-0.284311	4.54182e-05	0.443027	0.649034	0.899292	1.21456	+	CRF_SHAM	19	19	3	33.5	33.5	7.1	80.76	0	160.89	8605900000	122	1.59857	0.0318545	-0.726994	-2.74632	G3V8D6	G3V8D6		Trim3
-3.36448	-2.99757	-3.74913	-3.71589	-4.11571	-2.25395	-1.5416	-2.364	-1.18021	-1.60966	+	CRF_SHAM	11	11	10	17.4	17.4	16.3	101.58	0	44.458	1912300000	32	3.54576	0.00134507	-1.79867	-6.1154	G3V8E2;Q4FZS7	G3V8E2		Strip1
-0.308604	-0.0822171	0.275841	-0.029608	0.036428	-0.957206	-0.31513	-0.562246	-0.316299	-1.17052	+	CRF_SHAM	41	41	41	27.8	27.8	27.8	208.91	0	323.31	19339000000	232	1.94343	0.0158453	0.642648	3.26794	G3V8F8;P21263-2;P21263;D3ZWJ2;O09019	G3V8F8;P21263-2;P21263;D3ZWJ2	Nestin	Nes
2.29341	2.23987	2.26909	2.05679	2.34905	1.69639	2.00083	2.06053	1.84285	1.70661	+	CRF_SHAM	48	48	48	43.1	43.1	43.1	133.55	0	323.31	43466000000	316	2.55524	0.00538541	0.380201	4.25385	G3V8G5;Q62638	G3V8G5;Q62638	Golgi apparatus protein 1	Glg1
-1.67152	-1.63454	-2.53242	-2.32142	-0.958366	-0.703032	-0.727589	-0.977524	-0.841201	-0.623539	+	CRF_SHAM	5	5	4	2.4	2.4	2	265.13	0	7	4981600000	6	2.2005	0.00999539	-1.04908	-3.67079	G3V8G9;Q9QW30	G3V8G9;Q9QW30	Neurogenic locus notch homolog protein 2;Notch 2 extracellular truncation;Notch 2 intracellular domain	Notch2
4.55103	4.19801	4.77264	4.30766	4.43352	2.98351	3.17178	3.4786	3.44878	3.19697	+	CRF_SHAM	10	10	10	41.9	41.9	41.9	34.195	0	38.6	28675000000	67	4.66035	0.000682353	1.19664	8.79965	G3V8I4;Q08850	G3V8I4;Q08850	Syntaxin-4	Stx4
7.36042	6.80911	7.40758	7.15787	6.69104	5.83155	6.00585	6.06573	6.01619	6.06508	+	CRF_SHAM	58	58	56	72	72	70.7	74.311	0	323.31	624310000000	2071	4.04497	0.000891429	1.08832	7.22568	G3V8L3;P48679;A0A0G2JTC5;P70482;Q6P6U3;A0A0G2K3R2;A0A1B0GWU9;O35829	G3V8L3;P48679;A0A0G2JTC5;P70482;Q6P6U3;A0A0G2K3R2;A0A1B0GWU9	Prelamin-A/C;Lamin-A/C	Lmna
-0.175926	-0.68914	0.0307597	0.303547	-0.475213	-1.79638	-4.07086	-4.14551	-2.99913	-0.241031	+	CRF_SHAM	23	23	23	23.9	23.9	23.9	127.19	0	132.59	7064000000	78	1.91599	0.0167681	2.44939	3.22575	G3V8L7;Q9JI30;A0A0G2K4L8;Q63001	G3V8L7;Q9JI30;A0A0G2K4L8		Itgam
0.19795	0.133513	0.358362	-0.0812467	0.453792	-1.35796	-0.276024	0.027481	-0.390523	-1.74561	+	CRF_SHAM	12	11	11	54.1	49.5	49.5	35.08	0	79.629	3259700000	70	1.58277	0.0329283	0.961	2.72279	G3V8M5;Q5BJ92;Q04104	G3V8M5;Q5BJ92	Serine/threonine-protein phosphatase;Serine/threonine-protein phosphatase 4 catalytic subunit	Ppp4c
4.36883	4.8654	4.43709	4.66181	4.30306	4.72079	5.0646	4.91358	5.32645	5.12339	+	CRF_SHAM	10	10	9	45.1	45.1	41.6	29.457	0	234.62	55541000000	277	2.06448	0.012894	-0.502527	-3.45585	Q9JL02;G3V8M6;A9UMV5	Q9JL02;G3V8M6;A9UMV5		Folr1
2.94011	4.2028	2.98055	3.68607	4.06717	4.04063	4.45159	4.47877	4.71141	4.49178	+	CRF_SHAM	8	8	8	58.3	58.3	58.3	16.551	0	54.025	20794000000	157	1.76721	0.0221731	-0.859498	-2.99922	G3V8N0	G3V8N0		Sfxn2
-0.467829	-0.605528	-0.434459	-0.567405	-0.270456	-0.182561	-0.159787	-0.16909	0.101957	-0.0764517	+	CRF_SHAM	58	58	4	41	41	2.6	211.56	0	323.31	16909000000	242	2.81053	0.0035067	-0.371949	-4.69725	G3V8P4;A0A0G2JT62;Q4JFC6;Q4JFC5	G3V8P4;A0A0G2JT62;Q4JFC6	Protein-tyrosine-phosphatase	Ptprf
0.55808	-0.344153	-0.279304	-0.664382	-1.32619	-1.65123	-1.56627	-1.66423	-1.48135	-3.42408	+	CRF_SHAM	11	11	11	28.3	28.3	28.3	50.838	0	32.811	3557800000	42	1.9211	0.0165841	1.54624	3.2336	G3V8P5;Q499P8	G3V8P5;Q499P8	RUS1 family protein C16orf58 homolog	RGD1310127
3.23353	3.0648	3.15241	3.04158	2.99666	2.82197	2.77341	2.76146	2.80559	2.61563	+	CRF_SHAM	16	16	16	73.1	73.1	73.1	34.653	0	323.31	26306000000	186	3.54314	0.00138246	0.342183	6.10993	G3V8Q1;B1WBX7;A0A0U1RRT4;A0A0U1RRX3	G3V8Q1;B1WBX7;A0A0U1RRT4		Cope
2.62387	3.24094	2.55515	1.77323	1.48663	1.64365	1.34926	1.08001	0.915501	1.22284	+	CRF_SHAM	29	29	28	28.1	28.1	28.1	110.94	0	93.271	27868000000	211	1.91837	0.0166789	1.09371	3.22939	G3V8Q8;Q4KM40	G3V8Q8		Sec23ip
2.91461	2.92852	3.05184	2.82621	2.905	2.53571	2.78383	2.88577	2.82127	2.74724	+	CRF_SHAM	50	50	50	44.7	44.7	44.7	126.94	0	323.31	66638000000	530	1.39853	0.0473869	0.170471	2.44986	G3V8T4;Q9ESW0	G3V8T4;Q9ESW0	DNA damage-binding protein 1	Ddb1
3.4402	3.25669	3.45534	3.26069	3.13237	2.52429	2.47676	2.50119	2.61859	2.49884	+	CRF_SHAM	28	28	28	69.3	69.3	69.3	51.146	0	322.31	34290000000	260	5.63783	0.000166667	0.785124	11.8882	Q4QQS4;G3V8T5	Q4QQS4;G3V8T5		Ruvbl2
1.35794	1.27064	1.08899	0.901103	1.39536	1.63226	1.88287	2.05854	2.24674	1.7364	+	CRF_SHAM	19	19	18	42.8	42.8	41.4	59.529	0	63.256	14432000000	171	2.93931	0.00304915	-0.708554	-4.92963	G3V8U4;M0RBS9;Q8K4V4-2;Q8K4V4	G3V8U4;M0RBS9;Q8K4V4-2;Q8K4V4	Sorting nexin-27	Snx27
5.44387	5.58463	5.6265	5.47181	5.56437	5.36085	5.12451	5.11794	5.24562	4.81351	+	CRF_SHAM	9	9	9	58.6	58.6	58.6	25.76	0	216.89	55405000000	221	2.49541	0.00592498	0.405753	4.15297	G3V8U9;P34067	G3V8U9;P34067	Proteasome subunit beta type;Proteasome subunit beta type-4	Psmb4
0.386297	0.736952	0.683181	0.391387	1.1901	-0.443485	-0.546251	-0.291765	0.329181	0.0769149	+	CRF_SHAM	17	17	17	38	38	38	65.156	0	160.8	5587300000	82	2.32005	0.00807277	0.852665	3.86341	G3V8V1;P23785;Q6IN42;F1LMP7	G3V8V1;P23785;Q6IN42;F1LMP7	Granulins;Acrogranin;Granulin-1;Granulin-2;Granulin-3;Granulin-4;Granulin-5;Granulin-6;Granulin-7	Grn
0.769458	0.678619	0.960388	0.622923	0.658506	1.23603	1.19622	0.972736	1.21446	1.40683	+	CRF_SHAM	7	7	6	18.5	18.5	15.1	51.435	0	75.775	6116900000	77	3.01983	0.00275269	-0.467276	-5.07811	G3V8W2;Q91XU8	G3V8W2;Q91XU8	Phosphatidate cytidylyltransferase;Phosphatidate cytidylyltransferase 2	Cds2
0.715882	0.321801	0.505617	0.492829	0.0912606	-0.212933	-0.0858394	-0.109448	-0.481382	-0.222422	+	CRF_SHAM	47	47	47	42	42	42	133.9	0	323.31	18862000000	216	3.05926	0.00268439	0.647883	5.15174	G3V8Y5	G3V8Y5	DNA-directed RNA polymerase	Polr2b
1.19099	0.305899	0.360251	0.380481	0.551423	0.131418	0.341975	-0.482774	-0.0332558	-0.931252	+	CRF_SHAM	45	44	44	49.8	48.4	48.4	115	0	323.31	15228000000	174	1.5519	0.0347995	0.752586	2.67689	G3V8Y8;Q8VHU1	G3V8Y8		Hip1
1.23583	1.31613	1.52351	1.9996	1.46332	0.195191	0.418291	0.615133	-0.171258	0.723268	+	CRF_SHAM	6	6	6	19.6	19.6	19.6	37.54	0	45.519	4649500000	51	3.26101	0.00204211	1.15155	5.5386	G3V912;Q52KK2	G3V912		Tmx4
4.42625	3.9661	4.34289	4.4145	3.68484	3.14919	2.53461	2.65413	1.94762	2.67614	+	CRF_SHAM	12	11	11	63.1	59.7	59.7	22.807	0	159.05	21847000000	173	3.72747	0.00101044	1.57458	6.50408	G3V913;P42930	G3V913;P42930	Heat shock protein beta-1	Hspb1
1.1803	0.62455	0.594734	0.357496	0.435009	-1.05192	-0.791996	-0.971061	-0.3925	-0.653242	+	CRF_SHAM	100	100	98	26.1	26.1	25.7	504.88	0	323.31	49980000000	497	4.1923	0.000742268	1.41056	7.58031	G3V928;Q5I0H1;F1MAD0;B2RYI1	G3V928		Lrp1
4.27219	3.90453	4.19765	4.01491	4.17529	3.43851	3.57253	3.56352	3.6621	3.49801	+	CRF_SHAM	17	17	17	47.1	47.1	47.1	53.938	0	140.85	48828000000	204	4.10737	0.0007625	0.565979	7.37429	G3V940;O89046;Q6P7R0;Q920J3	G3V940;O89046	Coronin;Coronin-1B	Coro1b
0.887141	-0.300753	-0.116072	-0.215595	0.828136	0.881238	0.948896	0.927818	1.22562	1.30441	+	CRF_SHAM	14	14	14	37.1	37.1	37.1	56.145	0	67.083	8782500000	94	1.78966	0.0211532	-0.841026	-3.03318	G3V945;P51650;P51650-2	G3V945;P51650;P51650-2	Succinate-semialdehyde dehydrogenase, mitochondrial	Aldh5a1
2.73301	1.91426	1.87767	1.89499	2.01837	3.58732	3.16511	3.48771	3.00552	3.52776	+	CRF_SHAM	9	9	9	51.3	51.3	51.3	26.377	0	249.83	13507000000	111	3.66395	0.00107662	-1.26702	-6.36628	G3V960;P10868	G3V960;P10868	Guanidinoacetate N-methyltransferase	Gamt
0.603069	0.311703	0.432088	0.690521	0.530977	0.106724	0.104472	0.415368	0.461521	0.139525	+	CRF_SHAM	9	9	9	20.6	20.6	20.6	41.531	0	16.784	3774200000	49	1.49933	0.0385635	0.26815	2.59891	G3V965	G3V965		Agpat5
0.861308	-0.351113	0.333979	0.878409	1.17487	1.41925	1.3623	1.44246	0.961943	1.70857	+	CRF_SHAM	12	12	12	61.2	61.2	61.2	28.371	0	64.498	5926100000	51	1.57539	0.0333626	-0.799414	-2.71181	G3V978;Q5M7U4	G3V978;Q5M7U4		Dhrs11
2.23041	3.07468	2.49389	2.40892	2.47276	3.0458	3.00255	3.22383	3.0537	2.79864	+	CRF_SHAM	15	15	15	45.6	45.6	45.6	41.967	0	77.38	24405000000	158	1.832	0.0194296	-0.488773	-3.09743	G3V996;B0K026	G3V996;B0K026		Letmd1
4.6211	4.06219	4.94559	4.99911	4.92088	3.44516	2.80506	3.78228	3.61662	4.31576	+	CRF_SHAM	13	10	10	52.4	45.6	45.6	27.747	0	55.78	51742000000	104	2.22484	0.00953521	1.1168	3.70971	G3V9A3;Q5EBB0;Q68FS0	G3V9A3;Q5EBB0;Q68FS0		Sfn
-0.592013	-1.52978	-1.07892	-0.910143	-1.56983	-1.9378	-1.77452	-2.35639	-1.75351	-1.39323	+	CRF_SHAM	22	22	21	43.1	43.1	41.9	85.909	0	151.96	3539000000	67	1.70747	0.0253256	0.706954	2.90923	G3V9D1;P10688;A6Y857	G3V9D1;P10688;A6Y857	Phosphoinositide phospholipase C;1-phosphatidylinositol 4,5-bisphosphate phosphodiesterase delta-1	Plcd1
-0.573577	-1.88803	-1.08031	-1.35919	-1.33802	-1.35909	-3.1324	-2.32556	-2.43919	-2.01446	+	CRF_SHAM	22	22	22	29.4	29.4	29.4	111.66	0	116.96	4146600000	79	1.63493	0.0296865	1.00632	2.80056	G3V9H0;P50904	G3V9H0;P50904	Ras GTPase-activating protein 1	Rasa1
-3.81869	-3.3321	-2.71705	-2.52906	-2.56831	-1.22961	-1.84027	-2.50992	-2.28609	-1.87059	+	CRF_SHAM	5	5	5	12.8	12.8	12.8	69.235	0	36.913	846340000	15	1.85353	0.0186516	-1.04575	-3.1302	G3V9I9;Q9JKL7	G3V9I9		Srek1
-7.8851	-4.27091	-5.12637	-5.0368	-4.50797	-2.80691	-3.40233	-2.71562	-2.80877	-3.9721	+	CRF_SHAM	7	7	7	13.7	13.7	13.7	71.973	0	29.24	920400000	13	1.90506	0.0169986	-2.22429	-3.20897	Q5XI82;G3V9L1;Q4QQV5	Q5XI82;G3V9L1;Q4QQV5		Tex2
5.78245	5.3686	5.35383	5.14534	5.26947	2.6444	2.63224	2.8746	2.11145	2.95138	+	CRF_SHAM	121	121	115	52.6	52.6	51.3	311.95	0	323.31	557870000000	2723	6.43063	0	2.74112	15.0736	G3V9M6;Q9WUH8	G3V9M6;Q9WUH8		Fbn1
3.88944	3.3496	3.26267	3.04077	3.30425	2.7905	2.50371	2.44813	2.60181	2.41776	+	CRF_SHAM	14	14	14	49.5	49.5	49.5	34.232	0	323.31	22977000000	156	3.10943	0.00255723	0.816964	5.24635	G3V9S0;Q5EB81	G3V9S0;Q5EB81	NADH-cytochrome b5 reductase;NADH-cytochrome b5 reductase 1	Cyb5r1
1.43318	1.51261	1.38738	1.38606	1.56738	0.971706	1.14108	1.15596	1.05385	1.0162	+	CRF_SHAM	23	23	23	32.1	32.1	32.1	112.86	0	284.49	15133000000	184	4.24793	0.00073913	0.389565	7.71769	G3V9S9;A0A0G2QC63	G3V9S9;A0A0G2QC63		Sec24d
3.28511	1.5986	1.33813	3.15737	2.97951	4.54928	4.57143	4.15331	3.81915	4.67995	+	CRF_SHAM	24	24	1	45.8	45.8	2.3	78.887	0	323.31	62886000000	355	2.54362	0.00545587	-1.88288	-4.23416	G3V9U0	G3V9U0		Acss2
3.44155	3.40805	3.52028	3.42677	3.22583	2.70036	2.60043	2.75776	2.76752	2.84378	+	CRF_SHAM	120	93	82	58.6	47.7	41.4	229	0	323.31	179260000000	1406	5.26303	0.000444444	0.670525	10.6072	G3V9Y1;Q9JLT0;Q9R0H1;Q62705;P70620	G3V9Y1;Q9JLT0	Myosin-10	Myh10
-3.16505	-3.01533	-5.74961	-0.206747	-1.56815	1.68962	1.59796	0.712097	0.919557	1.55386	+	CRF_SHAM	8	8	8	14.8	14.8	14.8	62.255	0	42.768	4427900000	45	2.56226	0.00530963	-4.0356	-4.26575	G3XEU5;Q66H77;A0A0G2JU47	G3XEU5;Q66H77;A0A0G2JU47		oat-pg
4.47585	4.42869	4.27273	4.35425	4.49545	2.76094	2.80825	2.92883	3.26832	3.05205	+	CRF_SHAM	15	15	15	50.3	50.3	50.3	37.66	0	308.34	30724000000	237	6.27316	0	1.44171	14.3841	I2FHN3;P07154	I2FHN3;P07154	Cathepsin L1;Procathepsin L;Cathepsin L1 heavy chain;Cathepsin L1 light chain	CatL
2.08923	1.94208	2.48755	2.24538	1.48391	1.70463	0.154125	0.949516	-1.55819	0.220339	+	CRF_SHAM	11	11	11	29.1	29.1	29.1	44.618	0	112.41	9311100000	80	1.82983	0.0195601	1.75555	3.09412	J7NUQ1;Q6AYC2	J7NUQ1;Q6AYC2	Immunity-related GTPase family M protein	Irgm
-1.6479	-1.87759	-1.93398	-2.10311	-2.42773	-2.8789	-3.06398	-2.81022	-2.45682	-2.60092	+	CRF_SHAM	19	19	19	17.6	17.6	17.6	143.13	0	104.41	3556500000	52	2.72922	0.00386678	0.764103	4.55363	M0R3M8	M0R3M8		Rrp12
-3.98642	-3.81322	-5.34105	-4.63151	-5.74714	-3.09358	-2.58754	-2.53402	-3.48628	-2.59398	+	CRF_SHAM	12	12	12	10.7	10.7	10.7	126.07	0	30.701	1144200000	22	2.64445	0.00452525	-1.84479	-4.40632	M0R3X3	M0R3X3		Arhgef10
-0.702076	0.214664	-0.0203598	0.303684	0.282795	0.269041	0.370393	0.496751	1.02089	0.96346	+	CRF_SHAM	4	4	4	18.7	18.7	18.7	29.753	0	127.6	1538800000	35	1.42872	0.0446418	-0.608365	-2.49445	M0R436	M0R436		Rnf170
-1.01528	0.192613	-0.900619	-0.69759	0.124003	0.851266	1.26315	1.28269	0.554382	0.695283	+	CRF_SHAM	14	14	14	23.8	23.8	23.8	83.864	0	106.45	7402900000	69	2.79889	0.00353128	-1.38873	-4.67655	M0R439	M0R439		Klhdc7a
-6.90032	-5.36432	-5.58644	-5.36434	-4.04773	-3.5176	-3.87449	-3.41732	-3.17198	-5.14815	+	CRF_SHAM	5	5	5	3.7	3.7	3.7	176.72	0.00024975	2.5064	492070000	8	1.66397	0.0279288	-1.62672	-2.84399	M0R4F8	M0R4F8		Dnmbp
[truncated: 1,334 more rows]
