# Supplementary material for: Multisample Mass Spectrometry-Based Approach for Discovering Injury Markers in Chronic Kidney Disease
Source: Mol Cell Proteomics. 2021 Jan 13;20:100037. doi: 10.1074/mcp.RA120.002159 (PMC7950200; doi:10.1074/mcp.RA120.002159)
Supplement: Supplemental Table S7 [file mmc7.xlsx]

## Sheet: Supplementary Table S7A
Supplementary Table S7A. List of the identified protein groups in hGEC primary cells
No.	-log10(p-value)"	Difference (Hypoxia/Normoxia)	Uniprot Accession	Protein name	Gene name	NOR1	NOR2	NOR3	HYP1	HYP2	HYP3	Significant (FDR = 5%)
1	0.52775	0.0997958	Q9C0C9	(E3-independent) E2 ubiquitin-conjugating enzyme OS=Homo sapiens OX=9606 GN=UBE2O PE=1 SV=3	UBE2O	-2.55681	-2.62464	-2.35755	-2.37065	-2.44658	-2.42239
2	1.85786	0.122662	O14874	[3-methyl-2-oxobutanoate dehydrogenase [lipoamide]] kinase, mitochondrial OS=Homo sapiens OX=9606 GN=BCKDK PE=1 SV=2	BCKDK	2.2064	2.17888	2.18926	2.27148	2.30362	2.36743
3	1.38958	-0.340727	Q8TDZ2	[F-actin]-monooxygenase MICAL1 OS=Homo sapiens OX=9606 GN=MICAL1 PE=1 SV=2	MICAL1	1.23374	1.44427	1.06326	0.956366	0.850632	0.912084	+
4	0.330383	0.104693	A0A2R8YFA9	[F-actin]-monooxygenase MICAL2 OS=Homo sapiens OX=9606 GN=MICAL2 PE=1 SV=1	MICAL2	0.376761	0.243513	0.644741	0.63753	0.463521	0.478042
5	0.724879	0.121984	J3QQT0	[F-actin]-monooxygenase MICAL3 (Fragment) OS=Homo sapiens OX=9606 GN=MICAL3 PE=1 SV=8	MICAL3	-3.68247	-3.56522	-3.77594	-3.61741	-3.57925	-3.46101
6	3.67781	0.811925	Q7RTP6	[F-actin]-monooxygenase MICAL3 OS=Homo sapiens OX=9606 GN=MICAL3 PE=1 SV=2	MICAL3	2.08181	2.0762	2.12561	2.99093	2.94073	2.78773	+
7	3.97166	0.641551	Q15118	[Pyruvate dehydrogenase (acetyl-transferring)] kinase isozyme 1, mitochondrial OS=Homo sapiens OX=9606 GN=PDK1 PE=1 SV=1	PDK1	1.21232	1.24662	1.22807	1.81201	1.85066	1.94899	+
8	1.73704	-0.248575	Q15119	[Pyruvate dehydrogenase (acetyl-transferring)] kinase isozyme 2, mitochondrial OS=Homo sapiens OX=9606 GN=PDK2 PE=1 SV=2	PDK2	0.629177	0.692808	0.487474	0.323096	0.34345	0.397189	+
9	2.43569	0.370944	Q15120	[Pyruvate dehydrogenase (acetyl-transferring)] kinase isozyme 3, mitochondrial OS=Homo sapiens OX=9606 GN=PDK3 PE=1 SV=1	PDK3	2.07915	2.18119	1.99002	2.41118	2.45224	2.49976	+
10	0.704706	-0.115172	P61604	10 kDa heat shock protein, mitochondrial OS=Homo sapiens OX=9606 GN=HSPE1 PE=1 SV=2	HSPE1	5.94928	6.15325	5.98654	5.835	5.94223	5.96633
11	1.92119	-0.236445	B4DTU7	10-formyltetrahydrofolate dehydrogenase OS=Homo sapiens OX=9606 PE=2 SV=1	-	-0.210362	-0.279986	-0.392167	-0.552853	-0.522092	-0.516904	+
12	0.363749	-0.0213871	Q15029	116 kDa U5 small nuclear ribonucleoprotein component OS=Homo sapiens OX=9606 GN=EFTUD2 PE=1 SV=1	EFTUD2	4.06318	4.06785	4.13291	4.05911	4.05465	4.08602
13	3.4718	0.492512	Q548T7	12CC4 OS=Homo sapiens OX=9606 GN=FOXP1 PE=2 SV=1	FOXP1	-2.7252	-2.68354	-2.81746	-2.21972	-2.27971	-2.24923	+
14	2.81759	0.36346	B5BU24	14-3-3 protein beta/alpha OS=Homo sapiens OX=9606 GN=YWHAB PE=2 SV=1	YWHAB	0.357803	0.454906	0.332931	0.801157	0.730595	0.704267	+
15	2.81313	0.434252	P61981	14-3-3 protein gamma OS=Homo sapiens OX=9606 GN=YWHAG PE=1 SV=2	YWHAG	2.28895	2.3322	2.24603	2.79542	2.74898	2.62554	+
16	0.19367	0.147493	P31947	14-3-3 protein sigma OS=Homo sapiens OX=9606 GN=SFN PE=1 SV=1	SFN	-2.35138	-2.32015	-1.4756	-1.82533	-1.87002	-2.00929
17	2.50184	0.275198	P27348	14-3-3 protein theta OS=Homo sapiens OX=9606 GN=YWHAQ PE=1 SV=1	YWHAQ	2.1133	2.11143	2.15583	2.47457	2.39833	2.33326	+
18	1.22496	0.132146	Q9C0C2	182 kDa tankyrase-1-binding protein OS=Homo sapiens OX=9606 GN=TNKS1BP1 PE=1 SV=4	TNKS1BP1	1.95831	1.83119	1.79	1.99291	1.99398	1.98904
19	2.87865	0.320012	Q8WTS1	1-acylglycerol-3-phosphate O-acyltransferase ABHD5 OS=Homo sapiens OX=9606 GN=ABHD5 PE=1 SV=1	ABHD5	-2.27039	-2.20604	-2.16861	-1.91137	-1.8427	-1.93093	+
20	2.14723	-0.21513	Q99943	1-acyl-sn-glycerol-3-phosphate acyltransferase alpha OS=Homo sapiens OX=9606 GN=AGPAT1 PE=1 SV=2	AGPAT1	1.57977	1.52644	1.49647	1.25622	1.32496	1.37611	+
21	2.41094	-0.276905	Q9NRZ5	1-acyl-sn-glycerol-3-phosphate acyltransferase delta OS=Homo sapiens OX=9606 GN=AGPAT4 PE=1 SV=1	AGPAT4	1.24651	1.21743	1.33639	0.939143	0.990478	1.03999	+
22	0.325792	-0.0273781	Q9NUQ2	1-acyl-sn-glycerol-3-phosphate acyltransferase epsilon OS=Homo sapiens OX=9606 GN=AGPAT5 PE=1 SV=3	AGPAT5	1.42441	1.39313	1.45909	1.34546	1.40437	1.44467
23	1.80802	-0.168762	Q9NRZ7	1-acyl-sn-glycerol-3-phosphate acyltransferase gamma OS=Homo sapiens OX=9606 GN=AGPAT3 PE=1 SV=1	AGPAT3	2.52172	2.52756	2.56443	2.31106	2.35171	2.44465	+
24	1.63544	-0.135007	Q8WUW2	1-acyl-sn-glycerol-3-phosphate acyltransferase OS=Homo sapiens OX=9606 GN=AGPAT2 PE=2 SV=1	AGPAT2	0.00175146	-0.0615264	0.0164145	-0.151894	-0.198685	-0.0978017	+
25	0.775075	0.0713472	Q01970	1-phosphatidylinositol 4,5-bisphosphate phosphodiesterase beta-3 OS=Homo sapiens OX=9606 GN=PLCB3 PE=1 SV=2	PLCB3	0.141924	0.255585	0.266381	0.268659	0.290076	0.319197
26	1.23517	0.112846	Q15147	1-phosphatidylinositol 4,5-bisphosphate phosphodiesterase beta-4 OS=Homo sapiens OX=9606 GN=PLCB4 PE=1 SV=3	PLCB4	4.80397	4.82112	4.68989	4.86197	4.88842	4.90313
27	0.5578	-0.0456643	Q8N3E9	1-phosphatidylinositol 4,5-bisphosphate phosphodiesterase delta-3 OS=Homo sapiens OX=9606 GN=PLCD3 PE=1 SV=3	PLCD3	-0.0173	0.0553836	0.0143992	-0.0751521	-0.0358156	0.0264577
28	0.248315	-0.0327752	Q4KWH8	1-phosphatidylinositol 4,5-bisphosphate phosphodiesterase eta-1 OS=Homo sapiens OX=9606 GN=PLCH1 PE=1 SV=1	PLCH1	1.3053	1.26796	1.38324	1.36329	1.23138	1.2635
29	2.01387	-0.154202	P09543	2',3'-cyclic-nucleotide 3'-phosphodiesterase OS=Homo sapiens OX=9606 GN=CNP PE=1 SV=2	CNP	3.91949	3.99228	3.92255	3.783	3.75479	3.83393	+
30	1.26928	-0.16613	Q16698	2,4-dienoyl-CoA reductase, mitochondrial OS=Homo sapiens OX=9606 GN=DECR1 PE=1 SV=1	DECR1	4.57884	4.58497	4.42045	4.31193	4.35984	4.41411	+
31	2.97075	-0.199983	Q6L8Q7	2',5'-phosphodiesterase 12 OS=Homo sapiens OX=9606 GN=PDE12 PE=1 SV=2	PDE12	1.28779	1.31753	1.31648	1.0887	1.08292	1.15023	+
32	2.54413	0.230207	Q05823	2-5A-dependent ribonuclease OS=Homo sapiens OX=9606 GN=RNASEL PE=1 SV=2	RNASEL	-1.21701	-1.27576	-1.20495	-1.05287	-0.957325	-0.996903	+
33	0.788498	-0.108889	O75881	25-hydroxycholesterol 7-alpha-hydroxylase OS=Homo sapiens OX=9606 GN=CYP7B1 PE=1 SV=2	CYP7B1	-0.427839	-0.369565	-0.527813	-0.629085	-0.545534	-0.477266
34	2.39813	0.214697	A0A024RBQ5	2'-5'-oligoadenylate synthetase 3, 100kDa, isoform CRA_a OS=Homo sapiens OX=9606 GN=OAS3 PE=4 SV=1	OAS3	0.559669	0.575098	0.6527	0.848835	0.809149	0.773572	+
35	1.85043	0.136829	A0A087WW66	26S proteasome non-ATPase regulatory subunit 1 OS=Homo sapiens OX=9606 GN=PSMD1 PE=1 SV=1	PSMD1	1.65952	1.67609	1.74396	1.828	1.86619	1.79587	+
36	3.52419	0.443535	O75832	26S proteasome non-ATPase regulatory subunit 10 OS=Homo sapiens OX=9606 GN=PSMD10 PE=1 SV=1	PSMD10	-4.98437	-4.9602	-4.89129	-4.45328	-4.51287	-4.5391	+
37	1.87174	0.150047	O00231	26S proteasome non-ATPase regulatory subunit 11 OS=Homo sapiens OX=9606 GN=PSMD11 PE=1 SV=3	PSMD11	1.45824	1.55392	1.54876	1.66524	1.7024	1.64342	+
38	1.80892	0.159236	O00232	26S proteasome non-ATPase regulatory subunit 12 OS=Homo sapiens OX=9606 GN=PSMD12 PE=1 SV=3	PSMD12	1.22756	1.34615	1.33173	1.43907	1.46218	1.4819	+
39	2.23342	0.135935	O00487	26S proteasome non-ATPase regulatory subunit 14 OS=Homo sapiens OX=9606 GN=PSMD14 PE=1 SV=1	PSMD14	0.288116	0.365113	0.352739	0.46363	0.488322	0.461823	+
40	2.19321	0.201646	O43242	26S proteasome non-ATPase regulatory subunit 3 OS=Homo sapiens OX=9606 GN=PSMD3 PE=1 SV=2	PSMD3	2.21708	2.2516	2.34513	2.47187	2.48234	2.46454	+
41	2.02463	0.126149	Q5VWC4	26S proteasome non-ATPase regulatory subunit 4 OS=Homo sapiens OX=9606 GN=PSMD4 PE=1 SV=1	PSMD4	0.444231	0.427213	0.479225	0.559343	0.62037	0.549402	+
42	3.79561	0.255057	Q16401	26S proteasome non-ATPase regulatory subunit 5 OS=Homo sapiens OX=9606 GN=PSMD5 PE=1 SV=3	PSMD5	0.582208	0.627754	0.597516	0.883031	0.843546	0.846073	+
43	2.53087	0.163723	Q15008	26S proteasome non-ATPase regulatory subunit 6 OS=Homo sapiens OX=9606 GN=PSMD6 PE=1 SV=1	PSMD6	1.53627	1.6045	1.59315	1.71377	1.75437	1.75695	+
44	2.00332	0.143123	P48556	26S proteasome non-ATPase regulatory subunit 8 OS=Homo sapiens OX=9606 GN=PSMD8 PE=1 SV=2	PSMD8	0.487907	0.496711	0.564347	0.634297	0.697763	0.646276	+
45	2.93213	0.384216	O00233	26S proteasome non-ATPase regulatory subunit 9 OS=Homo sapiens OX=9606 GN=PSMD9 PE=1 SV=3	PSMD9	-0.294574	-0.288909	-0.393448	0.0373717	0.121032	0.017314	+
46	2.22055	0.166943	A0A087X2I1	26S proteasome regulatory subunit 10B OS=Homo sapiens OX=9606 GN=PSMC6 PE=1 SV=1	PSMC6	1.94167	2.04632	2.00796	2.15174	2.16922	2.17582	+
47	3.97875	0.269552	P17980	26S proteasome regulatory subunit 6A OS=Homo sapiens OX=9606 GN=PSMC3 PE=1 SV=3	PSMC3	2.07449	2.04568	2.02137	2.32402	2.32643	2.29974	+
48	3.4251	0.158218	P35998	26S proteasome regulatory subunit 7 OS=Homo sapiens OX=9606 GN=PSMC2 PE=1 SV=3	PSMC2	1.86154	1.90105	1.88887	2.04825	2.05205	2.02582	+
49	2.24501	0.638363	Q13442	28 kDa heat- and acid-stable phosphoprotein OS=Homo sapiens OX=9606 GN=PDAP1 PE=1 SV=1	PDAP1	0.0648948	0.070673	0.0922564	0.879426	0.777525	0.485962	+
50	2.47502	-0.276478	P82912	28S ribosomal protein S11, mitochondrial OS=Homo sapiens OX=9606 GN=MRPS11 PE=1 SV=2	MRPS11	1.39047	1.41338	1.42418	1.07364	1.10816	1.21681	+
51	2.84477	-0.245045	O60783	28S ribosomal protein S14, mitochondrial OS=Homo sapiens OX=9606 GN=MRPS14 PE=1 SV=1	MRPS14	1.05249	1.09253	1.07355	0.777377	0.828074	0.87797	+
52	3.47532	-0.361759	P82914	28S ribosomal protein S15, mitochondrial OS=Homo sapiens OX=9606 GN=MRPS15 PE=1 SV=1	MRPS15	2.65335	2.58954	2.62463	2.21022	2.27757	2.29445	+
53	3.34208	-0.320852	Q9Y3D3	28S ribosomal protein S16, mitochondrial OS=Homo sapiens OX=9606 GN=MRPS16 PE=1 SV=1	MRPS16	1.71528	1.69752	1.73264	1.35478	1.37814	1.44997	+
54	3.05791	-0.316055	P82921	28S ribosomal protein S21, mitochondrial OS=Homo sapiens OX=9606 GN=MRPS21 PE=1 SV=3	MRPS21	1.75285	1.71623	1.7636	1.36341	1.45763	1.46346	+
55	2.57588	-0.21643	P82650	28S ribosomal protein S22, mitochondrial OS=Homo sapiens OX=9606 GN=MRPS22 PE=1 SV=1	MRPS22	3.92699	3.99356	3.93723	3.69573	3.73055	3.7822	+
56	2.70261	-0.229257	Q9Y3D9	28S ribosomal protein S23, mitochondrial OS=Homo sapiens OX=9606 GN=MRPS23 PE=1 SV=2	MRPS23	3.05426	3.08475	3.0429	2.79567	2.80891	2.88956	+
57	1.61281	-0.175098	Q96EL2	28S ribosomal protein S24, mitochondrial OS=Homo sapiens OX=9606 GN=MRPS24 PE=1 SV=1	MRPS24	1.76771	1.84586	1.81789	1.55277	1.64978	1.70362	+
58	2.93875	-0.287114	P82663	28S ribosomal protein S25, mitochondrial OS=Homo sapiens OX=9606 GN=MRPS25 PE=1 SV=1	MRPS25	2.24631	2.17782	2.23806	1.88283	1.94293	1.9751	+
59	3.00005	-0.250478	Q9BYN8	28S ribosomal protein S26, mitochondrial OS=Homo sapiens OX=9606 GN=MRPS26 PE=1 SV=1	MRPS26	2.49884	2.49242	2.47292	2.18587	2.24469	2.28217	+
60	3.18768	-0.34868	P51398	28S ribosomal protein S29, mitochondrial OS=Homo sapiens OX=9606 GN=DAP3 PE=1 SV=1	DAP3	3.28895	3.31825	3.33178	2.91879	2.94352	3.03062	+
61	2.25672	-0.194974	Q92665	28S ribosomal protein S31, mitochondrial OS=Homo sapiens OX=9606 GN=MRPS31 PE=1 SV=3	MRPS31	3.22517	3.20129	3.176	2.94361	3.01848	3.05545	+
62	2.09779	-0.18517	C9JJ19	28S ribosomal protein S34, mitochondrial OS=Homo sapiens OX=9606 GN=MRPS34 PE=1 SV=2	MRPS34	2.37688	2.35387	2.39078	2.16676	2.13998	2.25929	+
63	3.02531	-0.324058	P82673	28S ribosomal protein S35, mitochondrial OS=Homo sapiens OX=9606 GN=MRPS35 PE=1 SV=1	MRPS35	2.80089	2.72775	2.76903	2.39853	2.42645	2.50051	+
64	2.14709	-0.240909	P82909	28S ribosomal protein S36, mitochondrial OS=Homo sapiens OX=9606 GN=MRPS36 PE=1 SV=2	MRPS36	2.0553	2.08859	1.98285	1.73376	1.81455	1.8557	+
65	2.77324	-0.287731	P82675	28S ribosomal protein S5, mitochondrial OS=Homo sapiens OX=9606 GN=MRPS5 PE=1 SV=2	MRPS5	3.65374	3.68112	3.65945	3.31337	3.37484	3.44292	+
66	2.90507	-0.267656	P82932	28S ribosomal protein S6, mitochondrial OS=Homo sapiens OX=9606 GN=MRPS6 PE=1 SV=3	MRPS6	2.23688	2.28554	2.22846	1.92863	1.99897	2.02031	+
67	3.84042	-0.381518	J3QLS3	28S ribosomal protein S7, mitochondrial OS=Homo sapiens OX=9606 GN=MRPS7 PE=1 SV=1	MRPS7	3.0265	3.0689	3.03035	2.6226	2.65572	2.70288	+
68	2.95179	-0.246349	P82933	28S ribosomal protein S9, mitochondrial OS=Homo sapiens OX=9606 GN=MRPS9 PE=1 SV=2	MRPS9	3.70503	3.68355	3.71067	3.40449	3.45329	3.50242	+
69	1.06194	-0.178822	O75600	2-amino-3-ketobutyrate coenzyme A ligase, mitochondrial OS=Homo sapiens OX=9606 GN=GCAT PE=1 SV=1	GCAT	1.30911	1.47001	1.21724	1.12172	1.12824	1.20994	+
70	0.102334	-0.0258359	H0Y8X4	2'-deoxynucleoside 5'-phosphate N-hydrolase 1 (Fragment) OS=Homo sapiens OX=9606 GN=DNPH1 PE=1 SV=1	DNPH1	-3.11378	-3.08478	-3.36681	-3.23444	-3.22287	-3.18557
71	1.77693	-0.132951	Q9UJ83	2-hydroxyacyl-CoA lyase 1 OS=Homo sapiens OX=9606 GN=HACL1 PE=1 SV=2	HACL1	2.11604	2.16653	2.10474	1.94278	2.00994	2.03575	+
72	1.65027	-0.209886	Q16880	2-hydroxyacylsphingosine 1-beta-galactosyltransferase OS=Homo sapiens OX=9606 GN=UGT8 PE=2 SV=2	UGT8	0.560102	0.50519	0.659872	0.293046	0.407458	0.395002	+
73	3.50925	-0.334493	Q5HYK3	2-methoxy-6-polyprenyl-1,4-benzoquinol methylase, mitochondrial OS=Homo sapiens OX=9606 GN=COQ5 PE=1 SV=2	COQ5	1.66468	1.66748	1.59168	1.27934	1.31292	1.32811	+
74	0.982291	-0.121825	Q6PK18	2-oxoglutarate and iron-dependent oxygenase domain-containing protein 3 OS=Homo sapiens OX=9606 GN=OGFOD3 PE=1 SV=2	OGFOD3	0.60301	0.68849	0.696911	0.447989	0.556593	0.618353
75	2.33791	-0.161099	Q02218	2-oxoglutarate dehydrogenase, mitochondrial OS=Homo sapiens OX=9606 GN=OGDH PE=1 SV=3	OGDH	5.47616	5.47704	5.4875	5.28893	5.29365	5.37482	+
76	0.687617	-0.114218	Q9ULD0	2-oxoglutarate dehydrogenase-like, mitochondrial OS=Homo sapiens OX=9606 GN=OGDHL PE=1 SV=3	OGDHL	0.952813	1.04687	0.795852	0.798452	0.799246	0.855184
77	0.185842	-0.0274493	F5H5P2	2-oxoisovalerate dehydrogenase subunit alpha OS=Homo sapiens OX=9606 PE=3 SV=1	-	2.61418	2.68016	2.52365	2.51325	2.59828	2.6241
78	3.35242	-0.313126	Q8TE99	2-phosphoxylose phosphatase 1 OS=Homo sapiens OX=9606 GN=PXYLP1 PE=1 SV=1	PXYLP1	-2.41198	-2.49226	-2.47512	-2.80301	-2.74608	-2.76964	+
79	0.560357	0.0579223	A6NF51	3'(2'),5'-bisphosphate nucleotidase 1 OS=Homo sapiens OX=9606 GN=BPNT1 PE=1 SV=2	BPNT1	-0.596363	-0.512992	-0.653829	-0.488379	-0.54771	-0.553328
80	0.213315	0.0281461	Q8IV48	3'-5' exoribonuclease 1 OS=Homo sapiens OX=9606 GN=ERI1 PE=1 SV=3	ERI1	-2.76996	-2.66568	-2.69222	-2.76163	-2.63221	-2.64959
81	0.0993158	-0.0231498	Q9H6S0	3'-5' RNA helicase YTHDC2 OS=Homo sapiens OX=9606 GN=YTHDC2 PE=1 SV=2	YTHDC2	-1.00853	-0.754715	-0.948845	-0.965853	-0.860555	-0.955129
82	3.26004	-0.230303	Q9BYD6	39S ribosomal protein L1, mitochondrial OS=Homo sapiens OX=9606 GN=MRPL1 PE=1 SV=2	MRPL1	3.14073	3.10452	3.11881	2.85308	2.89743	2.92264	+
83	2.98776	-0.260456	Q7Z7H8	39S ribosomal protein L10, mitochondrial OS=Homo sapiens OX=9606 GN=MRPL10 PE=1 SV=3	MRPL10	1.17732	1.24444	1.18856	0.909562	0.934093	0.985297	+
84	2.1601	-0.193605	Q9Y3B7	39S ribosomal protein L11, mitochondrial OS=Homo sapiens OX=9606 GN=MRPL11 PE=1 SV=1	MRPL11	3.46529	3.52522	3.52264	3.25365	3.3128	3.36589	+
85	2.19502	-0.286346	P52815	39S ribosomal protein L12, mitochondrial OS=Homo sapiens OX=9606 GN=MRPL12 PE=1 SV=2	MRPL12	2.6543	2.74986	2.60432	2.31488	2.41202	2.42254	+
86	2.24401	-0.225758	Q9BYD1	39S ribosomal protein L13, mitochondrial OS=Homo sapiens OX=9606 GN=MRPL13 PE=1 SV=1	MRPL13	2.34279	2.43741	2.37025	2.10595	2.15416	2.21307	+
87	4.08951	-0.374264	Q6P1L8	39S ribosomal protein L14, mitochondrial OS=Homo sapiens OX=9606 GN=MRPL14 PE=1 SV=1	MRPL14	0.958556	0.956273	0.961881	0.53905	0.607305	0.607563	+
88	2.66491	-0.241144	Q9P015	39S ribosomal protein L15, mitochondrial OS=Homo sapiens OX=9606 GN=MRPL15 PE=1 SV=1	MRPL15	3.28867	3.35206	3.31539	3.03912	3.05918	3.13439	+
89	2.78583	-0.263442	Q9NX20	39S ribosomal protein L16, mitochondrial OS=Homo sapiens OX=9606 GN=MRPL16 PE=1 SV=1	MRPL16	1.90216	1.9773	1.90212	1.62559	1.65707	1.70859	+
90	2.94323	-0.279077	Q9NRX2	39S ribosomal protein L17, mitochondrial OS=Homo sapiens OX=9606 GN=MRPL17 PE=1 SV=1	MRPL17	2.13535	2.123	2.16031	1.81401	1.84638	1.92105	+
91	2.81326	-0.363405	Q9H0U6	39S ribosomal protein L18, mitochondrial OS=Homo sapiens OX=9606 GN=MRPL18 PE=1 SV=1	MRPL18	0.378735	0.317808	0.297784	-0.112784	0.0130035	0.00389065	+
92	3.56533	-0.345254	P49406	39S ribosomal protein L19, mitochondrial OS=Homo sapiens OX=9606 GN=MRPL19 PE=1 SV=2	MRPL19	2.94214	2.91624	2.92462	2.53353	2.58458	2.62913	+
93	3.11397	-0.236233	Q5T653	39S ribosomal protein L2, mitochondrial OS=Homo sapiens OX=9606 GN=MRPL2 PE=1 SV=2	MRPL2	2.26728	2.26034	2.24705	1.97552	2.02961	2.06085	+
94	3.10916	-0.290311	Q9BYC9	39S ribosomal protein L20, mitochondrial OS=Homo sapiens OX=9606 GN=MRPL20 PE=1 SV=1	MRPL20	1.63156	1.69328	1.68783	1.35032	1.36199	1.42944	+
95	2.91555	-0.276429	Q7Z2W9	39S ribosomal protein L21, mitochondrial OS=Homo sapiens OX=9606 GN=MRPL21 PE=1 SV=2	MRPL21	1.77466	1.66599	1.74336	1.43684	1.44746	1.47042	+
96	2.55566	-0.28307	J3KQY1	39S ribosomal protein L22, mitochondrial OS=Homo sapiens OX=9606 GN=MRPL22 PE=1 SV=1	MRPL22	2.3515	2.36806	2.42145	2.03886	2.08549	2.16745	+
97	3.5338	-0.285959	A8MYK1	39S ribosomal protein L23, mitochondrial OS=Homo sapiens OX=9606 GN=MRPL23 PE=1 SV=1	MRPL23	0.305067	0.28777	0.241892	-0.0255384	-0.0200114	0.0224003	+
98	2.29261	-0.160826	Q96A35	39S ribosomal protein L24, mitochondrial OS=Homo sapiens OX=9606 GN=MRPL24 PE=1 SV=1	MRPL24	2.54285	2.54496	2.56773	2.34251	2.39186	2.43869	+
99	2.606	-0.337613	Q9P0M9	39S ribosomal protein L27, mitochondrial OS=Homo sapiens OX=9606 GN=MRPL27 PE=1 SV=1	MRPL27	0.84955	0.770423	0.827703	0.39152	0.533284	0.510034	+
100	3.1982	-0.278863	Q13084	39S ribosomal protein L28, mitochondrial OS=Homo sapiens OX=9606 GN=MRPL28 PE=1 SV=4	MRPL28	2.67565	2.71373	2.70226	2.36768	2.43045	2.45692	+
101	2.80264	-0.361001	Q8TCC3	39S ribosomal protein L30, mitochondrial OS=Homo sapiens OX=9606 GN=MRPL30 PE=1 SV=1	MRPL30	0.939558	0.873616	0.938148	0.475348	0.616094	0.576877	+
102	2.54563	-0.207224	O75394	39S ribosomal protein L33, mitochondrial OS=Homo sapiens OX=9606 GN=MRPL33 PE=1 SV=1	MRPL33	-0.00568098	0.0421751	0.0105741	-0.21427	-0.225385	-0.134949	+
103	2.39613	-0.348688	M0R226	39S ribosomal protein L34, mitochondrial OS=Homo sapiens OX=9606 GN=MRPL34 PE=1 SV=1	MRPL34	0.962185	1.05326	0.958874	0.549523	0.658812	0.719923	+
104	3.09724	-0.388199	Q9NZE8	39S ribosomal protein L35, mitochondrial OS=Homo sapiens OX=9606 GN=MRPL35 PE=1 SV=3	MRPL35	1.1102	1.05326	0.983452	0.636911	0.641563	0.703841	+
105	3.03557	-0.227881	Q9BZE1	39S ribosomal protein L37, mitochondrial OS=Homo sapiens OX=9606 GN=MRPL37 PE=1 SV=2	MRPL37	3.4266	3.42152	3.41221	3.15799	3.17648	3.24223	+
106	3.32211	-0.270092	Q96DV4	39S ribosomal protein L38, mitochondrial OS=Homo sapiens OX=9606 GN=MRPL38 PE=1 SV=2	MRPL38	2.254	2.27569	2.27893	1.95841	1.99626	2.04368	+
107	2.71795	-0.251545	Q9NYK5	39S ribosomal protein L39, mitochondrial OS=Homo sapiens OX=9606 GN=MRPL39 PE=1 SV=3	MRPL39	3.47145	3.46675	3.47844	3.16513	3.21299	3.28389	+
108	1.45074	-0.17724	Q9BYD3	39S ribosomal protein L4, mitochondrial OS=Homo sapiens OX=9606 GN=MRPL4 PE=1 SV=1	MRPL4	2.20472	2.36759	2.28266	2.05942	2.09621	2.16761	+
109	2.22825	-0.234544	Q9NQ50	39S ribosomal protein L40, mitochondrial OS=Homo sapiens OX=9606 GN=MRPL40 PE=1 SV=1	MRPL40	2.28359	2.314	2.31224	1.99528	2.06749	2.14344	+
110	3.41904	-0.322788	Q8IXM3	39S ribosomal protein L41, mitochondrial OS=Homo sapiens OX=9606 GN=MRPL41 PE=1 SV=1	MRPL41	1.40441	1.45506	1.40722	1.05161	1.11767	1.12905	+
111	3.21978	-0.279386	S4R2Z7	39S ribosomal protein L42, mitochondrial OS=Homo sapiens OX=9606 GN=MRPL42 PE=1 SV=1	MRPL42	0.248109	0.232941	0.214578	-0.100952	-0.0228355	-0.0187418	+
112	3.13836	-0.323696	Q8N983	39S ribosomal protein L43, mitochondrial OS=Homo sapiens OX=9606 GN=MRPL43 PE=1 SV=1	MRPL43	2.00645	1.99617	2.02563	1.6229	1.69691	1.73734	+
113	3.37836	-0.267724	Q9H9J2	39S ribosomal protein L44, mitochondrial OS=Homo sapiens OX=9606 GN=MRPL44 PE=1 SV=1	MRPL44	2.85303	2.87149	2.88946	2.56302	2.60715	2.64064	+
114	2.18837	-0.185871	Q9H2W6	39S ribosomal protein L46, mitochondrial OS=Homo sapiens OX=9606 GN=MRPL46 PE=1 SV=1	MRPL46	2.96624	2.98745	2.93441	2.71645	2.78766	2.82637	+
115	3.19686	-0.308367	Q9HD33	39S ribosomal protein L47, mitochondrial OS=Homo sapiens OX=9606 GN=MRPL47 PE=1 SV=2	MRPL47	2.55264	2.5441	2.57049	2.19271	2.24987	2.29955	+
116	2.74325	-0.262368	Q96GC5	39S ribosomal protein L48, mitochondrial OS=Homo sapiens OX=9606 GN=MRPL48 PE=1 SV=2	MRPL48	2.57501	2.62137	2.5548	2.26345	2.33928	2.36135	+
117	1.97134	-0.25895	Q13405	39S ribosomal protein L49, mitochondrial OS=Homo sapiens OX=9606 GN=MRPL49 PE=1 SV=1	MRPL49	2.25518	2.39338	2.30954	1.97936	2.09183	2.11007	+
118	1.88187	-0.174932	Q8N5N7	39S ribosomal protein L50, mitochondrial OS=Homo sapiens OX=9606 GN=MRPL50 PE=1 SV=2	MRPL50	1.96032	2.00733	1.91894	1.74061	1.77202	1.84916	+
119	2.17775	-0.276838	Q4U2R6	39S ribosomal protein L51, mitochondrial OS=Homo sapiens OX=9606 GN=MRPL51 PE=1 SV=1	MRPL51	0.650345	0.798222	0.706415	0.383529	0.44808	0.492857	+
120	3.04259	-0.363003	Q96EL3	39S ribosomal protein L53, mitochondrial OS=Homo sapiens OX=9606 GN=MRPL53 PE=1 SV=1	MRPL53	1.54587	1.46332	1.42745	1.07512	1.14778	1.12474	+
121	2.53798	-0.255141	Q6P161	39S ribosomal protein L54, mitochondrial OS=Homo sapiens OX=9606 GN=MRPL54 PE=1 SV=1	MRPL54	0.414132	0.488999	0.503079	0.159403	0.228849	0.252535	+
122	2.63084	-0.279469	Q9BYD2	39S ribosomal protein L9, mitochondrial OS=Homo sapiens OX=9606 GN=MRPL9 PE=1 SV=2	MRPL9	2.74657	2.82251	2.76641	2.44672	2.48848	2.56189	+
123	2.53689	-0.346629	Q5QPA5	39S ribosomal protein S18a, mitochondrial (Fragment) OS=Homo sapiens OX=9606 GN=MRPS18A PE=1 SV=9	MRPS18A	2.12703	2.05709	2.17431	1.73217	1.73126	1.85512	+
124	1.95519	-1.11794	A8KA27	3-hydroxy-3-methylglutaryl coenzyme A reductase OS=Homo sapiens OX=9606 PE=2 SV=1	-	-1.44811	-1.65178	-0.820937	-2.4336	-2.43419	-2.40685	+
125	2.56704	-0.706583	A0A024R059	3-hydroxy-3-methylglutaryl coenzyme A synthase OS=Homo sapiens OX=9606 GN=HMGCS1 PE=3 SV=1	HMGCS1	-2.85626	-3.03722	-2.76487	-3.46597	-3.71071	-3.60141	+
126	1.48165	0.189661	Q9BUT1	3-hydroxybutyrate dehydrogenase type 2 OS=Homo sapiens OX=9606 GN=BDH2 PE=1 SV=2	BDH2	-0.513796	-0.488454	-0.659127	-0.34939	-0.327781	-0.415225	+
127	0.459752	-0.0738113	A0A024RA75	3-hydroxyisobutyrate dehydrogenase OS=Homo sapiens OX=9606 GN=HIBADH PE=3 SV=1	HIBADH	3.56417	3.68136	3.4551	3.45262	3.49374	3.53284
128	1.70455	-0.186941	A0A140VJL0	3-hydroxyisobutyryl-CoA hydrolase, mitochondrial OS=Homo sapiens OX=9606 PE=2 SV=1	-	3.75295	3.79705	3.64368	3.51101	3.54237	3.57947	+
129	2.00922	-0.0900218	P09110	3-ketoacyl-CoA thiolase, peroxisomal OS=Homo sapiens OX=9606 GN=ACAA1 PE=1 SV=2	ACAA1	3.11284	3.13691	3.09194	3.01597	3.00376	3.05191
130	3.16184	-0.467818	P56937	3-keto-steroid reductase OS=Homo sapiens OX=9606 GN=HSD17B7 PE=1 SV=1	HSD17B7	0.87816	0.884834	0.903812	0.336922	0.420773	0.505657	+
131	1.65658	-0.190916	P25325	3-mercaptopyruvate sulfurtransferase OS=Homo sapiens OX=9606 GN=MPST PE=1 SV=3	MPST	2.19187	2.16812	2.03618	1.9146	1.92777	1.98105	+
132	0.891761	-0.101023	Q9NWU1	3-oxoacyl-[acyl-carrier-protein] synthase, mitochondrial OS=Homo sapiens OX=9606 GN=OXSM PE=1 SV=1	OXSM	1.99599	2.05447	1.89726	1.84604	1.86605	1.93257
133	2.8871	0.200258	Q5TB52	3'-phosphoadenosine 5'-phosphosulfate synthase 2, isoform CRA_b OS=Homo sapiens OX=9606 GN=PAPSS2 PE=2 SV=1	PAPSS2	0.255434	0.295808	0.292991	0.511897	0.440744	0.492365	+
134	2.39701	0.244836	O15530	3-phosphoinositide-dependent protein kinase 1 OS=Homo sapiens OX=9606 GN=PDPK1 PE=1 SV=1	PDPK1	-2.67377	-2.76089	-2.7227	-2.45887	-2.42723	-2.53675	+
135	1.46037	0.226221	P46783	40S ribosomal protein S10 OS=Homo sapiens OX=9606 GN=RPS10 PE=1 SV=1	RPS10	2.62476	2.51236	2.55861	2.72861	2.91963	2.72617	+
136	1.19099	0.160821	P62280	40S ribosomal protein S11 OS=Homo sapiens OX=9606 GN=RPS11 PE=1 SV=3	RPS11	3.71327	3.587	3.75641	3.80555	3.92235	3.81125	+
137	2.59045	0.515595	P25398	40S ribosomal protein S12 OS=Homo sapiens OX=9606 GN=RPS12 PE=1 SV=3	RPS12	2.0566	2.09136	2.02822	2.62593	2.66982	2.42721	+
138	0.648802	0.0983532	P62277	40S ribosomal protein S13 OS=Homo sapiens OX=9606 GN=RPS13 PE=1 SV=2	RPS13	4.05189	4.09284	4.16438	4.08491	4.28544	4.23382
139	0.795972	0.095363	P62263	40S ribosomal protein S14 OS=Homo sapiens OX=9606 GN=RPS14 PE=1 SV=3	RPS14	2.14184	2.20082	2.23864	2.21939	2.38022	2.26778
140	0.120759	-0.0265327	K7ELC2	40S ribosomal protein S15 OS=Homo sapiens OX=9606 GN=RPS15 PE=1 SV=1	RPS15	2.52322	2.38415	2.53473	2.35972	2.57596	2.42682
141	0.368943	-0.0848903	P62244	40S ribosomal protein S15a OS=Homo sapiens OX=9606 GN=RPS15A PE=1 SV=2	RPS15A	1.47671	1.3468	1.43402	1.201	1.50136	1.30051
142	0.739098	0.114369	P62249	40S ribosomal protein S16 OS=Homo sapiens OX=9606 GN=RPS16 PE=1 SV=2	RPS16	3.70524	3.67138	3.84734	3.79087	3.94503	3.83116
143	0.78702	0.0849137	P62269	40S ribosomal protein S18 OS=Homo sapiens OX=9606 GN=RPS18 PE=1 SV=3	RPS18	3.22085	3.17237	3.2517	3.21988	3.37209	3.30769
144	0.31259	0.0416042	P15880	40S ribosomal protein S2 OS=Homo sapiens OX=9606 GN=RPS2 PE=1 SV=2	RPS2	4.24218	4.18906	4.26276	4.18549	4.35777	4.27556
145	1.60758	0.186459	P60866	40S ribosomal protein S20 OS=Homo sapiens OX=9606 GN=RPS20 PE=1 SV=1	RPS20	2.32759	2.27076	2.36778	2.50015	2.5904	2.43497	+
146	1.32767	0.417957	P63220	40S ribosomal protein S21 OS=Homo sapiens OX=9606 GN=RPS21 PE=1 SV=1	RPS21	0.55719	0.879715	0.468383	1.0649	1.18193	0.91233	+
147	0.0675309	0.0133681	A0A2R8YD14	40S ribosomal protein S24 OS=Homo sapiens OX=9606 GN=RPS24 PE=1 SV=1	RPS24	2.26997	2.14203	2.29958	2.17431	2.34296	2.23441
148	0.203419	0.0311364	P62851	40S ribosomal protein S25 OS=Homo sapiens OX=9606 GN=RPS25 PE=1 SV=1	RPS25	2.81273	2.76409	2.89129	2.77688	2.93599	2.84865
149	0.3091	0.0688444	A0A024RB14	40S ribosomal protein S26 OS=Homo sapiens OX=9606 GN=RPS26 PE=3 SV=1	RPS26	2.13831	2.07528	2.32869	2.1644	2.33596	2.24846
150	0.00800438	-0.00149865	P42677	40S ribosomal protein S27 OS=Homo sapiens OX=9606 GN=RPS27 PE=1 SV=3	RPS27	0.409868	0.245547	0.412416	0.315406	0.406774	0.341155
151	0.719094	0.122191	H0YMV8	40S ribosomal protein S27 OS=Homo sapiens OX=9606 GN=RPS27L PE=1 SV=1	RPS27L	2.06958	1.88028	2.12821	2.15517	2.18063	2.10885
152	1.88819	0.333018	P62857	40S ribosomal protein S28 OS=Homo sapiens OX=9606 GN=RPS28 PE=1 SV=1	RPS28	0.606967	0.685129	0.541725	0.966932	1.04565	0.820294	+
153	1.10078	0.124043	P23396	40S ribosomal protein S3 OS=Homo sapiens OX=9606 GN=RPS3 PE=1 SV=2	RPS3	4.77163	4.68145	4.82422	4.83925	4.94709	4.86309
154	0.605673	0.115355	P62861	40S ribosomal protein S30 OS=Homo sapiens OX=9606 GN=FAU PE=1 SV=1	FAU	-0.666669	-0.714573	-0.479855	-0.480903	-0.439343	-0.594784
155	0.864085	0.134677	P61247	40S ribosomal protein S3a OS=Homo sapiens OX=9606 GN=RPS3A PE=1 SV=2	RPS3A	4.94434	4.91168	5.05509	5.01402	5.21302	5.08811
156	0.184803	0.0299505	B2R491	40S ribosomal protein S4 OS=Homo sapiens OX=9606 GN=RPS4X PE=2 SV=1	RPS4X	4.32926	4.24025	4.37634	4.2672	4.43035	4.33814
157	0.749626	-0.0965556	P22090	40S ribosomal protein S4, Y isoform 1 OS=Homo sapiens OX=9606 GN=RPS4Y1 PE=1 SV=2	RPS4Y1	1.71775	1.77271	1.7608	1.55907	1.75534	1.64719
158	0.0405806	0.00928545	P46782	40S ribosomal protein S5 OS=Homo sapiens OX=9606 GN=RPS5 PE=1 SV=4	RPS5	2.73732	2.61561	2.84322	2.67915	2.82041	2.72445
159	1.09799	0.239866	A2A3R6	40S ribosomal protein S6 OS=Homo sapiens OX=9606 GN=RPS6 PE=2 SV=1	RPS6	4.10236	3.92298	4.20332	4.22375	4.43367	4.29084	+
160	0.0586556	0.0134181	A0A2R8Y623	40S ribosomal protein S7 (Fragment) OS=Homo sapiens OX=9606 GN=RPS7 PE=1 SV=1	RPS7	-2.75032	-2.73131	-2.75238	-2.84182	-2.57847	-2.77346
161	0.3995	0.0689681	P62081	40S ribosomal protein S7 OS=Homo sapiens OX=9606 GN=RPS7 PE=1 SV=1	RPS7	2.68567	2.64127	2.77281	2.68253	2.88912	2.735
162	0.282711	0.0568862	Q5JR94	40S ribosomal protein S8 OS=Homo sapiens OX=9606 GN=RPS8 PE=2 SV=1	RPS8	4.18966	4.05605	4.243	4.12577	4.32854	4.20506
163	0.538163	0.0825771	A0A024R4M0	40S ribosomal protein S9 OS=Homo sapiens OX=9606 GN=RPS9 PE=1 SV=1	RPS9	4.16066	4.06742	4.17739	4.13382	4.33013	4.18925
164	2.76164	0.456475	A0A0C4DG17	40S ribosomal protein SA OS=Homo sapiens OX=9606 GN=RPSA PE=1 SV=1	RPSA	1.81249	1.87581	1.80984	2.36846	2.32128	2.17782	+
165	0.949516	-0.0847422	H3BRN4	4-aminobutyrate aminotransferase, mitochondrial OS=Homo sapiens OX=9606 GN=ABAT PE=1 SV=1	ABAT	2.25079	2.28635	2.1819	2.12405	2.12918	2.21158
166	0.0675803	-0.0107253	J3KPF3	4F2 cell-surface antigen heavy chain OS=Homo sapiens OX=9606 GN=SLC3A2 PE=1 SV=1	SLC3A2	3.39387	3.357	3.50358	3.38696	3.3622	3.47311
167	0.383364	-0.0653377	Q86XE5	4-hydroxy-2-oxoglutarate aldolase, mitochondrial OS=Homo sapiens OX=9606 GN=HOGA1 PE=1 SV=1	HOGA1	2.92922	2.9817	2.7519	2.80125	2.80856	2.85701
168	3.37502	-0.480525	A0A1D8H0A6	4-hydroxybenzoate polyprenyltransferase, mitochondrial OS=Homo sapiens OX=9606 GN=COQ2 PE=1 SV=1	COQ2	-1.85946	-1.98421	-1.96046	-2.46003	-2.40184	-2.38384	+
169	1.7599	-0.284112	Q96IR7	4-hydroxyphenylpyruvate dioxygenase-like protein OS=Homo sapiens OX=9606 GN=HPDL PE=1 SV=1	HPDL	-4.50681	-4.53725	-4.45974	-4.67388	-4.91173	-4.77052	+
170	0.354745	-0.0743747	P49189	4-trimethylaminobutyraldehyde dehydrogenase OS=Homo sapiens OX=9606 GN=ALDH9A1 PE=1 SV=3	ALDH9A1	3.63761	3.81474	3.52453	3.5517	3.57632	3.62574
171	0.0710676	-0.00776721	Q8TCD5	5'(3')-deoxyribonucleotidase, cytosolic type OS=Homo sapiens OX=9606 GN=NT5C PE=1 SV=2	NT5C	-0.312777	-0.219653	-0.331573	-0.327807	-0.285269	-0.274228
172	3.07392	0.252334	Q8IZH2	5'-3' exoribonuclease 1 OS=Homo sapiens OX=9606 GN=XRN1 PE=1 SV=1	XRN1	-0.701344	-0.652309	-0.641092	-0.414479	-0.375186	-0.448077	+
173	1.68716	0.433665	B3KMC9	5'-3' exoribonuclease OS=Homo sapiens OX=9606 PE=2 SV=1	-	1.57536	1.51428	1.70412	2.20469	2.0399	1.85016	+
174	0.782512	-0.0812287	P13196	5-aminolevulinate synthase, nonspecific, mitochondrial OS=Homo sapiens OX=9606 GN=ALAS1 PE=1 SV=2	ALAS1	0.795445	0.714455	0.852034	0.688306	0.671869	0.758072
175	1.55457	0.238797	Q13131	5'-AMP-activated protein kinase catalytic subunit alpha-1 OS=Homo sapiens OX=9606 GN=PRKAA1 PE=1 SV=4	PRKAA1	0.847281	0.844391	0.718448	1.14539	1.03065	0.950467	+
176	0.029773	-0.0139756	O43741	5'-AMP-activated protein kinase subunit beta-2 OS=Homo sapiens OX=9606 GN=PRKAB2 PE=1 SV=1	PRKAB2	-5.61402	-5.60198	-5.72322	-5.9301	-5.65126	-5.39978
177	1.10399	0.19607	P54619	5'-AMP-activated protein kinase subunit gamma-1 OS=Homo sapiens OX=9606 GN=PRKAG1 PE=1 SV=1	PRKAG1	1.27506	1.38339	1.11779	1.51883	1.42677	1.41885	+
178	2.15442	-0.264541	Q99807	5-demethoxyubiquinone hydroxylase, mitochondrial OS=Homo sapiens OX=9606 GN=COQ7 PE=1 SV=3	COQ7	-0.21804	-0.219402	-0.330073	-0.571729	-0.539168	-0.450242	+
179	1.55234	-0.196516	P49914	5-formyltetrahydrofolate cyclo-ligase OS=Homo sapiens OX=9606 GN=MTHFS PE=1 SV=2	MTHFS	1.13293	1.23269	1.08231	0.899891	0.931866	1.02662	+
180	3.43807	-0.399502	Q96CB9	5-methylcytosine rRNA methyltransferase NSUN4 OS=Homo sapiens OX=9606 GN=NSUN4 PE=1 SV=2	NSUN4	1.27822	1.28146	1.17743	0.835336	0.835972	0.867288	+
181	0.779519	0.061124	Q5TFE4	5'-nucleotidase domain-containing protein 1 OS=Homo sapiens OX=9606 GN=NT5DC1 PE=1 SV=1	NT5DC1	-2.07402	-2.04552	-2.03677	-1.96583	-2.05893	-1.94818
182	0.220879	-0.0242986	Q9H857	5'-nucleotidase domain-containing protein 2 OS=Homo sapiens OX=9606 GN=NT5DC2 PE=1 SV=1	NT5DC2	2.54394	2.61248	2.63223	2.53903	2.53775	2.63897
183	2.52402	-0.184892	Q86UY8	5'-nucleotidase domain-containing protein 3 OS=Homo sapiens OX=9606 GN=NT5DC3 PE=1 SV=1	NT5DC3	2.19349	2.22748	2.23594	2.00166	2.01593	2.08464	+
184	1.41257	-0.243227	Q8IUZ5	5-phosphohydroxy-L-lysine phospho-lyase OS=Homo sapiens OX=9606 GN=PHYKPL PE=1 SV=1	PHYKPL	-0.678183	-0.482422	-0.709829	-0.821874	-0.940263	-0.837978	+
185	2.45976	-0.233946	P56378	6.8 kDa mitochondrial proteolipid OS=Homo sapiens OX=9606 GN=MP68 PE=1 SV=1	MP68	1.50405	1.53245	1.42378	1.24987	1.22102	1.28756	+
186	2.86731	0.379237	P10155	60 kDa SS-A/Ro ribonucleoprotein OS=Homo sapiens OX=9606 GN=TROVE2 PE=1 SV=2	TROVE2	2.03504	2.08008	1.96056	2.37045	2.46963	2.3733	+
187	1.83286	0.227022	A8K4Z4	60S acidic ribosomal protein P0 OS=Homo sapiens OX=9606 PE=2 SV=1	-	4.50942	4.52007	4.60373	4.69503	4.85538	4.76388	+
188	1.03343	0.205729	P05387	60S acidic ribosomal protein P2 OS=Homo sapiens OX=9606 GN=RPLP2 PE=1 SV=1	RPLP2	3.40415	3.48677	3.47209	3.54784	3.83796	3.59439	+
189	0.667342	0.0663168	C9JA08	60S ribosomal export protein NMD3 OS=Homo sapiens OX=9606 GN=NMD3 PE=1 SV=1	NMD3	-2.30793	-2.28879	-2.40332	-2.21384	-2.27923	-2.30802
190	0.151584	-0.0284863	F8W7C6	60S ribosomal protein L10 OS=Homo sapiens OX=9606 GN=RPL10 PE=1 SV=2	RPL10	-2.99608	-3.02229	-2.93956	-3.04641	-3.10894	-2.88804
191	1.11015	0.131003	P27635	60S ribosomal protein L10 OS=Homo sapiens OX=9606 GN=RPL10 PE=1 SV=4	RPL10	3.10344	2.98865	3.13045	3.13781	3.25171	3.22602
192	0.643345	0.0906337	P62906	60S ribosomal protein L10a OS=Homo sapiens OX=9606 GN=RPL10A PE=1 SV=2	RPL10A	4.17507	4.18855	4.29826	4.23354	4.40528	4.29496
193	0.443263	0.0547897	P62913	60S ribosomal protein L11 OS=Homo sapiens OX=9606 GN=RPL11 PE=1 SV=2	RPL11	3.55435	3.49369	3.59958	3.54403	3.68816	3.57981
194	0.691848	0.0898051	P30050	60S ribosomal protein L12 OS=Homo sapiens OX=9606 GN=RPL12 PE=1 SV=1	RPL12	3.68882	3.63364	3.7868	3.74003	3.86799	3.77065
195	2.14972	0.459663	P26373	60S ribosomal protein L13 OS=Homo sapiens OX=9606 GN=RPL13 PE=1 SV=4	RPL13	3.49018	3.33789	3.5453	3.87294	4.04714	3.83228	+
196	0.426212	0.0630525	M0QYS1	60S ribosomal protein L13a (Fragment) OS=Homo sapiens OX=9606 GN=RPL13A PE=1 SV=2	RPL13A	3.38268	3.29904	3.44889	3.37277	3.52786	3.41915
197	0.370182	0.0639879	J3QQ67	60S ribosomal protein L18 (Fragment) OS=Homo sapiens OX=9606 GN=RPL18 PE=1 SV=1	RPL18	2.32023	2.31923	2.46251	2.36046	2.53844	2.39503
198	0.11795	0.0266074	G3V203	60S ribosomal protein L18 OS=Homo sapiens OX=9606 GN=RPL18 PE=1 SV=1	RPL18	-1.39827	-1.51907	-1.3043	-1.45965	-1.2782	-1.40396
199	0.133256	0.0265799	Q02543	60S ribosomal protein L18a OS=Homo sapiens OX=9606 GN=RPL18A PE=1 SV=2	RPL18A	2.96712	2.81503	3.0206	2.9114	3.04014	2.93094
200	0.680072	0.113676	P84098	60S ribosomal protein L19 OS=Homo sapiens OX=9606 GN=RPL19 PE=1 SV=1	RPL19	2.76654	2.70231	2.85509	2.78214	2.99595	2.88688
201	0.0948937	0.0120356	P35268	60S ribosomal protein L22 OS=Homo sapiens OX=9606 GN=RPL22 PE=1 SV=2	RPL22	1.68807	1.68589	1.76064	1.65915	1.791	1.72056
202	0.468294	-0.148607	H0Y8C2	60S ribosomal protein L22-like 1 (Fragment) OS=Homo sapiens OX=9606 GN=RPL22L1 PE=1 SV=1	RPL22L1	0.677588	0.46417	0.93147	0.509948	0.591646	0.525812
203	1.31256	0.176395	P62829	60S ribosomal protein L23 OS=Homo sapiens OX=9606 GN=RPL23 PE=1 SV=1	RPL23	3.34946	3.25975	3.47319	3.52028	3.55927	3.53204	+
204	1.07024	0.267602	P62750	60S ribosomal protein L23a OS=Homo sapiens OX=9606 GN=RPL23A PE=1 SV=1	RPL23A	4.05944	3.89891	4.26241	4.27986	4.44555	4.29816	+
205	0.457218	0.0788681	P61254	60S ribosomal protein L26 OS=Homo sapiens OX=9606 GN=RPL26 PE=1 SV=1	RPL26	2.91883	2.8032	2.96625	2.9083	3.08732	2.92926
206	0.105086	-0.0198562	Q9UNX3	60S ribosomal protein L26-like 1 OS=Homo sapiens OX=9606 GN=RPL26L1 PE=1 SV=1	RPL26L1	-0.744898	-0.847202	-0.922092	-0.901336	-0.768512	-0.903913
207	0.122118	0.0241625	P61353	60S ribosomal protein L27 OS=Homo sapiens OX=9606 GN=RPL27 PE=1 SV=2	RPL27	2.48967	2.4811	2.58648	2.46701	2.67013	2.49259
208	0.274897	-0.0542566	P46776	60S ribosomal protein L27a OS=Homo sapiens OX=9606 GN=RPL27A PE=1 SV=2	RPL27A	2.11105	1.9083	2.10538	1.94601	2.07289	1.94306
209	0.188266	0.0369521	H0YKD8	60S ribosomal protein L28 OS=Homo sapiens OX=9606 GN=RPL28 PE=1 SV=1	RPL28	2.17969	2.10341	2.25095	2.17018	2.33709	2.13763
210	0.111301	-0.0297647	Q6IPI1	60S ribosomal protein L29 OS=Homo sapiens OX=9606 GN=RPL29 PE=2 SV=1	RPL29	1.49578	1.30662	1.49801	1.33348	1.55004	1.3276
211	0.151727	-0.0447089	B5MCW2	60S ribosomal protein L3 (Fragment) OS=Homo sapiens OX=9606 GN=RPL3 PE=1 SV=1	RPL3	3.15033	2.89685	3.19364	2.96038	3.15276	2.99355
212	0.98542	0.125994	F8W727	60S ribosomal protein L32 OS=Homo sapiens OX=9606 GN=RPL32 PE=1 SV=1	RPL32	2.8827	2.87967	3.03358	3.00956	3.11791	3.04646
213	0.0499393	0.0135476	P42766	60S ribosomal protein L35 OS=Homo sapiens OX=9606 GN=RPL35 PE=1 SV=2	RPL35	1.64511	1.46283	1.65493	1.4971	1.7319	1.57451
214	0.292987	0.0616678	P18077	60S ribosomal protein L35a OS=Homo sapiens OX=9606 GN=RPL35A PE=1 SV=2	RPL35A	3.14455	3.01842	3.24311	3.12617	3.30551	3.15939
215	0.183867	0.0274204	Q9Y3U8	60S ribosomal protein L36 OS=Homo sapiens OX=9606 GN=RPL36 PE=1 SV=3	RPL36	1.81091	1.73032	1.86777	1.78173	1.91091	1.79863
216	0.446029	0.176436	J3KQN4	60S ribosomal protein L36a OS=Homo sapiens OX=9606 GN=RPL36A PE=1 SV=1	RPL36A	1.79203	1.49401	2.05241	1.90269	2.06349	1.90158
217	0.254563	0.063821	P61927	60S ribosomal protein L37 OS=Homo sapiens OX=9606 GN=RPL37 PE=1 SV=2	RPL37	1.7021	1.48872	1.65882	1.60083	1.83096	1.60931
218	0.0560208	0.0159442	P61513	60S ribosomal protein L37a OS=Homo sapiens OX=9606 GN=RPL37A PE=1 SV=2	RPL37A	2.19467	2.04819	2.36448	2.15517	2.28033	2.21968
219	1.39057	0.484447	P63173	60S ribosomal protein L38 OS=Homo sapiens OX=9606 GN=RPL38 PE=1 SV=2	RPL38	0.801502	0.627754	0.992032	1.48995	1.32074	1.06393	+
220	1.89418	0.355834	P46777	60S ribosomal protein L5 OS=Homo sapiens OX=9606 GN=RPL5 PE=1 SV=3	RPL5	3.5235	3.73886	3.72335	4.02666	4.0918	3.93474	+
221	0.775385	0.129268	A0A024RBK3	60S ribosomal protein L6 OS=Homo sapiens OX=9606 GN=RPL6 PE=3 SV=1	RPL6	4.20789	4.14883	4.31477	4.26835	4.4679	4.32305
222	0.750653	0.12321	P62424	60S ribosomal protein L7a OS=Homo sapiens OX=9606 GN=RPL7A PE=1 SV=2	RPL7A	3.75605	3.68516	3.87172	3.81934	3.99472	3.8685
223	0.787853	0.0871973	P62917	60S ribosomal protein L8 OS=Homo sapiens OX=9606 GN=RPL8 PE=1 SV=2	RPL8	3.0149	3.12136	3.11535	3.1188	3.24412	3.15029
224	0.550999	0.0748573	P32969	60S ribosomal protein L9 OS=Homo sapiens OX=9606 GN=RPL9 PE=1 SV=1	RPL9	3.05381	3.05944	3.14044	3.07351	3.25684	3.14791
225	0.873708	-0.17971	Q9Y221	60S ribosome subunit biogenesis protein NIP7 homolog OS=Homo sapiens OX=9606 GN=NIP7 PE=1 SV=1	NIP7	1.68696	1.73936	1.98964	1.61067	1.59893	1.66722
226	2.47004	0.425557	A0A1W2PR17	6-phosphofructo-2-kinase/fructose-2,6-bisphosphatase 3 OS=Homo sapiens OX=9606 GN=PFKFB3 PE=1 SV=1	PFKFB3	-3.21572	-3.34935	-3.37018	-2.88796	-2.80173	-2.9689	+
227	3.49238	0.347766	P52209	6-phosphogluconate dehydrogenase, decarboxylating OS=Homo sapiens OX=9606 GN=PGD PE=1 SV=3	PGD	1.65904	1.73792	1.66843	2.06582	2.03595	2.00692	+
228	0.975204	0.129984	O95336	6-phosphogluconolactonase OS=Homo sapiens OX=9606 GN=PGLS PE=1 SV=2	PGLS	-0.425829	-0.254958	-0.419744	-0.22072	-0.290849	-0.19901
229	0.105698	0.0302422	P36639	7,8-dihydro-8-oxoguanine triphosphatase OS=Homo sapiens OX=9606 GN=NUDT1 PE=1 SV=3	NUDT1	-3.56437	-3.31792	-3.50175	-3.41545	-3.56275	-3.31511
230	2.07092	-0.348091	A0A024R5F7	7-dehydrocholesterol reductase isoform 1 OS=Homo sapiens OX=9606 GN=DHCR7 PE=2 SV=1	DHCR7	1.25661	1.12301	1.36714	0.897536	0.87671	0.92824	+
231	0.977068	-0.289774	Q9P2N4	A disintegrin and metalloproteinase with thrombospondin motifs 9 OS=Homo sapiens OX=9606 GN=ADAMTS9 PE=1 SV=4	ADAMTS9	-1.11853	-1.16249	-1.55401	-1.56361	-1.59168	-1.54906	+
232	0.379913	-0.0487875	Q4LE27	ABCA3 variant protein (Fragment) OS=Homo sapiens OX=9606 GN=ABCA3 variant protein PE=2 SV=1	ABCA3	1.25276	1.35245	1.23773	1.17883	1.20684	1.31091
233	2.38167	0.510543	A0A1B0GW23	ABHD14A-ACY1 readthrough (Fragment) OS=Homo sapiens OX=9606 GN=ABHD14A-ACY1 PE=4 SV=1	ABHD14A-ACY1	-0.554889	-0.432431	-0.721045	-0.0204366	-0.0571603	-0.0991384	+
234	1.66769	0.225051	V9HW87	Abhydrolase domain containing 14B, isoform CRA_a OS=Homo sapiens OX=9606 GN=HEL-S-299 PE=2 SV=1	HEL-S-299	-0.367871	-0.231368	-0.422065	-0.0965827	-0.0874565	-0.162114	+
235	1.14485	0.0652792	Q8IZP0	Abl interactor 1 OS=Homo sapiens OX=9606 GN=ABI1 PE=1 SV=4	ABI1	1.00006	1.08451	1.03936	1.11058	1.12355	1.08563
236	0.298	-0.0655631	F8WAL6	Abl interactor 2 OS=Homo sapiens OX=9606 GN=ABI2 PE=1 SV=2	ABI2	-0.355627	-0.119458	-0.407326	-0.37918	-0.358913	-0.341007
237	3.27407	0.441671	A0A2Z4N5U1	AbLIM1 OS=Homo sapiens OX=9606 PE=2 SV=1	-	0.611091	0.649752	0.55319	1.11088	1.02837	0.999801	+
238	2.63969	0.36346	Q86V21	Acetoacetyl-CoA synthetase OS=Homo sapiens OX=9606 GN=AACS PE=1 SV=1	AACS	-0.226197	-0.201451	-0.311793	0.186792	0.117792	0.0463532	+
239	0.832893	-0.0759992	A1L0T0	Acetolactate synthase-like protein OS=Homo sapiens OX=9606 GN=ILVBL PE=1 SV=2	ILVBL	2.84721	2.86404	2.92887	2.77979	2.76074	2.87159
240	1.73617	0.266715	Q59GW6	Acetyl-CoA acetyltransferase, cytosolic variant (Fragment) OS=Homo sapiens OX=9606 PE=2 SV=1	-	-1.69647	-1.66469	-1.58915	-1.32564	-1.318	-1.50652	+
241	0.473391	-0.0746422	P24752	Acetyl-CoA acetyltransferase, mitochondrial OS=Homo sapiens OX=9606 GN=ACAT1 PE=1 SV=1	ACAT1	5.10157	5.19096	4.96745	4.97548	5.01134	5.04924
242	0.565508	-0.0509158	Q13085	Acetyl-CoA carboxylase 1 OS=Homo sapiens OX=9606 GN=ACACA PE=1 SV=2	ACACA	0.779444	0.718378	0.847071	0.749709	0.70162	0.740817
243	1.39925	-0.177295	Q9NUB1	Acetyl-coenzyme A synthetase 2-like, mitochondrial OS=Homo sapiens OX=9606 GN=ACSS1 PE=1 SV=2	ACSS1	1.13318	1.19975	1.00724	0.910075	0.929104	0.96911	+
244	1.97942	0.208167	Q9NR19	Acetyl-coenzyme A synthetase, cytoplasmic OS=Homo sapiens OX=9606 GN=ACSS2 PE=1 SV=1	ACSS2	0.0632203	0.0495062	-0.0291215	0.293742	0.243548	0.170815	+
245	2.5718	-0.309665	O00400	Acetyl-coenzyme A transporter 1 OS=Homo sapiens OX=9606 GN=SLC33A1 PE=1 SV=1	SLC33A1	1.31801	1.20723	1.31562	0.953934	0.930751	1.02719	+
246	1.2839	-0.115099	A0A024R3D8	Acetyltransferase component of pyruvate dehydrogenase complex OS=Homo sapiens OX=9606 GN=DLAT PE=3 SV=1	DLAT	4.39079	4.47219	4.36401	4.26306	4.27173	4.34691
247	1.24331	-0.171387	Q53HS1	Achalasia, adrenocortical insufficiency, alacrimia (Allgrove, triple-A) variant (Fragment) OS=Homo sapiens OX=9606 PE=2 SV=1	-	1.83567	1.85404	1.98704	1.69558	1.66094	1.80607	+
248	1.29971	0.129408	Q13510	Acid ceramidase OS=Homo sapiens OX=9606 GN=ASAH1 PE=1 SV=5	ASAH1	3.21447	3.36362	3.24249	3.38637	3.40477	3.41766
249	0.0907721	-0.0274098	Q59EH3	Acid phosphatase 1 isoform c variant (Fragment) OS=Homo sapiens OX=9606 PE=2 SV=1	-	-2.08616	-1.9889	-2.32239	-2.24197	-2.13406	-2.10366
250	1.32543	0.309241	Q92484	Acid sphingomyelinase-like phosphodiesterase 3a OS=Homo sapiens OX=9606 GN=SMPDL3A PE=1 SV=2	SMPDL3A	-0.584228	-0.294711	-0.639402	-0.152127	-0.218895	-0.219597	+
251	0.06768	0.0103033	B4DW34	Acid sphingomyelinase-like phosphodiesterase OS=Homo sapiens OX=9606 PE=2 SV=1	-	0.382181	0.479524	0.300131	0.416995	0.376814	0.398937
252	1.35351	0.139398	O43427	Acidic fibroblast growth factor intracellular-binding protein OS=Homo sapiens OX=9606 GN=FIBP PE=1 SV=3	FIBP	-0.683749	-0.691952	-0.705403	-0.461156	-0.58284	-0.618916
253	2.00706	0.450436	P39687	Acidic leucine-rich nuclear phosphoprotein 32 family member A OS=Homo sapiens OX=9606 GN=ANP32A PE=1 SV=1	ANP32A	-1.3031	-1.25711	-1.52406	-0.807304	-0.966805	-0.958858	+
254	2.13198	0.448934	Q92688	Acidic leucine-rich nuclear phosphoprotein 32 family member B OS=Homo sapiens OX=9606 GN=ANP32B PE=1 SV=1	ANP32B	1.0554	1.17003	0.948714	1.62255	1.49061	1.40779	+
255	2.23826	0.436296	Q9BTT0	Acidic leucine-rich nuclear phosphoprotein 32 family member E OS=Homo sapiens OX=9606 GN=ANP32E PE=1 SV=1	ANP32E	-2.31938	-2.31051	-2.41774	-1.77083	-1.95137	-2.01655	+
256	3.69073	0.456076	Q4LE36	ACLY variant protein (Fragment) OS=Homo sapiens OX=9606 GN=ACLY variant protein PE=2 SV=1	ACLY	3.74404	3.8005	3.76971	4.28955	4.20116	4.19178	+
257	0.0791235	-0.00884199	Q99798	Aconitate hydratase, mitochondrial OS=Homo sapiens OX=9606 GN=ACO2 PE=1 SV=2	ACO2	5.51314	5.52089	5.40911	5.45232	5.46058	5.50371
258	1.05528	-0.142707	Q71UF1	Aconitate hydratase, mitochondrial OS=Homo sapiens OX=9606 GN=ACO2 PE=3 SV=1	ACO2	-2.05283	-1.98677	-2.16763	-2.14375	-2.22951	-2.26209
259	0.785096	-0.101705	Q13707	ACTA2 protein (Fragment) OS=Homo sapiens OX=9606 GN=ACTA2 PE=3 SV=1	ACTA2	0.254588	0.370057	0.426793	0.18754	0.265155	0.293626
260	2.04965	0.485572	Q8N556	Actin filament-associated protein 1 OS=Homo sapiens OX=9606 GN=AFAP1 PE=1 SV=2	AFAP1	-1.20628	-1.20629	-1.12425	-0.54427	-0.656866	-0.878965	+
261	3.26742	1.05982	Q8TED9	Actin filament-associated protein 1-like 1 OS=Homo sapiens OX=9606 GN=AFAP1L1 PE=1 SV=2	AFAP1L1	-1.26076	-1.54616	-1.25817	-0.212329	-0.315118	-0.358192	+
262	0.79289	-0.235134	A0A2R8Y793	Actin, cytoplasmic 1 (Fragment) OS=Homo sapiens OX=9606 GN=ACTB PE=1 SV=1	ACTB	-2.7939	-3.13207	-3.21191	-3.3258	-3.18448	-3.33299	+
263	0.6869	-0.386115	E7EVS6	Actin, cytoplasmic 1 (Fragment) OS=Homo sapiens OX=9606 GN=ACTB PE=1 SV=8	ACTB	-4.39017	-3.69981	-3.74649	-4.56436	-4.13302	-4.29744	+
264	1.26731	-0.166481	K7EM38	Actin, cytoplasmic 2 (Fragment) OS=Homo sapiens OX=9606 GN=ACTG1 PE=1 SV=1	ACTG1	-2.47798	-2.44991	-2.38563	-2.69453	-2.61448	-2.50396	+
265	2.12552	0.399135	A0A0C4DGA7	Actin-binding LIM protein 3 OS=Homo sapiens OX=9606 GN=ABLIM3 PE=1 SV=1	ABLIM3	-0.500492	-0.66199	-0.46796	-0.0425687	-0.171798	-0.218672	+
266	2.96549	0.503956	A0A0S2Z3G9	Actinin alpha 4 isoform 1 (Fragment) OS=Homo sapiens OX=9606 GN=ACTN4 PE=2 SV=1	ACTN4	6.75726	6.74584	6.62037	7.2815	7.21297	7.14088	+
267	0.658763	-0.0914801	A0A0S2Z3C0	Actinin alpha 4 isoform 3 (Fragment) OS=Homo sapiens OX=9606 GN=ACTN4 PE=2 SV=1	ACTN4	-3.4672	-3.31257	-3.49316	-3.57141	-3.48518	-3.49078
268	2.99573	0.50129	A0A024R694	Actinin, alpha 1, isoform CRA_a OS=Homo sapiens OX=9606 GN=ACTN1 PE=4 SV=1	ACTN1	5.91068	5.87924	5.85932	6.48205	6.38446	6.2866	+
269	0.438317	-0.125037	Q562W2	Actin-like protein (Fragment) OS=Homo sapiens OX=9606 GN=ACT PE=4 SV=1	ACT	-4.60468	-4.46667	-4.42665	-4.84338	-4.5288	-4.50094
270	0.250389	-0.0976571	Q562M5	Actin-like protein (Fragment) OS=Homo sapiens OX=9606 GN=ACT PE=4 SV=1	ACT	-3.77197	-3.26839	-3.5788	-3.73367	-3.5757	-3.60277
271	0.678448	-0.760218	Q562Y8	Actin-like protein (Fragment) OS=Homo sapiens OX=9606 GN=ACT PE=4 SV=1	ACT	-5.00024	-3.4562	-4.9239	-5.11072	-5.16902	-5.38126	+
272	0.835086	-0.117948	Q562M3	Actin-like protein (Fragment) OS=Homo sapiens OX=9606 GN=ACT PE=4 SV=1	ACT	0.126162	0.277785	0.304986	0.0571375	0.121032	0.176922
273	0.85984	-0.728749	Q562L9	Actin-like protein (Fragment) OS=Homo sapiens OX=9606 GN=ACT PE=4 SV=1	ACT	-1.36542	-2.61868	-2.45356	-2.92436	-2.86754	-2.83201	+
274	1.93748	-0.38508	Q562Z4	Actin-like protein (Fragment) OS=Homo sapiens OX=9606 GN=ACT PE=4 SV=1	ACT	0.242611	0.324843	0.33327	-0.247685	0.0169812	-0.0238119	+
275	0.20698	-0.0381002	O96019	Actin-like protein 6A OS=Homo sapiens OX=9606 GN=ACTL6A PE=1 SV=1	ACTL6A	1.52909	1.36864	1.59673	1.44398	1.50398	1.4322
276	0.273566	-0.0171888	P61160	Actin-related protein 2 OS=Homo sapiens OX=9606 GN=ACTR2 PE=1 SV=1	ACTR2	2.95512	2.98966	2.92368	2.92668	2.91859	2.97162
277	0.0580555	-0.00763901	O15144	Actin-related protein 2/3 complex subunit 2 OS=Homo sapiens OX=9606 GN=ARPC2 PE=1 SV=1	ARPC2	3.31478	3.43408	3.38834	3.31645	3.38083	3.417
278	1.92274	-0.142665	B2R4D5	Actin-related protein 2/3 complex subunit 3 OS=Homo sapiens OX=9606 PE=2 SV=1	-	1.77177	1.85059	1.76687	1.62178	1.6549	1.68455	+
279	1.56085	-0.109283	F8WCF6	Actin-related protein 2/3 complex subunit 4 OS=Homo sapiens OX=9606 GN=ARPC4-TTLL3 PE=3 SV=1	ARPC4-TTLL3	2.87923	2.95391	2.92694	2.77792	2.79756	2.85676
280	0.454933	-0.0518386	O15511	Actin-related protein 2/3 complex subunit 5 OS=Homo sapiens OX=9606 GN=ARPC5 PE=1 SV=3	ARPC5	1.43799	1.56862	1.46892	1.38387	1.45341	1.48273
281	0.134906	0.0142018	Q9BPX5	Actin-related protein 2/3 complex subunit 5-like protein OS=Homo sapiens OX=9606 GN=ARPC5L PE=1 SV=1	ARPC5L	1.38443	1.49562	1.41808	1.40649	1.46056	1.4737
282	0.843123	-0.0625731	A4D275	Actin-related protein 2/3 complex subunit OS=Homo sapiens OX=9606 GN=ARPC1B PE=2 SV=1	ARPC1B	2.77561	2.82543	2.73269	2.68053	2.71043	2.75506
283	3.34613	-0.245073	V9HVZ6	Actin-related protein 2/3 complex subunit OS=Homo sapiens OX=9606 GN=HEL-68 PE=2 SV=1	HEL-68	1.26521	1.30575	1.24983	1.00845	1.01685	1.06027	+
284	0.548431	-0.113436	Q9H9F9	Actin-related protein 5 OS=Homo sapiens OX=9606 GN=ACTR5 PE=1 SV=2	ACTR5	-3.3413	-3.49083	-3.38258	-3.64495	-3.5395	-3.37057
285	1.34056	-0.127272	Q9H981	Actin-related protein 8 OS=Homo sapiens OX=9606 GN=ACTR8 PE=1 SV=2	ACTR8	-0.431997	-0.513915	-0.375899	-0.604815	-0.558057	-0.540756
286	2.98806	0.815617	Q59G24	Activated RNA polymerase II transcription cofactor 4 variant (Fragment) OS=Homo sapiens OX=9606 PE=2 SV=1	-	1.97406	2.21183	2.01196	2.94572	2.93839	2.7606	+
287	0.862018	-0.360029	A0A1G4P1I6	Activated tyrosine kinase PDGFRB OS=Homo sapiens OX=9606 GN=NDEL1-PDGFRB PE=2 SV=1	NDEL1-PDGFRB	-5.68992	-5.81507	-5.92642	-5.85417	-6.17337	-6.48396	+
288	0.729971	0.12758	Q8N9N2	Activating signal cointegrator 1 complex subunit 1 OS=Homo sapiens OX=9606 GN=ASCC1 PE=1 SV=1	ASCC1	-3.9365	-3.8748	-3.70482	-3.78381	-3.70423	-3.64534
289	2.13575	0.645904	Q9H1I8	Activating signal cointegrator 1 complex subunit 2 OS=Homo sapiens OX=9606 GN=ASCC2 PE=1 SV=3	ASCC2	-1.59901	-1.78712	-1.59668	-0.860199	-0.952896	-1.23201	+
290	0.886336	0.0493728	Q8N3C0	Activating signal cointegrator 1 complex subunit 3 OS=Homo sapiens OX=9606 GN=ASCC3 PE=1 SV=3	ASCC3	2.70178	2.72163	2.74665	2.77275	2.81164	2.73378
291	0.773128	0.0461928	Q15650	Activating signal cointegrator 1 OS=Homo sapiens OX=9606 GN=TRIP4 PE=1 SV=4	TRIP4	-0.99025	-1.04253	-1.05164	-0.981099	-0.948098	-1.01665
292	1.65981	-0.171426	Q6AZW6	Activating transcription factor 6 beta OS=Homo sapiens OX=9606 GN=ATF6B PE=2 SV=1	ATF6B	-1.54616	-1.59443	-1.51629	-1.8013	-1.70882	-1.66104	+
293	1.93569	0.155339	O95433	Activator of 90 kDa heat shock protein ATPase homolog 1 OS=Homo sapiens OX=9606 GN=AHSA1 PE=1 SV=1	AHSA1	0.497841	0.520397	0.516799	0.732878	0.616159	0.652018	+
294	1.02675	0.102173	A0A1C7CYZ0	Active breakpoint cluster region-related protein OS=Homo sapiens OX=9606 GN=ABR PE=1 SV=1	ABR	-0.118299	-0.0503258	-0.129883	0.0793604	-0.0527223	-0.0186274
295	1.88082	-0.361424	P27037	Activin receptor type-2A OS=Homo sapiens OX=9606 GN=ACVR2A PE=1 SV=1	ACVR2A	-1.52223	-1.35809	-1.56456	-1.9507	-1.82255	-1.7559	+
296	1.26546	-0.18718	I3L505	Acyl carrier protein (Fragment) OS=Homo sapiens OX=9606 GN=NDUFAB1 PE=1 SV=1	NDUFAB1	-2.57335	-2.34726	-2.4253	-2.66881	-2.59816	-2.64049	+
297	1.9875	-0.261842	O14561	Acyl carrier protein, mitochondrial OS=Homo sapiens OX=9606 GN=NDUFAB1 PE=1 SV=3	NDUFAB1	1.94375	2.01433	1.89195	1.59809	1.73043	1.73597	+
298	1.2391	0.223513	C9JIF9	Acylamino-acid-releasing enzyme OS=Homo sapiens OX=9606 GN=APEH PE=1 SV=1	APEH	2.3177	2.37795	2.15824	2.59742	2.51509	2.41193	+
299	3.96759	-0.27766	A0A0S2Z5W7	Acyl-CoA binding domain containing 4 isoform 2 OS=Homo sapiens OX=9606 GN=ACBD4 PE=1 SV=1	ACBD4	-4.43653	-4.47143	-4.44547	-4.74898	-4.7377	-4.69973	+
300	0.424678	-0.0549559	Q6JQN1	Acyl-CoA dehydrogenase family member 10 OS=Homo sapiens OX=9606 GN=ACAD10 PE=1 SV=1	ACAD10	2.71414	2.82555	2.65741	2.63155	2.68421	2.71647
301	0.529084	-0.0397653	Q709F0	Acyl-CoA dehydrogenase family member 11 OS=Homo sapiens OX=9606 GN=ACAD11 PE=1 SV=3	ACAD11	2.73907	2.72945	2.68605	2.6354	2.66679	2.73308
302	3.08408	-0.289504	Q9H845	Acyl-CoA dehydrogenase family member 9, mitochondrial OS=Homo sapiens OX=9606 GN=ACAD9 PE=1 SV=1	ACAD9	4.07026	4.03211	4.0289	3.70849	3.74606	3.80821	+
303	1.28509	-0.141307	A0A0S2Z3P9	Acyl-CoA dehydrogenase short/branched chain isoform 1 (Fragment) OS=Homo sapiens OX=9606 GN=ACADSB PE=2 SV=1	ACADSB	1.86672	1.95332	1.79427	1.68492	1.74269	1.76278
304	1.8597	-0.182253	Q96CM8	Acyl-CoA synthetase family member 2, mitochondrial OS=Homo sapiens OX=9606 GN=ACSF2 PE=1 SV=2	ACSF2	3.03125	3.0771	2.94955	2.80868	2.82124	2.88122	+
305	1.90767	-0.227443	Q4G176	Acyl-CoA synthetase family member 3, mitochondrial OS=Homo sapiens OX=9606 GN=ACSF3 PE=1 SV=3	ACSF3	2.27711	2.30016	2.1506	1.96954	2.02256	2.05344	+
306	1.54745	-0.184566	Q9H6R3	Acyl-CoA synthetase short-chain family member 3, mitochondrial OS=Homo sapiens OX=9606 GN=ACSS3 PE=1 SV=1	ACSS3	1.47488	1.53949	1.35873	1.24733	1.27293	1.29914	+
307	1.03819	-0.201575	A1L172	Acyl-CoA thioesterase 1 OS=Homo sapiens OX=9606 GN=ACOT1 PE=2 SV=1	ACOT1	-1.38459	-1.43401	-1.6604	-1.73327	-1.62835	-1.7221	+
308	1.93948	-0.200928	Q92604	Acyl-CoA:lysophosphatidylglycerol acyltransferase 1 OS=Homo sapiens OX=9606 GN=LPGAT1 PE=1 SV=1	LPGAT1	1.2176	1.29831	1.26787	0.986863	1.07505	1.11909	+
309	3.02913	0.201899	B7Z2R7	Acyl-CoA-binding domain-containing protein 5 OS=Homo sapiens OX=9606 GN=ACBD5 PE=1 SV=1	ACBD5	2.58363	2.53051	2.51981	2.73851	2.73117	2.76996	+
310	1.62409	0.211849	A0A024R3P9	Acyl-Coenzyme A binding domain containing 3, isoform CRA_a OS=Homo sapiens OX=9606 GN=ACBD3 PE=4 SV=1	ACBD3	1.85265	1.84725	1.69937	2.07005	2.00577	1.959	+
311	1.67412	-0.222221	Q5T4U5	Acyl-Coenzyme A dehydrogenase, C-4 to C-12 straight chain, isoform CRA_a OS=Homo sapiens OX=9606 GN=ACADM PE=1 SV=1	ACADM	3.61471	3.72111	3.55512	3.35321	3.39552	3.47555	+
312	0.707082	-0.075007	A0A024R8L7	Acyl-coenzyme A oxidase OS=Homo sapiens OX=9606 GN=ACOX1 PE=3 SV=1	ACOX1	-1.37301	-1.2316	-1.29709	-1.38092	-1.41767	-1.32813
313	1.82118	-0.363334	Q53FZ2	Acyl-coenzyme A synthetase ACSM3, mitochondrial OS=Homo sapiens OX=9606 GN=ACSM3 PE=1 SV=2	ACSM3	1.54117	1.61233	1.33811	1.07685	1.12921	1.19556	+
314	0.650061	-0.143255	Q6NUN0	Acyl-coenzyme A synthetase ACSM5, mitochondrial OS=Homo sapiens OX=9606 GN=ACSM5 PE=1 SV=2	ACSM5	-2.85416	-2.83033	-3.09877	-3.11796	-3.12529	-2.96977
315	0.832569	-0.137706	Q9NPJ3	Acyl-coenzyme A thioesterase 13 OS=Homo sapiens OX=9606 GN=ACOT13 PE=1 SV=1	ACOT13	2.05528	2.27667	2.10526	1.93602	2.02736	2.06071
316	0.101096	-0.0222255	P49753	Acyl-coenzyme A thioesterase 2, mitochondrial OS=Homo sapiens OX=9606 GN=ACOT2 PE=1 SV=6	ACOT2	2.74929	2.94669	2.74161	2.71643	2.79406	2.86042
317	0.353885	0.0584085	Q8N9L9	Acyl-coenzyme A thioesterase 4 OS=Homo sapiens OX=9606 GN=ACOT4 PE=1 SV=2	ACOT4	-2.55285	-2.4008	-2.62038	-2.5048	-2.46619	-2.42781
318	2.10616	-0.222602	O14734	Acyl-coenzyme A thioesterase 8 OS=Homo sapiens OX=9606 GN=ACOT8 PE=1 SV=1	ACOT8	1.42825	1.44664	1.31392	1.13956	1.18336	1.19809	+
319	0.4523	0.203522	H7C5Q2	Acyl-coenzyme A thioesterase 9, mitochondrial (Fragment) OS=Homo sapiens OX=9606 GN=ACOT9 PE=1 SV=1	ACOT9	-4.78456	-5.25185	-5.13299	-4.61288	-4.87056	-5.07539
320	2.56957	-0.175097	Q9Y305	Acyl-coenzyme A thioesterase 9, mitochondrial OS=Homo sapiens OX=9606 GN=ACOT9 PE=1 SV=2	ACOT9	3.60191	3.63049	3.57409	3.3913	3.42648	3.46343	+
321	1.11022	-0.248736	Q5T1C6	Acyl-coenzyme A thioesterase THEM4 OS=Homo sapiens OX=9606 GN=THEM4 PE=1 SV=1	THEM4	-3.06665	-2.71709	-2.9707	-3.17216	-3.1899	-3.13859	+
322	1.78008	-0.168007	Q53H12	Acylglycerol kinase, mitochondrial OS=Homo sapiens OX=9606 GN=AGK PE=1 SV=2	AGK	3.6227	3.65954	3.6383	3.4097	3.45743	3.54939	+
323	0.732075	-0.0730775	U3KQL2	Acylphosphatase OS=Homo sapiens OX=9606 GN=ACYP2 PE=1 SV=1	ACYP2	-1.43318	-1.27628	-1.35445	-1.4234	-1.41953	-1.4402
324	0.447064	-0.0551182	Q6P587	Acylpyruvase FAHD1, mitochondrial OS=Homo sapiens OX=9606 GN=FAHD1 PE=1 SV=2	FAHD1	3.67012	3.81447	3.6696	3.62838	3.65646	3.704
325	2.7409	0.345649	A0A2P9AM60	Acyltransferase 3 OS=Homo sapiens OX=9606 GN=BQ8482_250110 PE=4 SV=1	BQ8482_250110	0.414682	0.269468	0.329616	0.720857	0.680783	0.649075	+
326	0.778865	-0.0791255	O43734	Adapter protein CIKS OS=Homo sapiens OX=9606 GN=TRAF3IP2 PE=1 SV=3	TRAF3IP2	-2.69487	-2.7256	-2.84371	-2.85322	-2.83532	-2.81302
327	1.58853	0.505884	Q8TEY4	Adaptor protein FE65a2 (Fragment) OS=Homo sapiens OX=9606 GN=APBB1 PE=2 SV=1	APBB1	-4.74404	-4.58285	-5.05504	-4.30545	-4.35849	-4.20035	+
328	2.5667	0.259026	Q59EK3	Adaptor-related protein complex 1, mu 1 subunit variant (Fragment) OS=Homo sapiens OX=9606 PE=2 SV=1	-	2.42233	2.51826	2.41513	2.75233	2.68834	2.69213	+
329	1.91581	0.450077	Q5VU08	Adducin 3 (Gamma), isoform CRA_a OS=Homo sapiens OX=9606 GN=ADD3 PE=2 SV=1	ADD3	0.169581	0.499518	0.311378	0.846157	0.7754	0.709151	+
330	2.08359	0.265989	P07741	Adenine phosphoribosyltransferase OS=Homo sapiens OX=9606 GN=APRT PE=1 SV=2	APRT	0.56751	0.685647	0.580992	0.81406	0.951212	0.866844	+
331	0.464703	-0.0493618	A0A224AV41	Adenomatous polyposis coli protein isoform t OS=Homo sapiens OX=9606 GN=APC PE=2 SV=1	APC	-1.83475	-1.82857	-1.73391	-1.86464	-1.78614	-1.89453
332	4.14734	-0.330531	Q8TB61	Adenosine 3'-phospho 5'-phosphosulfate transporter 1 OS=Homo sapiens OX=9606 GN=SLC35B2 PE=1 SV=1	SLC35B2	2.23038	2.18125	2.23561	1.87461	1.87792	1.90312	+
333	0.463911	0.0777948	P00813	Adenosine deaminase OS=Homo sapiens OX=9606 GN=ADA PE=1 SV=3	ADA	-0.783189	-0.763464	-0.986163	-0.786897	-0.772239	-0.740296
334	4.45719	0.306045	Q59EC0	Adenosine deaminase, RNA-specific isoform ADAR-a variant (Fragment) OS=Homo sapiens OX=9606 PE=2 SV=1	-	3.8723	3.90454	3.91408	4.2184	4.20047	4.19019	+
335	2.70091	0.366261	P55263	Adenosine kinase OS=Homo sapiens OX=9606 GN=ADK PE=1 SV=2	ADK	-1.45772	-1.38118	-1.43985	-0.969136	-1.10246	-1.10837	+
336	3.09122	0.417585	P23526	Adenosylhomocysteinase OS=Homo sapiens OX=9606 GN=AHCY PE=1 SV=4	AHCY	1.87477	1.94398	1.81426	2.34704	2.27942	2.25931	+
337	0.251968	0.0270204	A0A024R0A8	Adenosylhomocysteinase OS=Homo sapiens OX=9606 GN=AHCYL1 PE=3 SV=1	AHCYL1	1.99583	1.99706	1.9297	2.07319	1.97286	1.95761
338	2.33095	-0.186047	A0A0A0MSC1	Adenylate cyclase OS=Homo sapiens OX=9606 GN=ADCY3 PE=1 SV=1	ADCY3	0.0321913	-0.0435355	0.0608621	-0.162514	-0.188685	-0.157424	+
339	0.806017	-0.0711182	O43306	Adenylate cyclase type 6 OS=Homo sapiens OX=9606 GN=ADCY6 PE=1 SV=2	ADCY6	0.274679	0.321581	0.345354	0.1725	0.277502	0.278257
340	1.10052	-0.185941	P51828	Adenylate cyclase type 7 OS=Homo sapiens OX=9606 GN=ADCY7 PE=1 SV=1	ADCY7	-2.57048	-2.69464	-2.4253	-2.76952	-2.7608	-2.71792	+
341	1.85682	-0.190878	O60503	Adenylate cyclase type 9 OS=Homo sapiens OX=9606 GN=ADCY9 PE=1 SV=4	ADCY9	-1.3453	-1.39895	-1.4984	-1.59185	-1.621	-1.60243	+
342	1.32731	0.190413	A0A140VK93	Adenylate kinase 2, mitochondrial OS=Homo sapiens OX=9606 GN=AK2 PE=2 SV=1	AK2	4.53402	4.71263	4.4952	4.77849	4.76135	4.77324	+
343	0.140049	0.0362487	P27144	Adenylate kinase 4, mitochondrial OS=Homo sapiens OX=9606 GN=AK4 PE=1 SV=1	AK4	3.7163	3.92748	3.61354	3.75164	3.77754	3.83689
344	1.52772	0.309099	Q5T9B7	Adenylate kinase isoenzyme 1 OS=Homo sapiens OX=9606 GN=AK1 PE=1 SV=1	AK1	0.52005	0.785145	0.504434	0.952661	0.899945	0.884318	+
345	0.632422	0.0521233	Q9Y6K8	Adenylate kinase isoenzyme 5 OS=Homo sapiens OX=9606 GN=AK5 PE=1 SV=2	AK5	-1.84294	-1.93647	-1.86529	-1.83506	-1.86821	-1.78507
346	2.47215	0.29146	A0A0A6YY92	Adenylosuccinate lyase OS=Homo sapiens OX=9606 GN=ADSL PE=1 SV=1	ADSL	-0.811117	-0.708225	-0.804368	-0.424003	-0.487696	-0.53763	+
347	1.24402	0.11013	A0A024R5Q7	Adenylosuccinate synthetase isozyme 2 OS=Homo sapiens OX=9606 GN=ADSS PE=3 SV=1	ADSS	-0.692823	-0.607968	-0.589771	-0.475067	-0.51725	-0.567854
348	0.0173086	0.00589919	P40123	Adenylyl cyclase-associated protein 2 OS=Homo sapiens OX=9606 GN=CAP2 PE=1 SV=1	CAP2	-2.71692	-2.80831	-2.91315	-2.61677	-2.86104	-2.94287
349	3.72668	0.385389	B2RDY9	Adenylyl cyclase-associated protein OS=Homo sapiens OX=9606 PE=2 SV=1	-	3.52428	3.50569	3.5213	3.95185	3.90252	3.85307	+
350	0.146768	-0.0117073	Q8IWK6	Adhesion G protein-coupled receptor A3 OS=Homo sapiens OX=9606 GN=ADGRA3 PE=1 SV=2	ADGRA3	-0.193955	-0.152609	-0.234135	-0.186967	-0.241387	-0.187468
351	0.790207	0.176237	M0R0K5	Adhesion G protein-coupled receptor E2 OS=Homo sapiens OX=9606 GN=ADGRE2 PE=1 SV=1	ADGRE2	-3.40285	-3.28297	-3.62361	-3.24643	-3.22472	-3.30957
352	0.57417	-0.059018	O95490	Adhesion G protein-coupled receptor L2 OS=Homo sapiens OX=9606 GN=ADGRL2 PE=1 SV=2	ADGRL2	-0.110739	-0.0583818	0.00897642	-0.136859	-0.147383	-0.0529571
353	6.16896	-0.674474	Q9Y653	Adhesion G-protein coupled receptor G1 OS=Homo sapiens OX=9606 GN=ADGRG1 PE=1 SV=2	ADGRG1	1.00313	1.00393	0.967441	0.313949	0.314336	0.322788	+
354	0.935079	-0.197443	Q86SQ4	Adhesion G-protein coupled receptor G6 OS=Homo sapiens OX=9606 GN=ADGRG6 PE=1 SV=3	ADGRG6	-0.846526	-0.943119	-0.6123	-1.01802	-0.986545	-0.989707	+
355	0.5212	-0.142079	Q8IUX7	Adipocyte enhancer-binding protein 1 OS=Homo sapiens OX=9606 GN=AEBP1 PE=1 SV=1	AEBP1	-3.97462	-4.07035	-4.34933	-4.22197	-4.24323	-4.35533
356	1.04337	-0.0694521	Q9HDC9	Adipocyte plasma membrane-associated protein OS=Homo sapiens OX=9606 GN=APMAP PE=1 SV=2	APMAP	4.34015	4.35952	4.38103	4.25556	4.26858	4.3482
357	0.900107	-0.135816	Q96A54	Adiponectin receptor protein 1 OS=Homo sapiens OX=9606 GN=ADIPOR1 PE=1 SV=1	ADIPOR1	-4.08548	-4.14823	-4.08872	-4.13188	-4.3646	-4.23339
358	1.30123	-0.20349	Q59EI9	ADP,ATP carrier protein, liver isoform T2 variant (Fragment) OS=Homo sapiens OX=9606 PE=2 SV=1	-	5.9714	6.14802	6.09307	5.8141	5.8177	5.97021	+
359	1.46588	-0.143978	Q9BRR6	ADP-dependent glucokinase OS=Homo sapiens OX=9606 GN=ADPGK PE=1 SV=1	ADPGK	1.58057	1.65176	1.64011	1.41337	1.47581	1.55133	+
360	1.3189	-0.0514301	A6NC48	ADP-ribosyl cyclase/cyclic ADP-ribose hydrolase 2 OS=Homo sapiens OX=9606 GN=BST1 PE=1 SV=1	BST1	-0.939676	-0.87933	-0.899059	-0.965239	-0.956361	-0.950756
361	2.50849	0.150684	A0A024R3Q3	ADP-ribosylation factor 1, isoform CRA_a OS=Homo sapiens OX=9606 GN=ARF1 PE=3 SV=1	ARF1	1.0795	1.1351	1.07461	1.2717	1.24433	1.22523	+
362	2.2457	0.228572	P18085	ADP-ribosylation factor 4 OS=Homo sapiens OX=9606 GN=ARF4 PE=1 SV=3	ARF4	2.9603	3.08835	2.96655	3.24734	3.22287	3.23072	+
363	0.557349	0.0537229	A4D0Z3	ADP-ribosylation factor 5 OS=Homo sapiens OX=9606 GN=ARF5 PE=2 SV=1	ARF5	0.248187	0.356154	0.232633	0.356377	0.297798	0.343967
364	0.623683	0.0928987	P62330	ADP-ribosylation factor 6 OS=Homo sapiens OX=9606 GN=ARF6 PE=1 SV=2	ARF6	2.03515	2.19415	2.09998	2.29783	2.17185	2.1383
365	2.56018	0.603356	Q53F62	ADP-ribosylation factor GTPase activating protein 1 isoform a variant (Fragment) OS=Homo sapiens OX=9606 PE=2 SV=1	-	1.19872	1.19201	0.982375	1.82395	1.73533	1.62389	+
366	0.73026	0.124002	Q9NP61	ADP-ribosylation factor GTPase-activating protein 3 OS=Homo sapiens OX=9606 GN=ARFGAP3 PE=1 SV=1	ARFGAP3	-0.13927	-0.0409838	-0.256622	0.0706737	-0.0779868	-0.0575573
367	1.02373	-0.204691	A0A024R7X0	ADP-ribosylation factor guanine nucleotide-exchange factor 1(Brefeldin A-inhibited), isoform CRA_a OS=Homo sapiens OX=9606 GN=ARFGEF1 PE=4 SV=1	ARFGEF1	1.78056	1.69688	2.00657	1.59235	1.63163	1.64596	+
368	2.10946	-0.285264	B7ZKY8	ADP-ribosylation factor related protein 1 OS=Homo sapiens OX=9606 GN=ARFRP1 PE=2 SV=1	ARFRP1	1.13794	1.01503	1.18127	0.788696	0.806376	0.883376	+
369	1.78118	-0.215274	Q53YD8	ADP-ribosylation factor-like 2 OS=Homo sapiens OX=9606 GN=hCG_23373 PE=2 SV=1	hCG_23373	0.177245	0.248636	0.0697706	-0.0751521	-0.0218267	-0.0531925	+
370	0.43055	-0.0444252	A0A024R977	ADP-ribosylation factor-like 8A, isoform CRA_a OS=Homo sapiens OX=9606 GN=ARL8A PE=3 SV=1	ARL8A	2.89848	3.03272	2.93223	2.91042	2.87878	2.94096
371	0.864679	-0.103099	P40616	ADP-ribosylation factor-like protein 1 OS=Homo sapiens OX=9606 GN=ARL1 PE=1 SV=1	ARL1	1.87703	1.98594	1.96815	1.75622	1.86108	1.90453
372	1.01567	-0.11535	Q8N8L6	ADP-ribosylation factor-like protein 10 OS=Homo sapiens OX=9606 GN=ARL10 PE=2 SV=1	ARL10	-1.07692	-1.07846	-1.23527	-1.24079	-1.26311	-1.2328
373	1.09071	-0.156356	A0A087WUW9	ADP-ribosylation factor-like protein 15 OS=Homo sapiens OX=9606 GN=ARL15 PE=1 SV=1	ARL15	-0.812272	-0.756897	-0.887178	-1.08524	-0.936266	-0.903913
374	0.328416	0.0430968	Q9Y2Y0	ADP-ribosylation factor-like protein 2-binding protein OS=Homo sapiens OX=9606 GN=ARL2BP PE=1 SV=1	ARL2BP	-3.90821	-3.76407	-3.85545	-3.86017	-3.79492	-3.74335
375	2.78844	0.272708	P36405	ADP-ribosylation factor-like protein 3 OS=Homo sapiens OX=9606 GN=ARL3 PE=1 SV=2	ARL3	-1.0668	-1.13812	-1.13564	-0.803638	-0.824577	-0.894218	+
376	2.52843	-0.224989	P56559	ADP-ribosylation factor-like protein 4C OS=Homo sapiens OX=9606 GN=ARL4C PE=1 SV=1	ARL4C	-1.37719	-1.43052	-1.36112	-1.60907	-1.56941	-1.66531	+
377	2.42283	-0.262733	Q96KC2	ADP-ribosylation factor-like protein 5B OS=Homo sapiens OX=9606 GN=ARL5B PE=1 SV=1	ARL5B	-3.39976	-3.5425	-3.51038	-3.75494	-3.73956	-3.74634	+
378	0.232343	-0.0443932	Q9H0F7	ADP-ribosylation factor-like protein 6 OS=Homo sapiens OX=9606 GN=ARL6 PE=1 SV=1	ARL6	-5.47791	-5.3712	-5.55024	-5.43486	-5.48231	-5.61536
379	0.178843	-0.170837	F8WCT1	ADP-ribosylation factor-like protein 6-interacting protein 4 OS=Homo sapiens OX=9606 GN=ARL6IP4 PE=1 SV=1	ARL6IP4	-2.82508	-3.81006	-3.97333	-3.61094	-3.70423	-3.80581
380	1.95193	0.594939	Q66PJ3	ADP-ribosylation factor-like protein 6-interacting protein 4 OS=Homo sapiens OX=9606 GN=ARL6IP4 PE=1 SV=2	ARL6IP4	-0.590564	-0.419694	-0.867261	0.0223705	-0.0411222	-0.0739514	+
381	1.87132	0.26919	A6NFX8	ADP-sugar pyrophosphatase OS=Homo sapiens OX=9606 GN=NUDT5 PE=1 SV=1	NUDT5	-0.927087	-0.834664	-1.01064	-0.581575	-0.711773	-0.671475	+
382	0.619136	-0.145361	P10109	Adrenodoxin, mitochondrial OS=Homo sapiens OX=9606 GN=FDX1 PE=1 SV=1	FDX1	1.46065	1.52398	1.21097	1.16506	1.31091	1.28355
383	0.0737955	0.0144459	Q9Y6U3	Adseverin OS=Homo sapiens OX=9606 GN=SCIN PE=1 SV=4	SCIN	4.30031	4.35492	4.16783	4.22086	4.28479	4.36075
384	0.758549	0.15803	Q6FGF7	AF1Q protein (Fragment) OS=Homo sapiens OX=9606 GN=AF1Q PE=2 SV=1	AF1Q	-5.56559	-5.46766	-5.36861	-5.46275	-5.21981	-5.24522
385	0.722128	0.118823	Q9UHB7	AF4/FMR2 family member 4 OS=Homo sapiens OX=9606 GN=AFF4 PE=1 SV=1	AFF4	-4.5713	-4.60099	-4.47657	-4.41204	-4.3283	-4.55205
386	1.45775	0.120877	J3KN01	Afadin OS=Homo sapiens OX=9606 GN=AFDN PE=1 SV=1	AFDN	1.7824	1.81197	1.85182	2.00136	1.89629	1.91118
387	2.17972	-0.283144	Q8WV93	AFG1-like ATPase OS=Homo sapiens OX=9606 GN=AFG1L PE=1 SV=2	AFG1L	0.55874	0.661841	0.516202	0.230027	0.317896	0.339428	+
388	0.208784	-0.0204724	O43488	Aflatoxin B1 aldehyde reductase member 2 OS=Homo sapiens OX=9606 GN=AKR7A2 PE=1 SV=3	AKR7A2	1.70787	1.70905	1.61145	1.61817	1.68591	1.66288
389	0.389734	0.0451606	Q6ULP2	Aftiphilin OS=Homo sapiens OX=9606 GN=AFTPH PE=1 SV=3	AFTPH	-2.16859	-2.19615	-2.1848	-2.0716	-2.11072	-2.23173
390	1.44366	-0.180507	A0A024QZ78	Agmatine ureohydrolase (Agmatinase), isoform CRA_a OS=Homo sapiens OX=9606 GN=AGMAT PE=3 SV=1	AGMAT	-1.58954	-1.51568	-1.62383	-1.85395	-1.71077	-1.70586	+
391	0.249336	-0.0454943	Q4JM47	AGR2 OS=Homo sapiens OX=9606 GN=AGR2 PE=4 SV=1	AGR2	-2.76339	-2.55282	-2.65141	-2.77746	-2.67846	-2.64819
392	2.13265	0.114963	O00468	Agrin OS=Homo sapiens OX=9606 GN=AGRN PE=1 SV=6	AGRN	3.04516	3.05484	3.08682	3.18383	3.14133	3.20655
393	1.07327	-0.0939433	D7RF68	AGTRAP-BRAF fusion protein OS=Homo sapiens OX=9606 PE=2 SV=1	-	0.753533	0.872425	0.77353	0.671621	0.710972	0.735065
394	2.4238	0.229542	A0A2X0SF55	AKAP13 (Fragment) OS=Homo sapiens OX=9606 GN=AKAP13 PE=4 SV=1	AKAP13	1.7902	1.71208	1.77581	1.93486	2.03595	1.99591	+
395	0.666874	0.0879334	Q02952	A-kinase anchor protein 12 OS=Homo sapiens OX=9606 GN=AKAP12 PE=1 SV=4	AKAP12	4.12721	4.04149	4.241	4.24834	4.19577	4.22939
396	0.121983	0.0287626	Q02040	A-kinase anchor protein 17A OS=Homo sapiens OX=9606 GN=AKAP17A PE=1 SV=2	AKAP17A	1.48151	1.34157	1.63671	1.53646	1.49426	1.51535
397	2.02359	-0.106024	P24588	A-kinase anchor protein 5 OS=Homo sapiens OX=9606 GN=AKAP5 PE=1 SV=3	AKAP5	-1.68847	-1.62697	-1.65698	-1.73537	-1.77931	-1.7758
398	0.124618	0.0203974	Q9P0M2	A-kinase anchor protein 7 isoform gamma OS=Homo sapiens OX=9606 GN=AKAP7 PE=1 SV=2	AKAP7	-0.974054	-0.88907	-1.07521	-1.01039	-0.9234	-0.94335
399	0.136843	-0.0164456	O43823	A-kinase anchor protein 8 OS=Homo sapiens OX=9606 GN=AKAP8 PE=1 SV=1	AKAP8	1.08718	1.03713	1.18389	1.06823	1.0855	1.10513
400	2.11273	0.110492	Q9ULX6	A-kinase anchor protein 8-like OS=Homo sapiens OX=9606 GN=AKAP8L PE=1 SV=4	AKAP8L	1.30118	1.30132	1.27981	1.43482	1.36396	1.41501
401	4.00137	0.32132	A0A0A0MRF6	A-kinase anchor protein 9 OS=Homo sapiens OX=9606 GN=AKAP9 PE=1 SV=1	AKAP9	1.00867	0.942865	0.980544	1.31017	1.30245	1.28341	+
402	2.5212	0.308252	A0A024QZF6	AKT1 substrate 1 (Proline-rich), isoform CRA_a OS=Homo sapiens OX=9606 GN=AKT1S1 PE=4 SV=1	AKT1S1	-2.27829	-2.22755	-2.3105	-1.91295	-1.93268	-2.04594	+
403	2.98132	0.299058	P49588	Alanine--tRNA ligase, cytoplasmic OS=Homo sapiens OX=9606 GN=AARS PE=1 SV=2	AARS	2.53984	2.56425	2.48831	2.88192	2.81668	2.79097	+
404	2.07635	-0.142435	Q5JTZ9	Alanine--tRNA ligase, mitochondrial OS=Homo sapiens OX=9606 GN=AARS2 PE=1 SV=1	AARS2	2.88504	2.89477	2.82538	2.70965	2.70274	2.7655	+
405	1.47865	0.237581	P14550	Alcohol dehydrogenase [NADP(+)] OS=Homo sapiens OX=9606 GN=AKR1A1 PE=1 SV=3	AKR1A1	0.846727	0.947921	0.714167	1.11955	1.0875	1.01451	+
406	1.00095	-0.171734	X5D299	Aldehyde dehydrogenase 5 family member A1 isoform A (Fragment) OS=Homo sapiens OX=9606 GN=ALDH5A1 PE=2 SV=1	ALDH5A1	2.83296	2.87199	2.63236	2.55212	2.61023	2.65976
407	3.26813	0.318375	Q8IZ83	Aldehyde dehydrogenase family 16 member A1 OS=Homo sapiens OX=9606 GN=ALDH16A1 PE=1 SV=2	ALDH16A1	-0.159829	-0.145441	-0.122195	0.180698	0.224461	0.122501	+
408	0.312506	0.0655302	P43353	Aldehyde dehydrogenase family 3 member B1 OS=Homo sapiens OX=9606 GN=ALDH3B1 PE=1 SV=1	ALDH3B1	0.0154124	0.0646577	-0.212247	0.0248817	0.0334723	0.00605998
409	1.83648	-0.195405	P30837	Aldehyde dehydrogenase X, mitochondrial OS=Homo sapiens OX=9606 GN=ALDH1B1 PE=1 SV=3	ALDH1B1	4.19422	4.30388	4.30482	4.03124	4.05486	4.1306	+
410	0.209811	-0.0267192	P05091	Aldehyde dehydrogenase, mitochondrial OS=Homo sapiens OX=9606 GN=ALDH2 PE=1 SV=2	ALDH2	3.48036	3.56114	3.40152	3.43545	3.43791	3.48951
411	0.181996	0.0464338	Q04828	Aldo-keto reductase family 1 member C1 OS=Homo sapiens OX=9606 GN=AKR1C1 PE=1 SV=1	AKR1C1	-2.09841	-1.85519	-1.86885	-2.00628	-1.8545	-1.82237
412	1.24903	0.292861	A0A0A0MSS8	Aldo-keto reductase family 1 member C3 OS=Homo sapiens OX=9606 GN=AKR1C3 PE=1 SV=1	AKR1C3	0.867462	1.20092	0.878679	1.24964	1.28802	1.28799	+
413	0.00176858	-0.000557582	P15121	Aldose reductase OS=Homo sapiens OX=9606 GN=AKR1B1 PE=1 SV=3	AKR1B1	2.76008	2.94322	2.59484	2.80106	2.72654	2.76887
414	1.13594	-0.155675	O00116	Alkyldihydroxyacetonephosphate synthase, peroxisomal OS=Homo sapiens OX=9606 GN=AGPS PE=1 SV=1	AGPS	3.92949	3.99268	4.1021	3.80701	3.81777	3.93246
415	1.5027	0.236996	Q7Z6M3	Allergin-1 OS=Homo sapiens OX=9606 GN=MILR1 PE=1 SV=2	MILR1	-2.99608	-3.152	-2.94875	-2.73891	-2.87117	-2.77576	+
416	1.07963	0.205359	Q9BQI0	Allograft inflammatory factor 1-like OS=Homo sapiens OX=9606 GN=AIF1L PE=1 SV=1	AIF1L	2.24622	2.43595	2.14472	2.44542	2.5332	2.46435	+
417	2.03578	-0.252095	Q6NUM9	All-trans-retinol 13,14-reductase OS=Homo sapiens OX=9606 GN=RETSAT PE=1 SV=2	RETSAT	3.3295	3.26133	3.42612	3.06039	3.06556	3.13471	+
418	0.50131	-0.200251	A0A0S2Z5J1	Alpha 14-galactosyltransferase isoform 1 (Fragment) OS=Homo sapiens OX=9606 GN=A4GALT PE=2 SV=1	A4GALT	-2.48658	-2.90086	-3.06295	-3.03857	-3.05848	-2.95409
419	1.75561	0.366126	C3VMY8	Alpha B crystallin OS=Homo sapiens OX=9606 GN=CRYAB PE=2 SV=1	CRYAB	3.26248	3.39551	3.08746	3.62269	3.66089	3.56026	+
420	0.311126	-0.0142322	B2RC53	Alpha-(1,3)-fucosyltransferase OS=Homo sapiens OX=9606 PE=2 SV=1	-	-2.02687	-1.98464	-1.97575	-2.00205	-2.02987	-1.99803
421	2.46144	-0.336445	A8K8P8	Alpha-(1,6)-fucosyltransferase OS=Homo sapiens OX=9606 PE=2 SV=1	-	2.74616	2.61901	2.73803	2.31505	2.34532	2.4335	+
422	1.80114	-0.183565	Q96GS6	Alpha/beta hydrolase domain-containing protein 17A OS=Homo sapiens OX=9606 GN=ABHD17A PE=1 SV=1	ABHD17A	-3.98703	-3.91153	-3.88082	-4.05238	-4.16645	-4.11125	+
423	0.519604	-0.0445395	Q5VST6	Alpha/beta hydrolase domain-containing protein 17B OS=Homo sapiens OX=9606 GN=ABHD17B PE=1 SV=1	ABHD17B	0.296953	0.269208	0.266648	0.161975	0.281982	0.255234
424	2.17773	-0.302921	Q6PCB6	Alpha/beta hydrolase domain-containing protein 17C OS=Homo sapiens OX=9606 GN=ABHD17C PE=1 SV=2	ABHD17C	-5.65907	-5.63894	-5.70609	-6.0807	-5.9245	-5.90768	+
425	2.24236	-0.120986	Q9H553	Alpha-1,3/1,6-mannosyltransferase ALG2 OS=Homo sapiens OX=9606 GN=ALG2 PE=1 SV=1	ALG2	1.80254	1.81856	1.86333	1.68428	1.7074	1.72979	+
426	1.95309	-0.153649	A2A2G4	Alpha-1,3-glucosyltransferase OS=Homo sapiens OX=9606 GN=ALG6 PE=1 SV=1	ALG6	0.753964	0.789116	0.780741	0.586134	0.590306	0.686434	+
427	2.11281	-0.252641	A0A024R5K5	Alpha-1,3-glucosyltransferase OS=Homo sapiens OX=9606 GN=ALG8 PE=2 SV=1	ALG8	-0.968327	-1.10323	-1.0636	-1.35866	-1.25337	-1.28105	+
428	2.63108	-0.336463	Q9UQ53	Alpha-1,3-mannosyl-glycoprotein 4-beta-N-acetylglucosaminyltransferase B OS=Homo sapiens OX=9606 GN=MGAT4B PE=1 SV=1	MGAT4B	1.90358	1.91307	1.99187	1.54928	1.57091	1.67894	+
429	2.71747	0.295548	Q59GM9	Alpha-1,4 glucan phosphorylase (Fragment) OS=Homo sapiens OX=9606 PE=2 SV=1	-	3.33925	3.39761	3.27144	3.62037	3.66722	3.60735	+
430	0.344738	0.0536802	A0A0M4FEM1	Alpha-1,4 glucan phosphorylase OS=Homo sapiens OX=9606 GN=PYGM PE=3 SV=1	PYGM	-2.94593	-2.93335	-3.09042	-2.86163	-2.94718	-2.99986
431	1.84132	0.194774	B2R825	Alpha-1,4 glucan phosphorylase OS=Homo sapiens OX=9606 PE=2 SV=1	-	1.07131	1.1599	1.00565	1.26996	1.30105	1.25017	+
432	0.848946	-0.281769	Q09328	Alpha-1,6-mannosylglycoprotein 6-beta-N-acetylglucosaminyltransferase A OS=Homo sapiens OX=9606 GN=MGAT5 PE=1 SV=1	MGAT5	-3.84196	-4.34597	-4.06307	-4.36103	-4.28128	-4.454	+
433	0.41986	-0.0642972	P01009	Alpha-1-antitrypsin OS=Homo sapiens OX=9606 GN=SERPINA1 PE=1 SV=3	SERPINA1	2.8485	2.95572	2.73378	2.80624	2.77233	2.76654
434	0.277751	0.139978	Q13424	Alpha-1-syntrophin OS=Homo sapiens OX=9606 GN=SNTA1 PE=1 SV=1	SNTA1	-4.42586	-4.24473	-3.85388	-3.91023	-4.25833	-3.93598
435	0.175288	-0.0164674	P01023	Alpha-2-macroglobulin OS=Homo sapiens OX=9606 GN=A2M PE=1 SV=3	A2M	0.741782	0.776621	0.658588	0.717803	0.69633	0.713455
436	2.85375	0.187294	H9KV75	Alpha-actinin-1 OS=Homo sapiens OX=9606 GN=ACTN1 PE=1 SV=1	ACTN1	-1.06878	-1.0238	-1.07979	-0.839219	-0.895418	-0.87585	+
437	1.16931	0.176839	K7EJH8	Alpha-actinin-4 (Fragment) OS=Homo sapiens OX=9606 GN=ACTN4 PE=1 SV=1	ACTN4	-2.11242	-2.24478	-2.30245	-1.95722	-2.09834	-2.07357	+
438	3.18726	0.476128	P35611	Alpha-adducin OS=Homo sapiens OX=9606 GN=ADD1 PE=1 SV=2	ADD1	1.76342	1.86762	1.85489	2.37562	2.28762	2.25106	+
439	0.99536	-0.0885305	A0A1B0GW77	Alpha-aminoadipic semialdehyde dehydrogenase OS=Homo sapiens OX=9606 GN=ALDH7A1 PE=1 SV=1	ALDH7A1	4.04717	4.09039	3.95963	3.91948	3.93772	3.97439
440	1.19747	-0.123559	Q9UDR5	Alpha-aminoadipic semialdehyde synthase, mitochondrial OS=Homo sapiens OX=9606 GN=AASS PE=1 SV=1	AASS	3.36477	3.38006	3.24549	3.17365	3.19443	3.25156
441	0.0769419	-0.00566053	P61163	Alpha-centractin OS=Homo sapiens OX=9606 GN=ACTR1A PE=1 SV=1	ACTR1A	2.00544	2.00365	2.08132	2.03063	2.0255	2.0173
442	2.45674	0.370271	Q5T5H1	Alpha-endosulfine OS=Homo sapiens OX=9606 GN=ENSA PE=1 SV=1	ENSA	-1.81751	-1.8278	-1.90497	-1.52771	-1.37352	-1.53823	+
443	3.58247	0.832205	P06733	Alpha-enolase OS=Homo sapiens OX=9606 GN=ENO1 PE=1 SV=2	ENO1	4.8088	4.955	4.76981	5.74906	5.66449	5.61667	+
444	0.186586	-0.032432	P06280	Alpha-galactosidase A OS=Homo sapiens OX=9606 GN=GLA PE=1 SV=1	GLA	-1.24274	-1.07619	-1.04424	-1.17601	-1.10374	-1.18072
445	2.4786	0.461123	Q16352	Alpha-internexin OS=Homo sapiens OX=9606 GN=INA PE=1 SV=2	INA	1.02658	0.830803	1.06818	1.44978	1.43822	1.42094	+
446	2.27208	-0.172515	Q9BT30	Alpha-ketoglutarate-dependent dioxygenase alkB homolog 7, mitochondrial OS=Homo sapiens OX=9606 GN=ALKBH7 PE=1 SV=1	ALKBH7	-0.576662	-0.537173	-0.505019	-0.759124	-0.692221	-0.685054	+
447	0.215079	-0.0324228	Q59E90	Alpha-mannosidase (Fragment) OS=Homo sapiens OX=9606 PE=2 SV=1	-	-2.18462	-2.09248	-2.27961	-2.1853	-2.26151	-2.20716
448	2.03563	-0.280745	Q16706	Alpha-mannosidase 2 OS=Homo sapiens OX=9606 GN=MAN2A1 PE=1 SV=2	MAN2A1	3.66386	3.57494	3.73285	3.35368	3.32475	3.45098	+
449	1.96967	-0.4319	P49641	Alpha-mannosidase 2x OS=Homo sapiens OX=9606 GN=MAN2A2 PE=2 SV=3	MAN2A2	0.433908	0.384304	0.671232	0.0260311	0.0304248	0.137288	+
450	1.18069	0.108652	B4E0K9	Alpha-mannosidase OS=Homo sapiens OX=9606 PE=2 SV=1	-	2.13714	2.27013	2.15881	2.32341	2.28815	2.28048
451	0.424766	0.0809975	Q53GV0	Alpha-methylacyl-CoA racemase isoform 1 variant (Fragment) OS=Homo sapiens OX=9606 PE=2 SV=1	-	3.39889	3.56003	3.286	3.47305	3.48468	3.53018
452	1.54185	0.164969	P17050	Alpha-N-acetylgalactosaminidase OS=Homo sapiens OX=9606 GN=NAGA PE=1 SV=2	NAGA	0.322769	0.420516	0.268869	0.519664	0.527834	0.459564	+
453	0.594178	0.0803295	P54802	Alpha-N-acetylglucosaminidase OS=Homo sapiens OX=9606 GN=NAGLU PE=1 SV=2	NAGLU	2.06291	2.26546	2.11929	2.226	2.23605	2.2266
454	0.779095	-0.153604	Q9H4F1	Alpha-N-acetyl-neuraminyl-2,3-beta-galactosyl-1,3-N-acetyl-galactosaminide alpha-2,6-sialyltransferase OS=Homo sapiens OX=9606 GN=ST6GALNAC4 PE=2 SV=2	ST6GALNAC4	-3.53576	-3.6013	-3.38371	-3.78819	-3.60678	-3.58661
455	1.76836	0.108304	J3KNQ4	Alpha-parvin OS=Homo sapiens OX=9606 GN=PARVA PE=1 SV=1	PARVA	0.832833	0.866863	0.786681	0.963748	0.912744	0.934797
456	0.362614	-0.108414	Q96QP1	Alpha-protein kinase 1 OS=Homo sapiens OX=9606 GN=ALPK1 PE=1 SV=3	ALPK1	-4.58789	-4.33726	-4.72114	-4.61288	-4.76439	-4.59426
457	1.30154	0.158546	P54920	Alpha-soluble NSF attachment protein OS=Homo sapiens OX=9606 GN=NAPA PE=1 SV=3	NAPA	3.36225	3.52479	3.36637	3.56884	3.54628	3.61392	+
458	1.10974	-0.0921728	P40222	Alpha-taxilin OS=Homo sapiens OX=9606 GN=TXLNA PE=1 SV=3	TXLNA	0.422281	0.397378	0.4656	0.315749	0.4019	0.291091
459	0.624587	0.129566	Q60I27	ALS2 C-terminal-like protein OS=Homo sapiens OX=9606 GN=ALS2CL PE=1 SV=1	ALS2CL	-6.21218	-6.17714	-6.3106	-6.10986	-6.24668	-5.95469
460	0.218515	-0.0707281	L0R588	Alternative protein C11orf48 OS=Homo sapiens OX=9606 GN=C11orf48 PE=4 SV=1	C11orf48	0.444768	0.294443	0.709612	0.386062	0.479668	0.370909
461	3.29166	-0.475814	L0R6D7	Alternative protein C1orf212 OS=Homo sapiens OX=9606 GN=C1orf212 PE=4 SV=1	C1orf212	1.22671	1.18035	1.25819	0.666443	0.771793	0.79958	+
462	1.19851	0.408809	L0R849	Alternative protein EDARADD OS=Homo sapiens OX=9606 GN=EDARADD PE=3 SV=1	EDARADD	-4.2882	-4.18293	-4.55869	-3.82223	-3.81711	-4.16405	+
463	2.93111	-0.296289	Q9HB66	Alternative protein MKKS OS=Homo sapiens OX=9606 GN=MKKS PE=1 SV=1	MKKS	-1.29101	-1.32831	-1.41014	-1.65105	-1.64037	-1.62691	+
464	1.24205	0.212922	L0R512	Alternative protein NCAM2 OS=Homo sapiens OX=9606 GN=NCAM2 PE=4 SV=1	NCAM2	-1.1124	-1.00207	-1.22941	-0.939658	-0.809006	-0.956445	+
465	2.62324	0.29099	A8K4H7	Amidophosphoribosyltransferase OS=Homo sapiens OX=9606 GN=PPAT PE=2 SV=1	PPAT	-0.179109	-0.0853356	-0.199868	0.169568	0.148878	0.0902102	+
466	0.863841	-0.10383	P21397	Amine oxidase [flavin-containing] A OS=Homo sapiens OX=9606 GN=MAOA PE=1 SV=1	MAOA	4.56779	4.58774	4.44285	4.38569	4.40812	4.49307
467	1.30381	-0.151862	P27338	Amine oxidase [flavin-containing] B OS=Homo sapiens OX=9606 GN=MAOB PE=1 SV=3	MAOB	3.01811	3.09187	2.95017	2.81119	2.85827	2.9351	+
468	0.712899	0.054865	A2RRH1	Amine oxidase OS=Homo sapiens OX=9606 GN=IL4I1 PE=2 SV=1	IL4I1	0.955757	1.03395	0.922741	1.0406	1.03496	1.00148
469	0.00620541	0.00101884	B2R7K1	Amino acid transporter OS=Homo sapiens OX=9606 PE=2 SV=1	-	-1.93593	-2.09156	-2.04525	-2.03921	-1.96914	-2.06133
470	1.79595	0.231039	Q12904	Aminoacyl tRNA synthase complex-interacting multifunctional protein 1 OS=Homo sapiens OX=9606 GN=AIMP1 PE=1 SV=2	AIMP1	2.5966	2.58953	2.74922	2.84104	2.92359	2.86384	+
471	0.130032	0.0321972	F8W950	Aminoacyl tRNA synthase complex-interacting multifunctional protein 2 OS=Homo sapiens OX=9606 GN=AIMP2 PE=1 SV=1	AIMP2	-5.2321	-4.97026	-5.14832	-5.11072	-4.99145	-5.15192
472	2.4189	0.164965	Q59E93	Aminopeptidase (Fragment) OS=Homo sapiens OX=9606 PE=2 SV=1	-	5.73711	5.80772	5.80352	5.95259	5.91966	5.97099	+
473	2.18621	0.387134	Q9H4A4	Aminopeptidase B OS=Homo sapiens OX=9606 GN=RNPEP PE=1 SV=2	RNPEP	0.0530428	0.128497	-0.091037	0.48293	0.415341	0.353633	+
474	0.632728	0.0946013	B0BCY7	Aminopeptidase OS=Homo sapiens OX=9606 GN=ENPEP PE=2 SV=1	ENPEP	4.19827	4.20557	4.00173	4.21626	4.22616	4.24695
475	0.160276	0.0207683	B2R769	Aminopeptidase OS=Homo sapiens OX=9606 PE=2 SV=1	-	4.08382	4.10512	4.17623	4.21943	4.12185	4.08621
476	2.56854	0.468273	A0A024R098	AMP deaminase OS=Homo sapiens OX=9606 GN=AMPD2 PE=3 SV=1	AMPD2	-0.28966	-0.344864	-0.308971	0.291044	0.0949066	0.075374	+
477	0.854813	0.0733215	A0A0M4G3H8	Amylo-alpha-1, 6-glucosidase, 4-alpha-glucanotransferaseprovided OS=Homo sapiens OX=9606 GN=AGL PE=4 SV=1	AGL	-0.635734	-0.719708	-0.751388	-0.644075	-0.589401	-0.653388
478	0.406851	-0.0273859	A0A218KGR2	Amyloid beta A4 protein isoform a OS=Homo sapiens OX=9606 GN=APP PE=4 SV=1	APP	2.72937	2.6542	2.70855	2.6797	2.63564	2.69462
479	0.835795	-0.196203	Q06481	Amyloid-like protein 2 OS=Homo sapiens OX=9606 GN=APLP2 PE=1 SV=2	APLP2	1.83477	1.52138	1.51159	1.42383	1.38547	1.46983
480	1.19624	0.162327	Q6FI81	Anamorsin OS=Homo sapiens OX=9606 GN=CIAPIN1 PE=1 SV=2	CIAPIN1	-0.346335	-0.37696	-0.425556	-0.119703	-0.216584	-0.325584	+
481	2.9231	0.409314	Q9H1A4	Anaphase-promoting complex subunit 1 OS=Homo sapiens OX=9606 GN=ANAPC1 PE=1 SV=1	ANAPC1	-4.07549	-3.95253	-4.10358	-3.65158	-3.59834	-3.65373	+
482	0.198931	0.0346562	Q9UJX6	Anaphase-promoting complex subunit 2 OS=Homo sapiens OX=9606 GN=ANAPC2 PE=1 SV=1	ANAPC2	-1.79914	-1.6822	-1.62752	-1.71279	-1.58035	-1.71174
483	0.629068	0.106643	Q9UJX4	Anaphase-promoting complex subunit 5 OS=Homo sapiens OX=9606 GN=ANAPC5 PE=1 SV=2	ANAPC5	-2.93997	-2.70302	-2.73855	-2.71932	-2.69058	-2.6517
484	0.676136	0.111902	Q9UJX3	Anaphase-promoting complex subunit 7 OS=Homo sapiens OX=9606 GN=ANAPC7 PE=1 SV=4	ANAPC7	-0.405872	-0.435341	-0.266366	-0.240618	-0.172917	-0.358337
485	1.98021	-0.305016	Q53HV5	Androgen-induced 1 variant (Fragment) OS=Homo sapiens OX=9606 PE=2 SV=1	-	0.468421	0.336407	0.271973	-0.00597423	0.0555931	0.112134	+
486	0.228009	-0.0352412	A0A024R3A6	Angiomotin like 1, isoform CRA_a OS=Homo sapiens OX=9606 GN=AMOTL1 PE=4 SV=1	AMOTL1	-2.17031	-2.14386	-2.23857	-2.27422	-2.11244	-2.27181
487	0.29163	0.0486945	Q9Y2J4	Angiomotin-like protein 2 OS=Homo sapiens OX=9606 GN=AMOTL2 PE=1 SV=3	AMOTL2	-3.42258	-3.28506	-3.20589	-3.30267	-3.2275	-3.23727
488	4.25624	1.28919	Q9BY76	Angiopoietin-related protein 4 OS=Homo sapiens OX=9606 GN=ANGPTL4 PE=1 SV=2	ANGPTL4	-0.816074	-0.622818	-0.730009	0.481478	0.585133	0.632046	+
489	0.348391	-0.0482975	H7C3C4	Anion exchange protein (Fragment) OS=Homo sapiens OX=9606 GN=SLC4A7 PE=1 SV=1	SLC4A7	-0.636171	-0.729139	-0.531256	-0.681746	-0.690937	-0.668775
490	3.75526	-0.561885	Q59GF1	Anion exchange protein (Fragment) OS=Homo sapiens OX=9606 PE=2 SV=1	-	0.68576	0.652138	0.770161	0.12223	0.114544	0.18563	+
491	3.87792	-0.243811	A0A024RD97	Anion exchange protein OS=Homo sapiens OX=9606 GN=SLC4A4 PE=3 SV=1	SLC4A4	1.72932	1.67782	1.68691	1.45846	1.44301	1.46114	+
492	0.147302	-0.027426	B5M450	Anion exchange protein OS=Homo sapiens OX=9606 GN=SLC4A7 PE=2 SV=1	SLC4A7	-0.764392	-0.617026	-0.547802	-0.711306	-0.680234	-0.619959
493	0.773839	-0.414032	A1L497	ANKRD26 protein OS=Homo sapiens OX=9606 GN=ANKRD26 PE=2 SV=1	ANKRD26	-1.15382	-0.64842	-0.581961	-1.52196	-0.947714	-1.15662	+
494	1.57312	0.237846	Q9P0K7	Ankycorbin OS=Homo sapiens OX=9606 GN=RAI14 PE=1 SV=2	RAI14	4.57016	4.40676	4.59182	4.83418	4.73856	4.70953	+
495	0.148595	-0.0260467	Q9P2G1	Ankyrin repeat and IBR domain-containing protein 1 OS=Homo sapiens OX=9606 GN=ANKIB1 PE=1 SV=3	ANKIB1	0.216212	0.349685	0.134239	0.171934	0.22902	0.221041
496	0.540832	-0.0595814	Q8IWZ3	Ankyrin repeat and KH domain-containing protein 1 OS=Homo sapiens OX=9606 GN=ANKHD1 PE=1 SV=1	ANKHD1	-3.12052	-3.06215	-3.02534	-3.09883	-3.20812	-3.0798
497	0.375325	-0.0622435	Q86XL3	Ankyrin repeat and LEM domain-containing protein 2 OS=Homo sapiens OX=9606 GN=ANKLE2 PE=1 SV=4	ANKLE2	2.22005	2.03591	2.24472	2.14453	2.06747	2.10194
498	1.95261	0.390224	A0A024R9Z6	Ankyrin repeat and MYND domain containing 2, isoform CRA_b OS=Homo sapiens OX=9606 GN=ANKMY2 PE=4 SV=1	ANKMY2	-2.70051	-2.4814	-2.64665	-2.12755	-2.32524	-2.20509	+
499	0.446685	-0.071818	Q92625	Ankyrin repeat and SAM domain-containing protein 1A OS=Homo sapiens OX=9606 GN=ANKS1A PE=1 SV=4	ANKS1A	-1.86501	-2.06746	-1.93203	-1.96665	-2.02501	-2.08829
500	0.0383264	-0.0090572	Q96DX5	Ankyrin repeat and SOCS box protein 9 OS=Homo sapiens OX=9606 GN=ASB9 PE=1 SV=1	ASB9	-5.27408	-5.19962	-5.18739	-5.36304	-5.22351	-5.10172
501	4.30092	0.650182	Q9H8Y5	Ankyrin repeat and zinc finger domain-containing protein 1 OS=Homo sapiens OX=9606 GN=ANKZF1 PE=1 SV=1	ANKZF1	-0.348236	-0.249056	-0.283284	0.331509	0.3954	0.34306	+
502	3.06037	0.264631	Q6UB98	Ankyrin repeat domain-containing protein 12 OS=Homo sapiens OX=9606 GN=ANKRD12 PE=1 SV=3	ANKRD12	-3.7104	-3.75679	-3.71335	-3.42451	-3.45115	-3.51098	+
503	1.61733	0.185874	Q8IZ07	Ankyrin repeat domain-containing protein 13A OS=Homo sapiens OX=9606 GN=ANKRD13A PE=1 SV=3	ANKRD13A	-2.44512	-2.5093	-2.56795	-2.24396	-2.35844	-2.36235	+
504	1.09754	-0.081004	O75179	Ankyrin repeat domain-containing protein 17 OS=Homo sapiens OX=9606 GN=ANKRD17 PE=1 SV=3	ANKRD17	0.0417158	0.0493031	-0.0226111	-0.0867712	-0.00597468	-0.0818582
505	0.04201	0.00992473	Q96NW4	Ankyrin repeat domain-containing protein 27 OS=Homo sapiens OX=9606 GN=ANKRD27 PE=1 SV=2	ANKRD27	-2.53208	-2.37044	-2.41311	-2.30045	-2.50228	-2.48314
506	0.0206958	-0.00659227	A6NCL7	Ankyrin repeat domain-containing protein 33B OS=Homo sapiens OX=9606 GN=ANKRD33B PE=3 SV=1	ANKRD33B	-2.3816	-2.34562	-2.14059	-2.43075	-2.28551	-2.17133
507	3.05095	-0.497146	Q86W74	Ankyrin repeat domain-containing protein 46 OS=Homo sapiens OX=9606 GN=ANKRD46 PE=1 SV=1	ANKRD46	-2.50833	-2.5912	-2.41427	-3.04728	-2.97499	-2.98297	+
508	0.134749	0.0460521	Q9ULJ7	Ankyrin repeat domain-containing protein 50 OS=Homo sapiens OX=9606 GN=ANKRD50 PE=1 SV=4	ANKRD50	-4.95624	-4.58801	-4.91732	-4.84643	-4.79158	-4.68541
509	0.321938	0.0848864	Q01484	Ankyrin-2 OS=Homo sapiens OX=9606 GN=ANK2 PE=1 SV=4	ANK2	0.578059	0.899248	0.579422	0.804348	0.755477	0.751565
510	0.488248	0.212322	Q6LES2	Annexin (Fragment) OS=Homo sapiens OX=9606 GN=ANXA4 PE=2 SV=1	ANXA4	4.34276	4.59551	3.96256	4.50929	4.43657	4.59193
511	0.101324	-0.0369096	A0A0S2Z2Z6	Annexin (Fragment) OS=Homo sapiens OX=9606 GN=ANXA6 PE=2 SV=1	ANXA6	-1.55117	-1.30632	-1.7466	-1.5265	-1.62866	-1.55965
512	0.654162	0.207568	A0A0S2Z377	Annexin (Fragment) OS=Homo sapiens OX=9606 GN=ANXA6 PE=2 SV=1	ANXA6	4.30078	4.48924	4.04422	4.5856	4.36908	4.50226
513	1.38362	-0.453113	Q59EP1	Annexin (Fragment) OS=Homo sapiens OX=9606 PE=2 SV=1	-	-4.02976	-3.84516	-4.15877	-4.39186	-4.70373	-4.29744	+
514	0.0286751	0.0131721	P04083	Annexin A1 OS=Homo sapiens OX=9606 GN=ANXA1 PE=1 SV=2	ANXA1	4.01531	4.34627	3.82704	4.1321	4.04098	4.05505
515	1.86883	-0.682834	P50995	Annexin A11 OS=Homo sapiens OX=9606 GN=ANXA11 PE=1 SV=1	ANXA11	2.29746	2.48262	1.94519	1.57471	1.48786	1.6142	+
516	1.84573	0.341466	P12429	Annexin A3 OS=Homo sapiens OX=9606 GN=ANXA3 PE=1 SV=3	ANXA3	1.24894	1.4	1.17597	1.70923	1.59833	1.54175	+
517	0.449057	0.223301	P08758	Annexin A5 OS=Homo sapiens OX=9606 GN=ANXA5 PE=1 SV=2	ANXA5	3.77705	4.19903	3.46687	4.09147	4.02157	3.99981
518	1.61242	-0.551121	P20073	Annexin A7 OS=Homo sapiens OX=9606 GN=ANXA7 PE=1 SV=3	ANXA7	2.1025	2.29505	1.76142	1.52479	1.48368	1.49713	+
519	3.23985	0.359354	A0A024R5Z7	Annexin OS=Homo sapiens OX=9606 GN=ANXA2 PE=3 SV=1	ANXA2	7.64754	7.67512	7.55972	7.9774	7.97655	8.0065	+
520	2.51511	-0.22602	Q9NW15	Anoctamin-10 OS=Homo sapiens OX=9606 GN=ANO10 PE=1 SV=2	ANO10	3.46681	3.49262	3.52425	3.21732	3.26347	3.32483	+
521	0.631797	0.0547539	Q4KMQ2	Anoctamin-6 OS=Homo sapiens OX=9606 GN=ANO6 PE=1 SV=2	ANO6	1.85169	1.89457	1.81664	1.88198	1.87258	1.97259
522	0.202048	0.0751411	Q9HCE9	Anoctamin-8 OS=Homo sapiens OX=9606 GN=ANO8 PE=1 SV=3	ANO8	-4.16984	-4.37688	-4.56125	-4.4394	-4.13476	-4.30839
523	2.73164	-0.198006	Q9H6X2	Anthrax toxin receptor 1 OS=Homo sapiens OX=9606 GN=ANTXR1 PE=1 SV=2	ANTXR1	-1.12655	-1.17995	-1.18854	-1.39218	-1.32769	-1.36919	+
524	2.34661	-0.253694	A0A140T9T7	Antigen peptide transporter 1 OS=Homo sapiens OX=9606 GN=TAP1 PE=1 SV=1	TAP1	2.06596	1.95332	1.98488	1.70649	1.73414	1.80245	+
525	2.39683	-0.233698	A4FUA5	ANTXR2 protein (Fragment) OS=Homo sapiens OX=9606 GN=ANTXR2 PE=2 SV=1	ANTXR2	0.125488	0.0581121	0.148511	-0.171326	-0.12478	-0.072877	+
526	2.45074	0.144535	A0A140VJE8	AP complex subunit beta OS=Homo sapiens OX=9606 GN=AP2B1 PE=2 SV=1	AP2B1	5.07456	5.15022	5.10647	5.24587	5.24719	5.2718	+
527	0.620095	-0.0846308	B2RBF6	AP complex subunit beta OS=Homo sapiens OX=9606 PE=2 SV=1	-	-3.19509	-3.0775	-3.09691	-3.11247	-3.23309	-3.27783
528	1.61914	0.0672224	H7C1E4	AP complex subunit sigma (Fragment) OS=Homo sapiens OX=9606 GN=AP1S1 PE=1 SV=1	AP1S1	0.168354	0.227402	0.20291	0.283096	0.257006	0.260232
529	0.461353	0.0345738	M0QYZ2	AP complex subunit sigma OS=Homo sapiens OX=9606 GN=AP2S1 PE=1 SV=1	AP2S1	2.52206	2.5996	2.60133	2.57098	2.63172	2.62401
530	2.28979	0.260271	Q10567	AP-1 complex subunit beta-1 OS=Homo sapiens OX=9606 GN=AP1B1 PE=1 SV=2	AP1B1	2.32787	2.46314	2.33491	2.66353	2.60762	2.63559	+
531	2.04273	0.231071	B3KXW5	AP-1 complex subunit gamma OS=Homo sapiens OX=9606 PE=2 SV=1	-	2.97769	3.10224	3.04961	3.31558	3.20941	3.29776	+
532	1.41504	0.212889	O75843	AP-1 complex subunit gamma-like 2 OS=Homo sapiens OX=9606 GN=AP1G2 PE=1 SV=1	AP1G2	-2.58083	-2.4826	-2.66994	-2.27728	-2.39504	-2.42239	+
533	1.18075	0.165177	Q96PC3	AP-1 complex subunit sigma-3 OS=Homo sapiens OX=9606 GN=AP1S3 PE=1 SV=1	AP1S3	-0.173004	-0.0229167	-0.205731	0.0967792	-0.0174945	0.0145938	+
534	2.3925	-0.368354	Q63HQ0	AP-1 complex-associated regulatory protein OS=Homo sapiens OX=9606 GN=AP1AR PE=1 SV=1	AP1AR	-0.638359	-0.84759	-0.730009	-1.12979	-1.08213	-1.1091	+
535	1.31478	0.0759226	O95782	AP-2 complex subunit alpha-1 OS=Homo sapiens OX=9606 GN=AP2A1 PE=1 SV=3	AP2A1	4.95198	4.99751	5.00388	5.02302	5.06046	5.09766
536	1.24604	-0.117166	A0A0G2JQM1	AP-2 complex subunit alpha-2 (Fragment) OS=Homo sapiens OX=9606 GN=AP2A2 PE=1 SV=1	AP2A2	-2.79189	-2.81058	-2.73855	-2.83654	-2.96876	-2.88721
537	1.48501	0.139397	O94973	AP-2 complex subunit alpha-2 OS=Homo sapiens OX=9606 GN=AP2A2 PE=1 SV=2	AP2A2	3.79051	3.89185	3.74724	3.9394	3.9446	3.96379	+
538	0.506866	0.0682966	C9JTK4	AP-2 complex subunit mu (Fragment) OS=Homo sapiens OX=9606 GN=AP2M1 PE=1 SV=1	AP2M1	-5.07226	-5.09684	-5.21135	-5.03558	-5.13728	-5.00269
539	0.257736	0.0237781	E9PFW3	AP-2 complex subunit mu OS=Homo sapiens OX=9606 GN=AP2M1 PE=1 SV=1	AP2M1	3.95371	4.06238	4.0112	4.00054	4.03167	4.06642
540	1.54474	0.23823	Q2M2I8	AP2-associated protein kinase 1 OS=Homo sapiens OX=9606 GN=AAK1 PE=1 SV=3	AAK1	-1.02859	-1.09884	-1.22028	-0.83491	-0.832869	-0.965241	+
541	1.76621	0.156851	A8K586	AP-3 complex subunit beta OS=Homo sapiens OX=9606 PE=2 SV=1	-	2.68729	2.77095	2.68165	2.84943	2.92478	2.83623	+
542	1.16946	0.0878716	O14617	AP-3 complex subunit delta-1 OS=Homo sapiens OX=9606 GN=AP3D1 PE=1 SV=1	AP3D1	2.59835	2.68654	2.68638	2.70569	2.76408	2.76512
543	1.63598	0.162301	Q9Y2T2	AP-3 complex subunit mu-1 OS=Homo sapiens OX=9606 GN=AP3M1 PE=1 SV=1	AP3M1	0.7009	0.841788	0.724782	0.918375	0.939752	0.896247	+
544	2.51374	0.16282	P53677	AP-3 complex subunit mu-2 OS=Homo sapiens OX=9606 GN=AP3M2 PE=2 SV=1	AP3M2	-2.21189	-2.22654	-2.22583	-2.10427	-2.01816	-2.05338	+
545	0.705016	0.0545977	Q92572	AP-3 complex subunit sigma-1 OS=Homo sapiens OX=9606 GN=AP3S1 PE=1 SV=1	AP3S1	0.0784815	0.051028	0.0892382	0.0666166	0.181979	0.133945
546	1.10775	-0.118552	H0YLI7	AP-3 complex subunit sigma-2 OS=Homo sapiens OX=9606 GN=AP3S2 PE=1 SV=1	AP3S2	-3.23941	-3.23764	-3.14028	-3.38642	-3.2547	-3.33187
547	0.248852	0.0280663	Q2VPB7	AP-5 complex subunit beta-1 OS=Homo sapiens OX=9606 GN=AP5B1 PE=1 SV=4	AP5B1	-2.87034	-2.88251	-2.95378	-2.81632	-2.94107	-2.86504
548	0.979651	-0.0510319	Q9NUS5	AP-5 complex subunit sigma-1 OS=Homo sapiens OX=9606 GN=AP5S1 PE=1 SV=1	AP5S1	-2.28576	-2.22051	-2.22127	-2.27218	-2.29765	-2.3108
549	4.42099	0.845848	A5PL32	APOL1 protein (Fragment) OS=Homo sapiens OX=9606 GN=APOL1 PE=2 SV=1	APOL1	1.25996	1.25657	1.14984	2.03354	2.06006	2.11032	+
550	1.94624	-0.274896	P02647	Apolipoprotein A-I OS=Homo sapiens OX=9606 GN=APOA1 PE=1 SV=1	APOA1	-4.62657	-4.50762	-4.50836	-4.73195	-4.84185	-4.89344	+
551	0.533279	-0.0724929	C0JYY2	Apolipoprotein B (Including Ag(X) antigen), isoform CRA_a OS=Homo sapiens OX=9606 GN=APOB PE=4 SV=1	APOB	1.43361	1.36217	1.52773	1.41579	1.29813	1.39212
552	0.237414	0.0909049	M4VR43	Apolipoprotein B editing enzyme catalytic polypeptide-like 3F OS=Homo sapiens OX=9606 GN=APOBEC3F PE=2 SV=1	APOBEC3F	-4.88682	-4.74045	-5.16772	-4.82821	-4.99145	-4.70261
553	0.294248	0.0293095	F2YHL6	Apolipoprotein B mRNA editing enzyme cytidine deaminase OS=Homo sapiens OX=9606 GN=APOBEC3G PE=2 SV=1	APOBEC3G	-1.16691	-1.20977	-1.25895	-1.22278	-1.12307	-1.20185
554	0.819586	0.0660162	Q59GY0	Apolipoprotein B mRNA editing enzyme, catalytic polypeptide-like 3C variant (Fragment) OS=Homo sapiens OX=9606 PE=2 SV=1	-	-1.20345	-1.11228	-1.23221	-1.12818	-1.09841	-1.12329
555	1.91088	-0.264533	B0YIW2	Apolipoprotein C-III variant 1 OS=Homo sapiens OX=9606 GN=APOC3 PE=1 SV=1	APOC3	-2.75684	-2.66091	-2.86332	-3.0499	-2.99146	-3.03332	+
556	0.979695	-0.129487	C9JF17	Apolipoprotein D (Fragment) OS=Homo sapiens OX=9606 GN=APOD PE=1 SV=1	APOD	-0.335688	-0.421713	-0.518932	-0.580164	-0.491043	-0.593588
557	1.77159	-0.185941	P02649	Apolipoprotein E OS=Homo sapiens OX=9606 GN=APOE PE=1 SV=1	APOE	1.67078	1.70309	1.55587	1.4439	1.44054	1.48748	+
558	0.556635	0.064896	J3KQL8	Apolipoprotein L2 OS=Homo sapiens OX=9606 GN=APOL2 PE=1 SV=2	APOL2	3.10343	2.99874	2.99115	3.04809	3.07144	3.16847
559	2.67151	-0.639546	Q9BWW8	Apolipoprotein L6 OS=Homo sapiens OX=9606 GN=APOL6 PE=2 SV=1	APOL6	-1.22539	-1.11251	-1.42143	-1.89837	-1.90417	-1.87543	+
560	2.15971	0.387221	Q9BZZ5	Apoptosis inhibitor 5 OS=Homo sapiens OX=9606 GN=API5 PE=1 SV=3	API5	1.3757	1.45989	1.45152	1.93839	1.81742	1.69296	+
561	2.50674	0.275995	Q07812	Apoptosis regulator BAX OS=Homo sapiens OX=9606 GN=BAX PE=1 SV=1	BAX	-0.493755	-0.419406	-0.491543	-0.121865	-0.238688	-0.216167	+
562	1.26499	-0.111832	O95831	Apoptosis-inducing factor 1, mitochondrial OS=Homo sapiens OX=9606 GN=AIFM1 PE=1 SV=1	AIFM1	5.25381	5.28524	5.18387	5.08315	5.12241	5.18186
563	0.0712694	-0.00881781	Q9BRQ8	Apoptosis-inducing factor 2 OS=Homo sapiens OX=9606 GN=AIFM2 PE=1 SV=1	AIFM2	-0.482205	-0.336814	-0.391597	-0.412665	-0.396736	-0.427668
564	2.27365	-0.305596	O15033	Apoptosis-resistant E3 ubiquitin protein ligase 1 OS=Homo sapiens OX=9606 GN=AREL1 PE=1 SV=3	AREL1	-1.73335	-1.89626	-1.75866	-2.14608	-2.06973	-2.08925	+
565	1.36256	-0.0989277	Q13625	Apoptosis-stimulating of p53 protein 2 OS=Homo sapiens OX=9606 GN=TP53BP2 PE=1 SV=2	TP53BP2	-1.23292	-1.25043	-1.22864	-1.29516	-1.4021	-1.31152
566	1.16586	0.128695	E7EQT4	Apoptotic chromatin condensation inducer in the nucleus OS=Homo sapiens OX=9606 GN=ACIN1 PE=1 SV=2	ACIN1	3.52343	3.44252	3.48779	3.70593	3.56731	3.56659
567	2.75613	0.310882	O14727	Apoptotic protease-activating factor 1 OS=Homo sapiens OX=9606 GN=APAF1 PE=1 SV=2	APAF1	-3.61618	-3.63829	-3.71477	-3.39863	-3.34052	-3.29745	+
568	0.523626	0.0600928	Q7Z2E3	Aprataxin OS=Homo sapiens OX=9606 GN=APTX PE=1 SV=2	APTX	-1.42858	-1.45127	-1.56938	-1.44098	-1.37301	-1.45495
569	1.4051	0.174404	A0A024R8K0	Archaemetzincins-2, isoform CRA_d OS=Homo sapiens OX=9606 GN=AMZ2 PE=4 SV=1	AMZ2	-3.13154	-3.05588	-3.23217	-2.98576	-2.91166	-2.99896	+
570	2.79407	0.30858	B0YIW6	Archain 1, isoform CRA_a OS=Homo sapiens OX=9606 GN=ARCN1 PE=1 SV=1	ARCN1	1.44133	1.37338	1.36088	1.74474	1.71825	1.63833	+
571	2.53871	0.28942	Q14161	ARF GTPase-activating protein GIT2 OS=Homo sapiens OX=9606 GN=GIT2 PE=1 SV=2	GIT2	-1.50112	-1.62	-1.52813	-1.22303	-1.24699	-1.31096	+
572	3.44794	0.143676	P53367	Arfaptin-1 OS=Homo sapiens OX=9606 GN=ARFIP1 PE=1 SV=2	ARFIP1	0.484449	0.494935	0.466915	0.6424	0.626531	0.608396	+
573	2.32966	0.107422	Q15057	Arf-GAP with coiled-coil, ANK repeat and PH domain-containing protein 2 OS=Homo sapiens OX=9606 GN=ACAP2 PE=1 SV=3	ACAP2	-0.963727	-0.978965	-0.955138	-0.823544	-0.874509	-0.877511
574	2.17329	0.67247	A0A0S2Z462	ArfGAP with FG repeats 1 isoform 2 (Fragment) OS=Homo sapiens OX=9606 GN=AGFG1 PE=2 SV=1	AGFG1	-0.908411	-1.11135	-1.09314	-0.150384	-0.410931	-0.534183	+
575	0.521795	-0.0752383	E7EUN2	Arf-GAP with GTPase, ANK repeat and PH domain-containing protein 1 OS=Homo sapiens OX=9606 GN=AGAP1 PE=1 SV=1	AGAP1	-2.90836	-2.85501	-2.69925	-2.88717	-2.88723	-2.91393
576	4.21003	0.294525	Q96P48	Arf-GAP with Rho-GAP domain, ANK repeat and PH domain-containing protein 1 OS=Homo sapiens OX=9606 GN=ARAP1 PE=1 SV=3	ARAP1	-1.28846	-1.27393	-1.25869	-0.996089	-0.990881	-0.950537	+
577	2.7713	-0.336933	Q5TEU4	Arginine-hydroxylase NDUFAF5, mitochondrial OS=Homo sapiens OX=9606 GN=NDUFAF5 PE=1 SV=1	NDUFAF5	-0.708843	-0.626306	-0.740659	-1.08724	-0.99523	-1.00413	+
578	1.65397	0.216689	P54136	Arginine--tRNA ligase, cytoplasmic OS=Homo sapiens OX=9606 GN=RARS PE=1 SV=2	RARS	3.32636	3.35515	3.50997	3.58055	3.61982	3.64117	+
579	2.59087	0.271934	A0A024RDL8	Argininosuccinate lyase isoform 1 OS=Homo sapiens OX=9606 GN=ASL PE=2 SV=1	ASL	0.185351	0.254093	0.135702	0.503109	0.458832	0.429007	+
580	1.57107	0.179668	B4DR48	Arginyl-tRNA--protein transferase 1 OS=Homo sapiens OX=9606 PE=2 SV=1	-	-2.00982	-1.89466	-2.05965	-1.83806	-1.77184	-1.81523	+
581	3.20441	-0.166193	Q6ICQ8	ARHG protein (Fragment) OS=Homo sapiens OX=9606 GN=ARHG PE=2 SV=1	ARHG	2.29122	2.2724	2.2948	2.13296	2.08888	2.138	+
582	2.94871	-0.0913349	A0A2X0SFB3	ARHGAP10 OS=Homo sapiens OX=9606 GN=ARHGAP10 PE=4 SV=1	ARHGAP10	0.132639	0.152301	0.137164	0.0405816	0.0677291	0.0397889
583	1.17927	0.082407	A0A2X0SFC0	ARHGAP22 (Fragment) OS=Homo sapiens OX=9606 GN=ARHGAP22 PE=4 SV=1	ARHGAP22	-0.526148	-0.585813	-0.532511	-0.453246	-0.51725	-0.426754
584	2.99897	-0.220134	A0A2X0SSF1	ARHGAP26 (Fragment) OS=Homo sapiens OX=9606 GN=ARHGAP26 PE=4 SV=1	ARHGAP26	-0.0286358	0.0479816	0.028445	-0.193176	-0.226663	-0.192773	+
585	0.992754	0.0677543	A0A2X0U4J5	ARHGAP29 (Fragment) OS=Homo sapiens OX=9606 GN=ARHGAP29 PE=4 SV=1	ARHGAP29	1.09646	1.05908	1.14797	1.20519	1.14108	1.1605
586	0.258381	0.0448379	A0A2X0SFV3	ARHGAP35 (Fragment) OS=Homo sapiens OX=9606 GN=ARHGAP35 PE=4 SV=1	ARHGAP35	-3.94404	-4.14062	-4.01311	-3.93108	-3.97188	-4.06031
587	1.32346	-0.0532032	A0A2X0SYS0	ARHGAP5 (Fragment) OS=Homo sapiens OX=9606 GN=ARHGAP5 PE=4 SV=1	ARHGAP5	-0.0452357	-0.0607397	-0.0693808	-0.130888	-0.0768329	-0.127245
588	2.42529	0.131819	A0A2X0SFB0	ARHGEF11 (Fragment) OS=Homo sapiens OX=9606 GN=ARHGEF11 PE=4 SV=1	ARHGEF11	-0.650674	-0.694912	-0.632495	-0.544118	-0.505637	-0.532871	+
589	3.18783	0.160045	A0A2X0SFF5	ARHGEF12 (Fragment) OS=Homo sapiens OX=9606 GN=ARHGEF12 PE=4 SV=1	ARHGEF12	1.21057	1.24205	1.18939	1.38643	1.36456	1.37117	+
590	0.889363	-0.174511	A0A2X0SFX5	ARHGEF16 (Fragment) OS=Homo sapiens OX=9606 GN=ARHGEF16 PE=4 SV=1	ARHGEF16	-2.25841	-2.01868	-2.2238	-2.3882	-2.39974	-2.23648
591	1.43995	-0.0756399	A0A2X0TVV1	ARHGEF17 (Fragment) OS=Homo sapiens OX=9606 GN=ARHGEF17 PE=4 SV=1	ARHGEF17	-2.90473	-2.9065	-2.92299	-2.98994	-3.0266	-2.94459
592	1.80803	0.19002	A0A2X0U2G7	ARHGEF28 (Fragment) OS=Homo sapiens OX=9606 GN=ARHGEF28 PE=4 SV=1	ARHGEF28	0.176919	0.046965	0.175022	0.320878	0.356809	0.29128	+
593	1.47041	0.0603723	A0A2X0SFG4	ARHGEF40 (Fragment) OS=Homo sapiens OX=9606 GN=ARHGEF40 PE=4 SV=1	ARHGEF40	0.759881	0.805904	0.791613	0.872658	0.835575	0.830282
594	1.55642	-0.179413	A0A024RCG7	Armadillo repeat containing, X-linked 2, isoform CRA_a OS=Homo sapiens OX=9606 GN=ARMCX2 PE=4 SV=1	ARMCX2	1.44769	1.29071	1.30308	1.19468	1.1373	1.17126	+
595	0.171762	-0.0253261	B9EH95	Armadillo repeat gene deletes in velocardiofacial syndrome OS=Homo sapiens OX=9606 GN=ARVCF PE=2 SV=1	ARVCF	0.537831	0.601843	0.688204	0.532936	0.568417	0.650548
596	0.168985	-0.0340344	Q9NVT9	Armadillo repeat-containing protein 1 OS=Homo sapiens OX=9606 GN=ARMC1 PE=1 SV=1	ARMC1	0.249423	0.146056	0.235181	0.313091	0.120199	0.0952655
597	2.20355	-0.195618	Q8N2F6	Armadillo repeat-containing protein 10 OS=Homo sapiens OX=9606 GN=ARMC10 PE=1 SV=1	ARMC10	2.66313	2.70409	2.66586	2.42502	2.47618	2.54503	+
598	0.595856	0.0459716	Q6NXE6	Armadillo repeat-containing protein 6 OS=Homo sapiens OX=9606 GN=ARMC6 PE=1 SV=2	ARMC6	-5.01629	-5.03216	-5.10279	-5.01139	-4.96336	-5.03859
599	1.31631	0.0944571	Q8IUR7	Armadillo repeat-containing protein 8 OS=Homo sapiens OX=9606 GN=ARMC8 PE=1 SV=2	ARMC8	-0.89382	-0.896468	-0.799265	-0.783102	-0.774445	-0.748634
600	3.33604	-0.350743	Q9P291	Armadillo repeat-containing X-linked protein 1 OS=Homo sapiens OX=9606 GN=ARMCX1 PE=1 SV=1	ARMCX1	1.71011	1.71903	1.66677	1.2993	1.34425	1.40013	+
601	2.46157	-0.277218	Q9UH62	Armadillo repeat-containing X-linked protein 3 OS=Homo sapiens OX=9606 GN=ARMCX3 PE=1 SV=1	ARMCX3	2.21522	2.17636	2.18519	1.88324	1.86139	2.00049	+
602	0.356627	-0.0283917	A0A024RAI1	ARP3 actin-related protein 3 homolog (Yeast), isoform CRA_a OS=Homo sapiens OX=9606 GN=ACTR3 PE=3 SV=1	ACTR3	3.71823	3.79898	3.76249	3.71511	3.70151	3.77789
603	0.0544228	-0.0297751	Q59EM5	Arrestin beta 2 isoform 1 variant (Fragment) OS=Homo sapiens OX=9606 PE=2 SV=1	-	-5.22834	-5.31884	-5.45657	-5.01139	-5.55032	-5.53137
604	0.374194	-0.0547655	Q8N5I2	Arrestin domain-containing protein 1 OS=Homo sapiens OX=9606 GN=ARRDC1 PE=1 SV=1	ARRDC1	-4.40686	-4.31999	-4.31433	-4.35667	-4.3403	-4.50849
605	2.75779	0.496986	Q96B67	Arrestin domain-containing protein 3 OS=Homo sapiens OX=9606 GN=ARRDC3 PE=1 SV=1	ARRDC3	-0.547067	-0.380602	-0.596805	-0.0280959	-0.0218267	0.0164072	+
606	0.102723	0.0346565	B4DEE5	Arsenical pump-driving ATPase OS=Homo sapiens OX=9606 PE=2 SV=1	-	-1.65902	-1.83739	-1.46478	-1.50934	-1.69429	-1.65358
607	2.72624	-0.43314	A0A024R3V6	ARV1 homolog (Yeast), isoform CRA_b OS=Homo sapiens OX=9606 GN=ARV1 PE=4 SV=1	ARV1	-2.01291	-2.00177	-1.91516	-2.39206	-2.50509	-2.3321	+
608	0.403352	-0.0704379	A0A024R9Z8	Aryl hydrocarbon receptor, isoform CRA_a OS=Homo sapiens OX=9606 GN=AHR PE=4 SV=1	AHR	-1.19801	-1.34326	-1.39295	-1.33197	-1.34121	-1.47236
609	0.274231	0.104764	F5H5R8	Arylamine N-acetyltransferase 1 OS=Homo sapiens OX=9606 GN=NAT1 PE=1 SV=1	NAT1	-4.21125	-4.08851	-4.54087	-4.14682	-4.06672	-4.3128
610	0.713193	0.156751	A0A024R509	Arylsulfatase A, isoform CRA_a OS=Homo sapiens OX=9606 GN=ARSA PE=4 SV=1	ARSA	1.04633	1.3423	1.03651	1.29216	1.29693	1.30631
611	0.643361	0.0824998	A0A024RAJ9	Arylsulfatase B, isoform CRA_a OS=Homo sapiens OX=9606 GN=ARSB PE=4 SV=1	ARSB	0.62729	0.824253	0.706154	0.801833	0.816864	0.7865
612	0.514376	0.023462	P08243	Asparagine synthetase [glutamine-hydrolyzing] OS=Homo sapiens OX=9606 GN=ASNS PE=1 SV=4	ASNS	-0.75469	-0.719708	-0.770311	-0.710277	-0.71275	-0.751296
613	2.99724	0.32442	O43776	Asparagine--tRNA ligase, cytoplasmic OS=Homo sapiens OX=9606 GN=NARS PE=1 SV=1	NARS	2.62849	2.70562	2.61734	2.97489	3.01921	2.93062	+
614	1.4945	-0.113371	A0A024R6W0	Aspartate aminotransferase OS=Homo sapiens OX=9606 GN=GOT2 PE=4 SV=1	GOT2	5.72576	5.79951	5.75176	5.61011	5.62662	5.7002
615	0.871885	0.107386	P17174	Aspartate aminotransferase, cytoplasmic OS=Homo sapiens OX=9606 GN=GOT1 PE=1 SV=3	GOT1	0.514754	0.577264	0.413539	0.667588	0.601926	0.5582
616	0.662048	-0.243748	Q5U4P2	Aspartate beta-hydroxylase domain-containing protein 1 OS=Homo sapiens OX=9606 GN=ASPHD1 PE=1 SV=3	ASPHD1	-5.04564	-5.15686	-4.67322	-5.31144	-5.24966	-5.04587
617	1.87591	0.245838	P14868	Aspartate--tRNA ligase, cytoplasmic OS=Homo sapiens OX=9606 GN=DARS PE=1 SV=2	DARS	2.58715	2.62185	2.76797	2.87244	2.93152	2.91052	+
618	1.66247	0.128714	Q12797	Aspartyl/asparaginyl beta-hydroxylase OS=Homo sapiens OX=9606 GN=ASPH PE=1 SV=3	ASPH	4.41822	4.37793	4.45381	4.51367	4.52205	4.60038
619	2.00763	-0.172329	A0A024R8Z9	Aspartyl-tRNA synthetase 2 (Mitochondrial), isoform CRA_b OS=Homo sapiens OX=9606 GN=DARS2 PE=3 SV=1	DARS2	3.6165	3.66129	3.55649	3.41023	3.42576	3.48129	+
620	3.25181	0.359153	A0A024R657	AT rich interactive domain 4A (RBP1-like), isoform CRA_c OS=Homo sapiens OX=9606 GN=ARID4A PE=4 SV=1	ARID4A	-0.765829	-0.855168	-0.795872	-0.407099	-0.491323	-0.440986	+
621	2.69447	0.940086	A0A2R8YDD6	Ataxin 7, isoform CRA_a OS=Homo sapiens OX=9606 GN=ATXN7 PE=1 SV=1	ATXN7	-5.31735	-5.68238	-5.32875	-4.4556	-4.44221	-4.61042	+
622	1.13196	0.0915734	Q9UBB4	Ataxin-10 OS=Homo sapiens OX=9606 GN=ATXN10 PE=1 SV=1	ATXN10	0.163519	0.0943837	0.181739	0.284758	0.239034	0.190569
623	1.25192	0.304079	Q99700	Ataxin-2 OS=Homo sapiens OX=9606 GN=ATXN2 PE=1 SV=2	ATXN2	-2.50778	-2.76746	-2.77301	-2.23402	-2.43258	-2.46942	+
624	1.3361	0.383647	Q8WWM7	Ataxin-2-like protein OS=Homo sapiens OX=9606 GN=ATXN2L PE=1 SV=2	ATXN2L	-0.85961	-0.983003	-0.972268	-0.327676	-0.564066	-0.772197	+
625	0.282168	-0.0643125	Q5TGY3	AT-hook DNA-binding motif-containing protein 1 OS=Homo sapiens OX=9606 GN=AHDC1 PE=1 SV=1	AHDC1	-2.86117	-2.71992	-2.64801	-2.94047	-2.72559	-2.75597
626	0.688288	-0.0739564	A0A0S2Z5B0	Atlastin GTPase 1 isoform 1 (Fragment) OS=Homo sapiens OX=9606 GN=ATL1 PE=2 SV=1	ATL1	-0.180481	-0.0759917	-0.130358	-0.261422	-0.216931	-0.130347
627	1.22647	-0.151082	Q8NHH9	Atlastin-2 OS=Homo sapiens OX=9606 GN=ATL2 PE=1 SV=2	ATL2	1.8678	1.74461	1.92912	1.65583	1.7158	1.71665
628	0.551968	-0.07489	Q6DD88	Atlastin-3 OS=Homo sapiens OX=9606 GN=ATL3 PE=1 SV=1	ATL3	4.03081	4.10397	4.19285	3.99222	4.00139	4.10935
629	1.05966	-0.351203	P48201	ATP synthase F(0) complex subunit C3, mitochondrial OS=Homo sapiens OX=9606 GN=ATP5MC3 PE=2 SV=1	ATP5MC3	2.71808	3.14679	2.67174	2.45059	2.46392	2.56849	+
630	1.40265	-0.117096	I3L448	ATP synthase mitochondrial F1 complex assembly factor 1 OS=Homo sapiens OX=9606 GN=ATPAF1 PE=1 SV=1	ATPAF1	0.591679	0.676693	0.639069	0.460066	0.535931	0.560157
631	0.678132	-0.0642282	Q8N5M1	ATP synthase mitochondrial F1 complex assembly factor 2 OS=Homo sapiens OX=9606 GN=ATPAF2 PE=1 SV=1	ATPAF2	0.234204	0.353537	0.246048	0.176369	0.218678	0.246058
632	0.0823261	-0.0564498	D2Y6Y3	ATP synthase protein 8 (Fragment) OS=Homo sapiens OX=9606 GN=ATP8 PE=3 SV=1	ATP8	-1.60161	-1.71186	-2.37433	-1.95681	-1.99068	-1.90966
633	0.100773	-0.046183	U3KX66	ATP synthase protein 8 OS=Homo sapiens OX=9606 GN=ATP8 PE=3 SV=1	ATP8	1.32524	1.27624	0.810623	1.08375	1.07168	1.11813
634	0.305944	-0.134323	A0A096WXL7	ATP synthase protein 8 OS=Homo sapiens OX=9606 GN=ATP8 PE=3 SV=1	ATP8	0.894788	0.77237	0.317483	0.589689	0.473797	0.518186
635	1.43896	-0.238585	A0A023I7L8	ATP synthase subunit a OS=Homo sapiens OX=9606 GN=ATP6 PE=4 SV=1	ATP6	0.201346	0.448111	0.301346	0.056626	0.0437457	0.134677	+
636	0.288591	-0.0364186	P25705	ATP synthase subunit alpha, mitochondrial OS=Homo sapiens OX=9606 GN=ATP5F1A PE=1 SV=1	ATP5F1A	6.98175	7.09408	6.99618	6.92842	6.97924	7.05509
637	1.5101	-0.237224	A0A2P9ARL1	ATP synthase subunit beta OS=Homo sapiens OX=9606 GN=atpD PE=3 SV=1	atpD	-1.59873	-1.43604	-1.56071	-1.76903	-1.8617	-1.67642	+
638	0.097812	0.0141443	V9HW31	ATP synthase subunit beta OS=Homo sapiens OX=9606 GN=HEL-S-271 PE=1 SV=1	HEL-S-271	6.57883	6.72732	6.61191	6.6121	6.64798	6.70042
639	0.938276	-0.208052	H0YI37	ATP synthase subunit beta, mitochondrial (Fragment) OS=Homo sapiens OX=9606 GN=ATP5F1B PE=1 SV=1	ATP5F1B	-2.74643	-2.56359	-2.69573	-2.98659	-2.70216	-2.94116	+
640	0.293002	-0.0378023	F8W0P7	ATP synthase subunit beta, mitochondrial (Fragment) OS=Homo sapiens OX=9606 GN=ATP5F1B PE=1 SV=2	ATP5F1B	-0.132925	0.0279126	-0.0263599	-0.0677861	-0.125213	-0.0517799
641	1.23408	-0.136625	O75947	ATP synthase subunit d, mitochondrial OS=Homo sapiens OX=9606 GN=ATP5PD PE=1 SV=3	ATP5PD	5.05919	5.12928	4.99855	4.85537	4.97182	4.94996
642	0.87312	-0.182563	P30049	ATP synthase subunit delta, mitochondrial OS=Homo sapiens OX=9606 GN=ATP5F1D PE=1 SV=2	ATP5F1D	1.93555	2.09031	1.83617	1.65679	1.8752	1.78236
643	2.51667	-0.194851	P56385	ATP synthase subunit e, mitochondrial OS=Homo sapiens OX=9606 GN=ATP5ME PE=1 SV=2	ATP5ME	3.29235	3.27689	3.25814	3.02431	3.10072	3.11781	+
644	2.33124	-0.3391	P56381	ATP synthase subunit epsilon, mitochondrial OS=Homo sapiens OX=9606 GN=ATP5F1E PE=1 SV=2	ATP5F1E	1.87751	1.75988	1.68129	1.43063	1.40648	1.46427	+
645	0.577122	-0.117727	O75964	ATP synthase subunit g, mitochondrial OS=Homo sapiens OX=9606 GN=ATP5MG PE=1 SV=3	ATP5MG	3.0777	3.35977	3.21793	3.0212	3.12913	3.15188
646	1.41263	-0.172253	B4DL14	ATP synthase subunit gamma OS=Homo sapiens OX=9606 PE=2 SV=1	-	-2.6349	-2.47003	-2.59918	-2.77673	-2.7561	-2.68804	+
647	1.83756	-0.154589	P36542	ATP synthase subunit gamma, mitochondrial OS=Homo sapiens OX=9606 GN=ATP5F1C PE=1 SV=1	ATP5F1C	4.86237	4.907	4.83671	4.65804	4.71789	4.76639	+
648	2.07566	-0.198185	P48047	ATP synthase subunit O, mitochondrial OS=Homo sapiens OX=9606 GN=ATP5PO PE=1 SV=1	ATP5PO	4.20753	4.26698	4.19679	3.96676	4.02327	4.08671	+
649	2.11384	-0.230409	Q99766	ATP synthase subunit s, mitochondrial OS=Homo sapiens OX=9606 GN=ATP5S PE=1 SV=3	ATP5S	1.35341	1.39595	1.25926	1.06403	1.14301	1.11035	+
650	1.18296	-0.143826	Q6IB54	ATP synthase-coupling factor 6, mitochondrial OS=Homo sapiens OX=9606 GN=ATP5J PE=2 SV=1	ATP5J	2.99641	2.93271	2.82037	2.72292	2.79858	2.79651
651	2.05866	0.11812	O43681	ATPase ASNA1 OS=Homo sapiens OX=9606 GN=ASNA1 PE=1 SV=2	ASNA1	1.27048	1.25243	1.33181	1.39434	1.41363	1.4011
652	0.864835	-0.0996641	A0A0S2Z3L2	ATPase Ca++ transporting cardiac muscle slow twitch 2 isoform 1 (Fragment) OS=Homo sapiens OX=9606 GN=ATP2A2 PE=2 SV=1	ATP2A2	5.49341	5.45242	5.59284	5.36596	5.39527	5.47845
653	2.86736	-0.268126	Q8NBU5	ATPase family AAA domain-containing protein 1 OS=Homo sapiens OX=9606 GN=ATAD1 PE=1 SV=1	ATAD1	2.60439	2.51837	2.58913	2.27393	2.29043	2.34316	+
654	0.906121	-0.149555	Q9ULI0	ATPase family AAA domain-containing protein 2B OS=Homo sapiens OX=9606 GN=ATAD2B PE=1 SV=3	ATAD2B	-1.47502	-1.51999	-1.27987	-1.5497	-1.61917	-1.55468
655	3.345	-0.232342	H0Y2W2	ATPase family AAA domain-containing protein 3A (Fragment) OS=Homo sapiens OX=9606 GN=ATAD3A PE=1 SV=1	ATAD3A	3.1166	3.10584	3.13257	2.85784	2.87415	2.92599	+
656	0.811359	-0.167356	Q5SV16	ATPase family AAA domain-containing protein 3A (Fragment) OS=Homo sapiens OX=9606 GN=ATAD3A PE=1 SV=1	ATAD3A	-4.03137	-4.08122	-4.31217	-4.38964	-4.26785	-4.26934
657	2.11566	-0.242468	Q5T9A4	ATPase family AAA domain-containing protein 3B OS=Homo sapiens OX=9606 GN=ATAD3B PE=1 SV=1	ATAD3B	4.55544	4.44966	4.57916	4.23923	4.28092	4.33671	+
658	3.08259	0.349059	Q8NB90	ATPase family protein 2 homolog OS=Homo sapiens OX=9606 GN=SPATA5 PE=1 SV=3	SPATA5	1.19817	1.17236	1.09011	1.54364	1.4863	1.47789	+
659	0.69674	-0.251926	A0A024R9G7	ATPase family, AAA domain containing 2, isoform CRA_c OS=Homo sapiens OX=9606 GN=ATAD2 PE=4 SV=1	ATAD2	-3.11126	-2.89126	-2.61173	-3.21371	-2.96566	-3.19066
660	0.609462	-0.11826	Q9UII2	ATPase inhibitor, mitochondrial OS=Homo sapiens OX=9606 GN=ATP5IF1 PE=1 SV=1	ATP5IF1	3.10889	3.00244	2.84264	2.80289	2.93985	2.85645
661	1.85932	0.239296	Q96S55	ATPase WRNIP1 OS=Homo sapiens OX=9606 GN=WRNIP1 PE=1 SV=2	WRNIP1	-1.76992	-1.71751	-1.74187	-1.41918	-1.485	-1.60723	+
662	1.09964	-0.147389	Q53Y06	ATPase, H+ transporting, lysosomal 31kDa, V1 subunit E isoform 1 OS=Homo sapiens OX=9606 GN=ATP6V1E1 PE=2 SV=1	ATP6V1E1	3.25653	3.47173	3.35738	3.19996	3.2089	3.23461
663	0.979523	-0.147285	Q86UK0	ATP-binding cassette sub-family A member 12 OS=Homo sapiens OX=9606 GN=ABCA12 PE=1 SV=3	ABCA12	-3.03212	-2.96323	-3.10716	-3.25851	-3.21548	-3.07038
664	1.26438	0.111949	A0A087WXK5	ATP-binding cassette sub-family A member 2 OS=Homo sapiens OX=9606 GN=ABCA2 PE=1 SV=1	ABCA2	-1.61523	-1.58342	-1.66383	-1.54417	-1.54226	-1.4402
665	0.6586	0.343834	Q8IZY2	ATP-binding cassette sub-family A member 7 OS=Homo sapiens OX=9606 GN=ABCA7 PE=1 SV=3	ABCA7	-4.44513	-3.92126	-3.8586	-3.91982	-3.82975	-3.44393	+
666	2.14968	-0.22178	Q9NRK6	ATP-binding cassette sub-family B member 10, mitochondrial OS=Homo sapiens OX=9606 GN=ABCB10 PE=1 SV=2	ABCB10	1.6536	1.70117	1.71765	1.41462	1.44731	1.54515	+
667	1.75459	0.140523	Q9NP58	ATP-binding cassette sub-family B member 6, mitochondrial OS=Homo sapiens OX=9606 GN=ABCB6 PE=1 SV=1	ABCB6	0.786783	0.87469	0.802769	0.927754	0.950164	1.00789	+
668	2.26968	-0.251685	A0A0S2Z2Z3	ATP-binding cassette sub-family B member 7 isoform 1 (Fragment) OS=Homo sapiens OX=9606 GN=ABCB7 PE=2 SV=1	ABCB7	2.33654	2.40168	2.30502	2.05128	2.06968	2.16722	+
669	2.09954	-0.236426	Q9NUT2	ATP-binding cassette sub-family B member 8, mitochondrial OS=Homo sapiens OX=9606 GN=ABCB8 PE=1 SV=3	ABCB8	2.37861	2.40289	2.3634	2.08766	2.11027	2.23768	+
670	1.63132	-0.155083	P33897	ATP-binding cassette sub-family D member 1 OS=Homo sapiens OX=9606 GN=ABCD1 PE=1 SV=2	ABCD1	1.40231	1.37702	1.28217	1.16285	1.19058	1.24282	+
671	1.89436	-0.131272	P28288	ATP-binding cassette sub-family D member 3 OS=Homo sapiens OX=9606 GN=ABCD3 PE=1 SV=1	ABCD3	3.55734	3.5199	3.57218	3.37277	3.41876	3.46407	+
672	2.61374	-0.269486	O14678	ATP-binding cassette sub-family D member 4 OS=Homo sapiens OX=9606 GN=ABCD4 PE=1 SV=1	ABCD4	0.452607	0.325678	0.403799	0.099464	0.125649	0.148515	+
673	0.1506	-0.0316118	H0Y990	ATP-binding cassette sub-family E member 1 (Fragment) OS=Homo sapiens OX=9606 GN=ABCE1 PE=1 SV=1	ABCE1	-1.23337	-1.41321	-1.43897	-1.36487	-1.48001	-1.33551
674	1.47482	0.131293	P61221	ATP-binding cassette sub-family E member 1 OS=Homo sapiens OX=9606 GN=ABCE1 PE=1 SV=1	ABCE1	2.16718	2.21385	2.28665	2.3976	2.33908	2.32488
675	1.09138	0.437967	Q5STZ8	ATP-binding cassette sub-family F member 1 (Fragment) OS=Homo sapiens OX=9606 GN=ABCF1 PE=1 SV=9	ABCF1	-2.24288	-2.67802	-2.09259	-1.89406	-1.78307	-2.02247	+
676	2.28059	0.396163	Q8NE71	ATP-binding cassette sub-family F member 1 OS=Homo sapiens OX=9606 GN=ABCF1 PE=1 SV=2	ABCF1	1.959	1.88681	2.10912	2.39206	2.4254	2.32596	+
677	2.92954	0.164812	Q9NUQ8	ATP-binding cassette sub-family F member 3 OS=Homo sapiens OX=9606 GN=ABCF3 PE=1 SV=2	ABCF3	0.16516	0.139592	0.104064	0.283971	0.303685	0.315597	+
678	1.53828	0.218968	B2RUU2	ATP-binding cassette, sub-family A (ABC1), member 1 OS=Homo sapiens OX=9606 GN=ABCA1 PE=2 SV=1	ABCA1	1.6819	1.79084	1.58238	1.8831	1.87289	1.95604	+
679	0.0723366	-0.00634702	A1L471	ATP-binding cassette, sub-family B (MDR/TAP), member 1 OS=Homo sapiens OX=9606 GN=ABCB1 PE=2 SV=1	ABCB1	4.77713	4.75285	4.77028	4.72182	4.74015	4.81925
680	0.799397	0.109474	A0A090N7Y2	ATP-binding cassette, sub-family F (GCN20), member 2 OS=Homo sapiens OX=9606 GN=ABCF2 PE=4 SV=1	ABCF2	1.47787	1.4128	1.59098	1.64015	1.63855	1.53138
681	2.16315	0.396543	A0A024R1Y2	ATP-citrate synthase OS=Homo sapiens OX=9606 GN=ACLY PE=3 SV=1	ACLY	-2.33093	-2.2402	-2.4685	-1.8704	-1.99186	-1.98774	+
682	0.792787	-0.0625615	Q8IW45	ATP-dependent (S)-NAD(P)H-hydrate dehydratase OS=Homo sapiens OX=9606 GN=NAXD PE=1 SV=1	NAXD	-0.725668	-0.687955	-0.603543	-0.744822	-0.730275	-0.729754
683	2.03267	0.130039	A0A2R8Y891	ATP-dependent 6-phosphofructokinase OS=Homo sapiens OX=9606 GN=PFKM PE=1 SV=1	PFKM	0.693942	0.72795	0.634747	0.80643	0.818069	0.822258	+
684	2.88066	0.346341	P17858	ATP-dependent 6-phosphofructokinase, liver type OS=Homo sapiens OX=9606 GN=PFKL PE=1 SV=6	PFKL	1.38254	1.34999	1.27197	1.62503	1.70569	1.71281	+
685	5.1566	0.394621	Q01813	ATP-dependent 6-phosphofructokinase, platelet type OS=Homo sapiens OX=9606 GN=PFKP PE=1 SV=2	PFKP	2.88677	2.88271	2.92022	3.28761	3.28449	3.30147	+
686	1.2461	-0.126162	Q16740	ATP-dependent Clp protease proteolytic subunit, mitochondrial OS=Homo sapiens OX=9606 GN=CLPP PE=1 SV=1	CLPP	2.9451	3.05296	2.97242	2.81951	2.83988	2.9326
687	1.99844	0.316642	P46063	ATP-dependent DNA helicase Q1 OS=Homo sapiens OX=9606 GN=RECQL PE=1 SV=3	RECQL	0.416671	0.472018	0.346952	0.732749	0.827788	0.625028	+
688	0.459528	-0.0338101	Q9H2U1	ATP-dependent DNA/RNA helicase DHX36 OS=Homo sapiens OX=9606 GN=DHX36 PE=1 SV=2	DHX36	1.6003	1.51998	1.55997	1.48477	1.55808	1.53597
689	0.136284	-0.0310842	Q08211	ATP-dependent RNA helicase A OS=Homo sapiens OX=9606 GN=DHX9 PE=1 SV=4	DHX9	4.89972	4.82783	5.09798	4.86458	4.92458	4.9431
690	3.39315	0.451032	A3RJH1	ATP-dependent RNA helicase DDX1 OS=Homo sapiens OX=9606 GN=DDX1 PE=2 SV=1	DDX1	3.26081	3.25197	3.15963	3.72596	3.65852	3.64103	+
691	1.97244	0.364204	Q9NUU7	ATP-dependent RNA helicase DDX19A OS=Homo sapiens OX=9606 GN=DDX19A PE=1 SV=1	DDX19A	1.19872	1.14984	1.13855	1.67436	1.49819	1.40717	+
692	1.12233	-0.346547	Q9GZR7	ATP-dependent RNA helicase DDX24 OS=Homo sapiens OX=9606 GN=DDX24 PE=1 SV=1	DDX24	1.67036	1.4641	1.95213	1.28812	1.40091	1.35792	+
693	0.357844	0.0475788	O00148	ATP-dependent RNA helicase DDX39A OS=Homo sapiens OX=9606 GN=DDX39A PE=1 SV=2	DDX39A	-2.36616	-2.46171	-2.35311	-2.27422	-2.42457	-2.33946
694	1.90871	0.263743	A0A0D9SF53	ATP-dependent RNA helicase DDX3X OS=Homo sapiens OX=9606 GN=DDX3X PE=1 SV=1	DDX3X	3.56728	3.43156	3.4762	3.84716	3.71494	3.70417	+
695	3.41601	0.736484	Q86XP3	ATP-dependent RNA helicase DDX42 OS=Homo sapiens OX=9606 GN=DDX42 PE=1 SV=1	DDX42	1.00615	1.08358	1.02799	1.8915	1.75931	1.67635	+
696	0.41781	0.0716345	Q9BQ39	ATP-dependent RNA helicase DDX50 OS=Homo sapiens OX=9606 GN=DDX50 PE=1 SV=1	DDX50	2.58417	2.53669	2.7733	2.68797	2.69801	2.72307
697	0.0991523	-0.0265853	F1T0L5	ATP-dependent RNA helicase DDX51 OS=Homo sapiens OX=9606 GN=DDX51 PE=2 SV=1	DDX51	0.269893	0.198736	0.512315	0.272723	0.325955	0.30251
698	0.525825	-0.127638	Q8TDD1	ATP-dependent RNA helicase DDX54 OS=Homo sapiens OX=9606 GN=DDX54 PE=1 SV=2	DDX54	2.52714	2.42773	2.77795	2.42157	2.4962	2.43213
699	0.57038	-0.100841	Q8NHQ9	ATP-dependent RNA helicase DDX55 OS=Homo sapiens OX=9606 GN=DDX55 PE=1 SV=3	DDX55	-3.15471	-3.27774	-3.0342	-3.31419	-3.2623	-3.1927
700	2.57851	0.406737	A0A087WYN9	ATP-dependent RNA helicase DHX29 OS=Homo sapiens OX=9606 GN=DHX29 PE=1 SV=1	DHX29	0.749645	0.832611	0.772096	1.28247	1.20209	1.09	+
701	1.3656	-0.205827	Q7L2E3	ATP-dependent RNA helicase DHX30 OS=Homo sapiens OX=9606 GN=DHX30 PE=1 SV=1	DHX30	3.13925	3.12384	3.32264	2.93436	2.99782	3.03607	+
702	1.67421	-0.137363	Q8IYB8	ATP-dependent RNA helicase SUPV3L1, mitochondrial OS=Homo sapiens OX=9606 GN=SUPV3L1 PE=1 SV=1	SUPV3L1	2.31457	2.34473	2.28413	2.12767	2.16409	2.23958	+
703	2.87323	-0.305443	Q96TA2	ATP-dependent zinc metalloprotease YME1L1 OS=Homo sapiens OX=9606 GN=YME1L1 PE=1 SV=2	YME1L1	3.74045	3.69461	3.78367	3.39198	3.42229	3.48812	+
704	0.490222	-0.120211	P16066	Atrial natriuretic peptide receptor 1 OS=Homo sapiens OX=9606 GN=NPR1 PE=1 SV=1	NPR1	-0.796023	-0.707345	-1.06202	-0.973249	-0.963509	-0.989258
705	0.322482	0.0163849	P20594	Atrial natriuretic peptide receptor 2 OS=Homo sapiens OX=9606 GN=NPR2 PE=1 SV=1	NPR2	0.860534	0.920924	0.874331	0.901383	0.919181	0.88438
706	0.954361	-0.191031	A0A0S2Q0B1	AT-rich interactive domain-containing protein 1A OS=Homo sapiens OX=9606 GN=ARID1A PE=4 SV=1	ARID1A	0.450602	0.297172	0.59144	0.22064	0.334129	0.211351	+
707	1.65754	0.211823	Q8NFD5	AT-rich interactive domain-containing protein 1B OS=Homo sapiens OX=9606 GN=ARID1B PE=1 SV=2	ARID1B	-1.15866	-1.23718	-1.06633	-0.996716	-0.889887	-0.940094	+
708	0.469386	0.108916	Q68CP9	AT-rich interactive domain-containing protein 2 OS=Homo sapiens OX=9606 GN=ARID2 PE=1 SV=2	ARID2	-1.00209	-1.07438	-0.759992	-0.889823	-0.842276	-0.777615
709	0.210046	0.0291614	Q14865	AT-rich interactive domain-containing protein 5B OS=Homo sapiens OX=9606 GN=ARID5B PE=1 SV=3	ARID5B	-3.03291	-2.86125	-2.93872	-2.88327	-2.95408	-2.90805
710	2.08689	-0.181637	O75882	Attractin OS=Homo sapiens OX=9606 GN=ATRN PE=1 SV=2	ATRN	0.971957	0.942541	1.01594	0.769553	0.759961	0.856016	+
711	3.33279	-0.435695	Q96D53	Atypical kinase COQ8B, mitochondrial OS=Homo sapiens OX=9606 GN=COQ8B PE=1 SV=2	COQ8B	2.35363	2.36779	2.28917	1.85005	1.88868	1.96478	+
712	2.50307	-0.356975	Q9NWT8	Aurora kinase A-interacting protein OS=Homo sapiens OX=9606 GN=AURKAIP1 PE=1 SV=1	AURKAIP1	0.274376	0.330512	0.185885	-0.165093	-0.0405095	-0.0745491	+
713	3.19984	0.483199	B5BUB5	Autoantigen La (Fragment) OS=Homo sapiens OX=9606 GN=SSB PE=2 SV=1	SSB	2.77175	2.75726	2.69772	3.19395	3.31299	3.1694	+
714	2.58636	0.265854	A9UGY9	Autophagy protein 5 OS=Homo sapiens OX=9606 GN=ATG5 PE=2 SV=1	ATG5	-2.20039	-2.26688	-2.29817	-2.01136	-1.93496	-2.02156	+
715	3.08012	0.194882	E7EVC7	Autophagy-related protein 16-1 OS=Homo sapiens OX=9606 GN=ATG16L1 PE=1 SV=1	ATG16L1	-2.10911	-2.07062	-2.12536	-1.89288	-1.89233	-1.93522	+
716	0.538998	0.029453	B3KPP7	Autophagy-related protein 9 OS=Homo sapiens OX=9606 PE=2 SV=1	-	0.13616	0.179141	0.131113	0.179758	0.145154	0.209862
717	0.971024	0.129043	Q96BJ3	Axin interactor, dorsalization-associated protein OS=Homo sapiens OX=9606 GN=AIDA PE=1 SV=1	AIDA	-1.10568	-0.991114	-0.933851	-0.809875	-0.904128	-0.929511
718	1.45207	0.186567	Q9UPM9	B9 domain-containing protein 1 OS=Homo sapiens OX=9606 GN=B9D1 PE=1 SV=1	B9D1	-1.22716	-1.32588	-1.41621	-1.16467	-1.15633	-1.08855	+
719	0.66351	-0.0995375	Q9BPU9	B9 domain-containing protein 2 OS=Homo sapiens OX=9606 GN=B9D2 PE=1 SV=2	B9D2	-2.92886	-2.76527	-2.94122	-3.00512	-3.02498	-2.90386
720	1.03186	-0.348933	H3BLT4	Baculoviral IAP repeat-containing protein 5 OS=Homo sapiens OX=9606 GN=BIRC5 PE=1 SV=1	BIRC5	-4.74671	-4.57771	-4.32954	-4.98423	-4.696	-5.02053	+
721	1.76448	-0.051628	Q9NR09	Baculoviral IAP repeat-containing protein 6 OS=Homo sapiens OX=9606 GN=BIRC6 PE=1 SV=2	BIRC6	-1.15993	-1.16611	-1.1464	-1.20355	-1.23175	-1.19202
722	2.7514	0.584126	O95817	BAG family molecular chaperone regulator 3 OS=Homo sapiens OX=9606 GN=BAG3 PE=1 SV=3	BAG3	0.167618	0.110037	-0.024374	0.766662	0.661113	0.577883	+
723	3.85171	0.275461	Q9H4G0	Band 4.1-like protein 1 OS=Homo sapiens OX=9606 GN=EPB41L1 PE=1 SV=2	EPB41L1	1.32488	1.38094	1.32679	1.63068	1.61011	1.6182	+
724	1.75005	0.273745	H0Y5B0	Band 4.1-like protein 2 (Fragment) OS=Homo sapiens OX=9606 GN=EPB41L2 PE=1 SV=1	EPB41L2	-1.09354	-1.13197	-0.92559	-0.73921	-0.837831	-0.75282	+
725	0.76191	0.154584	O43491	Band 4.1-like protein 2 OS=Homo sapiens OX=9606 GN=EPB41L2 PE=1 SV=1	EPB41L2	3.72751	3.70973	3.99645	3.97138	3.94564	3.98042
726	0.0466034	-0.0100101	A8K968	Band 4.1-like protein 3 OS=Homo sapiens OX=9606 GN=EPB41L3 PE=1 SV=1	EPB41L3	-3.80722	-3.9794	-3.75819	-3.81924	-3.83823	-3.91738
727	1.31435	0.0962463	A0A0A0MRA8	Band 4.1-like protein 3 OS=Homo sapiens OX=9606 GN=EPB41L3 PE=1 SV=1	EPB41L3	2.00088	2.06523	2.11314	2.15684	2.13676	2.17439
728	1.6418	-0.16581	Q9HCS5	Band 4.1-like protein 4A OS=Homo sapiens OX=9606 GN=EPB41L4A PE=1 SV=2	EPB41L4A	-1.74927	-1.79159	-1.669	-1.96008	-1.87547	-1.87172	+
729	0.788972	-0.106145	Q9H329	Band 4.1-like protein 4B OS=Homo sapiens OX=9606 GN=EPB41L4B PE=2 SV=2	EPB41L4B	-3.54485	-3.40065	-3.46531	-3.59679	-3.48852	-3.64395
730	0.263858	0.0123577	Q9HCM4	Band 4.1-like protein 5 OS=Homo sapiens OX=9606 GN=EPB41L5 PE=1 SV=3	EPB41L5	0.933594	0.954457	0.97184	0.956531	0.945335	0.995098
731	1.01823	0.226274	A0A024R5H0	Barrier to autointegration factor 1, isoform CRA_a OS=Homo sapiens OX=9606 GN=BANF1 PE=4 SV=1	BANF1	2.64712	2.75335	2.42033	2.79286	2.9032	2.80357	+
732	0.00961088	-0.00286849	Q59EG0	Basement membrane-specific heparan sulfate proteoglycan core protein variant (Fragment) OS=Homo sapiens OX=9606 PE=2 SV=1	-	-1.14648	-1.04542	-1.32752	-1.06929	-1.23175	-1.22698
733	3.51878	0.742552	A0A024RAV8	Basic helix-loop-helix domain containing, class B, 3, isoform CRA_a OS=Homo sapiens OX=9606 GN=BHLHB3 PE=4 SV=1	BHLHB3	-2.44407	-2.30412	-2.50931	-1.71175	-1.64813	-1.66996	+
734	1.73531	0.184988	A0A024RA42	Basic leucine zipper and W2 domains 2, isoform CRA_a OS=Homo sapiens OX=9606 GN=BZW2 PE=4 SV=1	BZW2	-0.531551	-0.607476	-0.580825	-0.318376	-0.380867	-0.465645	+
735	3.10156	-0.195528	A0A024R921	Basic leucine zipper nuclear factor 1 (JEM-1), isoform CRA_b OS=Homo sapiens OX=9606 GN=BLZF1 PE=4 SV=1	BLZF1	-1.09596	-1.05344	-1.06428	-1.27164	-1.2937	-1.23493	+
736	2.79591	0.219775	P35613	Basigin OS=Homo sapiens OX=9606 GN=BSG PE=1 SV=2	BSG	3.79252	3.82121	3.84404	3.99657	4.03829	4.08224	+
737	2.85942	-0.316466	A0A024QZB8	Battenin OS=Homo sapiens OX=9606 GN=CLN3 PE=1 SV=1	CLN3	-1.12141	-1.10903	-1.12946	-1.48708	-1.46376	-1.35845	+
738	2.36182	-0.226102	A0A024R2B3	B-cell CLL/lymphoma 2, isoform CRA_a OS=Homo sapiens OX=9606 GN=BCL2 PE=4 SV=1	BCL2	-1.51896	-1.54333	-1.57907	-1.84183	-1.7483	-1.72955	+
739	2.69724	-0.313914	Q4VC05	B-cell CLL/lymphoma 7 protein family member A OS=Homo sapiens OX=9606 GN=BCL7A PE=1 SV=1	BCL7A	-0.16546	-0.258433	-0.160932	-0.525599	-0.450296	-0.550672	+
740	1.01305	0.12627	O95999	B-cell lymphoma/leukemia 10 OS=Homo sapiens OX=9606 GN=BCL10 PE=1 SV=1	BCL10	-2.34599	-2.34672	-2.4429	-2.15637	-2.28405	-2.31637
741	1.38696	-0.192406	E9PAJ1	B-cell receptor-associated protein 29, isoform CRA_b OS=Homo sapiens OX=9606 GN=BCAP29 PE=2 SV=1	BCAP29	3.32729	3.19737	3.38411	3.05613	3.10331	3.17211	+
742	1.25333	-0.12135	P51572	B-cell receptor-associated protein 31 OS=Homo sapiens OX=9606 GN=BCAP31 PE=1 SV=3	BCAP31	5.46705	5.38281	5.4705	5.25352	5.3282	5.37459
743	0.353946	-0.097764	J3KN59	BCL2/adenovirus E1B 19 kDa protein-interacting protein 2 OS=Homo sapiens OX=9606 GN=BNIP2 PE=1 SV=1	BNIP2	-4.65378	-4.32213	-4.3383	-4.55186	-4.59433	-4.46132
744	5.04455	1.23171	Q12983	BCL2/adenovirus E1B 19 kDa protein-interacting protein 3 OS=Homo sapiens OX=9606 GN=BNIP3 PE=1 SV=3	BNIP3	0.7166	0.680593	0.600474	1.8685	1.87425	1.95005	+
745	2.60323	0.434988	Q6IBV1	BCL2/adenovirus E1B 19kDa interacting protein 3-like OS=Homo sapiens OX=9606 GN=BNIP3L PE=2 SV=1	BNIP3L	-0.620084	-0.775028	-0.772717	-0.210511	-0.33428	-0.318075	+
746	3.22184	-0.293373	A0A024R562	BCL2-antagonist of cell death, isoform CRA_c OS=Homo sapiens OX=9606 GN=BAD PE=4 SV=1	BAD	0.706042	0.616796	0.642898	0.339031	0.386484	0.360102	+
747	1.12488	0.103954	A0A024R6M6	BCL2-associated athanogene 5 OS=Homo sapiens OX=9606 GN=BAG5 PE=2 SV=1	BAG5	0.306403	0.256112	0.158619	0.341558	0.341861	0.349575
748	2.48609	0.601856	Q9NYF8	Bcl-2-associated transcription factor 1 OS=Homo sapiens OX=9606 GN=BCLAF1 PE=1 SV=2	BCLAF1	3.27556	2.99984	3.20761	3.85043	3.75205	3.68609	+
749	2.59954	-0.193629	A0A0S2Z3C5	BCL2-like 1 isoform 1 (Fragment) OS=Homo sapiens OX=9606 GN=BCL2L1 PE=2 SV=1	BCL2L1	1.04225	1.0976	1.04086	0.825039	0.898643	0.876143	+
750	1.07499	-0.115105	Q9HB09	Bcl-2-like protein 12 OS=Homo sapiens OX=9606 GN=BCL2L12 PE=1 SV=1	BCL2L12	-1.68112	-1.74792	-1.57972	-1.77406	-1.7715	-1.80852
751	0.987213	-0.0877635	Q9BXK5	Bcl-2-like protein 13 OS=Homo sapiens OX=9606 GN=BCL2L13 PE=1 SV=1	BCL2L13	2.68854	2.71774	2.61847	2.60966	2.5287	2.62311
752	1.38287	-0.144909	Q92843	Bcl-2-like protein 2 OS=Homo sapiens OX=9606 GN=BCL2L2 PE=1 SV=2	BCL2L2	-2.33287	-2.28197	-2.39017	-2.53504	-2.49667	-2.40804	+
753	0.953901	0.0881827	Q9UMX3	Bcl-2-related ovarian killer protein OS=Homo sapiens OX=9606 GN=BOK PE=1 SV=1	BOK	1.42805	1.43666	1.40622	1.45517	1.48572	1.59459
754	0.86787	-0.15347	A2AJT9	BCLAF1 and THRAP3 family member 3 OS=Homo sapiens OX=9606 GN=BCLAF3 PE=1 SV=1	BCLAF3	0.148662	-0.117469	-0.0444646	-0.123118	-0.153116	-0.197448
755	3.7518	0.123409	A0A2X0SFQ7	BCR (Fragment) OS=Homo sapiens OX=9606 GN=BCR PE=4 SV=1	BCR	-0.640112	-0.617521	-0.610975	-0.499444	-0.495099	-0.503839	+
756	0.503834	0.0956881	A9UEZ6	BCR/ABL fusion protein isoform X3 OS=Homo sapiens OX=9606 GN=BCR/ABL fusion PE=2 SV=1	BCR/ABL	-2.92518	-3.10591	-3.17811	-2.90525	-2.99541	-3.02147
757	2.26503	-0.223943	Q53EX1	BCS1-like variant (Fragment) OS=Homo sapiens OX=9606 PE=2 SV=1	-	2.23256	2.28177	2.19971	1.96082	2.00613	2.07526	+
758	1.50874	-0.0989655	Q14457	Beclin-1 OS=Homo sapiens OX=9606 GN=BECN1 PE=1 SV=2	BECN1	-0.472825	-0.542183	-0.568553	-0.647027	-0.61382	-0.619611
759	2.06076	0.207726	Q5T5X7	BEN domain-containing protein 3 OS=Homo sapiens OX=9606 GN=BEND3 PE=1 SV=1	BEND3	-2.59241	-2.58861	-2.61306	-2.34847	-2.34679	-2.47564	+
760	0.582372	-0.14709	Q8N7W2	BEN domain-containing protein 7 OS=Homo sapiens OX=9606 GN=BEND7 PE=1 SV=2	BEND7	-4.26524	-4.02416	-3.9034	-4.28257	-4.19341	-4.15809
761	2.18345	-0.146032	H7C1N3	BET1 homolog (Fragment) OS=Homo sapiens OX=9606 GN=BET1 PE=1 SV=1	BET1	1.45579	1.44158	1.4346	1.24856	1.302	1.34332	+
762	1.7117	-0.21574	B8ZZS0	BET1-like protein OS=Homo sapiens OX=9606 GN=BET1L PE=1 SV=1	BET1L	-0.428091	-0.583875	-0.507636	-0.775723	-0.656084	-0.735016	+
763	0.826844	-0.0697394	K4ENJ5	Beta actin (Fragment) OS=Homo sapiens OX=9606 PE=4 SV=1	-	-1.49281	-1.36639	-1.46298	-1.51835	-1.5196	-1.49346
764	0.157243	-0.054011	Q53G99	Beta actin variant (Fragment) OS=Homo sapiens OX=9606 PE=2 SV=1	-	7.88496	8.16599	8.2835	7.96272	8.07321	8.13649
765	3.98324	0.596533	A0A0J9YWL0	Beta/gamma crystallin domain-containing protein 1 OS=Homo sapiens OX=9606 GN=CRYBG1 PE=1 SV=1	CRYBG1	1.47939	1.40335	1.39896	2.06434	2.03849	1.96846	+
766	2.93448	-0.403979	Q96L58	Beta-1,3-galactosyltransferase 6 OS=Homo sapiens OX=9606 GN=B3GALT6 PE=1 SV=2	B3GALT6	0.220476	0.148614	0.288269	-0.201697	-0.221789	-0.131093	+
767	0.0721406	-0.0101107	Q6Y288	Beta-1,3-glucosyltransferase OS=Homo sapiens OX=9606 GN=B3GLCT PE=1 SV=2	B3GLCT	-0.678033	-0.683624	-0.63384	-0.606888	-0.654833	-0.764108
768	3.76006	-0.70917	Q8NES3	Beta-1,3-N-acetylglucosaminyltransferase lunatic fringe OS=Homo sapiens OX=9606 GN=LFNG PE=1 SV=2	LFNG	-1.1369	-1.23085	-1.05817	-1.87425	-1.81974	-1.85943	+
769	2.64332	-0.259821	P15291	Beta-1,4-galactosyltransferase 1 OS=Homo sapiens OX=9606 GN=B4GALT1 PE=1 SV=5	B4GALT1	1.55046	1.43977	1.4794	1.1987	1.22753	1.26393	+
770	4.38434	-0.600239	O43286	Beta-1,4-galactosyltransferase 5 OS=Homo sapiens OX=9606 GN=B4GALT5 PE=2 SV=1	B4GALT5	-0.909118	-0.892864	-0.816347	-1.49505	-1.46842	-1.45557	+
771	0.700675	-0.0673228	Q9UBV7	Beta-1,4-galactosyltransferase 7 OS=Homo sapiens OX=9606 GN=B4GALT7 PE=1 SV=1	B4GALT7	0.963253	0.938547	1.0112	0.852042	0.880562	0.978432
772	3.92738	0.321327	Q13884	Beta-1-syntrophin OS=Homo sapiens OX=9606 GN=SNTB1 PE=1 SV=3	SNTB1	1.96663	2.02602	2.02098	2.31647	2.31493	2.34622	+
773	1.73407	-0.071258	B4E0X1	Beta-2-microglobulin OS=Homo sapiens OX=9606 PE=2 SV=1	-	2.17476	2.15759	2.15069	2.06103	2.12025	2.08799
774	1.24787	0.069279	Q13425	Beta-2-syntrophin OS=Homo sapiens OX=9606 GN=SNTB2 PE=1 SV=1	SNTB2	2.45137	2.48072	2.53585	2.55325	2.54796	2.57457
775	1.888	-0.407722	Q9UE89	Beta-actin (Fragment) OS=Homo sapiens OX=9606 PE=2 SV=1	-	-2.62892	-2.50076	-2.43818	-3.08353	-2.83674	-2.87076	+
776	1.49179	-0.199139	Q562R1	Beta-actin-like protein 2 OS=Homo sapiens OX=9606 GN=ACTBL2 PE=1 SV=2	ACTBL2	1.03446	1.20424	1.20108	0.90379	0.944809	0.993761	+
777	0.124847	0.03069	A0A087WUB9	Beta-catenin-like protein 1 OS=Homo sapiens OX=9606 GN=CTNNBL1 PE=1 SV=1	CTNNBL1	0.147002	0.344422	0.324161	0.428457	0.263982	0.215215
778	1.27172	0.078022	P42025	Beta-centractin OS=Homo sapiens OX=9606 GN=ACTR1B PE=1 SV=1	ACTR1B	-1.90986	-1.95263	-1.92172	-1.85433	-1.80337	-1.89245
779	2.50162	0.79767	B3V096	BetaCstF-64 variant 2 OS=Homo sapiens OX=9606 GN=CSTF2 PE=2 SV=1	CSTF2	-1.06187	-1.15384	-1.06474	-0.0838851	-0.297305	-0.50625	+
780	2.89508	-0.244179	A0A024R3N9	Beta-galactosidase OS=Homo sapiens OX=9606 GN=LOC89944 PE=3 SV=1	LOC89944	-0.480245	-0.532491	-0.53565	-0.781479	-0.787588	-0.711857	+
781	1.18212	0.118337	B7Z6Q5	Beta-galactosidase OS=Homo sapiens OX=9606 PE=2 SV=1	-	3.93096	4.00519	3.8576	4.01675	4.04624	4.08576
782	2.2305	-0.455152	P15907	Beta-galactoside alpha-2,6-sialyltransferase 1 OS=Homo sapiens OX=9606 GN=ST6GAL1 PE=1 SV=1	ST6GAL1	-0.658945	-0.513608	-0.390744	-1.04332	-0.96022	-0.925213	+
783	1.05755	0.136181	P08236	Beta-glucuronidase OS=Homo sapiens OX=9606 GN=GUSB PE=1 SV=2	GUSB	2.44767	2.63479	2.46365	2.64943	2.63777	2.66746
784	1.75365	0.280359	B4DVA7	Beta-hexosaminidase OS=Homo sapiens OX=9606 PE=2 SV=1	-	3.45049	3.68484	3.49405	3.82311	3.81967	3.82768	+
785	1.59598	0.224954	P07686	Beta-hexosaminidase subunit beta OS=Homo sapiens OX=9606 GN=HEXB PE=1 SV=3	HEXB	4.02796	4.24337	4.08584	4.33827	4.35605	4.33771	+
786	1.88842	0.207601	O00462	Beta-mannosidase OS=Homo sapiens OX=9606 GN=MANBA PE=2 SV=3	MANBA	1.83557	1.98022	1.85442	2.12547	2.06586	2.1017	+
787	0.0560785	0.0121373	Q9HBI1	Beta-parvin OS=Homo sapiens OX=9606 GN=PARVB PE=1 SV=1	PARVB	-2.71692	-2.71992	-2.61771	-2.53994	-2.75142	-2.72678
788	0.654898	-0.195176	P56817	Beta-secretase 1 OS=Homo sapiens OX=9606 GN=BACE1 PE=1 SV=3	BACE1	-5.59932	-5.99501	-5.80596	-5.87278	-5.99224	-6.1208
789	2.33115	0.297022	Q9Y5Z0	Beta-secretase 2 OS=Homo sapiens OX=9606 GN=BACE2 PE=1 SV=1	BACE2	-0.762	-0.92093	-0.851131	-0.499296	-0.566418	-0.577282	+
790	2.10658	-0.315383	A0A087WZQ7	Beta-soluble NSF attachment protein OS=Homo sapiens OX=9606 GN=NAPB PE=1 SV=1	NAPB	-4.3819	-4.17903	-4.3427	-4.58714	-4.63316	-4.62949	+
791	3.12717	0.956699	Q6IB83	BHLHB2 protein OS=Homo sapiens OX=9606 GN=BHLHB2 PE=2 SV=1	BHLHB2	-0.849574	-0.611091	-0.922092	0.129936	0.246011	0.111392	+
792	0.991866	0.102882	O43252	Bifunctional 3'-phosphoadenosine 5'-phosphosulfate synthase 1 OS=Homo sapiens OX=9606 GN=PAPSS1 PE=1 SV=2	PAPSS1	-3.44366	-3.31257	-3.46891	-3.29747	-3.31167	-3.30736
793	0.850591	-0.0962182	Q13057	Bifunctional coenzyme A synthase OS=Homo sapiens OX=9606 GN=COASY PE=1 SV=4	COASY	0.147998	0.212283	0.0389154	0.036232	0.0126049	0.0617044
794	0.103243	-0.0262911	P34913	Bifunctional epoxide hydrolase 2 OS=Homo sapiens OX=9606 GN=EPHX2 PE=1 SV=2	EPHX2	1.25419	1.50368	1.25704	1.29339	1.25488	1.38777
795	1.92082	0.251569	P07814	Bifunctional glutamate/proline--tRNA ligase OS=Homo sapiens OX=9606 GN=EPRS PE=1 SV=5	EPRS	3.90014	3.85216	4.04106	4.17689	4.20267	4.16851	+
796	2.91573	-0.490968	P13995	Bifunctional methylenetetrahydrofolate dehydrogenase/cyclohydrolase, mitochondrial OS=Homo sapiens OX=9606 GN=MTHFD2 PE=1 SV=2	MTHFD2	1.39925	1.2583	1.45836	0.869964	0.874614	0.898422	+
797	2.23644	0.421178	A0A1S5RA93	Bifunctional polynucleotide phosphatase/kinase OS=Homo sapiens OX=9606 GN=PNKP PE=4 SV=1	PNKP	-0.473344	-0.247648	-0.376743	0.0474945	0.13383	-0.0155254	+
798	2.5683	0.303046	P31939	Bifunctional purine biosynthesis protein PURH OS=Homo sapiens OX=9606 GN=ATIC PE=1 SV=3	ATIC	1.78922	1.86725	1.76136	2.17188	2.09514	2.05995	+
799	0.588608	-0.133218	A8K7E0	Biglycan OS=Homo sapiens OX=9606 PE=2 SV=1	-	-3.21211	-2.91458	-3.17027	-3.31104	-3.19898	-3.18659
800	2.26982	0.474738	Q96RI1	Bile acid receptor OS=Homo sapiens OX=9606 GN=NR1H4 PE=1 SV=2	NR1H4	-4.50007	-4.44077	-4.68715	-3.98038	-4.09864	-4.12476	+
801	2.12411	-0.140931	O95342	Bile salt export pump OS=Homo sapiens OX=9606 GN=ABCB11 PE=1 SV=2	ABCB11	-1.55563	-1.62365	-1.60227	-1.72525	-1.77285	-1.70623	+
802	3.62418	0.329951	A0A140VJF4	Biliverdin reductase A OS=Homo sapiens OX=9606 PE=2 SV=1	-	0.277331	0.343598	0.302561	0.665837	0.643505	0.604	+
803	0.0720167	0.0140698	P78537	Biogenesis of lysosome-related organelles complex 1 subunit 1 OS=Homo sapiens OX=9606 GN=BLOC1S1 PE=1 SV=2	BLOC1S1	-0.775929	-0.557003	-0.596968	-0.606888	-0.630793	-0.65001
804	0.496799	-0.0946318	Q6QNY1	Biogenesis of lysosome-related organelles complex 1 subunit 2 OS=Homo sapiens OX=9606 GN=BLOC1S2 PE=1 SV=1	BLOC1S2	-1.23448	-1.06511	-1.15217	-1.30499	-1.11101	-1.31966
805	1.54645	0.212025	Q96IK1	Biorientation of chromosomes in cell division protein 1 OS=Homo sapiens OX=9606 GN=BOD1 PE=1 SV=2	BOD1	-2.12615	-1.92213	-2.09167	-1.83468	-1.84164	-1.82755	+
806	1.93883	0.649086	Q8NFC6	Biorientation of chromosomes in cell division protein 1-like 1 OS=Homo sapiens OX=9606 GN=BOD1L1 PE=1 SV=2	BOD1L1	-2.1358	-2.48561	-2.04884	-1.49535	-1.53275	-1.69489	+
807	0.959514	0.0627129	P43251	Biotinidase OS=Homo sapiens OX=9606 GN=BTD PE=1 SV=2	BTD	-1.68387	-1.65483	-1.70356	-1.57171	-1.61673	-1.66567
808	1.68444	-0.06351	P50747	Biotin--protein ligase OS=Homo sapiens OX=9606 GN=HLCS PE=1 SV=1	HLCS	-2.12406	-2.16686	-2.16082	-2.22562	-2.22394	-2.19273
809	0.989	-0.0775641	Q9Y6X5	Bis(5'-adenosyl)-triphosphatase ENPP4 OS=Homo sapiens OX=9606 GN=ENPP4 PE=1 SV=3	ENPP4	-0.5803	-0.570376	-0.639909	-0.7284	-0.668819	-0.626059
810	0.321278	-0.0408933	P49789	Bis(5'-adenosyl)-triphosphatase OS=Homo sapiens OX=9606 GN=FHIT PE=1 SV=3	FHIT	-0.579599	-0.481218	-0.642784	-0.647684	-0.609569	-0.569029
811	1.27926	0.309848	P07738	Bisphosphoglycerate mutase OS=Homo sapiens OX=9606 GN=BPGM PE=1 SV=2	BPGM	-4.21857	-3.99817	-4.3694	-3.81476	-3.91095	-3.93088	+
812	1.14511	0.173969	Q13867	Bleomycin hydrolase OS=Homo sapiens OX=9606 GN=BLMH PE=1 SV=1	BLMH	0.212966	0.355092	0.171414	0.49979	0.417078	0.34451	+
813	0.527202	-0.0351593	Q969J3	BLOC-1-related complex subunit 5 OS=Homo sapiens OX=9606 GN=BORCS5 PE=1 SV=1	BORCS5	-0.714686	-0.638159	-0.626457	-0.706508	-0.675466	-0.702806
814	0.361851	-0.0316107	Q96GS4	BLOC-1-related complex subunit 6 OS=Homo sapiens OX=9606 GN=BORCS6 PE=1 SV=2	BORCS6	-0.343014	-0.233773	-0.305215	-0.343399	-0.290849	-0.342587
815	0.492687	-0.150232	Q96FH0	BLOC-1-related complex subunit 8 OS=Homo sapiens OX=9606 GN=BORCS8 PE=1 SV=1	BORCS8	-3.81134	-3.37477	-3.68374	-3.72945	-3.82975	-3.76136
816	2.70852	0.12272	Q9NSY1	BMP-2-inducible protein kinase OS=Homo sapiens OX=9606 GN=BMP2K PE=1 SV=2	BMP2K	1.10773	1.07369	1.06742	1.21156	1.18345	1.222	+
817	0.605992	-0.228929	Q9Y3E2	BolA-like protein 1 OS=Homo sapiens OX=9606 GN=BOLA1 PE=1 SV=1	BOLA1	-4.48447	-4.32429	-4.63492	-4.91208	-4.7861	-4.43229
818	1.33576	0.231704	A0A087WZT3	BolA-like protein 2 OS=Homo sapiens OX=9606 GN=BOLA2 PE=1 SV=2	BOLA2	-1.32666	-1.21401	-1.43515	-1.12704	-0.995031	-1.15863	+
819	0.808496	-0.196645	Q53S33	BolA-like protein 3 OS=Homo sapiens OX=9606 GN=BOLA3 PE=1 SV=1	BOLA3	-0.100923	0.00985371	-0.333211	-0.388883	-0.239274	-0.386059
820	2.24088	-0.231828	Q6UWU4	Bombesin receptor-activated protein C6orf89 OS=Homo sapiens OX=9606 GN=C6orf89 PE=1 SV=1	C6orf89	-0.452199	-0.367062	-0.340604	-0.644567	-0.645945	-0.564837	+
821	1.57488	0.0950751	P80723	Brain acid soluble protein 1 OS=Homo sapiens OX=9606 GN=BASP1 PE=1 SV=2	BASP1	4.78343	4.76334	4.71187	4.88343	4.82853	4.8319
822	1.75969	-0.205946	O95258	Brain mitochondrial carrier protein 1 OS=Homo sapiens OX=9606 GN=SLC25A14 PE=2 SV=1	SLC25A14	-0.39477	-0.356402	-0.352596	-0.665029	-0.567596	-0.488982	+
823	1.84953	-0.176343	O95415	Brain protein I3 OS=Homo sapiens OX=9606 GN=BRI3 PE=1 SV=1	BRI3	-1.29332	-1.29703	-1.28197	-1.55124	-1.42966	-1.42046	+
824	1.63823	0.185896	I3L4C2	Brain-specific angiogenesis inhibitor 1-associated protein 2 OS=Homo sapiens OX=9606 GN=BAIAP2 PE=1 SV=1	BAIAP2	1.3094	1.44132	1.4267	1.63953	1.54346	1.55213	+
825	2.06698	0.227046	Q9UHR4	Brain-specific angiogenesis inhibitor 1-associated protein 2-like protein 1 OS=Homo sapiens OX=9606 GN=BAIAP2L1 PE=1 SV=2	BAIAP2L1	1.98952	1.99971	2.09668	2.32074	2.22537	2.22094	+
826	2.81023	0.21816	A0A024RAV0	Branched-chain-amino-acid aminotransferase OS=Homo sapiens OX=9606 GN=BCAT1 PE=3 SV=1	BCAT1	-1.56656	-1.62431	-1.53786	-1.34312	-1.38333	-1.3478	+
827	0.896805	-0.0792381	O15382	Branched-chain-amino-acid aminotransferase, mitochondrial OS=Homo sapiens OX=9606 GN=BCAT2 PE=1 SV=2	BCAT2	3.27627	3.35128	3.23798	3.17169	3.20138	3.25475
828	1.07616	-0.144949	Q6PJG6	BRCA1-associated ATM activator 1 OS=Homo sapiens OX=9606 GN=BRAT1 PE=1 SV=2	BRAT1	-4.56659	-4.68968	-4.48872	-4.69024	-4.77249	-4.71711
829	0.80557	0.0915468	Q9P287	BRCA2 and CDKN1A-interacting protein OS=Homo sapiens OX=9606 GN=BCCIP PE=1 SV=1	BCCIP	-2.76076	-2.60096	-2.74218	-2.63631	-2.5856	-2.60735
830	0.416399	0.0343879	Q6QJE8	Breakpoint cluster region protein (Fragment) OS=Homo sapiens OX=9606 GN=BCR PE=2 SV=1	BCR	-4.69433	-4.61408	-4.67045	-4.58969	-4.67559	-4.61042
831	0.083625	0.018294	A0A2R8Y596	Breast cancer anti-estrogen resistance protein 1 OS=Homo sapiens OX=9606 GN=BCAR1 PE=1 SV=1	BCAR1	-0.378642	-0.539832	-0.292548	-0.332282	-0.401059	-0.4228
832	0.399208	0.0339941	B2R7W3	Breast carcinoma amplified sequence 2 OS=Homo sapiens OX=9606 GN=BCAS2 PE=2 SV=1	BCAS2	0.844555	0.907174	0.939369	0.936514	0.967615	0.88895
833	1.01511	-0.204434	Q9Y6D5	Brefeldin A-inhibited guanine nucleotide-exchange protein 2 OS=Homo sapiens OX=9606 GN=ARFGEF2 PE=1 SV=3	ARFGEF2	-1.41638	-1.53676	-1.22129	-1.62617	-1.60854	-1.55302	+
834	2.23982	-0.315405	Q8WY22	BRI3-binding protein OS=Homo sapiens OX=9606 GN=BRI3BP PE=1 SV=1	BRI3BP	-0.343726	-0.499072	-0.381395	-0.792879	-0.677848	-0.69968	+
835	2.99191	0.376303	A0A024RAF0	Bridging integrator 1, isoform CRA_c OS=Homo sapiens OX=9606 GN=BIN1 PE=4 SV=1	BIN1	1.52636	1.52123	1.39651	1.86008	1.87581	1.83712	+
836	1.41303	0.118996	Q53HW0	Bridging integrator 3 variant (Fragment) OS=Homo sapiens OX=9606 PE=2 SV=1	-	-1.32357	-1.30472	-1.38415	-1.24029	-1.15722	-1.25794
837	0.0203113	0.00713329	Q9NXR7	BRISC and BRCA1-A complex member 2 OS=Homo sapiens OX=9606 GN=BABAM2 PE=1 SV=2	BABAM2	-1.60219	-1.68047	-1.96851	-1.81382	-1.69718	-1.71877
838	1.33735	0.146188	Q15018	BRISC complex subunit Abraxas 2 OS=Homo sapiens OX=9606 GN=ABRAXAS2 PE=1 SV=2	ABRAXAS2	-4.58076	-4.47143	-4.61881	-4.37857	-4.46173	-4.39213	+
839	0.109087	-0.0175604	Q5VW32	BRO1 domain-containing protein BROX OS=Homo sapiens OX=9606 GN=BROX PE=1 SV=1	BROX	0.0774342	0.136826	-0.0492788	0.0675305	0.00130566	0.0434643
840	0.416907	-0.0841544	Q8TBE0	Bromo adjacent homology domain-containing 1 protein OS=Homo sapiens OX=9606 GN=BAHD1 PE=1 SV=2	BAHD1	-4.50456	-4.27978	-4.3361	-4.49334	-4.52651	-4.35306
841	2.0659	-0.432871	Q9NRL2	Bromodomain adjacent to zinc finger domain protein 1A OS=Homo sapiens OX=9606 GN=BAZ1A PE=1 SV=2	BAZ1A	1.85236	1.74422	2.02571	1.36863	1.46366	1.49138	+
842	0.32292	0.0420227	Q9UIF9	Bromodomain adjacent to zinc finger domain protein 2A OS=Homo sapiens OX=9606 GN=BAZ2A PE=1 SV=4	BAZ2A	0.279601	0.239259	0.414982	0.356294	0.360737	0.342879
843	0.13162	-0.0237453	Q9UIF8	Bromodomain adjacent to zinc finger domain protein 2B OS=Homo sapiens OX=9606 GN=BAZ2B PE=1 SV=3	BAZ2B	-1.25578	-1.10508	-1.26676	-1.31253	-1.21046	-1.17587
844	0.429165	0.0598004	Q9ULD4	Bromodomain and PHD finger-containing protein 3 OS=Homo sapiens OX=9606 GN=BRPF3 PE=1 SV=2	BRPF3	-3.32364	-3.44914	-3.24549	-3.26968	-3.28049	-3.2887
845	0.361573	0.0366887	A0A024R4V5	Bromodomain containing 1, isoform CRA_a OS=Homo sapiens OX=9606 GN=BRD1 PE=4 SV=1	BRD1	-0.363658	-0.341174	-0.276703	-0.282278	-0.351923	-0.237268
846	1.60985	0.266899	A0A0G2JK44	Bromodomain-containing protein 2 OS=Homo sapiens OX=9606 GN=BRD2 PE=1 SV=1	BRD2	-4.53639	-4.60099	-4.71542	-4.31386	-4.27935	-4.45887	+
847	1.90353	0.331334	Q15059	Bromodomain-containing protein 3 OS=Homo sapiens OX=9606 GN=BRD3 PE=1 SV=1	BRD3	0.138335	0.217881	0.327317	0.60684	0.618858	0.451837	+
848	1.57857	0.39054	O60885	Bromodomain-containing protein 4 OS=Homo sapiens OX=9606 GN=BRD4 PE=1 SV=2	BRD4	-0.605461	-0.581293	-0.333074	-0.0216043	-0.0667026	-0.259901	+
849	0.151388	-0.0464571	Q9NPI1	Bromodomain-containing protein 7 OS=Homo sapiens OX=9606 GN=BRD7 PE=1 SV=1	BRD7	-2.55568	-2.70722	-2.37659	-2.56718	-2.49891	-2.71277
850	1.10502	0.117111	Q9H0E9	Bromodomain-containing protein 8 OS=Homo sapiens OX=9606 GN=BRD8 PE=1 SV=2	BRD8	-3.91857	-3.92452	-3.92139	-3.75494	-3.75421	-3.90399
851	2.75958	-0.418706	Q9H8M2	Bromodomain-containing protein 9 OS=Homo sapiens OX=9606 GN=BRD9 PE=1 SV=2	BRD9	-1.76246	-1.83662	-1.72098	-2.23699	-2.10217	-2.23701	+
852	2.14893	0.418751	Q9NW68	BSD domain-containing protein 1 OS=Homo sapiens OX=9606 GN=BSDC1 PE=1 SV=1	BSDC1	-2.86399	-2.96323	-3.01302	-2.42112	-2.5034	-2.65946	+
853	2.43467	-0.468362	A0A024R224	BTB (POZ) domain containing 1, isoform CRA_a OS=Homo sapiens OX=9606 GN=BTBD1 PE=4 SV=1	BTBD1	-1.88039	-1.93853	-1.6951	-2.35008	-2.29668	-2.27235	+
854	1.31618	-0.175865	Q13829	BTB/POZ domain-containing adapter for CUL3-mediated RhoA degradation protein 2 OS=Homo sapiens OX=9606 GN=TNFAIP1 PE=1 SV=1	TNFAIP1	-3.38136	-3.22653	-3.33798	-3.54772	-3.4084	-3.51734	+
855	0.39866	-0.0631236	Q9H3F6	BTB/POZ domain-containing adapter for CUL3-mediated RhoA degradation protein 3 OS=Homo sapiens OX=9606 GN=KCTD10 PE=1 SV=1	KCTD10	-0.794718	-0.85985	-0.640923	-0.803089	-0.859473	-0.8223
856	1.65467	-0.28239	Q9BX70	BTB/POZ domain-containing protein 2 OS=Homo sapiens OX=9606 GN=BTBD2 PE=1 SV=1	BTBD2	-0.780603	-0.744575	-0.709652	-1.1595	-1.02281	-0.899689	+
857	1.41176	0.0889028	Q96Q07	BTB/POZ domain-containing protein 9 OS=Homo sapiens OX=9606 GN=BTBD9 PE=1 SV=2	BTBD9	-1.44966	-1.50862	-1.52813	-1.43529	-1.37507	-1.40934
858	3.06015	0.480171	Q9BQ13	BTB/POZ domain-containing protein KCTD14 OS=Homo sapiens OX=9606 GN=KCTD14 PE=1 SV=2	KCTD14	-1.18377	-1.06218	-1.17673	-0.649984	-0.603368	-0.728816	+
859	1.17547	0.21903	Q9Y597	BTB/POZ domain-containing protein KCTD3 OS=Homo sapiens OX=9606 GN=KCTD3 PE=1 SV=2	KCTD3	-0.189698	-0.438987	-0.425702	-0.0706399	-0.141124	-0.185531	+
860	0.0024748	0.000717918	Q8WVF5	BTB/POZ domain-containing protein KCTD4 OS=Homo sapiens OX=9606 GN=KCTD4 PE=1 SV=2	KCTD4	-1.59212	-1.40863	-1.29203	-1.35785	-1.47752	-1.45526
861	1.15318	0.0960687	Q7L273	BTB/POZ domain-containing protein KCTD9 OS=Homo sapiens OX=9606 GN=KCTD9 PE=1 SV=1	KCTD9	-4.32336	-4.28815	-4.32082	-4.14307	-4.26976	-4.2313
862	2.30296	0.186876	X6R4W8	BUB3-interacting and GLEBS motif-containing protein ZNF207 OS=Homo sapiens OX=9606 GN=ZNF207 PE=1 SV=1	ZNF207	-1.37571	-1.37725	-1.39096	-1.16349	-1.15943	-1.26037	+
863	0.903236	-0.0704633	Q53ZR1	Bumetanide-sensitive Na-K-Cl cotransporter OS=Homo sapiens OX=9606 GN=SLC12A2 PE=2 SV=1	SLC12A2	2.05359	2.0782	2.1481	1.99617	2.00397	2.06837
864	1.4072	-0.135857	Q7KYR7	Butyrophilin subfamily 2 member A1 OS=Homo sapiens OX=9606 GN=BTN2A1 PE=1 SV=3	BTN2A1	-0.461701	-0.604852	-0.548753	-0.676878	-0.702368	-0.643631
865	0.906181	-0.130563	O00481	Butyrophilin subfamily 3 member A1 OS=Homo sapiens OX=9606 GN=BTN3A1 PE=1 SV=3	BTN3A1	-2.76076	-2.69185	-2.88161	-2.97409	-2.90942	-2.8424
866	0.978379	-0.0690591	A0A024QZZ1	Butyrophilin, subfamily 3, member A2, isoform CRA_a OS=Homo sapiens OX=9606 GN=BTN3A2 PE=4 SV=1	BTN3A2	-3.31877	-3.37812	-3.29259	-3.3754	-3.44142	-3.37983
867	1.00718	0.277124	Q13895	Bystin OS=Homo sapiens OX=9606 GN=BYSL PE=1 SV=3	BYSL	0.176106	0.2459	0.565357	0.687776	0.609557	0.521402	+
868	2.62587	0.327976	Q53FN7	BZW1 protein variant (Fragment) OS=Homo sapiens OX=9606 PE=2 SV=1	-	1.98697	2.0672	2.07943	2.43611	2.37683	2.30459	+
869	3.01975	-0.288864	Q6FII3	C14orf1 protein OS=Homo sapiens OX=9606 GN=C14orf1 PE=2 SV=1	C14orf1	0.383235	0.375386	0.282828	0.0429586	0.0642724	0.0676257	+
870	0.208793	-0.0345639	Q4LE40	C14orf159 variant protein (Fragment) OS=Homo sapiens OX=9606 GN=C14orf159 variant protein PE=2 SV=1	C14orf159	3.89712	3.99591	3.796	3.81855	3.8529	3.9139
871	1.50565	-0.287236	Q96EU7	C1GALT1-specific chaperone 1 OS=Homo sapiens OX=9606 GN=C1GALT1C1 PE=1 SV=1	C1GALT1C1	0.135909	-0.0496566	0.244874	-0.183159	-0.207607	-0.139816	+
872	1.67707	0.281605	A0A024R1J0	C1q and tumor necrosis factor related protein 6, isoform CRA_a OS=Homo sapiens OX=9606 GN=C1QTNF6 PE=4 SV=1	C1QTNF6	-4.25956	-4.29446	-4.09985	-3.91342	-3.86833	-4.02731	+
873	3.35528	0.288285	F5H2F4	C-1-tetrahydrofolate synthase, cytoplasmic OS=Homo sapiens OX=9606 GN=MTHFD1 PE=1 SV=1	MTHFD1	2.73924	2.81008	2.74235	3.07888	3.03086	3.04679	+
874	0.249516	-0.0251592	Q9Y426	C2 domain-containing protein 2 OS=Homo sapiens OX=9606 GN=C2CD2 PE=1 SV=2	C2CD2	-0.289888	-0.329215	-0.30669	-0.372115	-0.371968	-0.257188
875	0.65126	-0.0793817	A0A1U9X7F9	C6orf47 OS=Homo sapiens OX=9606 PE=4 SV=1	-	-0.613183	-0.799188	-0.670643	-0.76999	-0.769866	-0.781304
876	2.18956	-0.260528	O75844	CAAX prenyl protease 1 homolog OS=Homo sapiens OX=9606 GN=ZMPSTE24 PE=1 SV=2	ZMPSTE24	3.53197	3.46898	3.62174	3.25411	3.26057	3.32644	+
877	0.423446	0.301031	Q9Y256	CAAX prenyl protease 2 OS=Homo sapiens OX=9606 GN=RCE1 PE=1 SV=1	RCE1	-2.43937	-2.57444	-2.4679	-1.59471	-2.44064	-2.54326
878	1.65852	0.143573	Q8WUQ7	Cactin OS=Homo sapiens OX=9606 GN=CACTIN PE=1 SV=3	CACTIN	-0.305722	-0.302397	-0.27146	-0.0739398	-0.191065	-0.183856	+
879	2.78248	0.278134	P27708	CAD protein OS=Homo sapiens OX=9606 GN=CAD PE=1 SV=3	CAD	3.30537	3.1922	3.23185	3.55338	3.50677	3.50366	+
880	0.0749933	-0.00680125	Q9NYQ6	Cadherin EGF LAG seven-pass G-type receptor 1 OS=Homo sapiens OX=9606 GN=CELSR1 PE=1 SV=1	CELSR1	1.36647	1.42939	1.39009	1.34909	1.37873	1.43772
881	1.52035	-0.0788289	Q9HCU4	Cadherin EGF LAG seven-pass G-type receptor 2 OS=Homo sapiens OX=9606 GN=CELSR2 PE=1 SV=1	CELSR2	0.00846135	0.0556874	0.0311747	-0.07075	-0.062443	-0.00797028
882	0.3165	-0.0411319	P19022	Cadherin-2 OS=Homo sapiens OX=9606 GN=CDH2 PE=1 SV=4	CDH2	2.09632	2.07543	2.22725	2.09224	2.05025	2.13311
883	0.57935	-0.112078	P22223	Cadherin-3 OS=Homo sapiens OX=9606 GN=CDH3 PE=1 SV=2	CDH3	-2.03979	-1.94473	-2.22076	-2.12433	-2.19229	-2.22489
884	1.73268	0.179349	P55285	Cadherin-6 OS=Homo sapiens OX=9606 GN=CDH6 PE=1 SV=1	CDH6	2.08348	2.19805	2.09995	2.36602	2.28458	2.26893	+
885	0.0801694	-0.00511241	Q9Y6J0	Calcineurin-binding protein cabin-1 OS=Homo sapiens OX=9606 GN=CABIN1 PE=1 SV=1	CABIN1	-1.45278	-1.43517	-1.44103	-1.49091	-1.43475	-1.41865
886	2.23577	-0.217876	A0A024R8U8	Calcium activated nucleotidase 1, isoform CRA_b OS=Homo sapiens OX=9606 GN=CANT1 PE=4 SV=1	CANT1	2.19664	2.1421	2.24512	1.94637	1.95203	2.03183	+
887	2.5042	-0.228025	A0A024R9M9	Calcium binding protein P22, isoform CRA_a OS=Homo sapiens OX=9606 GN=CHP PE=4 SV=1	CHP	3.01311	2.97885	3.07465	2.75564	2.79383	2.83308	+
888	1.62837	-0.245141	Q9UGQ2	Calcium channel flower homolog OS=Homo sapiens OX=9606 GN=CACFD1 PE=1 SV=1	CACFD1	-1.6164	-1.61439	-1.77825	-1.93814	-1.83277	-1.97355	+
889	0.514795	0.0625385	J3QK89	Calcium homeostasis endoplasmic reticulum protein OS=Homo sapiens OX=9606 GN=CHERP PE=1 SV=1	CHERP	1.40695	1.4606	1.56055	1.59057	1.49224	1.53291
890	3.31513	-0.354932	J9JIE6	Calcium load-activated calcium channel OS=Homo sapiens OX=9606 GN=TMCO1 PE=1 SV=1	TMCO1	0.272022	0.167888	0.228803	-0.162865	-0.123589	-0.10963	+
891	1.80239	-0.170445	P49069	Calcium signal-modulating cyclophilin ligand OS=Homo sapiens OX=9606 GN=CAMLG PE=1 SV=1	CAMLG	1.00714	0.943403	1.00745	0.759727	0.802554	0.88438	+
892	2.27252	-0.19712	Q8NE86	Calcium uniporter protein, mitochondrial OS=Homo sapiens OX=9606 GN=MCU PE=1 SV=1	MCU	3.42296	3.44592	3.38586	3.17304	3.21045	3.27989	+
893	2.56083	-0.28924	Q9NWR8	Calcium uniporter regulatory subunit MCUb, mitochondrial OS=Homo sapiens OX=9606 GN=MCUB PE=1 SV=2	MCUB	1.83525	1.78356	1.8178	1.4594	1.50935	1.60014	+
894	2.82213	-0.25233	A0A286YF11	Calcium uptake protein 1, mitochondrial OS=Homo sapiens OX=9606 GN=MICU1 PE=1 SV=1	MICU1	2.38073	2.40237	2.40743	2.08771	2.14896	2.19686	+
895	2.79082	-0.219125	Q8IYU8	Calcium uptake protein 2, mitochondrial OS=Homo sapiens OX=9606 GN=MICU2 PE=1 SV=2	MICU2	1.52209	1.54362	1.54256	1.31069	1.27188	1.36833	+
896	1.64037	-0.144825	Q86XE3	Calcium uptake protein 3, mitochondrial OS=Homo sapiens OX=9606 GN=MICU3 PE=2 SV=1	MICU3	-1.38064	-1.33754	-1.26103	-1.51084	-1.44634	-1.4565	+
897	0.265411	-0.0494319	A0A1W2PQ93	Calcium-activated potassium channel subunit alpha-1 (Fragment) OS=Homo sapiens OX=9606 GN=KCNMA1 PE=1 SV=1	KCNMA1	1.23393	1.16258	1.40809	1.19945	1.20913	1.24772
898	2.6797	0.494649	Q9P1Z2	Calcium-binding and coiled-coil domain-containing protein 1 OS=Homo sapiens OX=9606 GN=CALCOCO1 PE=1 SV=2	CALCOCO1	0.0968533	0.117411	-0.0934632	0.547771	0.559541	0.497435	+
899	0.590233	-0.0951377	Q13137	Calcium-binding and coiled-coil domain-containing protein 2 OS=Homo sapiens OX=9606 GN=CALCOCO2 PE=1 SV=1	CALCOCO2	1.32057	1.13284	1.12828	1.16405	1.04835	1.08388
900	2.15822	-0.166872	Q6NUK1	Calcium-binding mitochondrial carrier protein SCaMC-1 OS=Homo sapiens OX=9606 GN=SLC25A24 PE=1 SV=2	SLC25A24	4.88052	4.84566	4.81929	4.6363	4.67747	4.73109	+
901	2.54859	-0.400598	Q6KCM7	Calcium-binding mitochondrial carrier protein SCaMC-2 OS=Homo sapiens OX=9606 GN=SLC25A25 PE=1 SV=1	SLC25A25	-2.92224	-2.99118	-2.99993	-3.46714	-3.2728	-3.3752	+
902	0.891061	-0.192383	Q9BV35	Calcium-binding mitochondrial carrier protein SCaMC-3 OS=Homo sapiens OX=9606 GN=SLC25A23 PE=1 SV=2	SLC25A23	0.591983	0.773889	0.469462	0.335148	0.421526	0.501511
903	1.4979	0.0697437	Q9Y376	Calcium-binding protein 39 OS=Homo sapiens OX=9606 GN=CAB39 PE=1 SV=1	CAB39	0.454144	0.406553	0.385837	0.498203	0.485155	0.472407
904	2.5881	0.324246	Q9Y2V2	Calcium-regulated heat-stable protein 1 OS=Homo sapiens OX=9606 GN=CARHSP1 PE=1 SV=2	CARHSP1	-0.771752	-0.64842	-0.785743	-0.392041	-0.388259	-0.452876	+
905	2.03061	-0.282746	B4E2Q0	Calcium-transporting ATPase OS=Homo sapiens OX=9606 GN=ATP2C1 PE=1 SV=1	ATP2C1	3.49401	3.37637	3.55386	3.1741	3.15125	3.25065	+
906	1.5256	-0.319856	B4E295	Calcium-transporting ATPase OS=Homo sapiens OX=9606 PE=2 SV=1	-	-3.73366	-4.04707	-3.91482	-4.28257	-4.2025	-4.17004	+
907	1.79512	0.242957	Q6NVY0	Calcyclin binding protein OS=Homo sapiens OX=9606 GN=CACYBP PE=2 SV=1	CACYBP	0.618175	0.549687	0.718384	0.93113	0.876324	0.807663	+
908	1.28236	0.452321	Q6NUQ2	Calmin (Calponin-like, transmembrane) OS=Homo sapiens OX=9606 GN=CLMN PE=2 SV=1	CLMN	-1.85946	-2.26481	-2.38393	-1.62519	-1.75063	-1.77541	+
909	1.91787	0.28112	H0Y7A7	Calmodulin-2 (Fragment) OS=Homo sapiens OX=9606 GN=CALM2 PE=1 SV=1	CALM2	5.0594	5.10619	5.17799	5.28943	5.47006	5.42744	+
910	2.6149	0.384213	Q5T5Y3	Calmodulin-regulated spectrin-associated protein 1 OS=Homo sapiens OX=9606 GN=CAMSAP1 PE=1 SV=2	CAMSAP1	-1.2004	-1.20928	-1.12969	-0.852793	-0.694952	-0.838989	+
911	3.06414	0.359085	Q08AD1	Calmodulin-regulated spectrin-associated protein 2 OS=Homo sapiens OX=9606 GN=CAMSAP2 PE=1 SV=3	CAMSAP2	-2.12364	-2.13296	-2.15985	-1.76581	-1.72088	-1.85251	+
912	0.916788	-0.196373	D6RB85	Calnexin (Fragment) OS=Homo sapiens OX=9606 GN=CANX PE=1 SV=1	CANX	0.226768	0.434883	0.160631	0.146861	-0.0339831	0.120285	+
913	0.181829	-0.0228268	P27824	Calnexin OS=Homo sapiens OX=9606 GN=CANX PE=1 SV=2	CANX	6.28293	6.19777	6.33211	6.21797	6.22375	6.30261
914	2.59088	0.31256	Q59EF6	Calpain 2, large [catalytic] subunit variant (Fragment) OS=Homo sapiens OX=9606 PE=2 SV=1	-	2.40329	2.36581	2.30508	2.74127	2.61779	2.6528	+
915	2.24654	0.318645	A0A0C4DGQ5	Calpain small subunit 1 OS=Homo sapiens OX=9606 GN=CAPNS1 PE=1 SV=1	CAPNS1	0.229121	0.228477	0.0523098	0.488724	0.49478	0.482337	+
916	2.03624	0.298755	P07384	Calpain-1 catalytic subunit OS=Homo sapiens OX=9606 GN=CAPN1 PE=1 SV=1	CAPN1	2.75664	2.82319	2.61335	3.01955	3.01347	3.05644	+
917	0.0447058	0.00368253	E7EV01	Calpain-5 OS=Homo sapiens OX=9606 GN=CAPN5 PE=1 SV=2	CAPN5	1.0405	1.0623	1.06407	1.01568	1.05329	1.10895
918	2.85876	0.510356	Q59HE3	Calpastatin isoform a variant (Fragment) OS=Homo sapiens OX=9606 PE=2 SV=1	-	1.16804	1.18612	1.05033	1.72761	1.64832	1.55963	+
919	2.48936	0.476619	A0A0C4DGB5	Calpastatin OS=Homo sapiens OX=9606 GN=CAST PE=1 SV=1	CAST	-1.83	-2.02786	-2.03321	-1.42905	-1.48112	-1.55104	+
920	1.54775	0.207664	B4DUT8	Calponin OS=Homo sapiens OX=9606 GN=CNN2 PE=1 SV=1	CNN2	1.53717	1.70686	1.66554	1.91088	1.82817	1.79351	+
921	0.550725	-0.131757	P51911	Calponin-1 OS=Homo sapiens OX=9606 GN=CNN1 PE=1 SV=2	CNN1	-3.62822	-3.59609	-3.31619	-3.57141	-3.67228	-3.69208
922	1.87363	0.193367	Q15417	Calponin-3 OS=Homo sapiens OX=9606 GN=CNN3 PE=1 SV=1	CNN3	1.83037	1.89982	1.8658	2.13405	2.04944	1.99261	+
923	0.125646	0.0393604	A0A142IKA2	Calreticulin (Fragment) OS=Homo sapiens OX=9606 GN=CALR PE=4 SV=1	CALR	-3.12305	-2.81435	-2.85309	-2.99583	-2.89237	-2.78422
924	1.08489	0.137249	V9HW88	Calreticulin, isoform CRA_b OS=Homo sapiens OX=9606 GN=HEL-S-99n PE=2 SV=1	HEL-S-99n	6.09109	6.10198	6.17916	6.35739	6.2505	6.17607
925	0.757703	-0.0578794	O94985	Calsyntenin-1 OS=Homo sapiens OX=9606 GN=CLSTN1 PE=1 SV=1	CLSTN1	0.292167	0.183766	0.224963	0.172784	0.150782	0.203692
926	0.966874	0.105537	Q6IAW5	CALU protein OS=Homo sapiens OX=9606 GN=CALU PE=2 SV=1	CALU	3.7393	3.6982	3.78733	3.88919	3.8934	3.75885
927	0.158561	-0.036103	A0A024R755	Calumenin, isoform CRA_a OS=Homo sapiens OX=9606 GN=CALU PE=4 SV=1	CALU	-0.182806	-0.239358	-0.265064	-0.150616	-0.221209	-0.423712
928	0.772224	0.0510404	Q9Y233	cAMP and cAMP-inhibited cGMP 3',5'-cyclic phosphodiesterase 10A OS=Homo sapiens OX=9606 GN=PDE10A PE=1 SV=1	PDE10A	-0.611035	-0.628469	-0.69343	-0.627464	-0.580461	-0.571887
929	0.671188	0.0558038	Q5U0J5	cAMP responsive element binding protein 1 OS=Homo sapiens OX=9606 GN=CREB1 PE=2 SV=1	CREB1	0.51008	0.52953	0.417384	0.5696	0.518144	0.536662
930	0.200684	0.0260804	O15438	Canalicular multispecific organic anion transporter 2 OS=Homo sapiens OX=9606 GN=ABCC3 PE=1 SV=3	ABCC3	3.08001	3.1236	2.98068	3.05622	3.06545	3.14085
931	0.0974243	-0.0145213	A0A024R1X0	Cancer susceptibility candidate 3, isoform CRA_a OS=Homo sapiens OX=9606 GN=CASC3 PE=4 SV=1	CASC3	-1.00096	-1.0472	-1.0743	-1.14364	-0.974786	-1.04759
932	1.10696	-0.126758	Q5TDF0	Cancer-related nucleoside-triphosphatase OS=Homo sapiens OX=9606 GN=NTPCR PE=1 SV=1	NTPCR	1.29866	1.41628	1.271	1.15694	1.18924	1.25947
933	2.55116	-0.237133	P21554	Cannabinoid receptor 1 OS=Homo sapiens OX=9606 GN=CNR1 PE=1 SV=1	CNR1	-1.83884	-1.76684	-1.84177	-2.09795	-2.05522	-2.00568	+
934	0.238137	0.0297166	A7E2F7	CAP-GLY domain containing linker protein 2 OS=Homo sapiens OX=9606 GN=CLIP2 PE=2 SV=1	CLIP2	0.0534862	0.104187	0.0130192	0.00647182	0.145063	0.108308
935	1.76899	0.0952831	J3KP58	CAP-Gly domain-containing linker protein 1 OS=Homo sapiens OX=9606 GN=CLIP1 PE=1 SV=2	CLIP1	-3.40698	-3.38485	-3.36123	-3.27172	-3.32951	-3.26598
936	0.209026	-0.0762463	P30622	CAP-Gly domain-containing linker protein 1 OS=Homo sapiens OX=9606 GN=CLIP1 PE=1 SV=2	CLIP1	1.51597	1.07094	1.12117	1.13541	1.17287	1.17106
937	2.42602	-0.4242	A4D0V4	Capping protein (Actin filament) muscle Z-line, alpha 2 OS=Homo sapiens OX=9606 GN=CAPZA2 PE=2 SV=1	CAPZA2	2.00864	2.00667	2.20328	1.60463	1.64829	1.69307	+
938	1.88304	0.642721	Q14444	Caprin-1 OS=Homo sapiens OX=9606 GN=CAPRIN1 PE=1 SV=2	CAPRIN1	1.43673	1.25325	1.37876	2.22741	2.02781	1.74168	+
939	2.41468	0.353575	Q8N1G2	Cap-specific mRNA (nucleoside-2'-O-)-methyltransferase 1 OS=Homo sapiens OX=9606 GN=CMTR1 PE=1 SV=1	CMTR1	-0.796349	-0.871428	-0.732349	-0.412248	-0.395428	-0.531724	+
940	0.438476	-0.0424288	A0A0U1RRB3	Cap-specific mRNA (nucleoside-2'-O-)-methyltransferase 2 OS=Homo sapiens OX=9606 GN=CMTR2 PE=1 SV=1	CMTR2	-2.71882	-2.61012	-2.66787	-2.7368	-2.73349	-2.65381
941	1.87901	-0.328181	Q9NPF2	Carbohydrate sulfotransferase 11 OS=Homo sapiens OX=9606 GN=CHST11 PE=1 SV=1	CHST11	-4.62412	-4.80804	-4.79161	-5.00797	-5.16902	-5.03134	+
942	1.43674	-0.175277	Q8NCH0	Carbohydrate sulfotransferase 14 OS=Homo sapiens OX=9606 GN=CHST14 PE=1 SV=2	CHST14	0.343937	0.34269	0.483738	0.168053	0.200312	0.27617	+
943	0.237731	0.0671069	Q7LFX5	Carbohydrate sulfotransferase 15 OS=Homo sapiens OX=9606 GN=CHST15 PE=1 SV=1	CHST15	-4.48447	-4.39034	-4.75888	-4.47907	-4.45737	-4.49593
944	1.7295	-0.0993413	Q7LGC8	Carbohydrate sulfotransferase 3 OS=Homo sapiens OX=9606 GN=CHST3 PE=1 SV=3	CHST3	-1.30544	-1.30127	-1.27802	-1.39632	-1.35081	-1.43562
945	1.9093	-0.237385	Q9NS84	Carbohydrate sulfotransferase 7 OS=Homo sapiens OX=9606 GN=CHST7 PE=1 SV=2	CHST7	-1.80113	-1.88986	-1.77156	-2.0921	-2.1073	-1.97532	+
946	0.674408	-0.249288	A0A024R860	Carbohydrate sulfotransferase OS=Homo sapiens OX=9606 GN=CHST12 PE=3 SV=1	CHST12	-4.2539	-4.76069	-4.55357	-4.72351	-4.92974	-4.66278
947	1.80231	-0.430738	B7Z4E8	Carbohydrate sulfotransferase OS=Homo sapiens OX=9606 PE=2 SV=1	-	-1.72955	-1.53551	-1.68286	-2.18913	-2.14851	-1.9025	+
948	3.8065	0.881485	O43570	Carbonic anhydrase 12 OS=Homo sapiens OX=9606 GN=CA12 PE=1 SV=1	CA12	-0.600336	-0.468941	-0.595329	0.320964	0.248641	0.410242	+
949	2.10239	0.387973	Q9Y2D0	Carbonic anhydrase 5B, mitochondrial OS=Homo sapiens OX=9606 GN=CA5B PE=1 SV=1	CA5B	-1.32002	-1.22958	-1.47108	-1.021	-0.904314	-0.931449	+
950	0.933137	0.0792502	P16152	Carbonyl reductase [NADPH] 1 OS=Homo sapiens OX=9606 GN=CBR1 PE=1 SV=3	CBR1	2.01986	2.05462	1.92384	2.06879	2.09186	2.07543
951	1.24064	-0.173738	Q8N4T8	Carbonyl reductase family member 4 OS=Homo sapiens OX=9606 GN=CBR4 PE=1 SV=3	CBR4	1.70163	1.80856	1.60022	1.48489	1.52745	1.57686	+
952	0.109633	0.031278	Q53H57	Carboxylic ester hydrolase (Fragment) OS=Homo sapiens OX=9606 PE=2 SV=1	-	0.613833	0.773647	0.472391	0.754282	0.635205	0.564218
953	2.30485	-0.239968	D3DNN4	Carboxylic ester hydrolase OS=Homo sapiens OX=9606 GN=BCHE PE=3 SV=1	BCHE	-1.74511	-1.65992	-1.62752	-1.93411	-1.8693	-1.94904	+
954	1.12404	0.104275	O75052	Carboxyl-terminal PDZ ligand of neuronal nitric oxide synthase protein OS=Homo sapiens OX=9606 GN=NOS1AP PE=1 SV=3	NOS1AP	-3.45324	-3.43512	-3.46651	-3.32157	-3.43069	-3.28979
955	2.08007	0.389032	Q96DG6	Carboxymethylenebutenolidase homolog OS=Homo sapiens OX=9606 GN=CMBL PE=1 SV=1	CMBL	-0.0498502	0.0294586	-0.220179	0.348609	0.33157	0.246348	+
956	1.16936	0.256111	A4D1M3	Carboxypeptidase A4 OS=Homo sapiens OX=9606 GN=CPA4 PE=2 SV=1	CPA4	0.774937	0.662367	0.982699	1.1398	1.05524	0.993295	+
957	0.904888	0.0864075	O75976	Carboxypeptidase D OS=Homo sapiens OX=9606 GN=CPD PE=1 SV=2	CPD	4.42452	4.43283	4.37017	4.44823	4.46344	4.57508
958	0.0152147	-0.00976388	P16870	Carboxypeptidase E OS=Homo sapiens OX=9606 GN=CPE PE=1 SV=1	CPE	-6.26584	-5.71021	-6.20254	-5.84189	-6.11729	-6.24869
959	0.332976	-0.0147258	P14384	Carboxypeptidase M OS=Homo sapiens OX=9606 GN=CPM PE=1 SV=2	CPM	1.90223	1.90212	1.86696	1.85838	1.86543	1.90331
960	0.941485	0.115637	X6R8A1	Carboxypeptidase OS=Homo sapiens OX=9606 GN=CTSA PE=1 SV=1	CTSA	3.10128	3.23674	3.05206	3.21795	3.27287	3.24617
961	1.66144	0.20883	Q9Y646	Carboxypeptidase Q OS=Homo sapiens OX=9606 GN=CPQ PE=1 SV=1	CPQ	0.751752	0.939736	0.79229	1.02987	1.03753	1.04287	+
962	0.374926	-0.0414078	H7C1Z7	Carboxy-terminal domain RNA polymerase II polypeptide A small phosphatase 1 (Fragment) OS=Homo sapiens OX=9606 GN=CTDSP1 PE=1 SV=1	CTDSP1	-1.50327	-1.38118	-1.46538	-1.50129	-1.53592	-1.43684
963	1.86736	-0.337928	Q9UJA2	Cardiolipin synthase (CMP-forming) OS=Homo sapiens OX=9606 GN=CRLS1 PE=1 SV=1	CRLS1	-2.55115	-2.80305	-2.60115	-2.97078	-3.03471	-2.96365	+
964	0.987511	-0.134413	P43155	Carnitine O-acetyltransferase OS=Homo sapiens OX=9606 GN=CRAT PE=1 SV=5	CRAT	3.35714	3.47644	3.26769	3.1986	3.23028	3.26915
965	2.13891	-0.209173	P50416	Carnitine O-palmitoyltransferase 1, liver isoform OS=Homo sapiens OX=9606 GN=CPT1A PE=1 SV=2	CPT1A	3.66934	3.63491	3.69997	3.42016	3.42372	3.53281	+
966	0.960549	-0.101299	P23786	Carnitine O-palmitoyltransferase 2, mitochondrial OS=Homo sapiens OX=9606 GN=CPT2 PE=1 SV=2	CPT2	3.69981	3.72716	3.57535	3.54338	3.55806	3.59699
967	1.20103	-0.258231	Q53G79	Carnitine O-palmitoyltransferase II, mitochondrial variant (Fragment) OS=Homo sapiens OX=9606 PE=2 SV=1	-	-3.19598	-2.95988	-3.21594	-3.46364	-3.41474	-3.26812	+
968	0.714444	0.153138	E7ETM0	Casein kinase I isoform alpha OS=Homo sapiens OX=9606 GN=CSNK1A1 PE=1 SV=1	CSNK1A1	-3.97926	-3.78466	-3.75673	-3.81625	-3.58281	-3.66217
969	2.69415	-0.211069	H7BYT1	Casein kinase I isoform delta OS=Homo sapiens OX=9606 GN=CSNK1D PE=1 SV=2	CSNK1D	-0.0884011	0.00147237	-0.0782792	-0.263306	-0.254009	-0.2811	+
970	2.14481	-0.110916	U3KQB3	Casein kinase I isoform gamma-1 OS=Homo sapiens OX=9606 GN=CSNK1G1 PE=1 SV=1	CSNK1G1	1.14653	1.13105	1.20186	1.04117	1.04977	1.05575
971	1.78375	-0.103837	Q9Y6M4	Casein kinase I isoform gamma-3 OS=Homo sapiens OX=9606 GN=CSNK1G3 PE=1 SV=2	CSNK1G3	-0.625571	-0.641684	-0.565502	-0.736587	-0.712587	-0.695093
972	0.174092	0.0199016	P19784	Casein kinase II subunit alpha' OS=Homo sapiens OX=9606 GN=CSNK2A2 PE=1 SV=1	CSNK2A2	1.91159	1.93513	2.03703	1.95135	1.97332	2.01877
973	1.0781	-0.155856	Q5SRQ6	Casein kinase II subunit beta OS=Homo sapiens OX=9606 GN=CSNK2B PE=1 SV=2	CSNK2B	-0.331218	-0.36734	-0.165059	-0.428648	-0.496499	-0.406038
974	2.64812	-0.196161	F5H7A5	Caseinolytic peptidase B protein homolog (Fragment) OS=Homo sapiens OX=9606 GN=CLPB PE=1 SV=8	CLPB	-1.82357	-1.87006	-1.8406	-2.08493	-2.0384	-1.99938	+
975	2.1381	-0.159397	Q9H078	Caseinolytic peptidase B protein homolog OS=Homo sapiens OX=9606 GN=CLPB PE=1 SV=1	CLPB	3.24648	3.23271	3.30691	3.06225	3.10805	3.1376	+
976	0.122619	0.0305435	Q9H8G2	Caspase activity and apoptosis inhibitor 1 OS=Homo sapiens OX=9606 GN=CAAP1 PE=1 SV=2	CAAP1	-0.525473	-0.767125	-0.495817	-0.527863	-0.544084	-0.624838
977	1.74251	0.323288	Q9BWT7	Caspase recruitment domain-containing protein 10 OS=Homo sapiens OX=9606 GN=CARD10 PE=1 SV=2	CARD10	-3.87038	-3.70401	-3.97333	-3.4931	-3.50081	-3.58394	+
978	3.49545	-0.173411	Q96LW7	Caspase recruitment domain-containing protein 19 OS=Homo sapiens OX=9606 GN=CARD19 PE=1 SV=1	CARD19	0.552656	0.54362	0.535478	0.353375	0.35956	0.398587	+
979	0.50831	0.121997	P49662	Caspase-4 OS=Homo sapiens OX=9606 GN=CASP4 PE=1 SV=1	CASP4	-2.27829	-2.20903	-2.53676	-2.21091	-2.16667	-2.2805
980	2.22722	0.325941	P55212	Caspase-6 OS=Homo sapiens OX=9606 GN=CASP6 PE=1 SV=2	CASP6	-1.84328	-1.7672	-1.96173	-1.49032	-1.53476	-1.56931	+
981	0.0547554	0.00712411	P04040	Catalase OS=Homo sapiens OX=9606 GN=CAT PE=1 SV=3	CAT	4.55102	4.61371	4.48666	4.52219	4.54264	4.60792
982	2.53952	-0.280549	A0A286SD53	Catechol-O-methyltransferase (Fragment) OS=Homo sapiens OX=9606 GN=COMT PE=4 SV=1	COMT	0.897418	0.82911	0.763273	0.511596	0.564327	0.57223	+
983	0.764582	0.0922438	P35221	Catenin alpha-1 OS=Homo sapiens OX=9606 GN=CTNNA1 PE=1 SV=1	CTNNA1	4.8621	4.85711	5.01448	5.00928	4.96564	5.0355
984	0.34079	-0.111315	P26232	Catenin alpha-2 OS=Homo sapiens OX=9606 GN=CTNNA2 PE=1 SV=5	CTNNA2	-4.7628	-4.77827	-4.3966	-4.70955	-4.70115	-4.86092
985	0.067199	0.0127241	A0A2R8Y5A3	Catenin beta-1 OS=Homo sapiens OX=9606 GN=CTNNB1 PE=1 SV=1	CTNNB1	3.29533	3.2273	3.4396	3.35818	3.29141	3.3508
986	0.895645	0.0799828	O60716	Catenin delta-1 OS=Homo sapiens OX=9606 GN=CTNND1 PE=1 SV=1	CTNND1	4.10718	4.09567	4.21199	4.21366	4.18774	4.25339
987	1.04903	0.311266	Q6LAF9	Cathepsin B (Fragment) OS=Homo sapiens OX=9606 PE=2 SV=1	-	0.487516	0.664338	0.213932	0.79876	0.828017	0.672808	+
988	1.67622	0.309139	A0A024R374	Cathepsin B, isoform CRA_a OS=Homo sapiens OX=9606 GN=CTSB PE=3 SV=1	CTSB	3.86539	4.06154	3.78022	4.20869	4.22946	4.19642	+
989	1.30078	0.266708	P07339	Cathepsin D OS=Homo sapiens OX=9606 GN=CTSD PE=1 SV=1	CTSD	4.4311	4.74079	4.48323	4.8022	4.82871	4.82434	+
990	0.571338	0.108375	A5PLM9	Cathepsin L1 OS=Homo sapiens OX=9606 GN=CTSL1 PE=2 SV=1	CTSL1	0.720304	0.938007	0.666336	0.874936	0.912313	0.862522
991	0.68113	0.142333	P43234	Cathepsin O OS=Homo sapiens OX=9606 GN=CTSO PE=2 SV=1	CTSO	-0.630498	-0.460319	-0.760542	-0.503299	-0.398961	-0.522099
992	0.180149	-0.0243104	P25774	Cathepsin S OS=Homo sapiens OX=9606 GN=CTSS PE=1 SV=3	CTSS	0.921591	1.01411	0.867812	0.881986	0.881496	0.967097
993	1.83198	0.179854	Q5U000	Cathepsin Z OS=Homo sapiens OX=9606 PE=2 SV=1	-	2.25937	2.36765	2.22967	2.48265	2.47249	2.44112	+
994	1.49825	-0.151809	P20645	Cation-dependent mannose-6-phosphate receptor OS=Homo sapiens OX=9606 GN=M6PR PE=1 SV=1	M6PR	2.79223	2.78192	2.79584	2.56152	2.63031	2.72273	+
995	0.193626	-0.112677	A0A1W2PR06	Cationic amino acid transporter 2 (Fragment) OS=Homo sapiens OX=9606 GN=SLC7A2 PE=1 SV=1	SLC7A2	-2.18549	-2.34562	-2.88722	-2.6213	-2.68292	-2.45214
996	1.66174	-0.15108	P11717	Cation-independent mannose-6-phosphate receptor OS=Homo sapiens OX=9606 GN=IGF2R PE=1 SV=3	IGF2R	5.27994	5.18901	5.29562	5.08466	5.0739	5.15277	+
997	2.23197	-0.173824	Q9NQ11	Cation-transporting ATPase 13A2 OS=Homo sapiens OX=9606 GN=ATP13A2 PE=1 SV=2	ATP13A2	-0.259414	-0.160655	-0.191055	-0.400449	-0.380478	-0.35167	+
998	1.33132	-0.116315	A0A024R7N2	Cation-transporting ATPase OS=Homo sapiens OX=9606 GN=ATP13A1 PE=3 SV=1	ATP13A1	4.13615	4.13298	4.21166	3.99969	4.02655	4.1056
999	1.90195	0.395268	Q6NZI2	Caveolae-associated protein 1 OS=Homo sapiens OX=9606 GN=CAVIN1 PE=1 SV=1	CAVIN1	4.20256	4.04182	4.35707	4.59691	4.57603	4.6143	+
1000	2.53351	0.315155	Q969G5	Caveolae-associated protein 3 OS=Homo sapiens OX=9606 GN=CAVIN3 PE=1 SV=3	CAVIN3	1.46958	1.34348	1.49546	1.72801	1.75392	1.77206	+
1001	1.73789	0.139964	Q2TNI1	Caveolin OS=Homo sapiens OX=9606 GN=CAV1 PE=2 SV=1	CAV1	4.45444	4.37791	4.42075	4.5191	4.53986	4.61404	+
1002	0.134844	-0.0634925	A0A024R757	Caveolin OS=Homo sapiens OX=9606 GN=CAV1 PE=3 SV=1	CAV1	-3.30908	-3.55634	-3.66571	-3.82523	-3.54644	-3.34995
1003	1.15178	-0.214929	P51636	Caveolin-2 OS=Homo sapiens OX=9606 GN=CAV2 PE=1 SV=2	CAV2	-0.175421	0.0340864	-0.259602	-0.362524	-0.350782	-0.332419	+
1004	1.71578	0.229096	P78556	C-C motif chemokine 20 OS=Homo sapiens OX=9606 GN=CCL20 PE=1 SV=1	CCL20	-1.08031	-0.931571	-1.13278	-0.815401	-0.814062	-0.827909	+
1005	2.1774	-0.253386	P17676	CCAAT/enhancer-binding protein beta OS=Homo sapiens OX=9606 GN=CEBPB PE=1 SV=2	CEBPB	-0.698905	-0.726641	-0.852893	-0.988158	-1.02807	-1.02237	+
1006	2.02929	0.174182	P49716	CCAAT/enhancer-binding protein delta OS=Homo sapiens OX=9606 GN=CEBPD PE=1 SV=2	CEBPD	-2.10952	-2.03578	-2.15791	-1.94826	-1.91386	-1.91856	+
1007	0.111139	-0.0296653	Q03701	CCAAT/enhancer-binding protein zeta OS=Homo sapiens OX=9606 GN=CEBPZ PE=1 SV=3	CEBPZ	3.07563	3.0575	3.35143	3.15822	3.09937	3.13798
1008	2.54365	0.149006	Q05CP8	CCDC6 protein (Fragment) OS=Homo sapiens OX=9606 GN=CCDC6 PE=2 SV=1	CCDC6	0.303285	0.280202	0.243339	0.435891	0.442601	0.395352	+
1009	2.34442	-0.0617478	A5YKK6	CCR4-NOT transcription complex subunit 1 OS=Homo sapiens OX=9606 GN=CNOT1 PE=1 SV=2	CNOT1	0.911365	0.945019	0.935203	0.867912	0.862478	0.875954
1010	0.837079	0.0953886	Q9H9A5	CCR4-NOT transcription complex subunit 10 OS=Homo sapiens OX=9606 GN=CNOT10 PE=1 SV=1	CNOT10	-3.33342	-3.3826	-3.49072	-3.35363	-3.2999	-3.26705
1011	0.897862	0.105363	Q9UKZ1	CCR4-NOT transcription complex subunit 11 OS=Homo sapiens OX=9606 GN=CNOT11 PE=1 SV=1	CNOT11	-3.30812	-3.33735	-3.33469	-3.13364	-3.21088	-3.31956
1012	1.31292	-0.0933584	Q9UFF9	CCR4-NOT transcription complex subunit 8 OS=Homo sapiens OX=9606 GN=CNOT8 PE=1 SV=1	CNOT8	-3.82796	-3.87323	-3.91974	-3.92785	-3.97811	-3.99504
1013	0.251694	0.0224912	A0A024R4R3	CCR4-NOT transcription complex, subunit 3, isoform CRA_a OS=Homo sapiens OX=9606 GN=CNOT3 PE=4 SV=1	CNOT3	-0.397845	-0.333281	-0.292946	-0.351393	-0.289391	-0.315815
1014	1.96863	-0.186194	Q9HC06	Cd002 protein OS=Homo sapiens OX=9606 PE=2 SV=1	-	1.62108	1.51597	1.58975	1.36513	1.35958	1.44351	+
1015	1.97095	0.083839	Q6YHK3	CD109 antigen OS=Homo sapiens OX=9606 GN=CD109 PE=1 SV=2	CD109	1.93316	1.91017	1.97195	2.02067	2.01551	2.03062
1016	0.0382333	-0.00273204	Q13740	CD166 antigen OS=Homo sapiens OX=9606 GN=ALCAM PE=1 SV=2	ALCAM	3.64361	3.64898	3.70212	3.64809	3.64535	3.69308
1017	1.44983	0.173384	A0A024QZC1	CD2 antigen (Cytoplasmic tail) binding protein 2, isoform CRA_a OS=Homo sapiens OX=9606 GN=CD2BP2 PE=2 SV=1	CD2BP2	-0.104321	0.0604316	-0.0268011	0.0965803	0.194872	0.15801	+
1018	1.13035	-0.102618	Q5ZPR3	CD276 antigen OS=Homo sapiens OX=9606 GN=CD276 PE=1 SV=1	CD276	1.5363	1.569	1.65412	1.48466	1.44141	1.52552
1019	1.81418	0.1475	Q9Y5K6	CD2-associated protein OS=Homo sapiens OX=9606 GN=CD2AP PE=1 SV=1	CD2AP	1.71762	1.65982	1.65217	1.88295	1.80323	1.78593	+
1020	1.82719	-0.306347	A0A0S2Z3C7	CD40 molecule TNF receptor superfamily member 5 isoform 1 (Fragment) OS=Homo sapiens OX=9606 GN=CD40 PE=2 SV=1	CD40	0.596874	0.35411	0.492796	0.171934	0.132455	0.220352	+
1021	1.73238	0.100072	P16070	CD44 antigen OS=Homo sapiens OX=9606 GN=CD44 PE=1 SV=3	CD44	3.68476	3.66128	3.6938	3.82455	3.74125	3.77425
1022	1.0532	-0.197948	E9PR17	CD59 glycoprotein OS=Homo sapiens OX=9606 PE=1 SV=1	-	2.33278	2.348	2.58438	2.23085	2.16144	2.27902	+
1023	0.739503	-0.0672842	P08962	CD63 antigen OS=Homo sapiens OX=9606 GN=CD63 PE=1 SV=2	CD63	3.9398	3.8675	3.84335	3.76122	3.82299	3.86459
1024	2.96974	-0.328161	P32970	CD70 antigen OS=Homo sapiens OX=9606 GN=CD70 PE=1 SV=2	CD70	0.371886	0.333338	0.436298	0.0193305	0.0372966	0.100411	+
1025	1.30939	-0.148745	P27701	CD82 antigen OS=Homo sapiens OX=9606 GN=CD82 PE=1 SV=1	CD82	0.966407	0.913405	0.983613	0.79722	0.725714	0.894255	+
1026	0.401736	-0.258564	Q01151	CD83 antigen OS=Homo sapiens OX=9606 GN=CD83 PE=1 SV=1	CD83	-3.58534	-3.41893	-4.30142	-4.0772	-4.03549	-3.96869
1027	1.31048	-0.149523	P48960	CD97 antigen OS=Homo sapiens OX=9606 GN=CD97 PE=1 SV=4	CD97	-0.384486	-0.226569	-0.302673	-0.45081	-0.503946	-0.40754	+
1028	1.12485	-0.11293	A0A024RC16	CD99 antigen-like 2, isoform CRA_d OS=Homo sapiens OX=9606 GN=CD99L2 PE=2 SV=1	CD99L2	-0.708076	-0.738452	-0.725341	-0.760366	-0.920577	-0.829716
1029	3.15524	0.330681	A0A024R7B7	CDC37 cell division cycle 37 homolog (S. cerevisiae), isoform CRA_a OS=Homo sapiens OX=9606 GN=CDC37 PE=4 SV=1	CDC37	2.09959	2.02749	2.11392	2.45261	2.40541	2.37503	+
1030	2.95162	0.355524	A0A024R6N2	CDC42 binding protein kinase beta (DMPK-like), isoform CRA_a OS=Homo sapiens OX=9606 GN=CDC42BPB PE=3 SV=1	CDC42BPB	3.08338	3.16104	3.05126	3.49137	3.46999	3.4009	+
1031	2.57641	0.411394	Q00587	Cdc42 effector protein 1 OS=Homo sapiens OX=9606 GN=CDC42EP1 PE=1 SV=1	CDC42EP1	-1.79682	-1.90188	-1.93369	-1.37764	-1.53218	-1.48839	+
1032	1.67484	0.381687	Q9H3Q1	Cdc42 effector protein 4 OS=Homo sapiens OX=9606 GN=CDC42EP4 PE=1 SV=1	CDC42EP4	-2.67933	-2.67115	-2.49885	-2.06939	-2.28116	-2.35372	+
1033	0.13769	0.0105921	Q9NRR3	CDC42 small effector protein 2 OS=Homo sapiens OX=9606 GN=CDC42SE2 PE=1 SV=1	CDC42SE2	-0.605033	-0.526427	-0.589771	-0.543965	-0.592993	-0.552498
1034	2.19609	0.220853	W4VSQ9	Cdc42-interacting protein 4 OS=Homo sapiens OX=9606 GN=TRIP10 PE=1 SV=1	TRIP10	-0.312429	-0.250593	-0.370142	-0.0545788	-0.0794556	-0.13657	+
1035	0.396392	-0.107251	A8K7I0	CDC-like kinase 2, isoform CRA_a OS=Homo sapiens OX=9606 GN=CLK2 PE=2 SV=1	CLK2	-4.50906	-4.78714	-4.86571	-4.80725	-4.89985	-4.77657
1036	1.15343	-0.116073	Q8N5K1	CDGSH iron-sulfur domain-containing protein 2 OS=Homo sapiens OX=9606 GN=CISD2 PE=1 SV=1	CISD2	2.91709	2.82931	2.9436	2.74099	2.75608	2.84471
1037	1.81856	-0.344649	P0C7P0	CDGSH iron-sulfur domain-containing protein 3, mitochondrial OS=Homo sapiens OX=9606 GN=CISD3 PE=1 SV=1	CISD3	-0.94983	-1.14286	-0.923943	-1.2724	-1.4404	-1.33779	+
1038	1.10568	0.0714752	Q86Y37	CDK2-associated and cullin domain-containing protein 1 OS=Homo sapiens OX=9606 GN=CACUL1 PE=1 SV=1	CACUL1	-4.17696	-4.12742	-4.09427	-4.04187	-4.09864	-4.04371
1039	0.130493	0.0441187	A7K6Y5	CDK5 and Abl enzyme substrate 1 OS=Homo sapiens OX=9606 GN=CABL1 PE=2 SV=1	CABL1	-4.93475	-5.11161	-5.21943	-4.87109	-5.18695	-5.07539
1040	0.55787	-0.0688873	A0A0S2Z5J9	CDK5 regulatory subunit associated protein 1 isoform 2 (Fragment) OS=Homo sapiens OX=9606 GN=CDK5RAP1 PE=2 SV=1	CDK5RAP1	0.491096	0.465683	0.63612	0.439673	0.460519	0.486045
1041	2.64092	0.34532	Q96JB5	CDK5 regulatory subunit-associated protein 3 OS=Homo sapiens OX=9606 GN=CDK5RAP3 PE=1 SV=2	CDK5RAP3	3.139	3.02281	3.16885	3.4695	3.41159	3.48554	+
1042	0.224289	-0.0143978	A0A0C4ZLW1	CDK5RAP2 protein OS=Homo sapiens OX=9606 GN=CDK5RAP2 PE=2 SV=1	CDK5RAP2	-1.89345	-1.93771	-1.85819	-1.9305	-1.90417	-1.89788
1043	0.100914	0.0317853	P51948	CDK-activating kinase assembly factor MAT1 OS=Homo sapiens OX=9606 GN=MNAT1 PE=1 SV=1	MNAT1	-3.42258	-3.13301	-3.39967	-3.20005	-3.24715	-3.41271
1044	0.991523	-0.110501	Q9NXV6	CDKN2A-interacting protein OS=Homo sapiens OX=9606 GN=CDKN2AIP PE=1 SV=3	CDKN2AIP	-1.27031	-1.31593	-1.30832	-1.31855	-1.41502	-1.4925
1045	0.19542	-0.034784	B3KM26	cDNA FLJ10050 fis, clone HEMBA1001257, highly similar to Alpha-methylacyl-CoA racemase OS=Homo sapiens OX=9606 PE=2 SV=1	-	1.0921	1.01973	0.867929	0.928486	0.989458	0.957463
1046	1.89739	-0.133198	B3KM34	cDNA FLJ10132 fis, clone HEMBA1003046, highly similar to Mitochondrial-processing peptidase subunit beta, mitochondrial OS=Homo sapiens OX=9606 PE=2 SV=1	-	3.06317	3.11714	3.03801	2.91672	2.92176	2.98024	+
1047	0.492512	0.0676384	B3KM43	cDNA FLJ10228 fis, clone HEMBB1000119, highly similar to N-acetylserotonin O-methyltransferase-like protein OS=Homo sapiens OX=9606 PE=2 SV=1	-	0.0304779	0.21698	0.0452648	0.16739	0.163053	0.165194
1048	1.91618	0.197951	B3KM48	cDNA FLJ10286 fis, clone HEMBB1001384, highly similar to COP9 signalosome complex subunit 4 OS=Homo sapiens OX=9606 PE=2 SV=1	-	0.141341	0.250663	0.129157	0.394526	0.396779	0.323707	+
1049	0.650889	-0.0572456	B3KM57	cDNA FLJ10347 fis, clone NT2RM2001035, highly similar to CCR4-NOT transcription complex subunit 7 OS=Homo sapiens OX=9606 PE=2 SV=1	-	-3.25883	-3.26116	-3.26624	-3.32051	-3.38749	-3.24996
1050	3.54666	-0.331726	B3KM70	cDNA FLJ10409 fis, clone NT2RM4000595, highly similar to F-box/LRR-repeat protein 2 OS=Homo sapiens OX=9606 PE=2 SV=1	-	-0.304568	-0.27698	-0.286718	-0.673698	-0.602463	-0.587282	+
1051	2.51626	-0.239132	B3KM97	cDNA FLJ10554 fis, clone NT2RP2002385, highly similar to Synaptic glycoprotein SC2 OS=Homo sapiens OX=9606 PE=2 SV=1	-	2.83681	2.9349	2.8738	2.61492	2.62276	2.69043	+
1052	2.83016	-0.491051	B3KMB6	cDNA FLJ10642 fis, clone NT2RP2005752, highly similar to Tumor necrosis factor receptor superfamily member 21 OS=Homo sapiens OX=9606 PE=2 SV=1	-	-0.608746	-0.615705	-0.439013	-1.00934	-1.09501	-1.03227	+
1053	0.20008	-0.0290924	B3KME2	cDNA FLJ10772 fis, clone NT2RP4000243, highly similar to Cartilage-associated protein OS=Homo sapiens OX=9606 PE=2 SV=1	-	2.98073	3.00179	3.14857	3.04848	3.0114	2.98393
1054	2.13872	0.165767	B3KML1	cDNA FLJ11308 fis, clone PLACE1010074, highly similar to Sorting nexin-2 OS=Homo sapiens OX=9606 PE=2 SV=1	-	1.67954	1.76184	1.6649	1.89133	1.86599	1.84626	+
1055	1.67425	0.489513	B3KML9	cDNA FLJ11352 fis, clone HEMBA1000020, highly similar to Tubulin beta-2C chain OS=Homo sapiens OX=9606 PE=2 SV=1	-	-0.0279722	-0.353234	-0.462273	0.259252	0.176648	0.18916	+
1056	2.84583	-0.333505	Q9HAA9	cDNA FLJ11867 fis, clone HEMBA1006976, weakly similar to H.sapiens Gal-beta(1-3/1-4)GlcNAc alpha-2.3-sialyltransferase OS=Homo sapiens OX=9606 PE=2 SV=1	-	-1.60103	-1.55215	-1.64437	-1.98988	-1.87511	-1.93308	+
1057	0.0107162	-0.00163225	B3KMQ6	cDNA FLJ12172 fis, clone MAMMA1000684, highly similar to Opioid growth factor receptor OS=Homo sapiens OX=9606 PE=2 SV=1	-	-1.02378	-0.988121	-1.15073	-1.06511	-1.03721	-1.06521
1058	2.30507	-0.194918	B3KMV8	cDNA FLJ12766 fis, clone NT2RP2001520, highly similar to Calcium-binding mitochondrial carrier protein Aralar1 OS=Homo sapiens OX=9606 PE=2 SV=1	-	3.03688	3.04014	2.96518	2.78309	2.80805	2.86631	+
1059	0.748756	0.0943197	B3KMX6	cDNA FLJ12864 fis, clone NT2RP2003604, highly similar to Alpha-catulin OS=Homo sapiens OX=9606 PE=2 SV=1	-	-0.724426	-0.578878	-0.657073	-0.489114	-0.626646	-0.561659
1060	0.382668	0.0405324	B3KMZ0	cDNA FLJ12979 fis, clone NT2RP2006334, highly similar to WD repeat domain phosphoinositide-interacting protein 2 OS=Homo sapiens OX=9606 PE=2 SV=1	-	-2.15828	-2.27415	-2.21169	-2.11792	-2.217	-2.1876
1061	2.56795	-0.163245	B3KMZ5	cDNA FLJ13047 fis, clone NT2RP3001383, highly similar to Homo sapiens ADP-ribosylation-like factor 6 interacting protein 6 (ARL6IP6), mRNA OS=Homo sapiens OX=9606 PE=2 SV=1	-	-0.831888	-0.828722	-0.833828	-1.04094	-0.986348	-0.956883	+
1062	2.64889	-0.257405	B3KN09	cDNA FLJ13173 fis, clone NT2RP3003831, highly similar to Endonuclease G-like 1 OS=Homo sapiens OX=9606 PE=2 SV=1	-	1.28329	1.324	1.27236	0.980901	1.03001	1.09653	+
1063	2.59888	-0.287951	B3KN15	cDNA FLJ13198 fis, clone NT2RP3004454, highly similar to Heparan sulfate 2-O-sulfotransferase 1 OS=Homo sapiens OX=9606 PE=2 SV=1	-	1.05414	1.0569	1.14912	0.742053	0.815599	0.838651	+
1064	1.77863	-0.217385	B3KN49	cDNA FLJ13562 fis, clone PLACE1008080, highly similar to Homo sapiens hexamethylene bis-acetamide inducible 1 (HEXIM1), mRNA OS=Homo sapiens OX=9606 PE=2 SV=1	-	-3.16688	-3.33409	-3.20889	-3.49787	-3.42748	-3.43666	+
1065	2.24623	-0.209789	B3KN59	cDNA FLJ13673 fis, clone PLACE1011858, highly similar to BAG family molecular chaperone regulator 2 OS=Homo sapiens OX=9606 PE=2 SV=1	-	2.70202	2.58904	2.69309	2.42547	2.47255	2.45677	+
1066	3.39555	-0.173956	B3KN76	cDNA FLJ13834 fis, clone THYRO1000684, highly similar to Homo sapiens MON1 homolog B (MON1B), mRNA OS=Homo sapiens OX=9606 PE=2 SV=1	-	-0.142351	-0.185803	-0.149947	-0.34566	-0.316602	-0.337709	+
1067	1.16196	-0.169567	B3KN79	cDNA FLJ13894 fis, clone THYRO1001671, highly similar to 59 kDa 2'-5'-oligoadenylate synthetase-like protein OS=Homo sapiens OX=9606 PE=2 SV=1	-	-5.11315	-5.14922	-5.32875	-5.36304	-5.39635	-5.34044	+
1068	1.91851	0.146306	B3KNA8	cDNA FLJ14140 fis, clone MAMMA1002858, highly similar to Butyrate response factor 1 OS=Homo sapiens OX=9606 PE=2 SV=1	-	-0.240668	-0.194777	-0.282493	-0.109394	-0.0494276	-0.120198	+
1069	0.786212	-0.118924	B3KNC3	cDNA FLJ14222 fis, clone NT2RP3003992, highly similar to Nucleolar complex protein 2 homolog OS=Homo sapiens OX=9606 PE=2 SV=1	-	2.93248	2.88425	3.1079	2.82595	2.86172	2.88019
1070	2.57736	-0.22098	Q96KB3	cDNA FLJ14389 fis, clone HEMBA1002876 OS=Homo sapiens OX=9606 PE=2 SV=1	-	0.998788	1.01149	0.920774	0.742373	0.790328	0.735412	+
1071	2.1733	-0.262535	B3KNF9	cDNA FLJ14522 fis, clone NT2RM1000883, highly similar to Homo sapiens nischarin (NISCH), mRNA OS=Homo sapiens OX=9606 PE=2 SV=1	-	-2.00023	-2.13249	-2.03944	-2.33672	-2.25724	-2.36581	+
1072	1.59962	-0.16227	B3KNH9	cDNA FLJ14643 fis, clone NT2RP2001597, weakly similar to RYANODINE RECEPTOR, CARDIAC MUSCLE OS=Homo sapiens OX=9606 PE=2 SV=1	-	0.58859	0.629505	0.659534	0.388427	0.46987	0.532523	+
1073	2.09007	0.131362	B3KNI2	cDNA FLJ14650 fis, clone NT2RP2002185, highly similar to Ubiquilin-1 OS=Homo sapiens OX=9606 PE=2 SV=1	-	-5.15526	-5.20754	-5.21538	-5.04608	-5.09942	-5.03859	+
1074	0.784537	0.128928	B3KNJ3	cDNA FLJ14684 fis, clone NT2RP2004933, highly similar to Death-associated protein kinase 3 OS=Homo sapiens OX=9606 PE=2 SV=1	-	-2.40229	-2.39173	-2.58218	-2.28342	-2.28841	-2.41759
1075	1.10113	-0.069043	Q6ZNF7	cDNA FLJ16146 fis, clone BRAMY2040159, highly similar to Homo sapiens MRIP-1 mRNA OS=Homo sapiens OX=9606 PE=2 SV=1	-	-1.22428	-1.15744	-1.24757	-1.26179	-1.30151	-1.27313
1076	1.37833	-0.30373	Q6ZND3	cDNA FLJ16197 fis, clone CTONG1000113, highly similar to ZINC FINGER PROTEIN 184 OS=Homo sapiens OX=9606 PE=2 SV=1	-	-0.521839	-0.808211	-0.49322	-0.934034	-0.868331	-0.932096	+
1077	0.42048	-0.0179633	Q6ZN96	cDNA FLJ16308 fis, clone PUAEN2006335 OS=Homo sapiens OX=9606 PE=1 SV=1	-	-4.27476	-4.23458	-4.26755	-4.30336	-4.26023	-4.2672
1078	0.29911	-0.0471336	B3KY60	cDNA FLJ16777 fis, clone BRHIP2029567, highly similar to Cell division cycle 5-like protein OS=Homo sapiens OX=9606 PE=2 SV=1	-	2.66324	2.57707	2.79558	2.63174	2.64435	2.6184
1079	1.4999	0.18533	Q6ZP37	cDNA FLJ26554 fis, clone LNF01773, highly similar to Galactokinase OS=Homo sapiens OX=9606 PE=2 SV=1	-	-1.9835	-1.9055	-2.03899	-1.82981	-1.8356	-1.70659	+
1080	1.0182	0.119959	B3KNP2	cDNA FLJ30079 fis, clone BGGI12000544, highly similar to Snurportin-1 (RNA U transporter 1) OS=Homo sapiens OX=9606 PE=2 SV=1	-	-1.29611	-1.47951	-1.38386	-1.27697	-1.23526	-1.28737
1081	0.256955	-0.0700843	B3KNS8	cDNA FLJ30322 fis, clone BRACE2006703, highly similar to Surfeit locus protein 6 OS=Homo sapiens OX=9606 PE=2 SV=1	-	1.69823	1.51363	1.87866	1.57954	1.66807	1.63265
1082	1.97717	0.167704	B3KNU0	cDNA FLJ30470 fis, clone BRAWH1000040, highly similar to Rap1 GTPase-GDP dissociation stimulator 1 OS=Homo sapiens OX=9606 PE=2 SV=1	-	-0.110941	0.0127752	-0.0463666	0.131978	0.100732	0.12587	+
1083	3.03906	-0.258015	B3KNV2	cDNA FLJ30524 fis, clone BRAWH2000926, highly similar to Peptide chain release factor 1, mitochondrial OS=Homo sapiens OX=9606 PE=2 SV=1	-	0.096164	0.073272	0.00652471	-0.176402	-0.20841	-0.213272	+
1084	2.12032	-0.159433	B3KP18	cDNA FLJ30946 fis, clone FEBRA2007622, highly similar to RAD50-interacting protein 1 OS=Homo sapiens OX=9606 PE=2 SV=1	-	1.4134	1.3436	1.42895	1.21804	1.21714	1.27248	+
1085	2.11038	-0.321347	B3KP47	cDNA FLJ31151 fis, clone IMR322001541, highly similar to Probable ribosome biogenesis protein RLP24 OS=Homo sapiens OX=9606 PE=2 SV=1	-	0.576898	0.526999	0.727295	0.26919	0.260624	0.337336	+
1086	0.387776	0.167568	B3KP90	cDNA FLJ31447 fis, clone NT2NE2000913, highly similar to Protein phosphatase 2C isoform beta OS=Homo sapiens OX=9606 PE=2 SV=1	-	-5.39535	-5.63361	-5.69479	-5.10339	-5.63148	-5.48617
1087	2.14679	-0.234051	Q96DP0	cDNA FLJ31479 fis, clone NT2NE2001634, moderately similar to NADH-UBIQUINONE OXIDOREDUCTASE 9 KD SUBUNIT OS=Homo sapiens OX=9606 PE=2 SV=1	-	3.31931	3.20389	3.21235	2.97373	2.99511	3.06456	+
1088	1.8564	0.255087	B3KPM6	cDNA FLJ31963 fis, clone NT2RP7007610, highly similar to Homo sapiens DDHD domain containing 2 (DDHD2), mRNA OS=Homo sapiens OX=9606 PE=2 SV=1	-	-3.72198	-3.80404	-3.91482	-3.59551	-3.51208	-3.56799	+
1089	0.716336	-0.0946805	B3KPM8	cDNA FLJ31974 fis, clone NT2RP7008167, weakly similar to 85.1 kDa PROTEIN IN GREB-FEOA INTERGENIC REGION OS=Homo sapiens OX=9606 PE=2 SV=1	-	-3.57365	-3.66123	-3.55181	-3.74782	-3.58996	-3.73295
1090	3.41409	-0.243645	B3KPX1	cDNA FLJ32394 fis, clone SKMUS2000078, highly similar to Very-long-chain specific acyl-CoA dehydrogenase, mitochondrial OS=Homo sapiens OX=9606 PE=2 SV=1	-	-0.660723	-0.711748	-0.655365	-0.908999	-0.945226	-0.904547	+
1091	0.814209	-0.272723	B3KQ09	cDNA FLJ32577 fis, clone SPLEN2000255 OS=Homo sapiens OX=9606 PE=2 SV=1	-	0.242455	0.127152	0.626757	-0.0101817	0.101295	0.0870818	+
1092	1.43602	-0.250521	B3KQ21	cDNA FLJ32640 fis, clone SYNOV2001033, highly similar to U3 small nucleolar RNA-associated protein 6 homolog OS=Homo sapiens OX=9606 PE=2 SV=1	-	2.96083	2.94333	3.19152	2.77804	2.75962	2.80646	+
1093	0.0229065	-0.00327075	B3KQ33	cDNA FLJ32715 fis, clone TESTI2000784, highly similar to Importin-4 OS=Homo sapiens OX=9606 PE=2 SV=1	-	0.393099	0.541186	0.430999	0.444386	0.426111	0.484975
1094	0.69216	0.0832374	B3KR50	cDNA FLJ33691 fis, clone BRAWH2002976, highly similar to GROWTH FACTOR RECEPTOR-BOUND PROTEIN 2 OS=Homo sapiens OX=9606 PE=2 SV=1	-	0.0786559	0.145487	-0.0035811	0.206863	0.17094	0.0924717
1095	1.4482	-0.0661432	B3KR97	cDNA FLJ33900 fis, clone CTONG2008262, highly similar to Low density lipoprotein receptor adapter protein 1 OS=Homo sapiens OX=9606 PE=2 SV=1	-	-0.306067	-0.2339	-0.273948	-0.330307	-0.343327	-0.338711
1096	0.873608	0.266271	B3KRI8	cDNA FLJ34373 fis, clone FEBRA2017333, highly similar to Dual specificity protein kinase CLK3 OS=Homo sapiens OX=9606 PE=2 SV=1	-	-1.68785	-1.44598	-1.82015	-1.20597	-1.45638	-1.49282	+
1097	1.42775	0.2818	B3KRJ9	cDNA FLJ34439 fis, clone HLUNG2001146, highly similar to Splicing factor, arginine/serine-rich 12 OS=Homo sapiens OX=9606 PE=2 SV=1	-	1.04685	1.14167	0.870377	1.35579	1.33852	1.20999	+
1098	1.22603	-0.237163	B3KRK1	cDNA FLJ34442 fis, clone HLUNG2001507, highly similar to Amphoterin-induced protein 2 OS=Homo sapiens OX=9606 PE=2 SV=1	-	0.234204	0.51887	0.288706	0.0910958	0.0787176	0.160477	+
1099	1.37632	0.196262	B3KRV2	cDNA FLJ34950 fis, clone NT2RP7017284, highly similar to Casein kinase I isoform epsilon OS=Homo sapiens OX=9606 PE=2 SV=1	-	-3.8618	-3.65444	-3.77297	-3.55765	-3.5223	-3.62047	+
1100	1.67006	0.18048	B3KRW4	cDNA FLJ34980 fis, clone OCBBF2000522, highly similar to Rab GTPase-binding effector protein 2 OS=Homo sapiens OX=9606 PE=2 SV=1	-	-3.61139	-3.59869	-3.57362	-3.35255	-3.38128	-3.50844	+
1101	0.526024	0.0680968	B3KS36	cDNA FLJ35376 fis, clone SKMUS2004044, highly similar to Homo sapiens ribosomal protein L3 (RPL3), transcript variant 2, mRNA OS=Homo sapiens OX=9606 PE=2 SV=1	-	4.2881	4.30402	4.41442	4.34194	4.48075	4.38815
1102	1.72241	0.212086	B3KS69	cDNA FLJ35627 fis, clone SPLEN2011139, highly similar to AMSH-like protease OS=Homo sapiens OX=9606 PE=2 SV=1	-	-3.93951	-3.81006	-3.88243	-3.6636	-3.59474	-3.7374	+
1103	0.799222	-0.283981	B3KS79	cDNA FLJ35730 fis, clone TESTI2003131, highly similar to ALPHA-1-ANTICHYMOTRYPSIN OS=Homo sapiens OX=9606 PE=2 SV=1	-	0.280734	0.485724	-0.0659731	-0.0746005	-0.0902043	0.0133448	+
1104	1.89102	-0.19737	B3KSG7	cDNA FLJ36171 fis, clone TESTI2026215, highly similar to Homo sapiens two pore segment channel 1 (TPCN1), mRNA OS=Homo sapiens OX=9606 PE=2 SV=1	-	1.08403	1.10122	1.08841	0.824737	0.876269	0.980548	+
1105	0.645066	0.106402	Q53FE8	cDNA FLJ36526 fis, clone TRACH2003347, highly similar to NSFL1 cofactor p47 (Fragment) OS=Homo sapiens OX=9606 PE=2 SV=1	-	-0.743954	-0.932804	-0.898857	-0.737461	-0.679756	-0.83919
1106	1.58038	-0.208646	B3KSP2	cDNA FLJ36730 fis, clone UTERU2012610, highly similar to Peroxisomal multifunctional enzyme type 2 OS=Homo sapiens OX=9606 PE=2 SV=1	-	-3.10707	-3.2185	-3.21493	-3.3079	-3.47522	-3.38332	+
1107	2.79863	0.241422	B3KSP9	cDNA FLJ36765 fis, clone 3NB691000191 OS=Homo sapiens OX=9606 PE=2 SV=1	-	-2.19511	-2.15436	-2.20617	-1.90426	-1.99661	-1.9305	+
1108	2.26051	-0.285604	B3KSR0	cDNA FLJ36814 fis, clone ASTRO2003316, highly similar to Homo sapiens solute carrier family 25, member 30 (SLC25A30), mRNA OS=Homo sapiens OX=9606 PE=2 SV=1	-	-0.728466	-0.65011	-0.695185	-1.03448	-1.01276	-0.883336	+
1109	2.58796	-0.258651	B3KSU4	cDNA FLJ36986 fis, clone BRACE2006598, highly similar to Williams-Beuren syndrome chromosome region 18 protein OS=Homo sapiens OX=9606 PE=2 SV=1	-	-0.814916	-0.77466	-0.778658	-1.07968	-1.08908	-0.975422	+
1110	2.06089	0.801747	B3KSZ4	cDNA FLJ37346 fis, clone BRAMY2021310, highly similar to Transcriptional repressor p66 beta OS=Homo sapiens OX=9606 PE=2 SV=1	-	-3.78677	-4.04884	-3.73198	-2.89422	-2.94412	-3.32402	+
1111	0.763032	0.145235	B3KT21	cDNA FLJ37476 fis, clone BRAWH2012827, highly similar to Homo sapiens BH3 interacting domain death agonist (BID), transcript variant 1, mRNA OS=Homo sapiens OX=9606 PE=2 SV=1	-	-3.92005	-4.14442	-4.16266	-3.90071	-3.88142	-4.00929
1112	2.39374	-0.329248	B3KT70	cDNA FLJ37767 fis, clone BRHIP2024911, highly similar to Homo sapiens hexokinase domain containing 1 (HKDC1), mRNA OS=Homo sapiens OX=9606 PE=2 SV=1	-	5.28528	5.3251	5.42497	4.97197	4.98677	5.08887	+
1113	1.07761	0.1435	B3KTC3	cDNA FLJ38059 fis, clone CTONG2014946, highly similar to Gigaxonin OS=Homo sapiens OX=9606 PE=2 SV=1	-	-2.23383	-2.21052	-2.08982	-1.95436	-2.04371	-2.10559
1114	2.12767	0.450727	B3KTJ9	cDNA FLJ38393 fis, clone FEBRA2007212 OS=Homo sapiens OX=9606 PE=2 SV=1	-	0.772492	0.744547	0.883072	1.36754	1.28573	1.09902	+
1115	1.39296	0.16627	B3KTL8	cDNA FLJ38476 fis, clone FEBRA2022504, highly similar to YTH domain protein 1 OS=Homo sapiens OX=9606 PE=2 SV=1	-	-1.67321	-1.63163	-1.80264	-1.56144	-1.4942	-1.55302	+
1116	0.218813	0.0298702	B3KTS5	cDNA FLJ38670 fis, clone HSYRA2000190, highly similar to Voltage-dependent anion-selective channel protein 1 OS=Homo sapiens OX=9606 PE=2 SV=1	-	6.00856	6.1359	6.00619	6.02434	6.08262	6.13329
1117	1.36	0.195728	B3KTT0	cDNA FLJ38675 fis, clone IMR322000243, highly similar to Nucleoporin Nup43 OS=Homo sapiens OX=9606 PE=2 SV=1	-	-0.270174	-0.0650165	-0.233498	0.0280143	0.0304248	-0.0399446	+
1118	1.60569	-0.192874	B3KU05	cDNA FLJ39026 fis, clone NT2RP7005675 OS=Homo sapiens OX=9606 PE=2 SV=1	-	-1.40277	-1.45746	-1.28356	-1.56672	-1.61157	-1.54413	+
1119	0.281794	0.0618381	B3KU60	cDNA FLJ39235 fis, clone OCBBF2007829, highly similar to Mus musculus fatso protein OS=Homo sapiens OX=9606 PE=2 SV=1	-	-1.47634	-1.24915	-1.45672	-1.26279	-1.42993	-1.30398
1120	2.63555	-0.306886	B3KUB5	cDNA FLJ39527 fis, clone PUAEN2003116, highly similar to Homo sapiens stromal interaction molecule 2 (STIM2), mRNA (Fragment) OS=Homo sapiens OX=9606 PE=2 SV=1	-	-0.857563	-0.855752	-0.749381	-1.09328	-1.17976	-1.11032	+
1121	1.39567	0.137128	B3KUB6	cDNA FLJ39529 fis, clone PUAEN2004067, highly similar to Band 4.1-like protein 1 OS=Homo sapiens OX=9606 PE=2 SV=1	-	-1.77905	-1.84781	-1.93701	-1.71244	-1.71794	-1.7221
1122	2.33371	-0.290482	B3KUE6	cDNA FLJ39696 fis, clone SMINT2011033, highly similar to Sorting and assembly machinery component 50 homolog OS=Homo sapiens OX=9606 PE=2 SV=1	-	-1.32452	-1.3753	-1.41911	-1.74768	-1.63512	-1.60757	+
1123	0.317172	-0.0851506	B3KUH0	cDNA FLJ39883 fis, clone SPLEN2016268, highly similar to Protein CHMP7 OS=Homo sapiens OX=9606 PE=2 SV=1	-	-4.71244	-4.69245	-4.43368	-4.59481	-4.68576	-4.81346
1124	1.1799	-0.0733124	B3KUJ0	cDNA FLJ39996 fis, clone STOMA2002166, highly similar to Splicing factor 3B subunit 4 OS=Homo sapiens OX=9606 PE=2 SV=1	-	-1.64051	-1.5928	-1.68426	-1.69497	-1.73667	-1.70586
1125	0.659239	-0.0636751	B3KUZ5	cDNA FLJ40973 fis, clone UTERU2013280, highly similar to Cdc42 effector protein 2 OS=Homo sapiens OX=9606 PE=2 SV=1	-	-5.29359	-5.19962	-5.19136	-5.25755	-5.26863	-5.34941
1126	2.813	-0.168627	B3KWE3	cDNA FLJ42859 fis, clone BRHIP2009414, highly similar to Bax inhibitor 1 OS=Homo sapiens OX=9606 PE=2 SV=1	-	-0.195236	-0.188011	-0.200989	-0.404602	-0.353953	-0.331562	+
1127	2.0948	-0.325968	B3KWI6	cDNA FLJ43129 fis, clone CTONG3005648 OS=Homo sapiens OX=9606 PE=2 SV=1	-	-0.206485	-0.311192	-0.106007	-0.580948	-0.543216	-0.477424	+
1128	0.393838	-0.122516	B3KWN0	cDNA FLJ43389 fis, clone OCBBF2007068, highly similar to Ankyrin repeat domain-containing protein 52 OS=Homo sapiens OX=9606 PE=2 SV=1	-	-5.25103	-4.83538	-5.10279	-5.19778	-5.26482	-5.09415
1129	0.172052	-0.0519064	Q6ZUK5	cDNA FLJ43620 fis, clone SPLEN2021701, highly similar to HLA CLASS I HISTOCOMPATIBILITY ANTIGEN, A-2 ALPHA CHAIN OS=Homo sapiens OX=9606 PE=2 SV=1	-	-3.40388	-3.51398	-3.17124	-3.40086	-3.51322	-3.33074
1130	2.15299	-0.2646	B3KX82	cDNA FLJ44964 fis, clone BRAWH2016209, highly similar to Homo sapiens synovial apoptosis inhibitor 1, synoviolin (SYVN1), transcript variant 2, mRNA OS=Homo sapiens OX=9606 PE=2 SV=1	-	1.2726	1.23598	1.24715	0.922903	0.951369	1.08765	+
1131	2.35917	0.350869	B3KXA3	cDNA FLJ45033 fis, clone BRAWH3019026, highly similar to Homo sapiens echinoderm microtubule associated protein like 1 (EML1), transcript variant 1, mRNA OS=Homo sapiens OX=9606 PE=2 SV=1	-	-2.72073	-2.62265	-2.69011	-2.25448	-2.29619	-2.43022	+
1132	1.438	-0.229029	B3KXN9	cDNA FLJ45793 fis, clone NT2RI2009233 OS=Homo sapiens OX=9606 PE=2 SV=1	-	-2.03939	-1.96981	-2.21622	-2.32241	-2.30303	-2.28706	+
1133	3.70043	0.731602	B3KXW2	cDNA FLJ46178 fis, clone TESTI4003944, highly similar to Homo sapiens zinc finger protein 532 (ZNF532), mRNA OS=Homo sapiens OX=9606 PE=2 SV=1	-	-1.07951	-0.957895	-1.05074	-0.214392	-0.352938	-0.32601	+
1134	1.35889	-0.144221	B3KY78	cDNA FLJ46304 fis, clone TESTI4037949, highly similar to Kelch-like protein 8 OS=Homo sapiens OX=9606 PE=2 SV=1	-	-2.11035	-2.13249	-2.05153	-2.32822	-2.18957	-2.20924
1135	2.31771	-0.353541	B3KY04	cDNA FLJ46506 fis, clone THYMU3030752, highly similar to BTB/POZ domain-containing protein KCTD12 OS=Homo sapiens OX=9606 PE=2 SV=1	-	-5.45132	-5.36676	-5.24393	-5.71337	-5.7332	-5.67606	+
1136	0.285288	-0.0525513	B3KY42	cDNA FLJ46788 fis, clone TRACH3028855, highly similar to Pseudouridylate synthase 7 homolog OS=Homo sapiens OX=9606 PE=2 SV=1	-	-3.19065	-3.1349	-3.1422	-3.29539	-3.06511	-3.2649
1137	3.08739	-0.528888	B3KY51	cDNA FLJ46863 fis, clone UTERU3011558 OS=Homo sapiens OX=9606 PE=2 SV=1	-	0.195259	0.0502163	0.177864	-0.408767	-0.437189	-0.317368	+
1138	0.617932	0.0719709	B4DEQ7	cDNA FLJ50003, highly similar to Homo sapiens leucine-rich repeats and calponin homology (CH) domain containing 3 (LRCH3), mRNA OS=Homo sapiens OX=9606 PE=2 SV=1	-	0.09306	-0.0149465	0.161685	0.162261	0.161075	0.132375
1139	0.163411	0.0456625	B4DRC8	cDNA FLJ50047 OS=Homo sapiens OX=9606 PE=2 SV=1	-	-0.372581	-0.230735	-0.583422	-0.340479	-0.314747	-0.394524
1140	1.98614	-0.186641	B7Z6X1	cDNA FLJ50063 OS=Homo sapiens OX=9606 PE=2 SV=1	-	-1.02993	-1.08028	-0.984016	-1.27799	-1.18517	-1.19099	+
1141	1.78741	-0.449055	B4E320	cDNA FLJ50065, highly similar to MAM domain-containing protein 2 OS=Homo sapiens OX=9606 PE=2 SV=1	-	-3.15818	-3.16255	-2.87283	-3.58531	-3.55924	-3.39618	+
1142	1.04451	-0.135411	B7Z6V4	cDNA FLJ50239, highly similar to Arylsulfatase E OS=Homo sapiens OX=9606 PE=2 SV=1	-	0.427188	0.447269	0.290631	0.192022	0.250588	0.316244
1143	1.44843	-0.146828	B7Z7L8	cDNA FLJ50425, highly similar to Bardet-Biedl syndrome 4 protein (Fragment) OS=Homo sapiens OX=9606 PE=2 SV=1	-	-4.41316	-4.54224	-4.52578	-4.68204	-4.59913	-4.6405	+
1144	0.0942095	-0.0234472	B4DRB1	cDNA FLJ50735, highly similar to Calsyntenin-3 OS=Homo sapiens OX=9606 PE=2 SV=1	-	-2.50231	-2.65955	-2.35978	-2.52712	-2.56725	-2.49762
1145	0.198303	0.0877279	B4DQZ7	cDNA FLJ50838, highly similar to Apoptotic chromatin condensation inducer in thenucleus (Fragment) OS=Homo sapiens OX=9606 PE=2 SV=1	-	-1.56038	-1.9047	-1.67107	-1.40604	-1.59108	-1.87585
1146	0.491188	-0.461639	B4E0B2	cDNA FLJ51426, highly similar to Adapter-related protein complex 3 beta-1 subunit OS=Homo sapiens OX=9606 PE=2 SV=1	-	-3.44897	-2.31158	-3.59446	-3.51712	-3.69393	-3.52888
1147	0.00175393	-0.00075833	B7Z2N5	cDNA FLJ51840, highly similar to Alpha-actinin-2 OS=Homo sapiens OX=9606 PE=2 SV=1	-	-4.5433	-4.35914	-4.42199	-4.62592	-4.51061	-4.19017
1148	0.446968	-0.224885	B7Z3Y2	cDNA FLJ51879, highly similar to Prenylcysteine oxidase OS=Homo sapiens OX=9606 PE=2 SV=1	-	-3.16514	-3.63562	-3.88724	-3.69889	-3.81851	-3.84525
1149	3.24004	-0.373827	B4DKM0	cDNA FLJ51883, highly similar to Mitochondrial 39S ribosomal protein L3 OS=Homo sapiens OX=9606 PE=2 SV=1	-	3.12759	3.06703	3.1373	2.69438	2.72004	2.79602	+
1150	1.41992	0.235384	B4DM49	cDNA FLJ52099 OS=Homo sapiens OX=9606 PE=2 SV=1	-	-2.21947	-2.29195	-2.30673	-1.89837	-2.14149	-2.07215	+
1151	0.85175	0.160799	B4DQL5	cDNA FLJ52245, highly similar to Homo sapiens estrogen-related receptor beta like 1 (ESRRBL1), mRNA OS=Homo sapiens OX=9606 PE=2 SV=1	-	-3.25977	-3.20159	-3.42277	-3.01961	-3.20263	-3.17949
1152	2.31707	-0.28338	B4DWN4	cDNA FLJ52286 OS=Homo sapiens OX=9606 PE=2 SV=1	-	-1.55507	-1.45127	-1.39952	-1.75051	-1.7882	-1.71728	+
1153	0.49019	-0.0757124	B4DLY4	cDNA FLJ52327, highly similar to Aconitate hydratase, mitochondrial OS=Homo sapiens OX=9606 PE=2 SV=1	-	-5.50959	-5.31456	-5.46135	-5.51533	-5.55497	-5.44233
1154	0.910085	0.0389149	B7Z9B1	cDNA FLJ52398, highly similar to Cadherin-13 OS=Homo sapiens OX=9606 PE=2 SV=1	-	1.20581	1.14932	1.17729	1.21716	1.19608	1.23593
1155	0.262799	-0.038168	B4DID6	cDNA FLJ52545, highly similar to Dickkopf-related protein 3 OS=Homo sapiens OX=9606 PE=2 SV=1	-	-4.31744	-4.50518	-4.42899	-4.41883	-4.48596	-4.46132
1156	1.15168	-0.194285	B4DPC0	cDNA FLJ52713, moderately similar to Mus musculus leucine rich repeat (in FLII) interacting protein 1 (Lrrfip1), mRNA OS=Homo sapiens OX=9606 PE=2 SV=1	-	-3.37528	-3.53376	-3.57104	-3.59423	-3.69521	-3.77348	+
1157	0.631681	-0.135111	B4DUI8	cDNA FLJ52761, highly similar to Actin, aortic smooth muscle OS=Homo sapiens OX=9606 PE=2 SV=1	-	5.41975	5.51701	5.72028	5.34578	5.43036	5.47557
1158	1.26715	0.352634	B4DMJ5	cDNA FLJ53012, highly similar to Tubulin beta-7 chain OS=Homo sapiens OX=9606 PE=2 SV=1	-	-4.05081	-3.97602	-4.22833	-3.61741	-3.63361	-3.94623	+
1159	1.00623	0.30271	B4DNL3	cDNA FLJ53145, highly similar to Ankycorbin (Fragment) OS=Homo sapiens OX=9606 PE=2 SV=1	-	-2.30793	-2.73416	-2.61372	-2.13957	-2.25439	-2.35372	+
1160	1.97087	0.542679	B7Z6G4	cDNA FLJ53193, highly similar to Homo sapiens caldesmon 1 (CALD1), transcript variant 5, mRNA OS=Homo sapiens OX=9606 PE=2 SV=1	-	2.14543	2.0184	2.29838	2.822	2.74325	2.525	+
1161	0.724152	-0.158106	B4DUT2	cDNA FLJ53206 OS=Homo sapiens OX=9606 PE=2 SV=1	-	1.81206	1.59048	1.89949	1.53162	1.65581	1.64028
1162	2.32761	-0.204729	B4DE15	cDNA FLJ53300, highly similar to UDP-galactose translocator OS=Homo sapiens OX=9606 GN=SLC35A2 PE=1 SV=1	SLC35A2	-0.691458	-0.759995	-0.636534	-0.899966	-0.908409	-0.893798	+
1163	1.20773	-0.143562	B4E106	cDNA FLJ53399, highly similar to Monocarboxylate transporter 1 OS=Homo sapiens OX=9606 PE=2 SV=1	-	-1.10223	-1.11275	-0.964418	-1.23682	-1.14575	-1.22751
1164	1.38189	0.12326	B7Z2B0	cDNA FLJ53470, highly similar to Calcium/calmodulin-dependent protein kinase type II delta chain OS=Homo sapiens OX=9606 PE=2 SV=1	-	1.06459	1.07369	0.962155	1.19214	1.15958	1.1185
1165	2.3428	0.740058	B7Z992	cDNA FLJ53698, highly similar to Gelsolin OS=Homo sapiens OX=9606 PE=2 SV=1	-	4.28111	4.50165	4.06116	5.05485	5.02422	4.98502	+
1166	0.393257	-0.0518338	B7Z3U1	cDNA FLJ53798, highly similar to Long-chain fatty acid transport protein 1 OS=Homo sapiens OX=9606 PE=2 SV=1	-	0.424737	0.517923	0.327147	0.356544	0.374095	0.383667
1167	3.27419	-0.420255	B7Z6G8	cDNA FLJ53919, highly similar to Guanylate cyclase soluble subunit beta-1 OS=Homo sapiens OX=9606 PE=2 SV=1	-	-1.22583	-1.14191	-1.27042	-1.65336	-1.64688	-1.59868	+
1168	0.564951	0.16217	B4E0L0	cDNA FLJ54030, highly similar to Polymerase delta-interacting protein 3 OS=Homo sapiens OX=9606 PE=2 SV=1	-	-1.2004	-1.45451	-1.13136	-0.968315	-1.08318	-1.24826
1169	0.381234	-0.0776851	B4DN71	cDNA FLJ54105, highly similar to Sulfatase-modifying factor 2 OS=Homo sapiens OX=9606 PE=2 SV=1	-	-1.23115	-1.26072	-1.43544	-1.33382	-1.32545	-1.50109
1170	0.529896	-0.187794	B4DRB7	cDNA FLJ54136, highly similar to Proactivator polypeptide OS=Homo sapiens OX=9606 PE=2 SV=1	-	-3.97462	-3.82522	-4.29714	-4.16572	-4.13476	-4.35988
1171	1.38487	-0.170598	B4E1H4	cDNA FLJ54226, highly similar to Transmembrane protein 9 OS=Homo sapiens OX=9606 PE=2 SV=1	-	-0.308609	-0.251747	-0.220936	-0.46491	-0.498181	-0.329994	+
1172	0.501709	0.131228	B4E1J2	cDNA FLJ54229 OS=Homo sapiens OX=9606 PE=2 SV=1	-	-4.97493	-4.82621	-5.20733	-4.84949	-4.92672	-4.83857
1173	0.0750164	-0.0365459	B4DDB5	cDNA FLJ54284, highly similar to Transcription initiation factor IIF alpha subunit OS=Homo sapiens OX=9606 PE=2 SV=1	-	-4.54099	-4.39485	-4.12237	-4.44864	-4.15935	-4.55987
1174	1.93083	-0.362553	B7Z597	cDNA FLJ54373, highly similar to 60 kDa heat shock protein, mitochondrial OS=Homo sapiens OX=9606 PE=2 SV=1	-	-3.04247	-3.08387	-3.12694	-3.57267	-3.46642	-3.30184	+
1175	1.28778	-0.14624	B4DN96	cDNA FLJ54474, highly similar to Ubiquitin carboxyl-terminal hydrolase 40 (Fragment) OS=Homo sapiens OX=9606 PE=2 SV=1	-	-4.86634	-4.68968	-4.75008	-4.89934	-4.93883	-4.90666
1176	1.65477	0.301534	B4DRM3	cDNA FLJ54492, highly similar to Eukaryotic translation initiation factor 4B OS=Homo sapiens OX=9606 PE=2 SV=1	-	0.442346	0.276835	0.296478	0.714939	0.693834	0.51149	+
1177	0.147292	-0.0356139	B4E1V4	cDNA FLJ54529 OS=Homo sapiens OX=9606 PE=2 SV=1	-	-3.04087	-2.91215	-3.16636	-2.97326	-3.14358	-3.10938
1178	2.99011	-0.224059	B4DRW8	cDNA FLJ54537, highly similar to Homo sapiens pitrilysin metallopeptidase 1 (PITRM1), mRNA OS=Homo sapiens OX=9606 PE=2 SV=1	-	1.23653	1.2635	1.19074	0.976986	1.01289	1.02873	+
1179	1.76262	0.263129	B4DUQ1	cDNA FLJ54552, highly similar to Heterogeneous nuclear ribonucleoprotein K OS=Homo sapiens OX=9606 PE=2 SV=1	-	4.23394	4.27238	4.35747	4.66289	4.4828	4.50749	+
1180	1.27643	0.155645	B4DKQ5	cDNA FLJ54710, highly similar to Target of Myb protein 1 OS=Homo sapiens OX=9606 PE=2 SV=1	-	0.687288	0.726758	0.545166	0.839052	0.792373	0.794721	+
1181	0.79721	0.1032	B7Z2B5	cDNA FLJ54713, highly similar to Gephyrin OS=Homo sapiens OX=9606 PE=2 SV=1	-	-2.58776	-2.59315	-2.63177	-2.6071	-2.40657	-2.48942
1182	0.0418944	0.00679255	B4DLK7	cDNA FLJ54722, highly similar to Sulfatase-modifying factor 2 OS=Homo sapiens OX=9606 PE=2 SV=1	-	1.46802	1.62112	1.44857	1.53479	1.51793	1.50537
1183	2.2387	-0.207541	B4E1U9	cDNA FLJ54776, highly similar to Cell division control protein 42 homolog OS=Homo sapiens OX=9606 PE=2 SV=1	-	3.26876	3.38593	3.32299	3.11076	3.09079	3.15351	+
1184	2.85827	-0.237132	B4DQJ7	cDNA FLJ54836 OS=Homo sapiens OX=9606 PE=2 SV=1	-	-0.0270244	-0.0748567	-0.111851	-0.326888	-0.273932	-0.324306	+
1185	0.593389	-0.080019	B4DDR7	cDNA FLJ54845, highly similar to Transmembrane emp24 domain-containing protein 5 OS=Homo sapiens OX=9606 PE=2 SV=1	-	-1.59241	-1.46428	-1.66315	-1.66232	-1.67482	-1.62275
1186	0.68333	0.0348268	B7Z5W1	cDNA FLJ54854, highly similar to Junctional adhesion molecule A OS=Homo sapiens OX=9606 PE=2 SV=1	-	1.70588	1.72058	1.74991	1.76472	1.72499	1.79114
1187	2.31398	-0.31036	B4E0E0	cDNA FLJ54898, highly similar to Homo sapiens transmembrane protein 41B (TMEM41B), mRNA OS=Homo sapiens OX=9606 PE=2 SV=1	-	0.117196	0.0568997	0.218079	-0.236665	-0.150246	-0.151994	+
1188	0.16639	-0.0503497	B4E2S4	cDNA FLJ54905, highly similar to Sentrin-specific protease 2 OS=Homo sapiens OX=9606 PE=2 SV=1	-	-5.14108	-4.86637	-5.09534	-5.21743	-5.08253	-4.95388
1189	1.42971	-0.134923	B7Z831	cDNA FLJ55176, highly similar to G-protein coupled receptor family C group 5 member B OS=Homo sapiens OX=9606 PE=2 SV=1	-	-0.744426	-0.790592	-0.888784	-0.964009	-0.935696	-0.928865
1190	0.4145	-0.0753889	B4DWN9	cDNA FLJ55258, highly similar to Homo sapiens pleckstrin homology domain containing, family F member 1, mRNA OS=Homo sapiens OX=9606 PE=2 SV=1	-	-4.29982	-4.19076	-4.12616	-4.21605	-4.39765	-4.22922
1191	5.54455	-0.1453	B7Z2P6	cDNA FLJ55296, highly similar to Homo sapiens WD repeat domain 42A (WDR42A), mRNA OS=Homo sapiens OX=9606 PE=2 SV=1	-	-0.150081	-0.14914	-0.151151	-0.302277	-0.294744	-0.289251	+
1192	1.17147	-0.146138	B4DRE5	cDNA FLJ55391 OS=Homo sapiens OX=9606 PE=2 SV=1	-	-0.341121	-0.446454	-0.481065	-0.494269	-0.57779	-0.634995
1193	3.20368	-0.253157	B4E2I9	cDNA FLJ55486, highly similar to Semaphorin-3C OS=Homo sapiens OX=9606 PE=2 SV=1	-	-0.837087	-0.890267	-0.846251	-1.13002	-1.13241	-1.07065	+
1194	0.0408458	0.00596619	B4E2A6	cDNA FLJ55508, highly similar to Sad1/unc-84-like protein 2 OS=Homo sapiens OX=9606 PE=2 SV=1	-	2.94234	2.89661	2.95861	2.89501	2.8898	3.03065
1195	0.356157	-0.137651	B4E1Z4	cDNA FLJ55673, highly similar to Complement factor B OS=Homo sapiens OX=9606 PE=1 SV=1	-	-2.51162	-2.50319	-2.97753	-2.81113	-2.73481	-2.85935
1196	0.794806	0.0770876	B4DJQ8	cDNA FLJ55694, highly similar to Dipeptidyl-peptidase 1 OS=Homo sapiens OX=9606 PE=2 SV=1	-	2.88507	3.01874	2.89245	3.0024	3.03102	2.9941
1197	1.3651	0.19636	B4DLJ5	cDNA FLJ55716, highly similar to Desmocollin-2 OS=Homo sapiens OX=9606 PE=2 SV=1	-	-0.338402	-0.280771	-0.16944	-0.00303601	-0.154332	-0.0421635	+
1198	1.70449	-0.292164	B4DQ18	cDNA FLJ55767, highly similar to Lysophosphatidic acid receptor Edg-2 OS=Homo sapiens OX=9606 PE=2 SV=1	-	-1.05774	-0.895867	-1.14496	-1.376	-1.28642	-1.31264	+
1199	2.32366	0.161474	B4DN31	cDNA FLJ55809 OS=Homo sapiens OX=9606 PE=2 SV=1	-	1.85329	1.8644	1.88631	2.06202	2.04993	1.97647	+
1200	1.83544	-0.285487	B7Z2E3	cDNA FLJ55917, highly similar to Cytochrome b561 domain-containing protein 1 OS=Homo sapiens OX=9606 PE=2 SV=1	-	-2.26577	-2.21901	-2.33493	-2.65346	-2.57669	-2.44602	+
1201	0.439036	-0.0779111	B4DSS8	cDNA FLJ55936, highly similar to Polypyrimidine tract-binding protein 2 OS=Homo sapiens OX=9606 PE=2 SV=1	-	-3.54257	-3.52507	-3.72622	-3.60192	-3.74221	-3.68347
1202	0.114816	0.025024	B4E1C1	cDNA FLJ55943, highly similar to Death domain-associated protein 6 OS=Homo sapiens OX=9606 PE=2 SV=1	-	-2.00252	-2.16108	-1.95709	-2.01987	-1.92739	-2.09836
1203	2.71983	-0.297107	B4DDK9	cDNA FLJ55952, highly similar to Alpha-1,6-mannosyl-glycoprotein2-beta-N- acetylglucosaminyltransferase OS=Homo sapiens OX=9606 PE=2 SV=1	-	0.435667	0.370623	0.494086	0.125747	0.108215	0.175092	+
1204	1.7188	-0.194746	B4DI41	cDNA FLJ55972, highly similar to Methyl-CpG-binding domain protein 1 OS=Homo sapiens OX=9606 PE=2 SV=1	-	-0.23451	-0.24522	-0.159116	-0.486763	-0.399616	-0.336706	+
1205	1.24597	-0.203165	B4DLH1	cDNA FLJ55982, highly similar to Homo sapiens ADP-ribosylation factor-like 2-like 1 (ARL2L1), transcript variant 1, mRNA OS=Homo sapiens OX=9606 PE=2 SV=1	-	-1.68143	-1.64066	-1.64132	-1.95436	-1.90938	-1.70917	+
1206	0.0213277	0.00639794	B4DMB7	cDNA FLJ55986 OS=Homo sapiens OX=9606 PE=2 SV=1	-	-0.868515	-0.692997	-1.03799	-0.87898	-0.849954	-0.851376
1207	2.74742	-0.470748	B4E0Y5	cDNA FLJ56013, highly similar to NUAK family SNF1-like kinase 2 OS=Homo sapiens OX=9606 PE=2 SV=1	-	-3.38136	-3.26632	-3.21594	-3.78235	-3.81432	-3.67919	+
1208	0.418315	-0.0764276	B4DN86	cDNA FLJ56047, highly similar to A kinase anchor protein 1, mitochondrial OS=Homo sapiens OX=9606 PE=2 SV=1	-	0.860385	0.783154	1.01136	0.88767	0.768711	0.769238
1209	1.72074	-0.134169	B4DGG2	cDNA FLJ56070, highly similar to Sorting nexin-13 OS=Homo sapiens OX=9606 PE=2 SV=1	-	0.250581	0.250223	0.213379	0.0410989	0.117514	0.153064	+
1210	3.40022	-0.212627	B4DJ38	cDNA FLJ56092, highly similar to Pentatricopeptide repeat protein 1 OS=Homo sapiens OX=9606 PE=2 SV=1	-	2.38513	2.42688	2.42448	2.18501	2.18612	2.22748	+
1211	2.4217	0.19099	B4DLM8	cDNA FLJ56105, highly similar to Nuclear valosin-containing protein-like OS=Homo sapiens OX=9606 PE=2 SV=1	-	0.549292	0.488405	0.571114	0.730429	0.691708	0.759644	+
1212	3.18855	0.531639	B7Z5J8	cDNA FLJ56136, highly similar to Solute carrier family 2, facilitated glucosetransporter member 14 OS=Homo sapiens OX=9606 PE=2 SV=1	-	-1.2234	-1.24353	-1.37427	-0.788526	-0.763951	-0.693811	+
1213	2.42729	-0.193042	B4DU42	cDNA FLJ56153, highly similar to Homo sapiens transforming growth factor beta regulator 4 (TBRG4), transcript variant 1, mRNA OS=Homo sapiens OX=9606 PE=2 SV=1	-	3.5016	3.53612	3.53886	3.29855	3.30765	3.39125	+
1214	0.387581	-0.085645	B4DYF4	cDNA FLJ56176, highly similar to Poly(A) polymerase alpha OS=Homo sapiens OX=9606 PE=2 SV=1	-	-3.58182	-3.58831	-3.53913	-3.47183	-3.74354	-3.75083
1215	2.63929	0.45083	B7Z8T0	cDNA FLJ56198, highly similar to Serine/threonine-protein kinase PCTAIRE-1 OS=Homo sapiens OX=9606 PE=2 SV=1	-	-0.597497	-0.507775	-0.679299	-0.0765856	-0.133255	-0.22224	+
1216	2.41853	-0.291795	B7Z765	cDNA FLJ56258, highly similar to Squamous cell carcinoma antigen recognized by T-cells 2 OS=Homo sapiens OX=9606 PE=2 SV=1	-	1.9949	1.859	1.90441	1.59834	1.60232	1.68226	+
1217	0.673635	-0.0805397	B4E1J8	cDNA FLJ56285, highly similar to ADP-ribosylation factor-like protein 8B OS=Homo sapiens OX=9606 PE=2 SV=1	-	2.76252	2.91254	2.84484	2.70637	2.75305	2.81886
1218	0.106101	0.0292093	B4E3D4	cDNA FLJ56293, highly similar to Transmembrane glycoprotein NMB OS=Homo sapiens OX=9606 PE=2 SV=1	-	2.22027	2.43935	2.13175	2.21992	2.30732	2.35176
1219	1.88403	-0.631801	B4DEE8	cDNA FLJ56323, highly similar to Methylated-DNA--protein-cysteinemethyltransferase OS=Homo sapiens OX=9606 PE=2 SV=1	-	-3.6737	-4.06674	-3.98532	-4.71512	-4.46173	-4.44431	+
1220	0.330577	-0.0804291	B4E0T2	cDNA FLJ56404, highly similar to Peroxisomal targeting signal 1 receptor OS=Homo sapiens OX=9606 GN=PEX5 PE=1 SV=1	PEX5	-2.84232	-2.81662	-3.12789	-3.00005	-3.02822	-2.99986
1221	0.256956	0.0313857	B4DR36	cDNA FLJ56414, highly similar to Homo sapiens proline-, glutamic acid-, leucine-rich protein 1 (PELP1), mRNA OS=Homo sapiens OX=9606 PE=2 SV=1	-	2.20086	2.26634	2.32678	2.29397	2.24132	2.35285
1222	0.3551	0.0380615	B7Z7F0	cDNA FLJ56420, highly similar to Aspartyl aminopeptidase OS=Homo sapiens OX=9606 PE=2 SV=1	-	1.15331	1.17616	1.03749	1.13971	1.18157	1.15987
1223	0.915571	-0.0801229	B4DEA8	cDNA FLJ56425, highly similar to Very-long-chain specific acyl-CoAdehydrogenase, mitochondrial OS=Homo sapiens OX=9606 PE=2 SV=1	-	5.62052	5.67397	5.68985	5.54937	5.54321	5.65138
1224	2.72435	0.233184	B4DG73	cDNA FLJ56431, highly similar to Conserved oligomeric Golgi complex component 6 OS=Homo sapiens OX=9606 PE=2 SV=1	-	-2.96775	-2.95154	-2.99819	-2.69794	-2.72494	-2.79505	+
1225	1.66416	-0.316891	B4DIS6	cDNA FLJ56443, highly similar to Putative ATP-dependent RNA helicase DHX33 OS=Homo sapiens OX=9606 PE=2 SV=1	-	-0.377307	-0.493298	-0.199619	-0.70292	-0.654051	-0.663926	+
1226	1.60026	0.285706	B4DJ36	cDNA FLJ56446, highly similar to HMG box-containing protein 1 OS=Homo sapiens OX=9606 PE=2 SV=1	-	-1.95989	-1.87439	-2.01117	-1.79764	-1.63635	-1.55435	+
1227	1.99225	0.390987	B4DL97	cDNA FLJ56458, highly similar to Homo sapiens echinoderm microtubule associated protein like 3 (EML3), mRNA OS=Homo sapiens OX=9606 PE=2 SV=1	-	-3.24401	-3.2715	-3.49194	-2.91876	-2.90421	-3.01153	+
1228	1.03907	0.0784594	B4DYR8	cDNA FLJ56473, highly similar to Zinc finger and BTB domain-containing protein 38 OS=Homo sapiens OX=9606 PE=2 SV=1	-	0.270882	0.210744	0.327658	0.348358	0.367002	0.329302
1229	0.717488	-0.138599	B7Z1W4	cDNA FLJ56570, highly similar to Homo sapiens stathmin-like 4 (STMN4), mRNA OS=Homo sapiens OX=9606 PE=2 SV=1	-	-1.85669	-1.65856	-1.78683	-1.98029	-1.96449	-1.7731
1230	3.73451	-0.236017	B4E2V3	cDNA FLJ56606, highly similar to Serine/threonine-protein kinase TAO2 OS=Homo sapiens OX=9606 PE=2 SV=1	-	-2.413	-2.41909	-2.43818	-2.68567	-2.63036	-2.66229	+
1231	0.614312	0.128456	B4DSS4	cDNA FLJ56631 OS=Homo sapiens OX=9606 PE=2 SV=1	-	-3.07399	-2.76381	-2.92464	-2.80448	-2.83391	-2.73869
1232	1.21996	-0.126731	B4DJB5	cDNA FLJ56662, highly similar to Homo sapiens GTP binding protein 6 (GTPBP6), mRNA OS=Homo sapiens OX=9606 PE=2 SV=1	-	-1.73208	-1.65788	-1.69933	-1.86502	-1.86893	-1.73553
1233	1.99012	0.298291	B4DS79	cDNA FLJ56828, highly similar to Adapter-relatedprotein complex 1 beta-1 subunit OS=Homo sapiens OX=9606 PE=2 SV=1	-	-1.1926	-1.35175	-1.28779	-0.88924	-1.00696	-1.04107	+
1234	0.472052	0.191881	B7Z1E8	cDNA FLJ56847, highly similar to Segment polarity protein dishevelled homologDVL-1 OS=Homo sapiens OX=9606 PE=2 SV=1	-	-2.72073	-2.20109	-2.68522	-2.44388	-2.32972	-2.25779
1235	0.710065	-0.101397	B4DUN9	cDNA FLJ56909, highly similar to Rattus norvegicus nexilin (Nexn), transcript variant s, mRNA OS=Homo sapiens OX=9606 PE=2 SV=1	-	-4.52494	-4.63261	-4.57413	-4.58969	-4.66047	-4.78571
1236	1.84902	-0.236286	B7Z1Z5	cDNA FLJ57265, highly similar to Neurotrimin OS=Homo sapiens OX=9606 PE=2 SV=1	-	-3.83494	-3.89385	-3.73632	-4.07006	-4.10887	-3.99504	+
1237	0.681288	-0.0684782	B4DYG0	cDNA FLJ57284, highly similar to NIPA-like protein 2 OS=Homo sapiens OX=9606 PE=2 SV=1	-	-3.18356	-3.27462	-3.23933	-3.24142	-3.29211	-3.36942
1238	2.54149	0.552296	B7Z6D1	cDNA FLJ57430, highly similar to DNA-directed RNA polymerase II 33 kDa polypeptide OS=Homo sapiens OX=9606 PE=2 SV=1	-	-2.64572	-2.55219	-2.67756	-1.96501	-2.03392	-2.21966	+
1239	2.80581	-0.183589	B4E1G9	cDNA FLJ57476 OS=Homo sapiens OX=9606 PE=2 SV=1	-	-1.61029	-1.6623	-1.66074	-1.79873	-1.85702	-1.82835	+
1240	0.447378	-0.172967	B4DVS4	cDNA FLJ57619, highly similar to Delta 3,5-delta 2,4-dienoyl-CoA isomerase, mitochondrial OS=Homo sapiens OX=9606 PE=2 SV=1	-	-5.62888	-5.92162	-5.65043	-5.90434	-6.14506	-5.67043
1241	1.08961	-0.19064	B4DT46	cDNA FLJ57889, highly similar to Cytochrome b-245 light chain OS=Homo sapiens OX=9606 PE=2 SV=1	-	-0.437179	-0.587107	-0.673062	-0.801626	-0.801024	-0.666618	+
1242	0.701334	-0.176223	B7Z2Q0	cDNA FLJ57978 OS=Homo sapiens OX=9606 PE=2 SV=1	-	-4.58313	-4.70921	-4.61881	-4.59738	-4.93579	-4.90666
1243	0.532183	-0.0888089	B7Z4Y1	cDNA FLJ58031, highly similar to Tuftelin OS=Homo sapiens OX=9606 PE=2 SV=1	-	-3.21482	-3.33735	-3.14892	-3.26256	-3.28629	-3.41866
1244	0.174886	-0.0207952	B4DGC6	cDNA FLJ58177, highly similar to Transmembrane protein 94 OS=Homo sapiens OX=9606 PE=2 SV=1	-	-1.22273	-1.29756	-1.26155	-1.34873	-1.28375	-1.21175
1245	0.319994	-0.0971164	B4DK64	cDNA FLJ58193, highly similar to Protein phosphatase Slingshot homolog 2 OS=Homo sapiens OX=9606 PE=2 SV=1	-	-3.92005	-3.73087	-3.55181	-3.89282	-3.89906	-3.70219
1246	0.558082	-0.135075	B4DVQ0	cDNA FLJ58286, highly similar to Actin, cytoplasmic 2 OS=Homo sapiens OX=9606 PE=2 SV=1	-	-1.28453	-1.48041	-1.53471	-1.67133	-1.61308	-1.42046
1247	1.33999	-0.356078	B4DYS3	cDNA FLJ58307, moderately similar to Protein MICAL-2 OS=Homo sapiens OX=9606 PE=2 SV=1	-	-4.04918	-4.05956	-3.79089	-4.25397	-4.49711	-4.21677	+
1248	0.179398	-0.0316311	B4E0K4	cDNA FLJ58659, highly similar to Homo sapiens pre-B-cell leukemia transcription factor interacting protein 1 (PBXIP1), mRNA OS=Homo sapiens OX=9606 PE=2 SV=1	-	3.23849	3.21455	3.03792	3.10956	3.11006	3.17645
1249	0.784966	0.234766	B7Z4N5	cDNA FLJ58676, highly similar to Protein AF-9 OS=Homo sapiens OX=9606 PE=2 SV=1	-	-2.18288	-1.83393	-1.83363	-1.60843	-1.6799	-1.8578	+
1250	2.9992	-0.472124	B4E2S7	cDNA FLJ58780, highly similar to Homo sapiens lysosomal-associated membrane protein 2 (LAMP2), transcript variant LAMP2B, mRNA OS=Homo sapiens OX=9606 PE=2 SV=1	-	-2.8746	-2.96323	-2.96985	-3.49787	-3.37509	-3.35109	+
1251	0.995272	0.0533579	B4DJQ5	cDNA FLJ59211, highly similar to Glucosidase 2 subunit beta OS=Homo sapiens OX=9606 PE=2 SV=1	-	4.59635	4.60182	4.62696	4.70832	4.63999	4.6369
1252	0.785481	-0.132847	B7Z3D4	cDNA FLJ59307, highly similar to Myosin-10 OS=Homo sapiens OX=9606 PE=2 SV=1	-	-4.08882	-4.31784	-4.09427	-4.33725	-4.29289	-4.26934
1253	4.0608	0.226971	B4DS05	cDNA FLJ59403, highly similar to Nucleosome assembly protein 1-like 4 OS=Homo sapiens OX=9606 PE=2 SV=1	-	0.688643	0.675977	0.665933	0.878902	0.917038	0.915525	+
1254	1.03177	-0.335087	B7Z602	cDNA FLJ59408, highly similar to 150 kDa oxygen-regulated protein (Orp150) OS=Homo sapiens OX=9606 PE=2 SV=1	-	-5.6042	-5.72716	-5.30707	-5.79974	-6.0567	-5.78726	+
1255	1.02753	-0.335608	B4DDC9	cDNA FLJ59448, highly similar to Trifunctional enzyme subunit beta, mitochondrial OS=Homo sapiens OX=9606 PE=2 SV=1	-	-1.54256	-1.15504	-1.63558	-1.86043	-1.7671	-1.71248	+
1256	0.666333	-0.10164	B4DEA1	cDNA FLJ59475, highly similar to Homo sapiens alcohol dehydrogenase, iron containing, 1 (ADHFE1), mRNA OS=Homo sapiens OX=9606 PE=2 SV=1	-	-2.25657	-2.1829	-2.39587	-2.41324	-2.32077	-2.40625
1257	2.78212	0.261173	B4DZF2	cDNA FLJ59571, highly similar to Eukaryotic translation initiation factor 4gamma 2 OS=Homo sapiens OX=9606 PE=2 SV=1	-	1.11346	1.21791	1.18548	1.46315	1.42715	1.41007	+
1258	1.29636	0.395555	B4E259	cDNA FLJ59607, moderately similar to D-dopachrome decarboxylase OS=Homo sapiens OX=9606 PE=2 SV=1	-	-2.15444	-1.79831	-2.18282	-1.6527	-1.52387	-1.77233	+
1259	1.17824	0.137453	B4E3I3	cDNA FLJ59614, highly similar to Ubiquitin fusion degradation protein 1 homolog OS=Homo sapiens OX=9606 PE=2 SV=1	-	0.56874	0.748017	0.658859	0.815825	0.812436	0.759712
1260	2.12768	-0.188085	B4DPG9	cDNA FLJ59630, highly similar to Growth hormone-inducible transmembrane protein OS=Homo sapiens OX=9606 PE=2 SV=1	-	2.57189	2.56785	2.55299	2.31049	2.37898	2.43899	+
1261	0.126146	0.128206	B4E3Q9	cDNA FLJ59659, highly similar to Vinculin OS=Homo sapiens OX=9606 PE=2 SV=1	-	-3.21121	-4.35473	-4.29928	-3.83275	-3.81851	-3.82934
1262	0.919583	-0.114758	B4DDQ9	cDNA FLJ59663, moderately similar to Protein APCDD1 OS=Homo sapiens OX=9606 PE=2 SV=1	-	-0.919409	-0.863373	-0.935095	-1.08101	-1.06832	-0.912821
1263	1.19593	0.121561	B4DMM7	cDNA FLJ59722, highly similar to Retinoblastoma-binding protein 5 OS=Homo sapiens OX=9606 PE=2 SV=1	-	-2.13075	-2.05488	-2.00899	-1.93452	-2.00256	-1.89286
1264	1.66911	-0.239448	B4DR61	cDNA FLJ59739, highly similar to Protein transport protein Sec61 subunit alpha isoform 1 OS=Homo sapiens OX=9606 GN=SEC61A1 PE=1 SV=1	SEC61A1	2.96599	2.93285	3.11057	2.71211	2.74639	2.83257	+
1265	3.52753	-0.554856	B4E3B0	cDNA FLJ59821, highly similar to Homo sapiens N-acyl-phosphatidylethanolamine-hydrolyzing phospholipase D (NAPE-PLD), mRNA OS=Homo sapiens OX=9606 PE=2 SV=1	-	-0.985391	-0.933215	-0.868448	-1.54939	-1.45067	-1.45156	+
1266	1.79512	-0.263894	B4DGC1	cDNA FLJ59877, highly similar to LAG1 longevity assurance homolog 5 OS=Homo sapiens OX=9606 PE=2 SV=1	-	-0.72365	-0.763098	-0.627293	-1.02185	-1.01939	-0.864488	+
1267	0.158031	0.0661749	B4DQ27	cDNA FLJ59949, highly similar to Homo sapiens sulfatase modifying factor 2 (SUMF2), transcript variant 4, mRNA OS=Homo sapiens OX=9606 PE=2 SV=1	-	-1.59988	-1.15241	-1.5027	-1.2485	-1.30176	-1.5062
1268	2.38643	-0.567402	B4DWA6	cDNA FLJ60094, highly similar to F-actin capping protein subunit beta OS=Homo sapiens OX=9606 PE=2 SV=1	-	3.88882	3.82041	4.1279	3.33357	3.39066	3.41069	+
1269	0.0542557	0.0345313	B4DF54	cDNA FLJ60235, highly similar to Zinc finger protein 638 OS=Homo sapiens OX=9606 PE=2 SV=1	-	-5.89066	-6.48778	-6.22677	-5.9301	-6.17337	-6.39814
1270	3.37907	-0.411547	B4DNR0	cDNA FLJ60315 OS=Homo sapiens OX=9606 PE=2 SV=1	-	0.748617	0.711028	0.782972	0.288952	0.322012	0.397015	+
1271	2.80383	-0.285599	B4DEH1	cDNA FLJ60436, highly similar to Homo sapiens dolichyl-phosphate mannosyltransferase polypeptide 3, transcript variant 1, mRNA OS=Homo sapiens OX=9606 PE=2 SV=1	-	-0.0969356	-0.220155	-0.124556	-0.430764	-0.433293	-0.434388	+
1272	1.40101	-0.17669	B4DJV9	cDNA FLJ60607, highly similar to Acyl-protein thioesterase 1 OS=Homo sapiens OX=9606 PE=2 SV=1	-	1.16607	1.26002	1.06076	0.961658	0.99846	0.996668	+
1273	1.84876	0.268433	B4DK06	cDNA FLJ60610, highly similar to Dynamin-1 OS=Homo sapiens OX=9606 PE=2 SV=1	-	-1.13752	-1.07846	-1.2391	-0.803272	-0.89007	-0.956445	+
1274	0.213464	0.0177679	B4DRL5	cDNA FLJ60834, highly similar to Engulfment and cell motility protein 2 (CED-12 homolog A) OS=Homo sapiens OX=9606 PE=2 SV=1	-	0.759452	0.737022	0.832974	0.773502	0.821678	0.787572
1275	0.494969	0.102461	B4DSN8	cDNA FLJ60863, highly similar to High mobility group protein 2-like 1 OS=Homo sapiens OX=9606 PE=2 SV=1	-	-0.827709	-0.977904	-0.674791	-0.724411	-0.685656	-0.762957
1276	2.21719	0.134487	B4DVM5	cDNA FLJ60907, highly similar to WD repeat protein 24 OS=Homo sapiens OX=9606 PE=2 SV=1	-	-0.873678	-0.838895	-0.860748	-0.736936	-0.678007	-0.754918	+
1277	1.06822	0.326039	B4DVR4	cDNA FLJ60912, highly similar to Vinexin OS=Homo sapiens OX=9606 PE=2 SV=1	-	-3.36219	-3.59349	-3.64654	-3.00682	-3.2164	-3.40089	+
1278	0.655322	-0.111769	B4DZC6	cDNA FLJ60989, highly similar to Bardet-Biedl syndrome 5 protein OS=Homo sapiens OX=9606 PE=2 SV=1	-	-3.71425	-3.68591	-3.91318	-3.89282	-3.82834	-3.92749
1279	0.946923	0.225572	B4E2F2	cDNA FLJ61068, highly similar to Amyloid beta A4 protein-bindingfamily B member 2 (Fe65-like protein) OS=Homo sapiens OX=9606 PE=2 SV=1	-	-5.09939	-4.77532	-5.08424	-4.82219	-4.69857	-4.76148	+
1280	3.06319	-0.247823	B4DEF8	cDNA FLJ61100, highly similar to 39S ribosomal protein L45, mitochondrial OS=Homo sapiens OX=9606 PE=2 SV=1	-	2.91755	2.90296	2.90518	2.61855	2.65172	2.71195	+
1281	1.33416	0.347764	B4DN17	cDNA FLJ61139 OS=Homo sapiens OX=9606 PE=2 SV=1	-	-3.38339	-3.66531	-3.31727	-3.21175	-3.00733	-3.10361	+
1282	2.54396	-0.424826	B4DP48	cDNA FLJ61147 OS=Homo sapiens OX=9606 PE=2 SV=1	-	-1.76311	-1.88032	-1.70674	-2.2865	-2.18641	-2.15174	+
1283	1.25907	-0.205035	B4DQK3	cDNA FLJ61156, highly similar to Bcl-2-binding component 3 OS=Homo sapiens OX=9606 PE=2 SV=1	-	-0.104121	-0.0381047	-0.261941	-0.405712	-0.338921	-0.274639	+
1284	2.49601	-0.371162	B4DTH2	cDNA FLJ61165, highly similar to Fibronectin OS=Homo sapiens OX=9606 PE=2 SV=1	-	-4.27859	-4.35473	-4.44784	-4.67388	-4.73506	-4.78571	+
1285	2.66298	0.275861	B4DGE7	cDNA FLJ61235, weakly similar to WD repeat protein YBL104C OS=Homo sapiens OX=9606 PE=2 SV=1	-	0.264326	0.265989	0.187108	0.512196	0.567396	0.465415	+
1286	1.57153	0.113908	B4DJ30	cDNA FLJ61290, highly similar to Neutral alpha-glucosidase AB OS=Homo sapiens OX=9606 PE=2 SV=1	-	4.96842	5.01773	5.06152	5.16907	5.10795	5.11237
1287	1.8362	0.117978	B4DT57	cDNA FLJ61383, highly similar to Serine/threonine-protein kinase 24 OS=Homo sapiens OX=9606 PE=2 SV=1	-	1.38591	1.4292	1.39807	1.56858	1.48037	1.51817
1288	3.18661	0.211789	B4DTK7	cDNA FLJ61387, highly similar to Homo sapiens conserved nuclear protein NHN1 (NHN1), mRNA OS=Homo sapiens OX=9606 PE=2 SV=1	-	2.34524	2.32559	2.33924	2.58822	2.51573	2.54148	+
1289	0.0752807	0.00873144	B4DY45	cDNA FLJ61462, highly similar to Homo sapiens CK2 interacting protein 1;HQ0024c protein (CKIP-1), mRNA OS=Homo sapiens OX=9606 PE=2 SV=1	-	-3.53576	-3.60522	-3.50175	-3.51954	-3.59235	-3.50464
1290	2.47807	-0.351053	B4DYT8	cDNA FLJ61483, highly similar to Homo sapiens solute carrier family 39 (zinc transporter), member 3, transcript variant 1, mRNA OS=Homo sapiens OX=9606 PE=2 SV=1	-	-3.6625	-3.56777	-3.55053	-4.02797	-3.8785	-3.92749	+
1291	3.02201	-0.12847	B4DZP8	cDNA FLJ61502 OS=Homo sapiens OX=9606 PE=2 SV=1	-	-1.8825	-1.92335	-1.87919	-2.02073	-2.01856	-2.03117	+
1292	1.9539	0.302597	B4E3G8	cDNA FLJ61576, highly similar to Mitochondrial fission regulator 1 OS=Homo sapiens OX=9606 PE=2 SV=1	-	-2.59473	-2.75507	-2.77375	-2.35817	-2.37946	-2.47813	+
1293	1.59791	-0.268094	B4DZC9	cDNA FLJ61681, highly similar to STE20-like serine/threonine-protein kinase (EC2.7.11.1) (Fragment) OS=Homo sapiens OX=9606 PE=2 SV=1	-	-1.78429	-1.87479	-2.02568	-2.18913	-2.19866	-2.10125	+
1294	0.987806	-0.324986	B4E1N4	cDNA FLJ61695, highly similar to Glioma tumor suppressor candidate region gene 2 protein OS=Homo sapiens OX=9606 PE=2 SV=1	-	-1.71291	-2.04197	-1.5768	-2.21335	-1.97655	-2.11675	+
1295	0.914235	-0.064295	A8K9Y9	cDNA FLJ75045 OS=Homo sapiens OX=9606 PE=2 SV=1	-	-1.28985	-1.38089	-1.29416	-1.41385	-1.37533	-1.3686
1296	1.72555	0.24176	A8K5C2	cDNA FLJ75055 OS=Homo sapiens OX=9606 PE=2 SV=1	-	1.47162	1.65615	1.46382	1.78753	1.76253	1.76681	+
1297	0.783673	-0.193265	A8K596	cDNA FLJ75087, highly similar to Homo sapiens sarcosine dehydrogenase (SARDH), mRNA OS=Homo sapiens OX=9606 PE=2 SV=1	-	-0.823876	-0.631636	-0.969929	-1.11698	-0.952704	-0.935549
1298	1.26662	0.183961	A8KAN5	cDNA FLJ75097, highly similar to Homo sapiens upstream binding protein 1 (LBP-1a) (UBP1), mRNA OS=Homo sapiens OX=9606 PE=2 SV=1	-	-1.35958	-1.31406	-1.45375	-1.08836	-1.21483	-1.27231	+
1299	1.46738	0.305093	A8K6T5	cDNA FLJ75144, highly similar to Homo sapiens ash2 (absent, small, or homeotic)-like (ASH2L), mRNA OS=Homo sapiens OX=9606 PE=2 SV=1	-	-1.62811	-1.85558	-1.56777	-1.32222	-1.35715	-1.45681	+
1300	0.918074	-0.114717	A8K9A4	cDNA FLJ75154, highly similar to Homo sapiens heterogeneous nuclear ribonucleoprotein C (C1/C2), mRNA OS=Homo sapiens OX=9606 PE=2 SV=1	-	-0.515535	-0.362483	-0.383656	-0.591647	-0.538014	-0.476163
1301	1.95365	0.245165	A8K8X0	cDNA FLJ75187, highly similar to Homo sapiens nap1 P120 OS=Homo sapiens OX=9606 PE=2 SV=1	-	-2.26947	-2.16252	-2.10888	-1.98695	-1.89049	-1.92794	+
1302	1.49096	-0.127684	A8K546	cDNA FLJ75194, highly similar to Homo sapiens presenilin-like protein 4 (PSL4 gene) OS=Homo sapiens OX=9606 PE=2 SV=1	-	-2.82439	-2.90086	-2.83749	-3.03857	-2.97889	-2.92833
1303	2.35396	-0.29547	A8K8G8	cDNA FLJ75219 OS=Homo sapiens OX=9606 PE=2 SV=1	-	-2.31031	-2.39343	-2.34261	-2.56281	-2.65203	-2.71792	+
1304	0.742531	-0.0779736	A8K134	cDNA FLJ75245, highly similar to Homo sapiens carbamoyl-phosphate synthetase 1, mitochondrial (CPS1), mRNA OS=Homo sapiens OX=9606 PE=2 SV=1	-	2.76196	2.803	2.65877	2.63813	2.64473	2.70696
1305	2.40307	-0.221543	A8K787	cDNA FLJ75273, highly similar to Homo sapiens solute carrier family 25 (mitochondrial carrier;adenine nucleotide translocator), member 4, mRNA OS=Homo sapiens OX=9606 PE=2 SV=1	-	2.11851	2.09046	2.04946	1.80647	1.87392	1.91342	+
1306	1.85908	-0.255681	A8K4M4	cDNA FLJ75329, highly similar to Homo sapiens LAG1 longevity assurance homolog 2 (S. cerevisiae), transcript variant 2, mRNA OS=Homo sapiens OX=9606 PE=2 SV=1	-	1.88	1.9379	2.00646	1.62017	1.65574	1.78141	+
1307	0.178263	-0.0328236	A8K4P8	cDNA FLJ75337 OS=Homo sapiens OX=9606 PE=2 SV=1	-	1.11837	1.15495	1.34251	1.18757	1.1579	1.17188
1308	3.5187	0.814252	A8K2U2	cDNA FLJ75392, highly similar to Homo sapiens hexokinase II (HKII) mRNA OS=Homo sapiens OX=9606 PE=2 SV=1	-	1.03146	1.13313	1.26492	1.92693	1.98134	1.964	+
1309	1.51336	-0.404221	A8K2X4	cDNA FLJ75401, highly similar to Homo sapiens endoglin (Osler-Rendu-Weber syndrome 1), mRNA OS=Homo sapiens OX=9606 PE=2 SV=1	-	-3.51105	-3.5375	-3.18007	-3.75637	-3.78259	-3.90233	+
1310	5.17536	-1.03643	A8K383	cDNA FLJ75428, highly similar to Homo sapiens activating transcription factor 6 (ATF6), mRNA OS=Homo sapiens OX=9606 PE=2 SV=1	-	-2.37063	-2.34726	-2.27068	-3.38863	-3.33751	-3.37173	+
1311	3.08697	0.839238	A8K245	cDNA FLJ75441, highly similar to Homo sapiens vaccinia related kinase 1 (VRK1), mRNA OS=Homo sapiens OX=9606 PE=2 SV=1	-	-0.220102	-0.0902595	-0.105074	0.847883	0.693458	0.560939	+
1312	2.72404	0.442591	A8KAH7	cDNA FLJ75444, highly similar to Homo sapiens protein kinase, cAMP-dependent, regulatory, type II, alpha (PRKAR2A), mRNA OS=Homo sapiens OX=9606 PE=2 SV=1	-	2.46529	2.52282	2.41934	3.00887	2.8994	2.82696	+
1313	1.50894	0.26725	A8K103	cDNA FLJ75454, highly similar to Homo sapiens arrestin, beta 1 (ARRB1), transcript variant 1, mRNA OS=Homo sapiens OX=9606 PE=2 SV=1	-	-3.95467	-4.01024	-4.16071	-3.66763	-3.84107	-3.81518	+
1314	1.85313	-0.128517	A8K132	cDNA FLJ75476, highly similar to Homo sapiens glutaminase (GLS), mRNA OS=Homo sapiens OX=9606 PE=2 SV=1	-	5.70477	5.68556	5.73116	5.55204	5.5496	5.6343	+
1315	0.0829907	-0.0190892	A8K7N0	cDNA FLJ75556, highly similar to Homo sapiens ribosomal protein L14, mRNA OS=Homo sapiens OX=9606 PE=2 SV=1	-	2.58896	2.48491	2.66585	2.46599	2.67806	2.5384
1316	3.52409	-0.323708	A8K1T7	cDNA FLJ75600, highly similar to Homo sapiens cytochrome P450, family 2, subfamily U, polypeptide 1(CYP2U1), mRNA OS=Homo sapiens OX=9606 PE=2 SV=1	-	-0.160871	-0.199347	-0.148384	-0.513583	-0.51853	-0.447614	+
1317	0.520225	-0.197325	A8K1U0	cDNA FLJ75601, highly similar to Homo sapiens neighbor of BRCA1 gene 1 (NBR1), transcript variant 1, mRNA OS=Homo sapiens OX=9606 PE=2 SV=1	-	-2.10663	-2.61275	-2.58935	-2.67284	-2.59157	-2.6363
1318	2.79294	-0.782903	A8K2S5	cDNA FLJ75627, highly similar to Homo sapiens abhydrolase domain containing 2 (ABHD2), transcript variant 1, mRNA OS=Homo sapiens OX=9606 PE=2 SV=1	-	-1.82492	-1.51291	-1.8034	-2.53504	-2.49723	-2.45767	+
1319	0.93924	0.268158	A8K646	cDNA FLJ75699, highly similar to Homo sapiens osteoclast stimulating factor 1 (OSTF1), mRNA OS=Homo sapiens OX=9606 PE=2 SV=1	-	-2.15359	-1.82895	-2.2712	-1.78743	-1.85056	-1.81128	+
1320	0.0656896	-0.0211371	A8K683	cDNA FLJ75708, highly similar to Homo sapiens N-myc (and STAT) interactor (NMI), mRNA OS=Homo sapiens OX=9606 PE=2 SV=1	-	0.241524	0.305242	-0.0534345	0.178347	0.13859	0.112984
1321	1.8396	-0.116931	A8K6M4	cDNA FLJ75725, highly similar to Homo sapiens vesicle transport through interaction with t-SNAREs homolog 1B (yeast) (VTI1B), mRNA OS=Homo sapiens OX=9606 PE=2 SV=1	-	2.02966	1.95908	1.99894	1.84495	1.87917	1.91276
1322	1.32511	-0.0997461	A8K7T4	cDNA FLJ75774, highly similar to Homo sapiens lectin, mannose-binding 2 (LMAN2), mRNA OS=Homo sapiens OX=9606 PE=2 SV=1	-	3.9267	3.8707	3.93945	3.77554	3.79416	3.86792
1323	1.08029	-0.313431	A8K818	cDNA FLJ75784, highly similar to Homo sapiens CD3E antigen, epsilon polypeptide associated protein (CD3EAP), mRNA OS=Homo sapiens OX=9606 PE=2 SV=1	-	0.330007	0.263722	0.667411	0	0.179493	0.141352	+
1324	4.51041	-0.667919	A8K9U7	cDNA FLJ75829, highly similar to Homo sapiens potassium inwardly-rectifying channel, subfamily J, member 15 (KCNJ15), transcript variant 2, mRNA OS=Homo sapiens OX=9606 PE=2 SV=1	-	0.709607	0.705364	0.774029	0.0542722	0.0262858	0.104685	+
1325	1.24158	0.0933402	A8KA19	cDNA FLJ75831, highly similar to Homo sapiens exportin, tRNA (nuclear export receptor for tRNAs) (XPOT), mRNA OS=Homo sapiens OX=9606 PE=2 SV=1	-	-3.1163	-3.02579	-3.11749	-3.02734	-2.98595	-2.96627
1326	2.55453	-0.57227	A8KA68	cDNA FLJ75833, highly similar to Homo sapiens membrane-bound transcription factor peptidase, site 2 (MBTPS2), mRNA OS=Homo sapiens OX=9606 PE=2 SV=1	-	-1.88496	-2.00393	-1.72743	-2.42565	-2.5113	-2.39618	+
1327	1.8785	-0.267723	A8KAH1	cDNA FLJ75839, highly similar to Homo sapiens phosphatidylserine synthase 1 (PTDSS1), mRNA OS=Homo sapiens OX=9606 PE=2 SV=1	-	0.791777	0.718441	0.846005	0.426393	0.523418	0.603241	+
1328	3.32968	-0.515078	A8K7F3	cDNA FLJ75847, highly similar to Homo sapiens G protein-coupled receptor 108 (GPR108), mRNA OS=Homo sapiens OX=9606 PE=2 SV=1	-	0.638396	0.576565	0.54297	0.0113339	0.0533669	0.147997	+
1329	1.12022	0.0895339	A8K6K2	cDNA FLJ75877, highly similar to Homo sapiens 5'-nucleotidase, cytosolic II (NT5C2), mRNA OS=Homo sapiens OX=9606 PE=2 SV=1	-	-2.33529	-2.24682	-2.33219	-2.20071	-2.26199	-2.18301
1330	1.22993	-0.222606	A8K6Q8	cDNA FLJ75881, highly similar to Homo sapiens transferrin receptor (p90, CD71) (TFRC), mRNA OS=Homo sapiens OX=9606 PE=2 SV=1	-	4.79824	4.74022	4.99784	4.5854	4.59287	4.69021	+
1331	2.76987	-0.237865	A8K509	cDNA FLJ75931, highly similar to Homo sapiens Yip1 interacting factor homolog A (S. cerevisiae) (YIF1A), mRNA OS=Homo sapiens OX=9606 PE=2 SV=1	-	-0.245967	-0.252004	-0.170294	-0.453534	-0.494398	-0.433929	+
1332	0.296128	0.0448314	A8K0C2	cDNA FLJ75950 OS=Homo sapiens OX=9606 PE=2 SV=1	-	-3.45967	-3.41434	-3.55819	-3.35904	-3.42642	-3.51225
1333	0.344709	-0.0760864	A8K0D5	cDNA FLJ75952, highly similar to Homo sapiens high-mobility group 20B, mRNA OS=Homo sapiens OX=9606 PE=2 SV=1	-	-1.36445	-1.20977	-1.14065	-1.44013	-1.24182	-1.26118
1334	1.59313	0.353073	A8K302	cDNA FLJ76016, highly similar to Homo sapiens solute carrier family 16 (monocarboxylic acid transporters), member 6 (SLC16A6), mRNA OS=Homo sapiens OX=9606 PE=2 SV=1	-	-3.85752	-3.65444	-3.95974	-3.51954	-3.51775	-3.3752	+
1335	0.0657702	0.0206262	A8K9V9	cDNA FLJ76064 OS=Homo sapiens OX=9606 PE=2 SV=1	-	-0.46751	-0.13582	-0.336629	-0.200614	-0.299382	-0.378085
1336	1.65543	0.436998	A8KA74	cDNA FLJ76065 OS=Homo sapiens OX=9606 PE=2 SV=1	-	0.571997	0.612374	0.919538	1.22154	1.14241	1.05095	+
1337	1.23064	0.125445	A8K2I7	cDNA FLJ76072, highly similar to Homo sapiens GIPC PDZ domain containing family, member 1 (GIPC1), transcript variant 1, mRNA OS=Homo sapiens OX=9606 PE=2 SV=1	-	0.499005	0.508788	0.619902	0.721181	0.657147	0.625701
1338	1.59953	-0.0745342	A8K9T8	cDNA FLJ76106, highly similar to Homo sapiens neurolysin (metallopeptidase M3 family) (NLN), mRNA OS=Homo sapiens OX=9606 PE=2 SV=1	-	3.51455	3.54761	3.50049	3.43229	3.42817	3.47859
1339	0.638987	-0.104377	A8K9U6	cDNA FLJ76121, highly similar to Homo sapiens zinc finger CCCH-type, antiviral 1 (ZC3HAV1), transcript variant 1, mRNA OS=Homo sapiens OX=9606 PE=2 SV=1	-	1.76567	1.61678	1.85944	1.66375	1.66403	1.60099
1340	0.467138	0.117998	A8K3Y8	cDNA FLJ76141 OS=Homo sapiens OX=9606 PE=2 SV=1	-	-4.29982	-4.17903	-4.00263	-4.13002	-4.0868	-3.91067
1341	0.204211	0.0390918	A8K4S8	cDNA FLJ76176, highly similar to Homo sapiens carnitine deficiency-associated, expressed in ventricle 1 (CDV1), transcript variant 1, mRNA OS=Homo sapiens OX=9606 PE=2 SV=1	-	-2.64572	-2.42312	-2.61705	-2.56218	-2.47941	-2.52703
1342	1.97131	-0.229968	A8K4Z6	cDNA FLJ76180 OS=Homo sapiens OX=9606 PE=2 SV=1	-	-0.472435	-0.521935	-0.378009	-0.728921	-0.632948	-0.700415	+
1343	1.39991	-0.322328	A8K0P2	cDNA FLJ76209, highly similar to Homo sapiens inorganic pyrophosphatase 2 (PPA2), transcript variant 2, mRNA OS=Homo sapiens OX=9606 PE=2 SV=1	-	-2.61704	-2.49893	-2.85545	-2.94128	-2.97655	-3.02057	+
1344	1.51126	0.150359	A8K3E7	cDNA FLJ76257, highly similar to Homo sapiens DIP13 beta (DIP13B), mRNA OS=Homo sapiens OX=9606 PE=2 SV=1	-	-3.18268	-3.33301	-3.22708	-3.07549	-3.10296	-3.11324	+
1345	0.424599	-0.0403697	A8K3W7	cDNA FLJ76271, highly similar to Homo sapiens protein O-fucosyltransferase 2 (POFUT2), transcript variant 3, mRNA OS=Homo sapiens OX=9606 PE=2 SV=1	-	1.74281	1.73082	1.80296	1.75982	1.74437	1.65129
1346	0.0793712	-0.0121985	A8K5G2	cDNA FLJ76292, highly similar to Homo sapiens myotubularin related protein 2 (MTMR2), transcript variant 1, mRNA OS=Homo sapiens OX=9606 PE=2 SV=1	-	-0.176895	-0.0626519	-0.00640939	-0.0623141	-0.132602	-0.0876356
1347	2.82016	0.111629	A8K794	cDNA FLJ76308, highly similar to Homo sapiens origin recognition complex, subunit 1-like (yeast) (ORC1L), mRNA OS=Homo sapiens OX=9606 PE=2 SV=1	-	-1.1885	-1.18264	-1.18953	-1.05548	-1.06728	-1.10302	+
1348	1.99517	-0.54989	A8K4V4	cDNA FLJ76392, highly similar to Homo sapiens mitochondrial ribosomal protein L43 (MRPL43), transcript variant 1, mRNA OS=Homo sapiens OX=9606 PE=2 SV=1	-	-4.81223	-4.96354	-4.69557	-5.41203	-5.50913	-5.19985	+
1349	1.56458	0.181565	A8K719	cDNA FLJ76413, highly similar to Homo sapiens core-binding factor, beta subunit (CBFB), transcript variant 1, mRNA OS=Homo sapiens OX=9606 PE=2 SV=1	-	-2.11906	-1.97911	-2.14011	-1.88742	-1.93155	-1.87461	+
1350	3.23609	-0.453327	A8K7J6	cDNA FLJ76418, highly similar to Homo sapiens mitochondrial ribosomal protein L52 (MRPL52), transcript variant 1, mRNA OS=Homo sapiens OX=9606 PE=1 SV=1	-	0.975321	0.849985	0.92173	0.412352	0.466371	0.508333	+
1351	1.50159	0.26687	A8K6X9	cDNA FLJ76427, highly similar to Homo sapiens SH2 domain binding protein 1 (tetratricopeptide repeat containing) (SH2BP1), mRNA OS=Homo sapiens OX=9606 PE=2 SV=1	-	0.935159	0.869988	1.12915	1.29392	1.23815	1.20284	+
1352	1.75783	-0.156166	A8K8B0	cDNA FLJ76434, highly similar to Homo sapiens protein phosphatase 2 (formerly 2A), regulatory subunit A (PR 65), beta isoform (PPP2R1B), transcript variant 2, mRNA OS=Homo sapiens OX=9606 PE=2 SV=1	-	-4.40896	-4.43147	-4.37389	-4.48856	-4.59194	-4.60232	+
1353	2.4229	-0.203867	A8K8U2	cDNA FLJ76442 OS=Homo sapiens OX=9606 PE=2 SV=1	-	-0.435028	-0.503494	-0.463319	-0.689502	-0.706414	-0.617526	+
1354	0.204769	-0.0178064	A8K9T3	cDNA FLJ76467, highly similar to Homo sapiens acyl-CoA synthetase long-chain family member 1 (ACSL1), mRNA OS=Homo sapiens OX=9606 PE=2 SV=1	-	4.67016	4.73795	4.64185	4.67064	4.63252	4.69338
1355	2.14199	0.210868	A8K9U1	cDNA FLJ76468, highly similar to Homo sapiens cullin 7 (CUL7), mRNA OS=Homo sapiens OX=9606 PE=2 SV=1	-	-0.0568958	0.0616402	0.0369322	0.202519	0.205209	0.266552	+
1356	1.43962	0.288148	A8K9X5	cDNA FLJ76472, highly similar to Homo sapiens Fas (TNFRSF6) associated factor 1 (FAF1), transcript variant 1, mRNA OS=Homo sapiens OX=9606 PE=2 SV=1	-	-2.41096	-2.55156	-2.58804	-2.0975	-2.22858	-2.36004	+
1357	0.526932	-0.0753302	A8K9X7	cDNA FLJ76474, highly similar to Homo sapiens ectonucleotide pyrophosphatase/phosphodiesterase 5 (putative function) (ENPP5), mRNA OS=Homo sapiens OX=9606 PE=2 SV=1	-	-1.93046	-1.84433	-1.95457	-1.93291	-1.93079	-2.09164
1358	2.08549	-0.176444	A8KAQ6	cDNA FLJ76490, highly similar to Homo sapiens ancient ubiquitous protein 1 (AUP1), transcript variant 2, mRNA OS=Homo sapiens OX=9606 PE=2 SV=1	-	1.26232	1.3022	1.34464	1.07736	1.1307	1.17178	+
1359	2.60478	-0.514869	A8K8T3	cDNA FLJ76493, highly similar to Homo sapiens N-deacetylase/N-sulfotransferase (heparan glucosaminyl) 1 (NDST1), mRNA OS=Homo sapiens OX=9606 PE=2 SV=1	-	0.208759	0.159553	0.386736	-0.310823	-0.276337	-0.202399	+
1360	1.88996	-0.322811	A8K0F7	cDNA FLJ76587, highly similar to Homo sapiens vitamin K epoxide reductase complex, subunit 1-like 1 (VKORC1L1), mRNA OS=Homo sapiens OX=9606 PE=2 SV=1	-	0.887749	0.813485	1.00242	0.556367	0.501849	0.677003	+
1361	0.264863	0.0433344	A8K3Q9	cDNA FLJ76611, highly similar to Homo sapiens ribosomal protein L14 (RPL14), mRNA OS=Homo sapiens OX=9606 PE=1 SV=1	-	-0.0294901	0.158989	0.0910499	0.0821775	0.187026	0.0813486
1362	0.593832	-0.147391	A8K6D2	cDNA FLJ76620, highly similar to Homo sapiens C2f protein (C2F), mRNA OS=Homo sapiens OX=9606 PE=2 SV=1	-	1.08398	1.16745	1.44888	1.0842	1.10646	1.06748
1363	0.300946	0.0261828	A8K329	cDNA FLJ76656, highly similar to Homo sapiens scaffold attachment factor B (SAFB), mRNA OS=Homo sapiens OX=9606 PE=2 SV=1	-	4.09171	3.99674	4.06735	4.09916	4.03621	4.09898
1364	2.1321	-0.115345	A8KA33	cDNA FLJ76690, highly similar to Homo sapiens neuronal protein isoform a mRNA OS=Homo sapiens OX=9606 PE=2 SV=1	-	-0.230785	-0.224177	-0.161659	-0.319291	-0.332902	-0.310463
1365	0.242897	-0.093571	A8K051	cDNA FLJ76695, highly similar to Homo sapiens acyl-CoA synthetase medium-chain family member 2 (ACSM2), nuclear gene encoding mitochondrial protein, mRNA OS=Homo sapiens OX=9606 PE=2 SV=1	-	0.299936	0.451627	-0.0462542	0.0914963	0.117884	0.215215
1366	1.6228	-0.136907	A8K0M6	cDNA FLJ76697 OS=Homo sapiens OX=9606 PE=2 SV=1	-	1.82428	1.76729	1.8867	1.66643	1.67797	1.72314	+
1367	2.73772	-0.324743	A8K1Z4	cDNA FLJ76704, highly similar to Homo sapiens leukemia inhibitory factor receptor (LIFR), mRNA OS=Homo sapiens OX=9606 PE=2 SV=1	-	-2.01484	-2.04775	-1.93452	-2.37994	-2.30597	-2.28542	+
1368	0.822582	-0.1127	A8K139	cDNA FLJ76744, highly similar to Homo sapiens L1 cell adhesion molecule (L1CAM), transcript variant 1, mRNA OS=Homo sapiens OX=9606 PE=2 SV=1	-	2.82318	2.70056	2.91041	2.71643	2.66267	2.71696
1369	0.496536	0.0630131	A8K180	cDNA FLJ76749, highly similar to Homo sapiens Wiskott-Aldrich syndrome-like (WASL), mRNA OS=Homo sapiens OX=9606 PE=2 SV=1	-	-0.888758	-0.840052	-0.995213	-0.787258	-0.853718	-0.894008
1370	3.51749	0.694855	A8K1M4	cDNA FLJ76754, highly similar to Homo sapiens MIS12 homolog (yeast) (MIS12), mRNA OS=Homo sapiens OX=9606 PE=2 SV=1	-	-3.10039	-2.91458	-2.98868	-2.25851	-2.33974	-2.32085	+
1371	0.0481674	0.0122877	A8K1U9	cDNA FLJ76762, highly similar to Homo sapiens suppressor of zeste 12 homolog (Drosophila) (SUZ12), mRNA OS=Homo sapiens OX=9606 PE=2 SV=1	-	-0.950376	-0.944362	-0.687307	-0.850711	-0.827924	-0.866547
1372	1.56108	0.177752	A8K492	cDNA FLJ76789, highly similar to Homo sapiens methionine-tRNA synthetase (MARS), mRNA OS=Homo sapiens OX=9606 PE=2 SV=1	-	3.15479	3.16003	3.30731	3.35702	3.41136	3.387	+
1373	3.05672	0.367084	A8K4A1	cDNA FLJ76790 OS=Homo sapiens OX=9606 PE=2 SV=1	-	-2.60408	-2.53838	-2.62238	-2.23799	-2.15867	-2.26694	+
1374	1.11093	0.121801	A8K588	cDNA FLJ76823, highly similar to Homo sapiens splicing factor, arginine/serine-rich 6 (SFRS6), mRNA OS=Homo sapiens OX=9606 PE=2 SV=1	-	3.03064	3.0847	2.91551	3.10617	3.14709	3.14299
1375	0.354571	-0.143737	A8K5B6	cDNA FLJ76830, highly similar to Homo sapiens SWI/SNF related, matrix associated, actin dependent regulator of chromatin, subfamily a, member 3 (SMARCA3), transcript variant 1, mRNA OS=Homo sapiens OX=9606 PE=2 SV=1	-	-0.282945	-0.83428	-0.72355	-0.746228	-0.750853	-0.774904
1376	0.173216	0.0184845	A8K5K3	cDNA FLJ76841, highly similar to Homo sapiens microphthalmia-associated transcription factor (MITF), transcript variant 1, mRNA OS=Homo sapiens OX=9606 PE=2 SV=1	-	-3.40182	-3.51398	-3.45575	-3.41433	-3.41474	-3.48703
1377	1.1477	0.256085	A8K5V0	cDNA FLJ76851, highly similar to Homo sapiens pre-B-cell leukemia transcription factor 1 (PBX1), mRNA OS=Homo sapiens OX=9606 PE=2 SV=1	-	-5.25867	-4.92389	-5.08424	-4.83426	-4.90281	-4.76148	+
1378	3.96329	0.473058	A8K690	cDNA FLJ76863, highly similar to Homo sapiens stress-induced-phosphoprotein 1 (Hsp70/Hsp90-organizing protein) (STIP1), mRNA OS=Homo sapiens OX=9606 PE=2 SV=1	-	3.70639	3.77318	3.7165	4.24272	4.20954	4.16298	+
1379	0.137192	-0.0230594	A8K6G9	cDNA FLJ76871, highly similar to Homo sapiens DEAH (Asp-Glu-Ala-His) box polypeptide 38 (DHX38), mRNA OS=Homo sapiens OX=9606 PE=2 SV=1	-	-1.88885	-1.88947	-1.73969	-1.79508	-1.8693	-1.92281
1380	2.91025	-0.117534	A8K6J9	cDNA FLJ76879, highly similar to Homo sapiens DEAH (Asp-Glu-Ala-His) box polypeptide 8 (DHX8), mRNA OS=Homo sapiens OX=9606 PE=2 SV=1	-	0.732235	0.759049	0.711045	0.617746	0.609425	0.622557	+
1381	0.183104	-0.0690848	A8K6K6	cDNA FLJ76880 OS=Homo sapiens OX=9606 PE=2 SV=1	-	-2.7693	-2.30253	-2.67548	-2.68907	-2.63405	-2.63144
1382	2.19818	0.140541	A8K6L3	cDNA FLJ76883, highly similar to Homo sapiens FKSG44 gene (FKSG44), mRNA OS=Homo sapiens OX=9606 PE=2 SV=1	-	0.0934914	0.143873	0.0911498	0.287468	0.216514	0.246154	+
1383	1.68966	0.251245	A8K6N3	cDNA FLJ76886, highly similar to Homo sapiens loss of heterozygosity, 11, chromosomal region 2, gene A (LOH11CR2A), transcript variant 1, mRNA OS=Homo sapiens OX=9606 PE=2 SV=1	-	-0.0916696	-0.0489874	-0.235793	0.197698	0.104104	0.0754826	+
1384	1.21193	0.241706	A8K6Q4	cDNA FLJ76888, highly similar to Homo sapiens RNA binding motif protein 6 (RBM6), mRNA OS=Homo sapiens OX=9606 PE=2 SV=1	-	0.222681	0.0101668	0.273301	0.494874	0.407002	0.329393	+
1385	1.24914	-0.131207	A8K6Q7	cDNA FLJ76889, highly similar to Homo sapiens butyrophilin, subfamily 3, member A3 (BTN3A3), transcript variant 1, mRNA OS=Homo sapiens OX=9606 PE=2 SV=1	-	-0.038248	0.0399265	-0.111149	-0.199172	-0.181005	-0.122914
1386	0.338694	-0.045778	A8K778	cDNA FLJ76902, highly similar to Homo sapiens nuclear factor of kappa light polypeptide gene enhancer in B-cells inhibitor-like 1 (NFKBIL1), mRNA OS=Homo sapiens OX=9606 PE=2 SV=1	-	-2.41557	-2.32284	-2.49456	-2.48578	-2.47885	-2.40566
1387	0.479106	-0.103429	A8K800	cDNA FLJ76924, highly similar to Homo sapiens brix domain containing 1 (BXDC1), mRNA OS=Homo sapiens OX=9606 PE=2 SV=1	-	2.25782	2.26647	2.53858	2.23013	2.23775	2.28471
1388	2.24599	-0.420583	A8K8A2	cDNA FLJ76930, highly similar to Homo sapiens zinc finger protein 38 (ZNF38), mRNA OS=Homo sapiens OX=9606 PE=2 SV=1	-	-3.36922	-3.37924	-3.28834	-3.89755	-3.75287	-3.64813	+
1389	1.94286	0.327499	A8K8K1	cDNA FLJ76936, highly similar to Homo sapiens RNA terminal phosphate cyclase domain 1 (RTCD1), mRNA OS=Homo sapiens OX=9606 PE=2 SV=1	-	-0.486394	-0.265669	-0.443281	-0.0983741	-0.0110722	-0.103399	+
1390	1.31656	-0.243123	A8K9L8	cDNA FLJ76964, highly similar to Homo sapiens tropomodulin 2 (neuronal) (TMOD2), mRNA OS=Homo sapiens OX=9606 PE=2 SV=1	-	-0.968327	-1.04586	-1.22864	-1.35731	-1.24629	-1.3686	+
1391	1.53661	-0.235389	A8KAL2	cDNA FLJ76981, highly similar to Homo sapiens golgi autoantigen, golgin subfamily a, 5 (GOLGA5), mRNA OS=Homo sapiens OX=9606 PE=2 SV=1	-	2.7254	2.50972	2.65066	2.37255	2.35193	2.45514	+
1392	0.874383	-0.0496642	A8K4U4	cDNA FLJ77113 OS=Homo sapiens OX=9606 PE=2 SV=1	-	0.0468106	0.0514343	0.00128571	-0.0582775	0.00881535	0
1393	2.03106	-0.677516	A8KAG1	cDNA FLJ77219 OS=Homo sapiens OX=9606 PE=2 SV=1	-	-1.47186	-1.63932	-1.15314	-2.10699	-2.05893	-2.13094	+
1394	0.0641631	0.0109612	A8K7Z3	cDNA FLJ77229, highly similar to Homo sapiens GRIP1 associated protein 1 (GRIPAP1), transcript variant 1, mRNA OS=Homo sapiens OX=9606 PE=2 SV=1	-	-4.56659	-4.45014	-4.52578	-4.47907	-4.43361	-4.59694
1395	0.137898	-0.0180864	A8KA23	cDNA FLJ77244, highly similar to Homo sapiens G protein-coupled receptor 157 (GPR157), mRNA OS=Homo sapiens OX=9606 PE=2 SV=1	-	-3.14867	-3.2346	-3.20488	-3.29125	-3.20172	-3.14945
1396	0.183724	0.0416476	A8K594	cDNA FLJ77256, highly similar to Homo sapiens SH3-domain binding protein 4 (SH3BP4), mRNA OS=Homo sapiens OX=9606 PE=2 SV=1	-	2.51299	2.40407	2.69868	2.59657	2.57614	2.56797
1397	1.75143	0.088745	A8K1A2	cDNA FLJ77265, highly similar to Homo sapiens integrin beta 1 binding protein 1 (ITGB1BP1), transcript variant 1, mRNA OS=Homo sapiens OX=9606 PE=2 SV=1	-	-2.81279	-2.83569	-2.78792	-2.68975	-2.72822	-2.7522
1398	0.186935	-0.0478203	A8K2A8	cDNA FLJ77274, highly similar to Homo sapiens importin 13 (IPO13), mRNA OS=Homo sapiens OX=9606 PE=2 SV=1	-	-3.9156	-3.75824	-4.08502	-3.91661	-3.99067	-3.99504
1399	0.890918	-0.251664	A8K7A1	cDNA FLJ77346, highly similar to Homo sapiens DEAD (Asp-Glu-Ala-Asp) box polypeptide 49 (DDX49), mRNA OS=Homo sapiens OX=9606 PE=2 SV=1	-	-3.04647	-2.69673	-2.62707	-3.08353	-3.03471	-3.00703	+
1400	0.0982439	-0.0258528	A8K7M0	cDNA FLJ77355 OS=Homo sapiens OX=9606 PE=2 SV=1	-	-3.50661	-3.32976	-3.56331	-3.59551	-3.50306	-3.37867
1401	0.0973625	-0.0253728	A8K8D2	cDNA FLJ77371, highly similar to Homo sapiens MLF1 interacting protein (MLF1IP), mRNA OS=Homo sapiens OX=9606 PE=2 SV=1	-	-5.53731	-5.32743	-5.24805	-5.45339	-5.33108	-5.40445
1402	1.34635	0.0867856	A8K9B9	cDNA FLJ77391, highly similar to Homo sapiens EH-domain containing 4 (EHD4), mRNA OS=Homo sapiens OX=9606 PE=2 SV=1	-	2.12293	2.11223	2.16457	2.26953	2.18419	2.20637
1403	1.15279	0.145676	A8KAK5	cDNA FLJ77399, highly similar to Homo sapiens cofactor required for Sp1 transcriptional activation, subunit 2, 150kDa (CRSP2), mRNA OS=Homo sapiens OX=9606 PE=2 SV=1	-	-3.77197	-3.72375	-3.76408	-3.57393	-3.52916	-3.71969
1404	2.20917	-0.280786	A8K364	cDNA FLJ77412 OS=Homo sapiens OX=9606 PE=2 SV=1	-	-1.3898	-1.48041	-1.37709	-1.66665	-1.77965	-1.64335	+
1405	1.57123	0.233426	A8K4T9	cDNA FLJ77421, highly similar to Homo sapiens autoantigen p542 mRNA OS=Homo sapiens OX=9606 PE=2 SV=1	-	-1.59327	-1.79457	-1.6923	-1.38998	-1.48112	-1.50876	+
1406	1.09832	-0.0614556	A8K5C5	cDNA FLJ77534, highly similar to Homo sapiens membrane protein, palmitoylated 5 (MAGUK p55 subfamily member 5) (MPP5), mRNA OS=Homo sapiens OX=9606 PE=2 SV=1	-	2.41723	2.32712	2.37676	2.30506	2.31493	2.31675
1407	1.89693	0.462251	A8K5Q1	cDNA FLJ77548, highly similar to Homo sapiens bin3, bicoid-interacting 3, homolog (Drosophila) (BCDIN3), mRNA OS=Homo sapiens OX=9606 PE=2 SV=1	-	-1.60565	-1.84742	-1.61517	-1.19487	-1.12005	-1.36657	+
1408	2.32215	0.13738	A8K6K4	cDNA FLJ77565, highly similar to Homo sapiens interleukin 1 receptor accessory protein (IL1RAP), transcript variant 1, mRNA OS=Homo sapiens OX=9606 PE=2 SV=1	-	-0.475684	-0.499376	-0.45646	-0.358356	-0.36274	-0.298284	+
1409	0.77605	0.0719994	A8K701	cDNA FLJ77574, highly similar to Homo sapiens iduronidase, alpha-L- (IDUA), mRNA OS=Homo sapiens OX=9606 PE=2 SV=1	-	-0.744898	-0.613231	-0.691853	-0.576722	-0.642685	-0.614577
1410	1.41764	0.141434	A8K874	cDNA FLJ77588, highly similar to Homo sapiens MAK10 homolog, amino-acid N-acetyltransferase subunit, (S. cerevisiae) (MAK10), mRNA OS=Homo sapiens OX=9606 PE=2 SV=1	-	-0.493096	-0.376681	-0.361621	-0.305509	-0.268058	-0.23353	+
1411	0.0990177	-0.00666231	A8K883	cDNA FLJ77590, highly similar to Homo sapiens leucine rich repeat containing 1, mRNA OS=Homo sapiens OX=9606 PE=2 SV=1	-	-0.50301	-0.498767	-0.539427	-0.541523	-0.540035	-0.479633
1412	2.54874	-0.3879	A8K8W4	cDNA FLJ77609, highly similar to Homo sapiens DnaJ (Hsp40) homolog, subfamily C, member 16 (DNAJC16), mRNA OS=Homo sapiens OX=9606 PE=2 SV=1	-	2.29283	2.17632	2.3721	1.8643	1.89044	1.92281	+
1413	0.323232	-0.0717137	A8K8Z3	cDNA FLJ77613, highly similar to Homo sapiens tousled-like kinase 1 (TLK1), mRNA OS=Homo sapiens OX=9606 PE=2 SV=1	-	-3.27476	-3.31364	-3.48099	-3.37212	-3.35364	-3.55877
1414	2.03392	0.478063	A8K940	cDNA FLJ77630, highly similar to Homo sapiens BPY2 interacting protein 1, mRNA OS=Homo sapiens OX=9606 PE=1 SV=1	-	-0.62586	-0.69561	-0.685213	-0.141353	-0.0492224	-0.381918	+
1415	0.564134	0.0763385	A8K8A4	cDNA FLJ77640, highly similar to Homo sapiens copine II (CPNE2), mRNA OS=Homo sapiens OX=9606 PE=2 SV=1	-	-0.7558	-0.860046	-0.679299	-0.746052	-0.671664	-0.648413
1416	3.38355	-0.525158	A8K037	cDNA FLJ77641 OS=Homo sapiens OX=9606 PE=2 SV=1	-	-0.471526	-0.424168	-0.485156	-0.983379	-1.06416	-0.908784	+
1417	0.294317	-0.0951666	A8K6Z0	cDNA FLJ77675 OS=Homo sapiens OX=9606 PE=2 SV=1	-	-3.77331	-3.52879	-3.90178	-3.92624	-3.68881	-3.87432
1418	2.94106	0.229064	A8K3H8	cDNA FLJ77680, highly similar to Homo sapiens protein phosphatase 2 (formerly 2A), regulatory subunit A (PR 65), alpha isoform (PPP2R1A), mRNA OS=Homo sapiens OX=9606 PE=2 SV=1	-	2.43467	2.47149	2.48498	2.73123	2.69575	2.65136	+
1419	0.794944	-0.175157	A8K342	cDNA FLJ77706, highly similar to Homo sapiens amyotrophic lateral sclerosis 2 (juvenile) chromosome region, candidate 2 (ALS2CR2), mRNA OS=Homo sapiens OX=9606 PE=2 SV=1	-	-3.97462	-3.7409	-3.63301	-3.98038	-3.96103	-3.93258
1420	0.194562	0.0418777	A8K899	cDNA FLJ77724, highly similar to Homo sapiens transcriptional adaptor 3 (NGG1 homolog, yeast)-like (TADA3L), transcript variant 1, mRNA OS=Homo sapiens OX=9606 PE=2 SV=1	-	-4.96868	-5.1042	-4.9539	-4.83426	-5.01369	-5.0532
1421	2.9996	0.312272	A8K8U1	cDNA FLJ77762, highly similar to Homo sapiens cullin-associated and neddylation-dissociated 1 (CAND1), mRNA OS=Homo sapiens OX=9606 PE=2 SV=1	-	2.2659	2.30004	2.26433	2.65772	2.55618	2.55319	+
1422	1.22461	0.487502	A8K7L9	cDNA FLJ77787 OS=Homo sapiens OX=9606 PE=2 SV=1	-	-1.06562	-1.26589	-1.68915	-0.900945	-0.871417	-0.78578	+
1423	2.14668	0.119044	A8K8Y8	cDNA FLJ77796, highly similar to Homo sapiens evolutionarily conserved G-patch domain containing protein mRNA OS=Homo sapiens OX=9606 PE=2 SV=1	-	-2.20392	-2.24682	-2.1843	-2.07204	-2.08523	-2.12065
1424	0.324338	-0.137655	A8K2N0	cDNA FLJ77835, highly similar to Homo sapiens complement component 1, s subcomponent (C1S), transcript variant 2, mRNA OS=Homo sapiens OX=9606 PE=2 SV=1	-	-2.53878	-2.45698	-3.00689	-2.74314	-2.82123	-2.85126
1425	2.01481	-0.260555	A8K4N4	cDNA FLJ77844, highly similar to Homo sapiens TNFAIP3 interacting protein 1, mRNA OS=Homo sapiens OX=9606 PE=2 SV=1	-	1.08053	0.961281	0.899369	0.684652	0.733698	0.741162	+
1426	1.90418	-0.223842	A8K337	cDNA FLJ77862, highly similar to Homo sapiens catechol-O-methyltransferase domain containing 1 (COMTD1), mRNA OS=Homo sapiens OX=9606 PE=2 SV=1	-	0.156853	0.217522	0.232269	-0.0559915	-0.0791406	0.0702488	+
1427	1.17933	0.15369	A8K9E1	cDNA FLJ77957, highly similar to Homo sapiens HBS1-like (S. cerevisiae) (HBS1L), mRNA OS=Homo sapiens OX=9606 PE=2 SV=1	-	0.368839	0.491674	0.579351	0.635261	0.641693	0.62398
1428	0.848023	0.16403	A8K099	cDNA FLJ77959, highly similar to Homo sapiens protein kinase, cAMP-dependent, regulatory, type I, beta (PRKAR1B), mRNA OS=Homo sapiens OX=9606 PE=2 SV=1	-	-3.76396	-3.96759	-3.95468	-3.66226	-3.67861	-3.85327
1429	2.82802	-0.335208	A8K3H4	cDNA FLJ77980 OS=Homo sapiens OX=9606 PE=2 SV=1	-	-1.07971	-1.14382	-1.05524	-1.46864	-1.45557	-1.36019	+
1430	0.00481184	-0.0011762	A8K6X2	cDNA FLJ77992, highly similar to Homo sapiens ADP-ribosylarginine hydrolase, mRNA OS=Homo sapiens OX=9606 PE=2 SV=1	-	-3.74807	-3.89865	-3.92304	-3.94406	-3.88288	-3.74634
1431	2.1119	0.197724	A8K973	cDNA FLJ77998, highly similar to Homo sapiens synaptotagmin-like 4 (granuphilin-a), mRNA OS=Homo sapiens OX=9606 PE=2 SV=1	-	-0.344081	-0.268131	-0.225239	-0.0671282	-0.0569542	-0.120198	+
1432	2.56359	-0.189139	A8K7Z2	cDNA FLJ78005, highly similar to Homo sapiens histamine receptor H1 (HRH1), mRNA OS=Homo sapiens OX=9606 PE=2 SV=1	-	0.432079	0.354928	0.353743	0.181449	0.17647	0.215413	+
1433	0.412576	0.0855075	A8K4K4	cDNA FLJ78027, highly similar to Homo sapiens mitogen-activated protein kinase-activated protein kinase 3, mRNA OS=Homo sapiens OX=9606 PE=2 SV=1	-	-1.25443	-1.35203	-1.50116	-1.18505	-1.30961	-1.35643
1434	0.583364	-0.220297	A8K7A2	cDNA FLJ78084, highly similar to Homo sapiens cell division cycle associated 8, mRNA OS=Homo sapiens OX=9606 PE=2 SV=1	-	-3.36119	-3.28506	-2.83517	-3.32686	-3.36177	-3.45367
1435	1.33735	-0.206576	A8K9D8	cDNA FLJ78129, highly similar to Homo sapiens reversion-inducing-cysteine-rich protein with kazal motifs (RECK), mRNA OS=Homo sapiens OX=9606 PE=2 SV=1	-	-3.32559	-3.55004	-3.35122	-3.61482	-3.63977	-3.59198	+
1436	0.758415	-0.240986	A8K0N4	cDNA FLJ78169, highly similar to Homo sapiens transmembrane 4 superfamily member 11 (TM4SF11), mRNA OS=Homo sapiens OX=9606 PE=2 SV=1	-	-5.37441	-5.51597	-5.10653	-5.43486	-5.7227	-5.5623	+
1437	0.913311	-0.256893	A8K3Y5	cDNA FLJ78186 OS=Homo sapiens OX=9606 PE=2 SV=1	-	1.41643	1.30124	1.70788	1.12157	1.29486	1.23844	+
1438	1.94546	-0.293845	A8K454	cDNA FLJ78187, highly similar to Homo sapiens calmegin, mRNA OS=Homo sapiens OX=9606 PE=2 SV=1	-	-0.74034	-0.788917	-0.611471	-1.0319	-1.06063	-0.929726	+
1439	0.289609	0.0424313	A8K4K1	cDNA FLJ78216, highly similar to Homo sapiens lysosomal neuraminidase, mRNA OS=Homo sapiens OX=9606 PE=2 SV=1	-	1.66068	1.79429	1.5928	1.72096	1.72616	1.72795
1440	3.06489	0.642443	A8K556	cDNA FLJ78217 OS=Homo sapiens OX=9606 PE=2 SV=1	-	-0.757546	-0.948513	-0.751935	-0.11743	-0.223179	-0.190054	+
1441	1.16965	0.365255	A8K0P8	cDNA FLJ78223 OS=Homo sapiens OX=9606 PE=2 SV=1	-	-0.426959	-0.217772	0.0704851	0.220823	0.175668	0.125028	+
1442	3.02308	-0.372453	A8K3Q3	cDNA FLJ78230 OS=Homo sapiens OX=9606 PE=2 SV=1	-	0.971495	0.885115	0.987748	0.564986	0.532725	0.629288	+
1443	2.645	0.354612	A8K7F6	cDNA FLJ78244, highly similar to Homo sapiens eukaryotic translation initiation factor 4A, isoform 1 (EIF4A1), mRNA OS=Homo sapiens OX=9606 PE=2 SV=1	-	3.31515	3.36601	3.40319	3.80441	3.67704	3.66674	+
1444	1.64544	0.327461	A8K566	cDNA FLJ78246, highly similar to Homo sapiens splicing factor 3a, subunit 3, 60kDa (SF3A3), mRNA OS=Homo sapiens OX=9606 PE=2 SV=1	-	1.98849	2.27064	2.16097	2.54299	2.4147	2.4448	+
1445	1.62045	-0.173937	A8K5I5	cDNA FLJ78250, highly similar to Homo sapiens WW domain containing oxidoreductase (WWOX), transcript variant 1, mRNA OS=Homo sapiens OX=9606 PE=2 SV=1	-	-1.7305	-1.8677	-1.85584	-1.97118	-2.03596	-1.96871	+
1446	3.67109	0.34191	A8K6U7	cDNA FLJ78252, highly similar to Homo sapiens heterogeneous nuclear ribonucleoprotein U-like 1 (HNRPUL1), transcript variant 1, mRNA OS=Homo sapiens OX=9606 PE=2 SV=1	-	3.31875	3.33148	3.25663	3.62138	3.66738	3.64382	+
1447	0.0301605	-0.00453297	A8K948	cDNA FLJ78298 OS=Homo sapiens OX=9606 PE=2 SV=1	-	-3.0789	-3.18977	-3.19789	-3.17884	-3.20538	-3.09594
1448	4.16951	-0.349331	A8KAI0	cDNA FLJ78304, highly similar to Homo sapiens speckle-type POZ protein (SPOP), transcript variant 2, mRNA OS=Homo sapiens OX=9606 PE=2 SV=1	-	-2.51657	-2.54527	-2.55386	-2.8578	-2.88943	-2.91646	+
1449	2.27777	0.271279	A8K5S3	cDNA FLJ78449 OS=Homo sapiens OX=9606 PE=2 SV=1	-	1.98538	2.00745	1.87722	2.28448	2.20188	2.19753	+
1450	1.30928	0.0883597	A8K669	cDNA FLJ78452, highly similar to Homo sapiens legumain (LGMN), transcript variant 2, mRNA OS=Homo sapiens OX=9606 PE=2 SV=1	-	0.773502	0.844622	0.79622	0.907564	0.924951	0.846909
1451	2.70354	-0.233144	A8K2T0	cDNA FLJ78471 OS=Homo sapiens OX=9606 PE=2 SV=1	-	0.662135	0.650349	0.682902	0.39785	0.404262	0.493839	+
1452	0.970306	-0.152825	A8K2W3	cDNA FLJ78516 OS=Homo sapiens OX=9606 PE=2 SV=1	-	1.17513	1.02808	1.24965	0.935843	1.00261	1.05592
1453	2.15721	0.388043	A8K0R1	cDNA FLJ78532, highly similar to Homo sapiens DnaJ (Hsp40) homolog, subfamily B, member 2 (DNAJB2), mRNA OS=Homo sapiens OX=9606 PE=2 SV=1	-	-0.988566	-1.1868	-0.948217	-0.662704	-0.61732	-0.679426	+
1454	0.497836	-0.172231	A8K9G0	cDNA FLJ78634, highly similar to Homo sapiens solute carrier family 34 (sodium phosphate), member 2 (SLC34A2), mRNA OS=Homo sapiens OX=9606 PE=2 SV=1	-	-2.76273	-2.78886	-3.2099	-3.05867	-3.04204	-3.17746
1455	1.88002	-0.171355	A8K4W2	cDNA FLJ78635, highly similar to Homo sapiens ATP synthase, H+ transporting, mitochondrial F0 complex, subunit b, isoform 1 (ATP5F1), transcript variant 1, mRNA OS=Homo sapiens OX=9606 PE=2 SV=1	-	4.61608	4.65787	4.58097	4.38486	4.45544	4.50055	+
1456	0.0251748	0.0035366	A8K5S1	cDNA FLJ78650, highly similar to Homo sapiens mucosa associated lymphoid tissue lymphoma translocation gene 1 (MALT1), transcript variant 1, mRNA OS=Homo sapiens OX=9606 PE=2 SV=1	-	0.0706083	0.00807662	-0.0673358	0.0571375	-0.0201125	-0.0150661
1457	1.50968	0.16626	A8K5V5	cDNA FLJ78652, highly similar to Homo sapiens PHD finger protein 12 (PHF12), transcript variant 1, mRNA OS=Homo sapiens OX=9606 PE=2 SV=1	-	-3.47045	-3.42124	-3.43799	-3.30685	-3.34253	-3.18151	+
1458	0.310338	-0.190404	A8K5Y7	cDNA FLJ78655, highly similar to Homo sapiens exportin 5 (XPO5), mRNA OS=Homo sapiens OX=9606 PE=2 SV=1	-	-1.03979	-0.309855	-1.05276	-0.918683	-1.0855	-0.969437
1459	1.28054	0.192021	A8KA77	cDNA FLJ78669, highly similar to Homo sapiens tetratricopeptide repeat domain 21B (TTC21B), mRNA OS=Homo sapiens OX=9606 PE=2 SV=1	-	-1.26667	-1.18876	-1.29017	-1.01908	-0.970498	-1.17995	+
1460	0.885449	0.135048	A8K6V0	cDNA FLJ78676, highly similar to Homo sapiens SEC24 related gene family, member D (SEC24D), mRNA OS=Homo sapiens OX=9606 PE=2 SV=1	-	-1.14377	-1.12961	-1.34532	-1.04505	-1.0931	-1.0754
1461	1.24031	0.0692688	A8K8N3	cDNA FLJ78740, highly similar to Homo sapiens sperm associated antigen 5 (SPAG5), mRNA OS=Homo sapiens OX=9606 PE=2 SV=1	-	-2.34795	-2.30731	-2.37771	-2.29268	-2.24213	-2.29035
1462	1.25563	0.0777458	A8K9T2	cDNA FLJ78744, highly similar to Homo sapiens WD repeat domain 23 (WDR23), transcript variant 1, mRNA OS=Homo sapiens OX=9606 PE=2 SV=1	-	-1.6164	-1.55594	-1.62317	-1.54601	-1.48195	-1.53431
1463	0.22374	-0.0380597	A8K8T0	cDNA FLJ78760, highly similar to Homo sapiens integrin, alpha 11 (ITGA11), transcript variant 1, mRNA OS=Homo sapiens OX=9606 PE=2 SV=1	-	-0.133539	0.00912219	-0.207983	-0.185538	-0.122723	-0.138317
1464	0.486357	-0.0244511	Q8NCK5	cDNA FLJ90195 fis, clone MAMMA1001310 OS=Homo sapiens OX=9606 PE=2 SV=1	-	1.04256	1.01041	1.0573	0.995277	1.04619	0.995448
1465	3.69323	-0.228727	B3KQF4	cDNA FLJ90373 fis, clone NT2RP2004606, highly similar to Metalloproteinase inhibitor 1 OS=Homo sapiens OX=9606 PE=2 SV=1	-	0.0772598	0.0752681	0.0341091	-0.146788	-0.169673	-0.183082	+
1466	2.66234	0.687944	B3KQI5	cDNA FLJ90522 fis, clone NT2RP4000108, highly similar to Neurofilament triplet L protein OS=Homo sapiens OX=9606 PE=2 SV=1	-	1.98422	1.73396	2.0568	2.62755	2.60202	2.60924	+
1467	1.21757	-0.235571	B3KQQ9	cDNA PSEC0048 fis, clone NT2RP2000028, highly similar to Serine protease 23 OS=Homo sapiens OX=9606 PE=2 SV=1	-	-2.67131	-2.78367	-2.47693	-2.85322	-2.90644	-2.87896	+
1468	1.60725	-0.276409	B3KQT6	cDNA PSEC0169 fis, clone PLACE1011360, highly similar to Tetraspanin-13 OS=Homo sapiens OX=9606 PE=2 SV=1	-	-1.27397	-1.36223	-1.14257	-1.52923	-1.61917	-1.4596	+
1469	1.0823	-0.158636	B7ZA12	cDNA, FLJ79026, highly similar to Dual specificity protein kinase CLK1 (EC2.7.12.1) OS=Homo sapiens OX=9606 PE=2 SV=1	-	-4.12617	-4.34379	-4.31217	-4.41883	-4.44006	-4.39914
1470	2.07033	-0.319884	B7ZAJ8	cDNA, FLJ79212 OS=Homo sapiens OX=9606 PE=2 SV=1	-	-0.946377	-0.827193	-0.995646	-1.31593	-1.16521	-1.24773	+
1471	1.65409	-0.121187	B7ZAK2	cDNA, FLJ79216 OS=Homo sapiens OX=9606 PE=2 SV=1	-	-3.34328	-3.41893	-3.34458	-3.52197	-3.50081	-3.44757
1472	0.165729	0.0291386	B2R4C1	cDNA, FLJ92036, highly similar to Homo sapiens ribosomal protein L31 (RPL31), mRNA OS=Homo sapiens OX=9606 PE=2 SV=1	-	2.16183	2.17459	2.24058	2.1513	2.34423	2.16889
1473	1.28885	-0.164565	B2R4V2	cDNA, FLJ92227, highly similar to Homo sapiens ribosomal protein L36a-like (RPL36AL), mRNA OS=Homo sapiens OX=9606 PE=2 SV=1	-	-0.634423	-0.552257	-0.705403	-0.817617	-0.716988	-0.851172	+
1474	0.519887	0.0813541	B2R5C5	cDNA, FLJ92418, highly similar to Homo sapiens zinc finger, HIT domain containing 1 (ZNHIT1), mRNA OS=Homo sapiens OX=9606 PE=2 SV=1	-	-3.70273	-3.73516	-3.66985	-3.62653	-3.50419	-3.73295
1475	1.37694	-0.131245	B2R5G4	cDNA, FLJ92465, highly similar to Homo sapiens LIM and senescent cell antigen-like domains 3 (LIMS3), mRNA OS=Homo sapiens OX=9606 PE=2 SV=1	-	-3.07317	-2.95905	-3.10529	-3.17311	-3.1746	-3.18354
1476	4.51571	-0.83973	B2R5J1	cDNA, FLJ92494, highly similar to Homo sapiens GABA(A) receptor-associated protein (GABARAP), mRNA OS=Homo sapiens OX=9606 PE=2 SV=1	-	0.728013	0.702427	0.631997	-0.189949	-0.169002	-0.0978017	+
1477	1.77887	-0.163113	B2R5N4	cDNA, FLJ92544, highly similar to Homo sapiens lectin, mannose-binding 2-like (LMAN2L), mRNA OS=Homo sapiens OX=9606 PE=2 SV=1	-	1.95475	1.96261	1.94313	1.73877	1.76151	1.87086	+
1478	0.375422	-0.053028	B2R5R5	cDNA, FLJ92583, highly similar to Homo sapiens glycogenin (GYG), mRNA OS=Homo sapiens OX=9606 PE=2 SV=1	-	-2.53767	-2.56105	-2.65962	-2.56655	-2.72428	-2.62659
1479	6.27655	-0.80468	B2R5V0	cDNA, FLJ92637, highly similar to Homo sapiens nuclear receptor coactivator 4 (NCOA4), mRNA OS=Homo sapiens OX=9606 PE=2 SV=1	-	-1.59097	-1.59313	-1.59963	-2.37885	-2.4251	-2.39382	+
1480	0.125171	-0.0103378	B2R5Y4	cDNA, FLJ92684, highly similar to Homo sapiens IK cytokine, down-regulator of HLA II (IK), mRNA OS=Homo sapiens OX=9606 PE=2 SV=1	-	2.64717	2.66184	2.73896	2.69072	2.65559	2.67065
1481	0.469788	0.0444767	B2R665	cDNA, FLJ92810, highly similar to Homo sapiens protein phosphatase 1G (formerly 2C), magnesium-dependent, gamma isoform (PPM1G), mRNA OS=Homo sapiens OX=9606 PE=2 SV=1	-	-0.348474	-0.261788	-0.283943	-0.192458	-0.269614	-0.298703
1482	0.593221	-0.111859	B2R687	cDNA, FLJ92839, highly similar to Homo sapiens claudin 12 (CLDN12), mRNA OS=Homo sapiens OX=9606 PE=2 SV=1	-	-4.15572	-4.13873	-3.94964	-4.20819	-4.27551	-4.09597
1483	1.63472	0.453045	B2R6E2	cDNA, FLJ92910, highly similar to Homo sapiens programmed cell death 4 (neoplastic transformation inhibitor) (PDCD4), transcript variant 1, mRNA OS=Homo sapiens OX=9606 PE=2 SV=1	-	-0.237915	-0.272159	-0.462423	0.267509	0.197507	-0.0783786	+
1484	2.12936	-0.25755	B2R6J3	cDNA, FLJ92974, highly similar to Homo sapiens methylmalonic aciduria (cobalamin deficiency) type B(MMAB), mRNA OS=Homo sapiens OX=9606 PE=1 SV=1	-	2.11426	2.20679	2.08615	1.82943	1.85616	1.94896	+
1485	0.491883	-0.0774611	B2R6K0	cDNA, FLJ92988, highly similar to Homo sapiens mutL homolog 1, colon cancer, nonpolyposis type 2 (E. coli) (MLH1), mRNA OS=Homo sapiens OX=9606 PE=2 SV=1	-	-2.5332	-2.60357	-2.4643	-2.58731	-2.52895	-2.71718
1486	2.11728	-0.122944	B2R6K2	cDNA, FLJ92993, highly similar to Homo sapiens F-box and leucine-rich repeat protein 20 (FBXL20), mRNA OS=Homo sapiens OX=9606 PE=2 SV=1	-	0.979643	0.954243	0.97417	0.809182	0.840216	0.889826	+
1487	0.432665	-0.109245	B2R6N3	cDNA, FLJ93032, highly similar to Homo sapiens zinc finger, A20 domain containing 3 (ZA20D3), mRNA OS=Homo sapiens OX=9606 PE=2 SV=1	-	-3.47913	-3.25396	-3.57233	-3.45549	-3.54065	-3.637
1488	0.721972	-0.119167	B2R6N9	cDNA, FLJ93042, highly similar to Homo sapiens signal sequence receptor, alpha (translocon-associated protein alpha) (SSR1), mRNA OS=Homo sapiens OX=9606 PE=2 SV=1	-	3.38033	3.50764	3.51095	3.26615	3.30615	3.46912
1489	3.12175	-0.952112	B2R6Q9	cDNA, FLJ93067, highly similar to Homo sapiens interferon gamma receptor 1 (IFNGR1), mRNA OS=Homo sapiens OX=9606 PE=2 SV=1	-	0.375209	0.187178	0.0417291	-0.682755	-0.768004	-0.80146	+
1490	0.552736	-0.0236318	B2R6S9	cDNA, FLJ93097, highly similar to Homo sapiens low density lipoprotein receptor-related protein associated protein 1 (LRPAP1), mRNA OS=Homo sapiens OX=9606 PE=2 SV=1	-	2.89405	2.86412	2.87843	2.82485	2.88303	2.85784
1491	0.459211	-0.095513	B2RE59	cDNA, FLJ93148, highly similar to Homo sapiens RCD1 required for cell differentiation1 homolog (S. pombe) (RQCD1), mRNA OS=Homo sapiens OX=9606 PE=2 SV=1	-	-4.14522	-4.20456	-4.14718	-4.43022	-4.1365	-4.21677
1492	1.51829	-0.217028	B2R6W9	cDNA, FLJ93157, highly similar to Homo sapiens SH3KBP1 binding protein 1 (SHKBP1), mRNA OS=Homo sapiens OX=9606 PE=2 SV=1	-	-2.14086	-2.02305	-1.94953	-2.32558	-2.21561	-2.22332	+
1493	0.359317	-0.0415612	B2R713	cDNA, FLJ93224 OS=Homo sapiens OX=9606 PE=2 SV=1	-	-0.965013	-1.05344	-0.919013	-1.05745	-0.966417	-1.03829
1494	1.84658	-0.400693	B2R728	cDNA, FLJ93255, highly similar to Homo sapiens solute carrier family 7 (cationic amino acidtransporter, y+ system), member 1 (SLC7A1), mRNA OS=Homo sapiens OX=9606 PE=2 SV=1	-	-0.726911	-0.799562	-0.516449	-1.10972	-1.14333	-0.991952	+
1495	3.39395	-0.674337	B2R758	cDNA, FLJ93295, highly similar to Homo sapiens glucosaminyl (N-acetyl) transferase 3, mucin type (GCNT3), mRNA OS=Homo sapiens OX=9606 PE=2 SV=1	-	-2.06839	-2.02086	-2.09352	-2.79127	-2.79551	-2.619	+
1496	0.227021	-0.0280649	B2R761	cDNA, FLJ93299, highly similar to Homo sapiens sterol carrier protein 2 (SCP2), mRNA OS=Homo sapiens OX=9606 PE=2 SV=1	-	4.07854	4.18372	4.03628	4.03081	4.08765	4.09588
1497	0.0642457	-0.0084095	B2R774	cDNA, FLJ93313, highly similar to Homo sapiens lectin, mannose-binding, 1 (LMAN1), mRNA OS=Homo sapiens OX=9606 PE=2 SV=1	-	4.21608	4.14505	4.25218	4.15055	4.17753	4.26
1498	0.93994	0.108018	B2R787	cDNA, FLJ93330, highly similar to Homo sapiens phosphatidylinositol transfer protein, membrane-associated 1 (PITPNM1), mRNA OS=Homo sapiens OX=9606 PE=2 SV=1	-	1.46517	1.51536	1.33862	1.54242	1.53168	1.56909
1499	1.01373	0.16576	B2R7A7	cDNA, FLJ93355, highly similar to Homo sapiens transmembrane 7 superfamily member 1 (upregulated in kidney) (TM7SF1), mRNA OS=Homo sapiens OX=9606 PE=2 SV=1	-	-2.55851	-2.5503	-2.63379	-2.512	-2.27442	-2.4589
1500	1.48276	-0.175	B2R7B1	cDNA, FLJ93361, highly similar to Homo sapiens membrane interacting protein of RGS16 (MIR16), mRNA OS=Homo sapiens OX=9606 PE=2 SV=1	-	1.61324	1.63889	1.72208	1.42006	1.46207	1.56709	+
1501	1.19654	-0.0911084	B2R7C2	cDNA, FLJ93375, highly similar to Homo sapiens ZW10, kinetochore associated, homolog (Drosophila) (ZW10), mRNA OS=Homo sapiens OX=9606 PE=2 SV=1	-	1.93225	1.94069	2.03415	1.86829	1.85875	1.90672
1502	0.973066	-0.109002	B2R7D2	cDNA, FLJ93389, highly similar to Homo sapiens multiple inositol polyphosphate histidine phosphatase, 1 (MINPP1), mRNA OS=Homo sapiens OX=9606 PE=2 SV=1	-	1.50092	1.52091	1.61228	1.5125	1.41504	1.37956
1503	1.76302	0.0596763	B2R7E8	cDNA, FLJ93412, highly similar to Homo sapiens replication protein A2, 32kDa (RPA2), mRNA OS=Homo sapiens OX=9606 PE=2 SV=1	-	0.00818583	-0.0140759	-0.0204108	0.074923	0.0327842	0.0450207
1504	2.9173	-0.349918	B2R7I6	cDNA, FLJ93460, highly similar to Homo sapiens peroxisomal membrane protein 3, 35kDa (Zellweger syndrome) (PXMP3), mRNA OS=Homo sapiens OX=9606 PE=2 SV=1	-	-4.42586	-4.53974	-4.52328	-4.83729	-4.891	-4.81035	+
1505	2.74173	-0.330345	B2R7N6	cDNA, FLJ93528, highly similar to Homo sapiens solute carrier family 1 (glutamate/neutral amino acid transporter), member 4 (SLC1A4), mRNA OS=Homo sapiens OX=9606 PE=2 SV=1	-	-1.14586	-1.25172	-1.15652	-1.51835	-1.5647	-1.46208	+
1506	0.261068	-0.0632365	B2R7R5	cDNA, FLJ93570, highly similar to Homo sapiens phosphoribosyl pyrophosphate synthetase-associated protein 2 (PRPSAP2), mRNA OS=Homo sapiens OX=9606 PE=2 SV=1	-	-3.61139	-3.90507	-3.88403	-3.85863	-3.83257	-3.89901
1507	0.000569522	5.14984e-05	B2R7S8	cDNA, FLJ93586, highly similar to Homo sapiens cadherin 16, KSP-cadherin (CDH16), mRNA OS=Homo sapiens OX=9606 PE=2 SV=1	-	-3.15731	-3.12267	-3.14989	-3.19423	-3.13572	-3.09977
1508	1.56577	-0.548365	B2R7T2	cDNA, FLJ93591, highly similar to Homo sapiens transforming growth factor, beta 2 (TGFB2), mRNA OS=Homo sapiens OX=9606 PE=2 SV=1	-	0.450936	0.2686	0.805818	-0.0228792	0.00641634	-0.103277	+
1509	1.19334	0.126025	B2R7V4	cDNA, FLJ93619, highly similar to Homo sapiens PRP4 pre-mRNA processing factor 4 homolog (yeast) (PRPF4), mRNA OS=Homo sapiens OX=9606 PE=2 SV=1	-	1.24894	1.26187	1.38535	1.45489	1.44193	1.37741
1510	0.139555	0.0779125	B2R7Y3	cDNA, FLJ93657, highly similar to Homo sapiens ribosomal protein L3-like (RPL3L), mRNA OS=Homo sapiens OX=9606 PE=2 SV=1	-	-4.00903	-3.39273	-3.44388	-3.65424	-3.50644	-3.45123
1511	1.8992	0.283217	B2R802	cDNA, FLJ93681, highly similar to Homo sapiens small nuclear ribonucleoprotein polypeptide A (SNRPA), mRNA OS=Homo sapiens OX=9606 PE=2 SV=1	-	2.31391	2.27105	2.1221	2.57089	2.52176	2.46407	+
1512	3.49489	-0.33049	B2R8E9	cDNA, FLJ93865, highly similar to Homo sapiens glucosaminyl (N-acetyl) transferase 1, core 2 (beta-1,6-N-acetylglucosaminyltransferase) (GCNT1), mRNA OS=Homo sapiens OX=9606 PE=2 SV=1	-	0.118808	0.0466593	0.115677	-0.266828	-0.211168	-0.232331	+
1513	1.74001	0.340208	B2R8N8	cDNA, FLJ93988, highly similar to Homo sapiens baculoviral IAP repeat-containing 2 (BIRC2), mRNA OS=Homo sapiens OX=9606 PE=2 SV=1	-	-2.16257	-2.07605	-2.28436	-1.70728	-1.87949	-1.91558	+
1514	2.68271	0.380117	B2R8R5	cDNA, FLJ94025, highly similar to Homo sapiens tripartite motif-containing 28 (TRIM28), mRNA OS=Homo sapiens OX=9606 PE=2 SV=1	-	2.18409	2.22936	2.33706	2.6533	2.66374	2.57381	+
1515	1.72382	-0.174238	B2R8U8	cDNA, FLJ94073, highly similar to Homo sapiens sphingomyelin phosphodiesterase 2, neutral membrane (neutral sphingomyelinase) (SMPD2), mRNA OS=Homo sapiens OX=9606 PE=2 SV=1	-	-0.585071	-0.509002	-0.628299	-0.767845	-0.786903	-0.690339	+
1516	1.01639	0.0586055	B2R8Y4	cDNA, FLJ94117, highly similar to Homo sapiens actinin, alpha 3 (ACTN3), mRNA OS=Homo sapiens OX=9606 PE=1 SV=1	-	-1.83339	-1.80694	-1.85427	-1.78526	-1.72777	-1.80576
1517	0.0729109	0.00752449	B2R8Z8	cDNA, FLJ94136, highly similar to Homo sapiens synaptotagmin binding, cytoplasmic RNA interacting protein (SYNCRIP), mRNA OS=Homo sapiens OX=9606 PE=2 SV=1	-	4.89742	4.85487	4.9607	4.87372	4.93257	4.92928
1518	2.51101	-0.29684	B2R921	cDNA, FLJ94171, highly similar to Homo sapiens solute carrier family 25 (mitochondrial carrier;ornithine transporter) member 15 (SLC25A15), nuclear gene encoding mitochondrial protein, mRNA OS=Homo sapiens OX=9606 PE=2 SV=1	-	1.5526	1.44242	1.52195	1.18805	1.16516	1.27325	+
1519	0.0783522	0.00993403	B2R932	cDNA, FLJ94187, highly similar to Homo sapiens CD99 antigen (CD99), mRNA OS=Homo sapiens OX=9606 PE=2 SV=1	-	-2.99145	-3.03193	-3.11938	-3.05779	-3.06511	-2.99005
1520	0.294006	-0.0769169	B2R947	cDNA, FLJ94206, highly similar to Homo sapiens cAMP responsive element binding protein 3 (luman)(CREB3), mRNA OS=Homo sapiens OX=9606 PE=2 SV=1	-	-4.6071	-4.51743	-4.65668	-4.84643	-4.50835	-4.65718
1521	1.92786	-0.26072	B2R952	cDNA, FLJ94216, highly similar to Homo sapiens transcription termination factor, mitochondrial(MTERF), nuclear gene encoding mitochondrial protein, mRNA OS=Homo sapiens OX=9606 PE=2 SV=1	-	-1.34988	-1.37697	-1.26363	-1.62293	-1.65437	-1.49536	+
1522	2.01433	0.192883	B2R960	cDNA, FLJ94230, highly similar to Homo sapiens thioredoxin-like 1 (TXNL1), mRNA OS=Homo sapiens OX=9606 PE=2 SV=1	-	-1.64318	-1.51506	-1.62618	-1.3955	-1.388	-1.42227	+
1523	2.21341	0.431119	B2R983	cDNA, FLJ94267, highly similar to Homo sapiens glutathione S-transferase omega 1 (GSTO1), mRNA OS=Homo sapiens OX=9606 PE=2 SV=1	-	0.944931	1.06917	0.86226	1.48396	1.39211	1.29365	+
1524	3.92349	0.316455	B2R9C5	cDNA, FLJ94330 OS=Homo sapiens OX=9606 PE=2 SV=1	-	-3.14953	-3.18683	-3.16539	-2.88483	-2.82193	-2.84562	+
1525	0.857669	-0.130423	B2R9D8	cDNA, FLJ94346, highly similar to Homo sapiens zinc finger protein 7 (KOX 4, clone HF.16) (ZNF7), mRNA OS=Homo sapiens OX=9606 PE=2 SV=1	-	-3.91264	-3.96255	-3.76704	-3.95881	-4.08848	-3.9862
1526	0.746987	-0.255503	B2R9D9	cDNA, FLJ94347 OS=Homo sapiens OX=9606 PE=2 SV=1	-	-4.92867	-4.857	-4.82819	-5.42112	-5.05922	-4.90003	+
1527	1.86239	-0.173669	B2R9H9	cDNA, FLJ94402, highly similar to Homo sapiens frizzled homolog 6 (Drosophila) (FZD6), mRNA OS=Homo sapiens OX=9606 PE=2 SV=1	-	0.028219	-0.0544602	0.0789289	-0.15842	-0.179429	-0.130471	+
1528	0.921422	0.308642	B2R9R2	cDNA, FLJ94517, highly similar to Homo sapiens baculoviral IAP repeat-containing 4 (BIRC4), mRNA OS=Homo sapiens OX=9606 PE=2 SV=1	-	-4.82627	-4.90446	-4.55869	-4.22197	-4.56588	-4.57564	+
1529	2.2512	-0.381263	B2R9R6	cDNA, FLJ94525, highly similar to Homo sapiens bifunctional apoptosis regulator (BFAR), mRNA OS=Homo sapiens OX=9606 PE=2 SV=1	-	-1.62928	-1.58535	-1.49381	-1.98279	-2.03108	-1.83837	+
1530	2.378	0.362961	B2R9S4	cDNA, FLJ94534, highly similar to Homo sapiens capping protein (actin filament), gelsolin-like(CAPG), mRNA OS=Homo sapiens OX=9606 PE=2 SV=1	-	1.46582	1.47888	1.34727	1.86002	1.81406	1.70677	+
1531	1.88082	-0.260752	B2R9T9	cDNA, FLJ94551 OS=Homo sapiens OX=9606 PE=2 SV=1	-	1.66741	1.58084	1.7494	1.34012	1.40575	1.46954	+
1532	1.94554	0.427362	B2R9X3	cDNA, FLJ94599, highly similar to Homo sapiens GDP-mannose 4,6-dehydratase (GMDS), mRNA OS=Homo sapiens OX=9606 PE=2 SV=1	-	-1.2843	-1.22027	-1.52719	-0.876475	-0.917197	-0.956006	+
1533	0.963863	0.162578	B2R9Y2	cDNA, FLJ94609 OS=Homo sapiens OX=9606 PE=2 SV=1	-	-1.38311	-1.59085	-1.34919	-1.31175	-1.23409	-1.28958
1534	0.201591	-0.0719899	B2RAA8	cDNA, FLJ94802 OS=Homo sapiens OX=9606 PE=2 SV=1	-	-4.7873	-4.77238	-4.91404	-5.1517	-4.72454	-4.81346
1535	2.38186	0.231895	B2RAD8	cDNA, FLJ94852, highly similar to Homo sapiens eukaryotic translation initiation factor 2C, 1 (EIF2C1), mRNA OS=Homo sapiens OX=9606 PE=2 SV=1	-	-2.42638	-2.42312	-2.53739	-2.24746	-2.2078	-2.23595	+
1536	1.70341	0.248517	B2RAH5	cDNA, FLJ94919, highly similar to Homo sapiens protein phosphatase 1, regulatory (inhibitor) subunit 12A (PPP1R12A), mRNA OS=Homo sapiens OX=9606 PE=2 SV=1	-	1.99543	1.96287	2.00901	2.34876	2.23939	2.12471	+
1537	1.47154	0.290815	B2RAH7	cDNA, FLJ94921, highly similar to Homo sapiens prolyl endopeptidase (PREP), mRNA OS=Homo sapiens OX=9606 PE=2 SV=1	-	0.0161425	0.188742	-0.0982126	0.38549	0.338199	0.255426	+
1538	1.82833	-0.169892	B2RAI2	cDNA, FLJ94931, highly similar to Homo sapiens zinc finger protein 148 (pHZ-52) (ZNF148), mRNA OS=Homo sapiens OX=9606 PE=2 SV=1	-	-0.178686	-0.26502	-0.172857	-0.425268	-0.325538	-0.375435	+
1539	1.91148	-0.112909	B2RAK1	cDNA, FLJ94965, highly similar to Homo sapiens leucyl/cystinyl aminopeptidase (LNPEP), mRNA OS=Homo sapiens OX=9606 PE=2 SV=1	-	3.90527	3.95443	3.94362	3.797	3.80359	3.86401
1540	0.675627	0.125552	B2RAL3	cDNA, FLJ94988, highly similar to Homo sapiens protein phosphatase 2 (formerly 2A), regulatory subunit B'', alpha (PPP2R3A), mRNA OS=Homo sapiens OX=9606 PE=2 SV=1	-	-1.7797	-1.90309	-2.00811	-1.72039	-1.87657	-1.71728
1541	0.0707575	-0.0212871	B2RE75	cDNA, FLJ95000, highly similar to Homo sapiens c-mer proto-oncogene tyrosine kinase (MERTK), mRNA OS=Homo sapiens OX=9606 PE=2 SV=1	-	-5.51417	-5.6443	-5.58113	-5.70224	-5.69678	-5.40445
1542	2.23558	-0.271278	B2RAN0	cDNA, FLJ95010, highly similar to Homo sapiens Bloom syndrome (BLM), mRNA OS=Homo sapiens OX=9606 PE=2 SV=1	-	-2.96547	-3.01098	-2.85309	-3.20979	-3.24903	-3.18455	+
1543	0.657814	0.11268	B2RAP9	cDNA, FLJ95044, highly similar to Homo sapiens interleukin-1 receptor-associated kinase 4 (IRAK4), mRNA OS=Homo sapiens OX=9606 PE=2 SV=1	-	-3.54485	-3.645	-3.79089	-3.4931	-3.55224	-3.59736
1544	1.43801	-0.167108	B2RAU6	cDNA, FLJ95129, highly similar to Homo sapiens phosphatidylinositol glycan, class Q (PIGQ), transcript variant 2, mRNA OS=Homo sapiens OX=9606 PE=2 SV=1	-	-0.715149	-0.565108	-0.618112	-0.846744	-0.81284	-0.740108	+
1545	2.04403	0.310011	B2RAW0	cDNA, FLJ95154, highly similar to Homo sapiens disabled homolog 2, mitogen-responsive phosphoprotein (Drosophila) (DAB2), mRNA OS=Homo sapiens OX=9606 PE=2 SV=1	-	2.1973	2.12125	1.99304	2.46455	2.40428	2.37278	+
1546	0.0882543	-0.0365658	B2RAX1	cDNA, FLJ95169 OS=Homo sapiens OX=9606 PE=2 SV=1	-	-4.66381	-4.66767	-4.2509	-4.60253	-4.6258	-4.46376
1547	1.34073	-0.185098	B2RB13	cDNA, FLJ95253, highly similar to Homo sapiens acyl-CoA synthetase long-chain family member 6(ACSL6), mRNA OS=Homo sapiens OX=9606 PE=2 SV=1	-	-4.48004	-4.49062	-4.5158	-4.68476	-4.56823	-4.78876	+
1548	0.421858	-0.0485514	B2RB23	cDNA, FLJ95265, highly similar to Homo sapiens acetyl-Coenzyme A acyltransferase 2 (mitochondrial 3-oxoacyl-Coenzyme A thiolase) (ACAA2), nuclear gene encoding mitochondrial protein, mRNA OS=Homo sapiens OX=9606 PE=2 SV=1	-	4.75835	4.83006	4.67711	4.673	4.70056	4.74631
1549	2.641	-0.229512	B2RB38	cDNA, FLJ95288, highly similar to Homo sapiens feline leukemia virus subgroup C cellular receptor (FLVCR), mRNA OS=Homo sapiens OX=9606 PE=2 SV=1	-	-1.72545	-1.70483	-1.6205	-1.90505	-1.92966	-1.9046	+
1550	0.967256	0.101751	B2RB52	cDNA, FLJ95314, highly similar to Homo sapiens transducin (beta)-like 2 (TBL2), transcript variant 1, mRNA OS=Homo sapiens OX=9606 PE=2 SV=1	-	3.42347	3.34776	3.49183	3.48188	3.5143	3.57213
1551	1.23262	0.147692	B2RB57	cDNA, FLJ95321, highly similar to Homo sapiens ATG7 autophagy related 7 homolog (S. cerevisiae) (ATG7), mRNA OS=Homo sapiens OX=9606 PE=2 SV=1	-	-1.61611	-1.53458	-1.70922	-1.48649	-1.50656	-1.42378
1552	2.57669	-0.116159	B2RB72	cDNA, FLJ95344, highly similar to Homo sapiens WW domain binding protein 4 (formin binding protein 21) (WBP4), mRNA OS=Homo sapiens OX=9606 PE=2 SV=1	-	-0.796349	-0.790406	-0.759625	-0.924644	-0.88291	-0.887303	+
1553	1.107	0.195473	B2RBA0	cDNA, FLJ95388, highly similar to Homo sapiens step II splicing factor SLU7 (SLU7), mRNA OS=Homo sapiens OX=9606 PE=2 SV=1	-	0.739115	0.736148	0.89285	1.10545	0.966268	0.882812	+
1554	2.14926	-0.175966	B2RBB2	cDNA, FLJ95416, highly similar to Homo sapiens phosphatidylinositol glycan, class S (PIGS), mRNA OS=Homo sapiens OX=9606 PE=2 SV=1	-	1.98782	2.0092	2.04528	1.81204	1.80376	1.8986	+
1555	1.76581	-0.17309	B2RBC8	cDNA, FLJ95444, highly similar to Homo sapiens polycystic kidney disease 1-related (PKD1-like), mRNA OS=Homo sapiens OX=9606 PE=2 SV=1	-	1.67333	1.53794	1.56981	1.39867	1.41019	1.45295	+
1556	1.49544	-0.171254	B2RBE0	cDNA, FLJ95462, highly similar to Homo sapiens fatty-acid-Coenzyme A ligase, long-chain 3 (FACL3),mRNA OS=Homo sapiens OX=9606 PE=2 SV=1	-	3.64543	3.664	3.75989	3.47021	3.48876	3.59659	+
1557	1.11259	0.180174	B2RBE5	cDNA, FLJ95468, highly similar to Homo sapiens transcriptional coactivator tubedown-100 (TBDN100),transcript variant 1, mRNA OS=Homo sapiens OX=9606 PE=2 SV=1	-	1.75628	1.63041	1.8595	1.99587	1.92495	1.86589	+
1558	0.725004	0.217487	B2RBF5	cDNA, FLJ95483, highly similar to Homo sapiens chitobiase, di-N-acetyl- (CTBS), mRNA OS=Homo sapiens OX=9606 PE=2 SV=1	-	1.21776	1.55057	1.0942	1.48708	1.53839	1.48951
1559	2.55969	-0.31264	B2RBF7	cDNA, FLJ95485, highly similar to Homo sapiens protocadherin beta 2 (PCDHB2), mRNA OS=Homo sapiens OX=9606 PE=2 SV=1	-	-2.79658	-2.80005	-2.81516	-3.20881	-3.05353	-3.08737	+
1560	1.78771	0.171426	B2RBH2	cDNA, FLJ95508, highly similar to Homo sapiens 5'-nucleotidase, ecto (CD73) (NT5E), mRNA OS=Homo sapiens OX=9606 PE=2 SV=1	-	4.57592	4.7028	4.6527	4.80644	4.78216	4.85709	+
1561	1.82712	0.234057	B2RBH6	cDNA, FLJ95513, highly similar to Homo sapiens cyclin fold protein 1 (CFP1), mRNA OS=Homo sapiens OX=9606 PE=2 SV=1	-	-1.20868	-1.32859	-1.28885	-0.955032	-1.1063	-1.06261	+
1562	2.3756	0.363682	B2RBI2	cDNA, FLJ95525, highly similar to Homo sapiens synapse associated protein 1, SAP47 homolog (Drosophila) (SYAP1), mRNA OS=Homo sapiens OX=9606 PE=2 SV=1	-	-1.32144	-1.27471	-1.25196	-0.806387	-0.947906	-1.00278	+
1563	0.774853	0.143987	B2RBJ7	cDNA, FLJ95547, highly similar to Homo sapiens nuclear receptor coactivator 6 interacting protein (NCOA6IP), mRNA OS=Homo sapiens OX=9606 PE=2 SV=1	-	-4.75473	-4.5906	-4.80978	-4.46964	-4.59913	-4.65439
1564	3.41596	0.55582	B2RBM8	cDNA, FLJ95596, highly similar to Homo sapiens activity-dependent neuroprotector (ADNP), mRNA OS=Homo sapiens OX=9606 PE=2 SV=1	-	-0.152046	-0.104553	-0.02658	0.500998	0.490909	0.392374	+
1565	1.17392	0.080324	B2RBP3	cDNA, FLJ95615, highly similar to Homo sapiens ubiquitin-activating enzyme E1C (UBA3 homolog, yeast)(UBE1C), mRNA OS=Homo sapiens OX=9606 PE=2 SV=1	-	-1.76311	-1.67496	-1.77008	-1.6494	-1.67514	-1.64264
1566	2.41305	0.430987	B2RBR9	cDNA, FLJ95650, highly similar to Homo sapiens karyopherin (importin) beta 1 (KPNB1), mRNA OS=Homo sapiens OX=9606 PE=2 SV=1	-	2.93568	2.90581	3.0399	3.50379	3.36716	3.3034	+
1567	1.74014	-0.0735309	B2RBX8	cDNA, FLJ95758, highly similar to Homo sapiens GCIP-interacting protein p29 (P29), mRNA OS=Homo sapiens OX=9606 PE=2 SV=1	-	0.270654	0.250839	0.297175	0.184076	0.187645	0.226354
1568	0.767854	-0.232468	B2RC06	cDNA, FLJ95791, highly similar to Homo sapiens aurora kinase B (AURKB), mRNA OS=Homo sapiens OX=9606 PE=2 SV=1	-	-4.25202	-4.44545	-4.03076	-4.34585	-4.48819	-4.59159	+
1569	2.28913	0.240071	B2RC95	cDNA, FLJ95923, highly similar to Homo sapiens frizzled homolog 1 (Drosophila) (FZD1), mRNA OS=Homo sapiens OX=9606 PE=2 SV=1	-	-1.13835	-1.19294	-1.25636	-0.988783	-0.975371	-0.903278	+
1570	0.261544	0.0798586	B2RCC8	cDNA, FLJ95990 OS=Homo sapiens OX=9606 PE=2 SV=1	-	-2.77922	-2.48984	-2.87045	-2.68975	-2.65577	-2.55441
1571	2.49352	-0.278059	B2RCH7	cDNA, FLJ96082, highly similar to Homo sapiens cervical cancer 1 protooncogene (HCCR1), mRNA OS=Homo sapiens OX=9606 PE=2 SV=1	-	0.716655	0.708485	0.664924	0.361781	0.395936	0.49817	+
1572	0.195264	0.0540523	B2RCJ6	cDNA, FLJ96114, highly similar to Homo sapiens bromodomain and WD repeat domain containing 2 (BRWD2), mRNA OS=Homo sapiens OX=9606 PE=2 SV=1	-	1.11183	0.809995	0.83882	1.06485	0.927827	0.930125
1573	1.73526	0.244531	B2RCM2	cDNA, FLJ96156, highly similar to Homo sapiens leucyl-tRNA synthetase (LARS), mRNA OS=Homo sapiens OX=9606 PE=2 SV=1	-	3.38706	3.42406	3.58812	3.69155	3.74079	3.70049	+
1574	1.43807	0.190548	B2RCM3	cDNA, FLJ96158, highly similar to Homo sapiens calpain 2, (m/II) large subunit (CAPN2), mRNA OS=Homo sapiens OX=9606 PE=2 SV=1	-	-1.86536	-1.9979	-1.97063	-1.69599	-1.72022	-1.84603	+
1575	4.80784	0.717442	B2RCM5	cDNA, FLJ96160, highly similar to Homo sapiens EGF-containing fibulin-like extracellular matrix protein 2 (EFEMP2), mRNA OS=Homo sapiens OX=9606 PE=2 SV=1	-	-2.56705	-2.55535	-2.6104	-1.88665	-1.88058	-1.81325	+
1576	0.0181931	-0.00558329	B2RCM6	cDNA, FLJ96161 OS=Homo sapiens OX=9606 PE=2 SV=1	-	-5.69513	-5.55077	-5.38669	-5.6319	-5.46034	-5.5571
1577	1.07204	0.143818	B2RCN5	cDNA, FLJ96176, highly similar to Homo sapiens cadherin 4, type 1, R-cadherin (retinal) (CDH4), mRNA OS=Homo sapiens OX=9606 PE=2 SV=1	-	-2.82029	-2.90006	-2.83827	-2.77312	-2.59276	-2.76127
1578	2.79344	-0.90759	B2RCP7	cDNA, FLJ96197, highly similar to Homo sapiens connective tissue growth factor (CTGF), mRNA OS=Homo sapiens OX=9606 PE=2 SV=1	-	-0.619364	-0.9244	-0.541161	-1.60843	-1.64161	-1.55766	+
1579	2.12062	0.186292	B2RCT6	cDNA, FLJ96276, highly similar to Homo sapiens G1 to S phase transition 1 (GSPT1), mRNA OS=Homo sapiens OX=9606 PE=2 SV=1	-	1.20139	1.15874	1.23521	1.44473	1.34988	1.3596	+
1580	1.35033	-0.150315	B2RCT7	cDNA, FLJ96279, highly similar to Homo sapiens solute carrier family 2 (facilitated glucosetransporter), member 10 (SLC2A10), mRNA OS=Homo sapiens OX=9606 PE=2 SV=1	-	-3.25326	-3.26322	-3.40082	-3.49668	-3.42642	-3.44514	+
1581	2.57798	-0.214958	B2RD00	cDNA, FLJ96396, highly similar to Homo sapiens ERO1-like beta (S. cerevisiae) (ERO1LB), mRNA OS=Homo sapiens OX=9606 PE=2 SV=1	-	-1.10283	-1.05277	-1.06701	-1.24277	-1.34147	-1.28325	+
1582	2.4689	-0.138201	B2RD09	cDNA, FLJ96406, highly similar to Homo sapiens NOL1/NOP2/Sun domain family, member 5 (NSUN5), transcript variant 1, mRNA OS=Homo sapiens OX=9606 PE=2 SV=1	-	-0.625716	-0.60764	-0.584396	-0.739035	-0.714541	-0.778779	+
1583	0.243331	0.103225	B2RD19	cDNA, FLJ96419, highly similar to Homo sapiens fructosamine-3-kinase-related protein (FN3KRP), mRNA OS=Homo sapiens OX=9606 PE=2 SV=1	-	-2.16386	-2.54088	-2.70632	-2.34205	-2.45962	-2.29971
1584	2.11902	0.164165	B2RD27	cDNA, FLJ96428, highly similar to Homo sapiens proteasome (prosome, macropain) 26S subunit, non-ATPase, 7 (Mov34 homolog) (PSMD7), mRNA OS=Homo sapiens OX=9606 PE=2 SV=1	-	0.772013	0.689394	0.769349	0.88599	0.945125	0.892135	+
1585	1.30735	-0.220714	B2RD30	cDNA, FLJ96431 OS=Homo sapiens OX=9606 PE=2 SV=1	-	-4.24265	-4.06314	-4.1395	-4.35885	-4.47711	-4.27148	+
1586	2.30333	0.171672	B2RD71	cDNA, FLJ96486, highly similar to Homo sapiens DEAH (Asp-Glu-Ala-His) box polypeptide 32 (DHX32), mRNA OS=Homo sapiens OX=9606 PE=2 SV=1	-	-0.380588	-0.338857	-0.422356	-0.224996	-0.230505	-0.171282	+
1587	3.32871	0.30493	B2RD79	cDNA, FLJ96494, highly similar to Homo sapiens ubiquitin specific peptidase 14 (tRNA-guanine transglycosylase) (USP14), mRNA OS=Homo sapiens OX=9606 PE=2 SV=1	-	1.54848	1.59666	1.53655	1.89995	1.87353	1.823	+
1588	0.286468	0.0550321	B2RD96	cDNA, FLJ96514 OS=Homo sapiens OX=9606 PE=2 SV=1	-	-0.762638	-0.543281	-0.776055	-0.660549	-0.652801	-0.603528
1589	1.66378	0.206599	B2RDF5	cDNA, FLJ96587, highly similar to Homo sapiens SUMO-1 activating enzyme subunit 2 (UBA2), mRNA OS=Homo sapiens OX=9606 PE=2 SV=1	-	-0.408724	-0.2732	-0.372947	-0.066252	-0.183034	-0.185789	+
1590	1.72612	-0.455371	B2RDG4	cDNA, FLJ96597 OS=Homo sapiens OX=9606 PE=2 SV=1	-	-1.72074	-1.79644	-1.44545	-2.16201	-2.00296	-2.16377	+
1591	3.27845	-0.309738	B2RDG9	cDNA, FLJ96603, highly similar to Homo sapiens actin-related protein 10 homolog (S. cerevisiae) (ACTR10), mRNA OS=Homo sapiens OX=9606 PE=2 SV=1	-	-0.274343	-0.356127	-0.315836	-0.64113	-0.586863	-0.647526	+
1592	1.82397	-0.370911	B2RDH1	cDNA, FLJ96605, highly similar to Homo sapiens retinol dehydrogenase 13 (all-trans and 9-cis) (RDH13), mRNA OS=Homo sapiens OX=9606 PE=2 SV=1	-	-2.3237	-2.1003	-2.33547	-2.70274	-2.63467	-2.5348	+
1593	0.96856	0.125445	B2RDI0	cDNA, FLJ96618, highly similar to Homo sapiens tyrosyl-DNA phosphodiesterase 1 (TDP1), mRNA OS=Homo sapiens OX=9606 PE=2 SV=1	-	-3.57598	-3.58315	-3.66571	-3.43705	-3.42216	-3.58929
1594	0.852898	0.132336	B2RDK5	cDNA, FLJ96655, highly similar to Homo sapiens stromal membrane-associated protein 1 (SMAP1), mRNA OS=Homo sapiens OX=9606 PE=2 SV=1	-	-1.11321	-1.27081	-1.35972	-1.11425	-1.11875	-1.11373
1595	0.320807	-0.0854499	B2RDN1	cDNA, FLJ96690, highly similar to Homo sapiens glutathione transferase zeta 1 (maleylacetoacetate isomerase) (GSTZ1), transcript variant 1, mRNA OS=Homo sapiens OX=9606 PE=2 SV=1	-	-3.06665	-2.72347	-2.905	-2.92998	-2.94641	-3.07508
1596	0.323278	-0.0447564	B2RDQ3	cDNA, FLJ96718, highly similar to Homo sapiens splicing factor, arginine/serine-rich 10 (transformer 2 homolog, Drosophila) (SFRS10), mRNA OS=Homo sapiens OX=9606 PE=2 SV=1	-	3.20022	3.33644	3.22382	3.18375	3.1586	3.28386
1597	0.390644	0.260847	B2RDR2	cDNA, FLJ96730, highly similar to Homo sapiens sorting nexin 15 (SNX15), transcript variant A, mRNA OS=Homo sapiens OX=9606 PE=2 SV=1	-	-6.02903	-6.14641	-6.78704	-5.75879	-6.26941	-6.15174
1598	2.24639	0.39265	B2RDR4	cDNA, FLJ96732, highly similar to Homo sapiens testis derived transcript (3 LIM domains) (TES), transcript variant 1, mRNA OS=Homo sapiens OX=9606 PE=2 SV=1	-	1.18539	1.03253	1.00999	1.55479	1.45948	1.39159	+
1599	2.14205	-0.253447	B2RDT8	cDNA, FLJ96764, highly similar to Homo sapiens sorting nexin 8 (SNX8), mRNA OS=Homo sapiens OX=9606 PE=2 SV=1	-	-1.00191	-1.11135	-0.984661	-1.34552	-1.26956	-1.24318	+
1600	2.13219	-0.294741	B2RDY0	cDNA, FLJ96821, highly similar to Homo sapiens solute carrier family 35, member F5 (SLC35F5), mRNA OS=Homo sapiens OX=9606 PE=2 SV=1	-	-0.276715	-0.424023	-0.451708	-0.708905	-0.635414	-0.692349	+
1601	1.81905	0.241861	B2RDZ9	cDNA, FLJ96850 OS=Homo sapiens OX=9606 PE=2 SV=1	-	-0.463248	-0.434468	-0.282097	-0.150616	-0.118726	-0.184887	+
1602	1.7715	0.707527	B2RE11	cDNA, FLJ96865 OS=Homo sapiens OX=9606 PE=2 SV=1	-	-3.59949	-3.82674	-3.76261	-2.85933	-2.85242	-3.35451	+
1603	1.80351	-0.235042	B2RE31	cDNA, FLJ96896 OS=Homo sapiens OX=9606 PE=2 SV=1	-	-2.15401	-2.14386	-2.24525	-2.47813	-2.44983	-2.32029	+
1604	2.61203	-0.204182	B2RE36	cDNA, FLJ96903 OS=Homo sapiens OX=9606 PE=2 SV=1	-	2.52577	2.48133	2.45354	2.25147	2.2729	2.32373	+
1605	3.37483	-0.636806	B2RE43	cDNA, FLJ96916, highly similar to Homo sapiens netrin 4 (NTN4), mRNA OS=Homo sapiens OX=9606 PE=2 SV=1	-	-0.649644	-0.663355	-0.482124	-1.2555	-1.22385	-1.22619	+
1606	0.995526	-0.0711757	B2RE46	cDNA, FLJ96923, highly similar to Homo sapiens ribophorin II (RPN2), mRNA OS=Homo sapiens OX=9606 PE=2 SV=1	-	4.32122	4.29048	4.37231	4.24465	4.22351	4.30233
1607	2.3554	-0.142247	B4DL81	CDP-diacylglycerol--glycerol-3-phosphate 3-phosphatidyltransferase OS=Homo sapiens OX=9606 PE=2 SV=1	-	0.104152	0.118088	0.0572613	-0.0718493	-0.0175957	-0.0577937	+
1608	2.35468	-0.223936	O14735	CDP-diacylglycerol--inositol 3-phosphatidyltransferase OS=Homo sapiens OX=9606 GN=CDIPT PE=1 SV=1	CDIPT	0.342276	0.271465	0.31671	0.0247765	0.0977283	0.13614	+
1609	2.2307	-0.0984388	A0MNP2	CDW11/WDR57 OS=Homo sapiens OX=9606 GN=WDR57 PE=2 SV=1	WDR57	1.62911	1.6447	1.66437	1.57058	1.51861	1.55368
1610	1.3736	-0.107293	A0MNN4	CDW3/SMU1 OS=Homo sapiens OX=9606 GN=SMU1 PE=2 SV=1	SMU1	2.78823	2.82624	2.90195	2.71734	2.71651	2.76069
1611	1.17633	-0.0791625	X5D7A8	Cell adhesion molecule 1 isoform A (Fragment) OS=Homo sapiens OX=9606 GN=CADM1 PE=2 SV=1	CADM1	-0.0407333	-0.0839648	-0.0314457	-0.138815	-0.174039	-0.0807772
1612	0.363363	-0.0844147	Q8N126	Cell adhesion molecule 3 OS=Homo sapiens OX=9606 GN=CADM3 PE=1 SV=1	CADM3	-0.00782888	0.149844	-0.15356	-0.150151	-0.10541	-0.00922723
1613	0.463198	-0.0484118	Q8NFZ8	Cell adhesion molecule 4 OS=Homo sapiens OX=9606 GN=CADM4 PE=1 SV=1	CADM4	-3.21843	-3.13019	-3.17811	-3.29435	-3.16745	-3.21016
1614	1.69908	-0.168871	Q9NV96	Cell cycle control protein 50A OS=Homo sapiens OX=9606 GN=TMEM30A PE=1 SV=1	TMEM30A	1.69431	1.69056	1.74654	1.47489	1.53281	1.6171	+
1615	3.85006	-0.304108	A0A024R5S7	Cell cycle progression 1, isoform CRA_a OS=Homo sapiens OX=9606 GN=CCPG1 PE=4 SV=1	CCPG1	0.180007	0.123881	0.174453	-0.164154	-0.146173	-0.123656	+
1616	1.85251	0.327887	Q9NQS1	Cell death regulator Aven OS=Homo sapiens OX=9606 GN=AVEN PE=1 SV=1	AVEN	-1.67139	-1.56929	-1.58296	-1.18577	-1.23315	-1.42106	+
1617	0.332506	-0.0379903	A0A024RA85	Cell division cycle 2-like 5 (Cholinesterase-related cell division controller), isoform CRA_a OS=Homo sapiens OX=9606 GN=CDC2L5 PE=4 SV=1	CDC2L5	0.422622	0.446119	0.519035	0.35446	0.480535	0.43881
1618	2.82699	0.313122	Q8IX12	Cell division cycle and apoptosis regulator protein 1 OS=Homo sapiens OX=9606 GN=CCAR1 PE=1 SV=2	CCAR1	2.22786	2.29693	2.23147	2.61377	2.58105	2.5008	+
1619	0.398787	0.100249	A0A024R8Y0	Cell division cycle associated 1, isoform CRA_a OS=Homo sapiens OX=9606 GN=CDCA1 PE=4 SV=1	CDCA1	-1.98804	-2.02173	-1.70497	-1.86272	-1.74198	-1.80931
1620	0.477822	0.126616	Q13042	Cell division cycle protein 16 homolog OS=Homo sapiens OX=9606 GN=CDC16 PE=1 SV=2	CDC16	-1.79153	-1.42588	-1.693	-1.46312	-1.48639	-1.58105
1621	0.790784	0.127095	Q9UJX2	Cell division cycle protein 23 homolog OS=Homo sapiens OX=9606 GN=CDC23 PE=1 SV=3	CDC23	-0.506596	-0.523482	-0.328847	-0.383819	-0.248215	-0.345608
1622	1.41826	0.334258	P30260	Cell division cycle protein 27 homolog OS=Homo sapiens OX=9606 GN=CDC27 PE=1 SV=2	CDC27	-0.129254	-0.0575962	0.19002	0.337429	0.424008	0.244506	+
1623	0.829571	-0.369662	Q9NX58	Cell growth-regulating nucleolar protein OS=Homo sapiens OX=9606 GN=LYAR PE=1 SV=2	LYAR	-1.99298	-2.30625	-1.61949	-2.39927	-2.22811	-2.40032	+
1624	1.81402	0.45908	A1KY36	Cell proliferation-inducing protein 41 OS=Homo sapiens OX=9606 PE=2 SV=1	-	-3.19242	-3.40293	-3.01214	-2.7368	-2.75476	-2.73869	+
1625	0.00617117	0.00163674	P43121	Cell surface glycoprotein MUC18 OS=Homo sapiens OX=9606 GN=MCAM PE=1 SV=2	MCAM	3.88874	3.8074	4.09133	3.95432	3.88885	3.94922
1626	1.18076	0.218027	P62633	Cellular nucleic acid-binding protein OS=Homo sapiens OX=9606 GN=CNBP PE=1 SV=1	CNBP	0.218898	0.244398	0.21264	0.297996	0.596528	0.435493	+
1627	0.886065	-0.115571	P41208	Centrin-2 OS=Homo sapiens OX=9606 GN=CETN2 PE=1 SV=1	CETN2	1.26405	1.26616	1.09887	1.06536	1.14383	1.07317
1628	0.197792	0.0212585	Q03188	Centromere protein C OS=Homo sapiens OX=9606 GN=CENPC PE=1 SV=2	CENPC	-1.26712	-1.40293	-1.31236	-1.30784	-1.2869	-1.32389
1629	0.537708	0.141262	Q92674	Centromere protein I OS=Homo sapiens OX=9606 GN=CENPI PE=1 SV=2	CENPI	-2.37212	-2.23614	-2.03232	-1.956	-2.10005	-2.16075
1630	0.0858891	0.0126197	Q96H22	Centromere protein N OS=Homo sapiens OX=9606 GN=CENPN PE=1 SV=2	CENPN	-1.9052	-1.87716	-1.76602	-1.86502	-1.86893	-1.77657
1631	2.49844	0.458577	Q7Z7K6	Centromere protein V OS=Homo sapiens OX=9606 GN=CENPV PE=1 SV=1	CENPV	-0.720553	-0.756352	-0.537852	-0.225241	-0.163762	-0.250023	+
1632	1.79182	-0.289643	A0A024R3A1	Centrosomal protein 57kDa, isoform CRA_a OS=Homo sapiens OX=9606 GN=CEP57 PE=4 SV=1	CEP57	-1.59556	-1.67119	-1.80985	-2.04702	-1.97655	-1.92196	+
1633	1.4339	-0.767073	Q9UPN4	Centrosomal protein of 131 kDa OS=Homo sapiens OX=9606 GN=CEP131 PE=1 SV=3	CEP131	-1.62693	-2.47601	-2.16471	-2.85322	-2.89237	-2.82328	+
1634	0.0583483	-0.0083429	Q66GS9	Centrosomal protein of 135 kDa OS=Homo sapiens OX=9606 GN=CEP135 PE=1 SV=2	CEP135	-1.12634	-1.21052	-1.25687	-1.25275	-1.21968	-1.14634
1635	0.212187	0.0364397	O94986	Centrosomal protein of 152 kDa OS=Homo sapiens OX=9606 GN=CEP152 PE=1 SV=4	CEP152	-2.34453	-2.18339	-2.37265	-2.28702	-2.20231	-2.30192
1636	1.58383	0.198191	Q5SW79	Centrosomal protein of 170 kDa OS=Homo sapiens OX=9606 GN=CEP170 PE=1 SV=1	CEP170	-1.00512	-1.02424	-1.00063	-0.734666	-0.777677	-0.923069	+
1637	0.471824	0.137723	J3KQR7	Centrosomal protein of 170 kDa protein B OS=Homo sapiens OX=9606 GN=CEP170B PE=1 SV=1	CEP170B	-5.39535	-5.57615	-5.65043	-5.20954	-5.44731	-5.55191
1638	1.56844	0.104331	Q8TEP8	Centrosomal protein of 192 kDa OS=Homo sapiens OX=9606 GN=CEP192 PE=1 SV=3	CEP192	-1.40503	-1.40749	-1.3867	-1.25375	-1.35334	-1.27914
1639	1.99358	0.288666	Q9BYV8	Centrosomal protein of 41 kDa OS=Homo sapiens OX=9606 GN=CEP41 PE=1 SV=1	CEP41	-3.3652	-3.41205	-3.50915	-3.04728	-3.19262	-3.1805	+
1640	2.50368	0.518558	Q9C0F1	Centrosomal protein of 44 kDa OS=Homo sapiens OX=9606 GN=CEP44 PE=1 SV=2	CEP44	-2.59473	-2.53713	-2.49885	-1.87194	-2.10858	-2.09452	+
1641	2.1761	-0.345342	Q53EZ4	Centrosomal protein of 55 kDa OS=Homo sapiens OX=9606 GN=CEP55 PE=1 SV=3	CEP55	-1.18571	-1.25069	-1.05007	-1.48619	-1.46732	-1.56897	+
1642	1.65815	-0.260939	Q96MT8	Centrosomal protein of 63 kDa OS=Homo sapiens OX=9606 GN=CEP63 PE=1 SV=1	CEP63	-2.91711	-2.77113	-2.90013	-3.15889	-3.19625	-3.01604	+
1643	2.33242	0.444938	Q76N32	Centrosomal protein of 68 kDa OS=Homo sapiens OX=9606 GN=CEP68 PE=1 SV=2	CEP68	-5.03252	-5.28915	-5.11404	-4.66578	-4.70631	-4.72881	+
1644	1.84882	-0.362598	A0A2R8Y7A4	Centrosomal protein of 78 kDa OS=Homo sapiens OX=9606 GN=CEP78 PE=1 SV=1	CEP78	-3.69637	-3.79507	-3.88885	-4.21605	-4.23015	-4.02188	+
1645	1.8696	-0.518409	Q5SZL2	Centrosomal protein of 85 kDa-like OS=Homo sapiens OX=9606 GN=CEP85L PE=1 SV=1	CEP85L	0.296729	0.171432	-0.0714296	-0.419374	-0.466814	-0.272309	+
1646	0.251492	-0.0266368	Q96ST8	Centrosomal protein of 89 kDa OS=Homo sapiens OX=9606 GN=CEP89 PE=1 SV=3	CEP89	-0.233085	-0.320713	-0.186978	-0.302019	-0.267699	-0.250968
1647	1.14919	0.098748	Q9BV73	Centrosome-associated protein CEP250 OS=Homo sapiens OX=9606 GN=CEP250 PE=1 SV=2	CEP250	0.939746	0.808989	0.842684	0.94939	0.956492	0.981781
1648	0.154945	0.0273538	Q6ZMG9	Ceramide synthase 6 OS=Homo sapiens OX=9606 GN=CERS6 PE=1 SV=1	CERS6	-3.57598	-3.51275	-3.7291	-3.55019	-3.58281	-3.60277
1649	0.464679	-0.108695	Q01850	Cerebellar degeneration-related protein 2 OS=Homo sapiens OX=9606 GN=CDR2 PE=1 SV=2	CDR2	-1.69523	-1.97784	-1.73933	-1.83243	-1.90083	-2.00523
1650	0.44867	0.0497851	Q86X02	Cerebellar degeneration-related protein 2-like OS=Homo sapiens OX=9606 GN=CDR2L PE=1 SV=2	CDR2L	-4.27095	-4.15013	-4.19413	-4.13933	-4.21718	-4.10934
1651	0.593859	0.0526387	A4D1F7	Cerebral cavernous malformations 1 OS=Homo sapiens OX=9606 GN=CCM1 PE=2 SV=1	CCM1	-1.05049	-1.15217	-1.03111	-1.00007	-1.04027	-1.03551
1652	0.00852461	0.00196291	Q9BSQ5	Cerebral cavernous malformations 2 protein OS=Homo sapiens OX=9606 GN=CCM2 PE=1 SV=1	CCM2	-0.362457	-0.211147	-0.471112	-0.337698	-0.360698	-0.340432
1653	1.27023	0.0990131	A0A024R644	Ceroid-lipofuscinosis neuronal protein 5 OS=Homo sapiens OX=9606 GN=CLN5 PE=1 SV=1	CLN5	1.43825	1.55588	1.46386	1.57264	1.58278	1.5996
1654	0.184508	-0.073236	A0A2P9AGW9	Chaperone Hsp60, peptide-dependent ATPase, heat shock protein OS=Homo sapiens OX=9606 GN=groEL PE=3 SV=1	groEL	-0.393665	-0.563515	-0.906155	-0.680906	-0.67912	-0.723017
1655	0.0131211	0.0028966	A0A024R3S3	Chaperone, ABC1 activity of bc1 complex like (S. pombe), isoform CRA_b OS=Homo sapiens OX=9606 GN=CABC1 PE=4 SV=1	CABC1	0.39484	0.475251	0.237361	0.330916	0.384632	0.400594
1656	3.63237	0.408542	V9HW96	Chaperonin containing TCP1, subunit 2 (Beta), isoform CRA_b OS=Homo sapiens OX=9606 GN=HEL-S-100n PE=2 SV=1	HEL-S-100n	3.44294	3.50721	3.50697	3.94172	3.88173	3.8593	+
1657	3.5842	0.393016	A0A024RDL1	Chaperonin containing TCP1, subunit 6A (Zeta 1), isoform CRA_a OS=Homo sapiens OX=9606 GN=CCT6A PE=3 SV=1	CCT6A	2.74895	2.79619	2.813	3.22941	3.16472	3.14305	+
1658	1.18845	0.166422	Q9HD42	Charged multivesicular body protein 1a OS=Homo sapiens OX=9606 GN=CHMP1A PE=1 SV=1	CHMP1A	1.35278	1.26466	1.13279	1.38651	1.42325	1.43974	+
1659	0.0137092	0.00253445	Q7LBR1	Charged multivesicular body protein 1b OS=Homo sapiens OX=9606 GN=CHMP1B PE=1 SV=1	CHMP1B	0.898391	0.763279	0.697174	0.759727	0.811399	0.795322
1660	0.563823	0.0589731	O43633	Charged multivesicular body protein 2a OS=Homo sapiens OX=9606 GN=CHMP2A PE=1 SV=1	CHMP2A	1.10038	1.03844	0.951853	1.06608	1.12322	1.07829
1661	0.455636	0.0542581	Q9Y3E7	Charged multivesicular body protein 3 OS=Homo sapiens OX=9606 GN=CHMP3 PE=1 SV=3	CHMP3	0.830589	0.717683	0.672771	0.754409	0.80545	0.823958
1662	1.69355	0.220355	Q9BY43	Charged multivesicular body protein 4a OS=Homo sapiens OX=9606 GN=CHMP4A PE=1 SV=3	CHMP4A	-2.93477	-2.80155	-3.0008	-2.69658	-2.70151	-2.67797	+
1663	1.66519	0.254321	Q9H444	Charged multivesicular body protein 4b OS=Homo sapiens OX=9606 GN=CHMP4B PE=1 SV=1	CHMP4B	2.37639	2.34392	2.15885	2.55488	2.5174	2.56984	+
1664	1.33467	0.207715	Q9NZZ3	Charged multivesicular body protein 5 OS=Homo sapiens OX=9606 GN=CHMP5 PE=1 SV=1	CHMP5	0.84955	0.858307	0.683831	1.07231	1.02454	0.917979	+
1665	1.85749	-0.116747	Q96FZ7	Charged multivesicular body protein 6 OS=Homo sapiens OX=9606 GN=CHMP6 PE=1 SV=3	CHMP6	1.22675	1.1809	1.21225	1.04778	1.08955	1.13233
1666	1.40303	-0.118573	B7ZML1	CHD9 protein OS=Homo sapiens OX=9606 GN=CHD9 PE=2 SV=1	CHD9	-1.96137	-2.01432	-1.92172	-2.093	-2.03068	-2.12947
1667	1.69178	-0.1785	Q9UBR5	Chemokine-like factor OS=Homo sapiens OX=9606 GN=CKLF PE=2 SV=1	CKLF	-0.248957	-0.309721	-0.177018	-0.476961	-0.415562	-0.378674	+
1668	0.00339024	-0.000991344	Q9BWS9	Chitinase domain-containing protein 1 OS=Homo sapiens OX=9606 GN=CHID1 PE=1 SV=1	CHID1	-2.67193	-2.79631	-2.75678	-2.59176	-2.89754	-2.73869
1669	1.73833	-0.184049	Q9BT22	Chitobiosyldiphosphodolichol beta-mannosyltransferase OS=Homo sapiens OX=9606 GN=ALG1 PE=1 SV=2	ALG1	1.6538	1.62985	1.73883	1.42134	1.51995	1.52904	+
1670	1.51436	-0.213707	Q96S66	Chloride channel CLIC-like protein 1 OS=Homo sapiens OX=9606 GN=CLCC1 PE=1 SV=1	CLCC1	2.30051	2.18237	2.39227	2.04283	2.06803	2.12317	+
1671	3.29091	-0.290167	B3KVJ8	Chloride channel protein OS=Homo sapiens OX=9606 PE=2 SV=1	-	1.53482	1.55693	1.55032	1.20533	1.26695	1.29928	+
1672	3.30052	0.421271	O00299	Chloride intracellular channel protein 1 OS=Homo sapiens OX=9606 GN=CLIC1 PE=1 SV=4	CLIC1	2.33451	2.39065	2.30916	2.82377	2.7093	2.76506	+
1673	1.95446	0.140175	Q6FIC5	Chloride intracellular channel protein OS=Homo sapiens OX=9606 GN=CLIC4 PE=2 SV=1	CLIC4	1.28092	1.30966	1.26898	1.46604	1.37019	1.44385	+
1674	0.0555814	0.0130269	P51797	Chloride transport protein 6 OS=Homo sapiens OX=9606 GN=CLCN6 PE=1 SV=2	CLCN6	-1.24722	-1.09102	-1.23833	-1.25626	-1.2271	-1.05414
1675	1.87186	-0.18731	A0A024R301	Choline dehydrogenase, isoform CRA_a OS=Homo sapiens OX=9606 GN=CHDH PE=3 SV=1	CHDH	0.264478	0.307697	0.184944	0.0286397	0.0512352	0.115315	+
1676	3.3694	-0.227047	Q8WWI5	Choline transporter-like protein 1 OS=Homo sapiens OX=9606 GN=SLC44A1 PE=1 SV=1	SLC44A1	0.128774	0.0806422	0.0600401	-0.144241	-0.141562	-0.125882	+
1677	3.08246	0.189297	Q9Y259	Choline/ethanolamine kinase OS=Homo sapiens OX=9606 GN=CHKB PE=1 SV=3	CHKB	-0.764392	-0.733788	-0.762564	-0.592279	-0.529528	-0.571046	+
1678	2.3636	-0.329897	A0A024R0C0	Choline/ethanolamine phosphotransferase 1, isoform CRA_b OS=Homo sapiens OX=9606 GN=CEPT1 PE=3 SV=1	CEPT1	-1.39827	-1.42675	-1.26233	-1.68277	-1.73998	-1.65429	+
1679	2.03442	0.374984	P49585	Choline-phosphate cytidylyltransferase A OS=Homo sapiens OX=9606 GN=PCYT1A PE=1 SV=2	PCYT1A	1.22744	1.30141	1.03558	1.57217	1.54733	1.56988	+
1680	1.49955	-0.25619	Q8WUD6	Cholinephosphotransferase 1 OS=Homo sapiens OX=9606 GN=CHPT1 PE=1 SV=1	CHPT1	-2.28904	-2.49771	-2.53865	-2.7228	-2.66644	-2.70472	+
1681	2.47658	-0.384053	Q9P2E5	Chondroitin sulfate glucuronyltransferase OS=Homo sapiens OX=9606 GN=CHPF2 PE=2 SV=2	CHPF2	1.42655	1.34607	1.45959	0.954708	0.99922	1.12612	+
1682	2.89798	-0.320037	Q8N6G5	Chondroitin sulfate N-acetylgalactosaminyltransferase 2 OS=Homo sapiens OX=9606 GN=CSGALNACT2 PE=1 SV=1	CSGALNACT2	-2.69737	-2.75217	-2.68592	-3.07906	-3.05024	-2.96627	+
1683	1.38315	-0.186142	Q59FG9	Chondroitin sulfate proteoglycan 2 (Versican) variant (Fragment) OS=Homo sapiens OX=9606 PE=2 SV=1	-	3.42776	3.44321	3.25353	3.20352	3.15739	3.20517	+
1684	0.496672	-0.122985	A0A024RAL1	Chondroitin sulfate proteoglycan 2 (Versican), isoform CRA_c OS=Homo sapiens OX=9606 GN=CSPG2 PE=4 SV=1	CSPG2	-2.6536	-2.64266	-2.96053	-2.88874	-2.91689	-2.82011
1685	0.689329	-0.0960819	Q86X52	Chondroitin sulfate synthase 1 OS=Homo sapiens OX=9606 GN=CHSY1 PE=1 SV=3	CHSY1	0.537392	0.408759	0.610989	0.395418	0.404643	0.468832
1686	0.899047	-0.0715968	Q8IZ52	Chondroitin sulfate synthase 2 OS=Homo sapiens OX=9606 GN=CHPF PE=1 SV=2	CHPF	-0.111041	-0.0551313	-0.112906	-0.20664	-0.185291	-0.101937
1687	1.02908	0.173213	D6W625	Chromatin assembly factor 1, subunit A (P150), isoform CRA_a OS=Homo sapiens OX=9606 GN=CHAF1A PE=4 SV=1	CHAF1A	-0.175842	-0.32462	-0.101	-0.0652666	-0.0768329	0.0602759	+
1688	1.45019	0.210478	Q9HAF1	Chromatin modification-related protein MEAF6 OS=Homo sapiens OX=9606 GN=MEAF6 PE=1 SV=1	MEAF6	-0.58086	-0.501204	-0.354812	-0.244209	-0.287692	-0.273542	+
1689	1.89893	0.285856	B2RE76	Chromatin modifying protein 2B OS=Homo sapiens OX=9606 GN=CHMP2B PE=2 SV=1	CHMP2B	0.376408	0.376756	0.199	0.659557	0.593855	0.55632	+
1690	1.50698	0.112337	Q9Y3Y2	Chromatin target of PRMT1 protein OS=Homo sapiens OX=9606 GN=CHTOP PE=1 SV=2	CHTOP	1.63136	1.717	1.72435	1.83739	1.79038	1.78195
1691	1.63209	-0.142909	Q9ULG1	Chromatin-remodeling ATPase INO80 OS=Homo sapiens OX=9606 GN=INO80 PE=1 SV=2	INO80	-1.85462	-1.8301	-1.7616	-2.01561	-1.9255	-1.93394	+
1692	3.72283	0.62606	A4D177	Chromobox homolog 3 (HP1 gamma homolog, Drosophila) OS=Homo sapiens OX=9606 GN=CBX3 PE=4 SV=1	CBX3	1.80055	1.80646	1.78154	2.43733	2.49464	2.33476	+
1693	3.7286	0.76807	P83916	Chromobox protein homolog 1 OS=Homo sapiens OX=9606 GN=CBX1 PE=1 SV=1	CBX1	0.483534	0.495453	0.45325	1.25663	1.33736	1.14247	+
1694	2.81265	0.550833	P45973	Chromobox protein homolog 5 OS=Homo sapiens OX=9606 GN=CBX5 PE=1 SV=1	CBX5	1.15275	1.00892	1.18408	1.71614	1.7103	1.57181	+
1695	2.43433	-0.171804	O95503	Chromobox protein homolog 6 OS=Homo sapiens OX=9606 GN=CBX6 PE=1 SV=1	CBX6	-1.83169	-1.77897	-1.75316	-1.97697	-1.92739	-1.97488	+
1696	0.315029	0.0560554	Q9Y232	Chromodomain Y-like protein OS=Homo sapiens OX=9606 GN=CDYL PE=1 SV=2	CDYL	-3.04888	-3.28716	-3.15858	-3.06308	-3.12183	-3.14154
1697	0.53428	-0.0205505	O14646	Chromodomain-helicase-DNA-binding protein 1 OS=Homo sapiens OX=9606 GN=CHD1 PE=1 SV=2	CHD1	1.64408	1.70127	1.66327	1.65196	1.6505	1.6445
1698	0.278044	0.0371011	O14647	Chromodomain-helicase-DNA-binding protein 2 OS=Homo sapiens OX=9606 GN=CHD2 PE=1 SV=2	CHD2	2.73018	2.7445	2.58414	2.72376	2.69568	2.75067
1699	1.07353	0.356789	A0A0C4DGG9	Chromodomain-helicase-DNA-binding protein 4 OS=Homo sapiens OX=9606 GN=CHD4 PE=1 SV=1	CHD4	1.49765	1.46737	1.85244	2.13321	1.95177	1.80286	+
1700	0.570046	-0.244474	Q8TD26	Chromodomain-helicase-DNA-binding protein 6 OS=Homo sapiens OX=9606 GN=CHD6 PE=1 SV=4	CHD6	-3.77197	-4.27353	-4.3852	-4.42566	-4.33229	-4.40618
1701	0.0544342	-0.011047	Q9HCK8	Chromodomain-helicase-DNA-binding protein 8 OS=Homo sapiens OX=9606 GN=CHD8 PE=1 SV=5	CHD8	-3.41216	-3.40748	-3.25065	-3.3754	-3.28532	-3.44271
1702	0.462587	-0.130008	A0A024R8Y7	Chromosome 1 open reading frame 156, isoform CRA_a OS=Homo sapiens OX=9606 GN=C1orf156 PE=4 SV=1	C1orf156	-4.02335	-4.28815	-4.35154	-4.36103	-4.22829	-4.46376
1703	1.38752	0.262271	A0A024R978	Chromosome 1 open reading frame 24, isoform CRA_a OS=Homo sapiens OX=9606 GN=C1orf24 PE=4 SV=1	C1orf24	3.08593	3.16987	2.89517	3.38087	3.27466	3.28225	+
1704	1.60563	-0.156797	D3DR40	Chromosome 10 open reading frame 4, isoform CRA_b OS=Homo sapiens OX=9606 GN=C10orf4 PE=1 SV=1	C10orf4	-1.96398	-1.87676	-1.81633	-2.06365	-2.04453	-2.01928	+
1705	2.49606	-0.251751	A0A0C4DFN5	Chromosome 10 open reading frame 61 OS=Homo sapiens OX=9606 GN=TCTN3 PE=1 SV=1	TCTN3	-0.987631	-0.916655	-0.873804	-1.20937	-1.18834	-1.13564	+
1706	1.09605	-0.102263	A0A024QZN7	Chromosome 10 open reading frame 70, isoform CRA_b OS=Homo sapiens OX=9606 GN=C10orf70 PE=4 SV=1	C10orf70	2.98403	3.03534	2.92285	2.84879	2.84926	2.93738
1707	0.608149	0.150255	A0A024R396	Chromosome 11 open reading frame 54, isoform CRA_a OS=Homo sapiens OX=9606 GN=C11orf54 PE=4 SV=1	C11orf54	-1.7602	-1.6088	-1.98645	-1.60491	-1.65468	-1.64511
1708	0.345017	-0.0451354	Q86UA3	Chromosome 12 open reading frame 10 OS=Homo sapiens OX=9606 GN=C12orf10 PE=1 SV=1	C12orf10	-0.456171	-0.30479	-0.446676	-0.480611	-0.459692	-0.402739
1709	1.62128	-0.63384	A0A024RB76	Chromosome 12 open reading frame 31, isoform CRA_a OS=Homo sapiens OX=9606 GN=C12orf31 PE=4 SV=1	C12orf31	0.217793	-0.0770141	0.528095	-0.466067	-0.33754	-0.42904	+
1710	0.317462	0.0848504	F5H7W8	Chromosome 12 open reading frame 43 OS=Homo sapiens OX=9606 GN=C12orf43 PE=1 SV=2	C12orf43	-1.34482	-1.40151	-1.07887	-1.27723	-1.12264	-1.17078
1711	1.25797	-0.171084	F8VQD4	Chromosome 12 open reading frame 75 (Fragment) OS=Homo sapiens OX=9606 GN=C12orf75 PE=1 SV=2	C12orf75	0.26027	0.117895	0.321082	0.0977741	0.0637909	0.024431	+
1712	1.60796	-0.226323	A0A024RDT6	Chromosome 13 open reading frame 1, isoform CRA_a OS=Homo sapiens OX=9606 GN=C13orf1 PE=4 SV=1	C13orf1	0.27945	0.392768	0.412174	0.0741143	0.0982918	0.233017	+
1713	2.09582	-0.33289	Q4FZ45	Chromosome 14 open reading frame 111, isoform CRA_c OS=Homo sapiens OX=9606 GN=DKFZp686O2396 PE=2 SV=1	DKFZp686O2396	-0.801254	-0.821852	-0.617779	-1.09395	-1.10523	-1.04038	+
1714	1.01313	0.184773	A0A024R667	Chromosome 14 open reading frame 150, isoform CRA_a OS=Homo sapiens OX=9606 GN=C14orf150 PE=4 SV=1	C14orf150	-2.42638	-2.28617	-2.23857	-2.01136	-2.15424	-2.2312	+
1715	3.02889	-0.244035	A0A024R9K7	Chromosome 15 open reading frame 24, isoform CRA_b OS=Homo sapiens OX=9606 GN=C15orf24 PE=4 SV=1	C15orf24	2.08377	2.08219	2.12201	1.82398	1.83084	1.90105	+
1716	1.53588	-0.267251	A0A024R8P4	Chromosome 17 open reading frame 80, isoform CRA_a OS=Homo sapiens OX=9606 GN=C17orf80 PE=4 SV=1	C17orf80	0.992617	0.917527	0.941088	0.60389	0.608166	0.837422	+
1717	2.43849	-0.280385	A8K1K8	Chromosome 18 open reading frame 55, isoform CRA_b OS=Homo sapiens OX=9606 GN=C18orf55 PE=2 SV=1	C18orf55	1.99443	1.93633	1.93357	1.60019	1.67959	1.74339	+
1718	3.60606	-0.300936	Q3KRB6	Chromosome 20 open reading frame 44, isoform CRA_g OS=Homo sapiens OX=9606 GN=UQCC PE=2 SV=1	UQCC	0.879246	0.874294	0.910281	0.545065	0.598797	0.61715	+
1719	0.622534	0.196354	A0A024R1Q3	Chromosome 22 open reading frame 18, isoform CRA_a OS=Homo sapiens OX=9606 GN=C22orf18 PE=4 SV=1	C22orf18	-6.20468	-6.57714	-6.24315	-6.2735	-6.15914	-6.00327
1720	1.45259	-0.152332	A0A024R2P4	Chromosome 3 open reading frame 39, isoform CRA_a OS=Homo sapiens OX=9606 GN=C3orf39 PE=4 SV=1	C3orf39	-1.61873	-1.52246	-1.66659	-1.71728	-1.79956	-1.74795	+
1721	1.6552	0.443242	A0A024R363	Chromosome 3 open reading frame 63, isoform CRA_b OS=Homo sapiens OX=9606 GN=C3orf63 PE=4 SV=1	C3orf63	-3.13239	-3.50175	-3.31727	-2.80301	-2.82685	-2.99183	+
1722	1.24328	-0.225194	B0UZZ8	Chromosome 6 open reading frame 11 OS=Homo sapiens OX=9606 GN=WDR46 PE=2 SV=1	WDR46	2.46397	2.44082	2.69163	2.27316	2.28345	2.36423	+
1723	0.856077	-0.0863807	A0A024RD28	Chromosome 6 open reading frame 139, isoform CRA_a OS=Homo sapiens OX=9606 GN=C6orf139 PE=4 SV=1	C6orf139	-3.77868	-3.66531	-3.64518	-3.73931	-3.8032	-3.80581
1724	2.5868	-0.338882	A0A024RCY7	Chromosome 6 open reading frame 64, isoform CRA_a OS=Homo sapiens OX=9606 GN=C6orf64 PE=4 SV=1	C6orf64	-0.134969	-0.167779	-0.0345513	-0.507463	-0.445688	-0.400793	+
1725	2.19448	0.293197	A0A090N7V5	Chromosome 7 open reading frame 24 OS=Homo sapiens OX=9606 GN=C7orf24 PE=4 SV=1	C7orf24	-1.69061	-1.64268	-1.54322	-1.34632	-1.26502	-1.38559	+
1726	1.47718	-0.230411	A0A024R188	Chromosome 9 open reading frame 125, isoform CRA_a OS=Homo sapiens OX=9606 GN=C9orf125 PE=4 SV=1	C9orf125	-1.00077	-1.00877	-1.13564	-1.39273	-1.23689	-1.20679	+
1727	1.01994	-0.0815548	D3DRP5	Chromosome 9 open reading frame 19, isoform CRA_a (Fragment) OS=Homo sapiens OX=9606 GN=C9orf19 PE=4 SV=1	C9orf19	2.02051	1.98926	2.06819	1.90041	1.93189	2.00098
1728	1.53215	0.138392	H0Y4Z8	Chromosome 9 open reading frame 86, isoform CRA_b OS=Homo sapiens OX=9606 GN=RABL6 PE=1 SV=2	RABL6	-1.00417	-1.12585	-1.02779	-0.921263	-0.878886	-0.942481	+
1729	3.11434	0.857481	Q96JM3	Chromosome alignment-maintaining phosphoprotein 1 OS=Homo sapiens OX=9606 GN=CHAMP1 PE=1 SV=2	CHAMP1	0.0809213	0.118475	0.13463	1.13297	0.957274	0.816228	+
1730	0.547959	-0.183238	E7EXA6	Chromosome transmission fidelity protein 18 homolog OS=Homo sapiens OX=9606 GN=CHTF18 PE=1 SV=2	CHTF18	-5.21714	-5.4441	-5.11028	-5.55982	-5.21981	-5.5416
1731	0.307485	-0.057051	Q59HG1	Chromosome-associated kinesin KIF4A variant (Fragment) OS=Homo sapiens OX=9606 PE=2 SV=1	-	-0.415192	-0.517765	-0.258565	-0.465633	-0.453285	-0.443756
1732	0.783166	0.0652451	Q9Y6A4	Cilia- and flagella-associated protein 20 OS=Homo sapiens OX=9606 GN=CFAP20 PE=1 SV=1	CFAP20	-1.24408	-1.18459	-1.25041	-1.10655	-1.15877	-1.21803
1733	2.91858	0.521486	Q0VF96	Cingulin-like protein 1 OS=Homo sapiens OX=9606 GN=CGNL1 PE=1 SV=2	CGNL1	0.0168717	-0.0794036	-0.118073	0.5425	0.469287	0.372065	+
1734	2.30258	-0.288564	F5H2X7	Cip1-interacting zinc finger protein OS=Homo sapiens OX=9606 GN=CIZ1 PE=1 SV=2	CIZ1	-3.22387	-3.08295	-3.24549	-3.46714	-3.4874	-3.46347	+
1735	1.22786	-0.200492	G5E9Z2	Cisplatin resistance related protein CRR9p, isoform CRA_c OS=Homo sapiens OX=9606 GN=CLPTM1L PE=1 SV=1	CLPTM1L	-3.90673	-4.01544	-3.88082	-4.1926	-4.20616	-4.00572	+
1736	2.04248	0.323141	J3KPP4	Cisplatin resistance-associated overexpressed protein, isoform CRA_b OS=Homo sapiens OX=9606 GN=LUC7L3 PE=1 SV=1	LUC7L3	2.47674	2.56698	2.34126	2.81809	2.78336	2.75296	+
1737	0.650119	-0.108162	A0A024RE03	Citrate lyase beta like, isoform CRA_a OS=Homo sapiens OX=9606 GN=CLYBL PE=4 SV=1	CLYBL	2.42949	2.51389	2.27982	2.24014	2.31279	2.34578
1738	2.37297	-0.258286	H0YIC4	Citrate synthase (Fragment) OS=Homo sapiens OX=9606 GN=CS PE=1 SV=1	CS	-0.652885	-0.58452	-0.702753	-0.928433	-0.936837	-0.849746	+
1739	1.47334	-0.166765	A0A024RB75	Citrate synthase OS=Homo sapiens OX=9606 GN=CS PE=3 SV=1	CS	4.74124	4.88182	4.74496	4.58268	4.61697	4.66808	+
1740	0.920743	-0.0917233	O14578	Citron Rho-interacting kinase OS=Homo sapiens OX=9606 GN=CIT PE=1 SV=2	CIT	0.7524	0.708867	0.863723	0.695258	0.674024	0.680538
1741	0.164446	-0.0645367	O60271	C-Jun-amino-terminal kinase-interacting protein 4 OS=Homo sapiens OX=9606 GN=SPAG9 PE=1 SV=4	SPAG9	1.31913	1.67214	1.20343	1.24756	1.35942	1.39412
1742	1.39396	-0.287669	A0A024R6Y8	CKLF-like MARVEL transmembrane domain containing 3, isoform CRA_a OS=Homo sapiens OX=9606 GN=CMTM3 PE=4 SV=1	CMTM3	-0.671442	-0.9033	-0.584396	-0.998183	-1.03538	-0.988586	+
1743	0.883696	-0.0912634	Q8IZR5	CKLF-like MARVEL transmembrane domain-containing protein 4 OS=Homo sapiens OX=9606 GN=CMTM4 PE=1 SV=1	CMTM4	-3.13154	-3.20357	-3.26624	-3.34716	-3.27376	-3.25421
1744	0.00505987	0.000916799	P53675	Clathrin heavy chain 2 OS=Homo sapiens OX=9606 GN=CLTCL1 PE=1 SV=2	CLTCL1	-3.05048	-2.98861	-2.96561	-3.04466	-3.06345	-2.89385
1745	2.48928	0.310964	A0A087WVQ6	Clathrin heavy chain OS=Homo sapiens OX=9606 GN=CLTC PE=1 SV=1	CLTC	6.65464	6.79233	6.66745	6.99636	6.99032	7.06063	+
1746	1.9986	0.397686	A0A0S2Z4Y4	Clathrin interactor 1 isoform 1 (Fragment) OS=Homo sapiens OX=9606 GN=CLINT1 PE=2 SV=1	CLINT1	2.60822	2.54108	2.32321	2.88325	2.87692	2.90539	+
1747	1.38246	0.21775	P09496	Clathrin light chain A OS=Homo sapiens OX=9606 GN=CLTA PE=1 SV=1	CLTA	3.14995	3.14953	2.96151	3.23637	3.36878	3.30909	+
1748	1.218	0.23479	A0A024R7S3	Clathrin light chain OS=Homo sapiens OX=9606 GN=CLTB PE=3 SV=1	CLTB	2.97327	3.06171	2.7794	3.11038	3.23292	3.17545	+
1749	0.482303	-0.0409566	A0A0R4J2F2	Claudin domain-containing protein 1 OS=Homo sapiens OX=9606 GN=CLDND1 PE=1 SV=1	CLDND1	-0.893296	-0.861611	-0.965476	-0.988574	-0.929251	-0.925428
1750	0.985441	-0.113194	Q75L79	Claudin OS=Homo sapiens OX=9606 GN=CLDN3 PE=2 SV=1	CLDN3	-3.34724	-3.4824	-3.40541	-3.49549	-3.59834	-3.48079
1751	1.80915	-0.335745	O95832	Claudin-1 OS=Homo sapiens OX=9606 GN=CLDN1 PE=1 SV=1	CLDN1	-0.68843	-0.93034	-0.821703	-1.13485	-1.23269	-1.08017	+
1752	1.69045	-0.167477	P78369	Claudin-10 OS=Homo sapiens OX=9606 GN=CLDN10 PE=1 SV=2	CLDN10	-3.17125	-3.29347	-3.15665	-3.3964	-3.35567	-3.37173	+
1753	0.343769	-0.104632	O75508	Claudin-11 OS=Homo sapiens OX=9606 GN=CLDN11 PE=1 SV=2	CLDN11	-2.12239	-2.26274	-1.83556	-2.19443	-2.1774	-2.16276
1754	2.3751	-0.376747	P57739	Claudin-2 OS=Homo sapiens OX=9606 GN=CLDN2 PE=1 SV=1	CLDN2	-0.857052	-0.901689	-1.0627	-1.29233	-1.31528	-1.34407	+
1755	2.6842	0.430429	Q549M8	CLE7 OS=Homo sapiens OX=9606 GN=C14orf166 PE=2 SV=1	C14orf166	2.04399	2.00522	1.90669	2.47179	2.44796	2.32744	+
1756	2.5916	0.597912	A4UCU1	Cleavage and polyadenylation specific factor 3 (Fragment) OS=Homo sapiens OX=9606 PE=2 SV=1	-	-3.04567	-2.766	-2.85466	-2.25147	-2.35743	-2.2637	+
1757	2.89233	0.572045	Q53F02	Cleavage and polyadenylation specific factor 3, 73kDa variant (Fragment) OS=Homo sapiens OX=9606 PE=2 SV=1	-	1.04352	1.11178	1.10555	1.78912	1.62485	1.56303	+
1758	3.10165	0.647214	Q10570	Cleavage and polyadenylation specificity factor subunit 1 OS=Homo sapiens OX=9606 GN=CPSF1 PE=1 SV=2	CPSF1	1.59092	1.68773	1.71308	2.42595	2.28466	2.22275	+
1759	2.31956	0.457039	A0A024R6H0	Cleavage and polyadenylation specificity factor subunit 2 OS=Homo sapiens OX=9606 GN=CPSF2 PE=3 SV=1	CPSF2	0.610076	0.76383	0.70772	1.28265	1.1066	1.06349	+
1760	2.48319	0.580954	O95639	Cleavage and polyadenylation specificity factor subunit 4 OS=Homo sapiens OX=9606 GN=CPSF4 PE=1 SV=1	CPSF4	0.275589	0.364463	0.579493	1.02745	0.976238	0.958716	+
1761	2.97425	0.551465	Q16630	Cleavage and polyadenylation specificity factor subunit 6 OS=Homo sapiens OX=9606 GN=CPSF6 PE=1 SV=2	CPSF6	2.46198	2.56358	2.35127	3.05365	2.98493	2.99264	+
1762	3.72371	0.481518	Q8N684	Cleavage and polyadenylation specificity factor subunit 7 OS=Homo sapiens OX=9606 GN=CPSF7 PE=1 SV=1	CPSF7	1.74062	1.79638	1.6856	2.24892	2.22865	2.18959	+
1763	2.16307	0.404147	Q05048	Cleavage stimulation factor subunit 1 OS=Homo sapiens OX=9606 GN=CSTF1 PE=1 SV=1	CSTF1	-0.455658	-0.467004	-0.520331	0.0519136	-0.0702454	-0.21222	+
1764	2.68253	0.343624	Q9H0L4	Cleavage stimulation factor subunit 2 tau variant OS=Homo sapiens OX=9606 GN=CSTF2T PE=1 SV=1	CSTF2T	-3.60781	-3.60915	-3.70766	-3.31524	-3.34858	-3.22992	+
1765	0.944676	0.268669	Q12996	Cleavage stimulation factor subunit 3 OS=Homo sapiens OX=9606 GN=CSTF3 PE=1 SV=1	CSTF3	0.838072	0.504896	0.514035	1.03056	0.858409	0.774045	+
1766	1.74322	-0.261298	O96005	Cleft lip and palate transmembrane protein 1 OS=Homo sapiens OX=9606 GN=CLPTM1 PE=1 SV=1	CLPTM1	2.53224	2.45293	2.65771	2.25687	2.2521	2.35001	+
1767	1.79901	-0.23705	Q96KA5	Cleft lip and palate transmembrane protein 1-like protein OS=Homo sapiens OX=9606 GN=CLPTM1L PE=1 SV=1	CLPTM1L	2.16418	2.11779	2.27757	1.89412	1.9399	2.01437	+
1768	2.58383	0.316537	Q7Z460	CLIP-associating protein 1 OS=Homo sapiens OX=9606 GN=CLASP1 PE=1 SV=1	CLASP1	1.13281	1.20826	1.13888	1.54076	1.48775	1.40106	+
1769	0.660924	0.0979324	E7EW49	CLIP-associating protein 2 OS=Homo sapiens OX=9606 GN=CLASP2 PE=1 SV=1	CLASP2	-0.0887974	-0.132863	-0.0547848	0.117137	0.00190782	-0.101693
1770	0.296621	-0.0537185	A0A0A0MQS2	CLK4-associating serine/arginine-rich protein OS=Homo sapiens OX=9606 GN=CLASRP PE=1 SV=1	CLASRP	-0.935888	-0.936715	-1.14856	-1.06731	-1.02382	-1.09119
1771	3.13717	-0.260031	A0A024R5X7	ClpX caseinolytic peptidase X homolog (E. coli), isoform CRA_a OS=Homo sapiens OX=9606 GN=CLPX PE=4 SV=1	CLPX	3.64894	3.62114	3.66702	3.34465	3.38325	3.4291	+
1772	0.841687	0.0600957	O75153	Clustered mitochondria protein homolog OS=Homo sapiens OX=9606 GN=CLUH PE=1 SV=2	CLUH	0.552158	0.479	0.564707	0.56014	0.588293	0.62772
1773	0.738261	-0.0911801	P10909	Clusterin OS=Homo sapiens OX=9606 GN=CLU PE=1 SV=1	CLU	0.203582	0.28674	0.0936619	0.11478	0.109986	0.0856776
1774	0.247739	0.0633289	Q8IY22	C-Maf-inducing protein OS=Homo sapiens OX=9606 GN=CMIP PE=1 SV=3	CMIP	-3.64159	-3.92126	-3.63841	-3.61223	-3.65718	-3.74186
1775	1.84338	-0.305657	Q11201	CMP-N-acetylneuraminate-beta-galactosamide-alpha-2,3-sialyltransferase 1 OS=Homo sapiens OX=9606 GN=ST3GAL1 PE=2 SV=1	ST3GAL1	-0.938232	-1.18068	-1.12377	-1.3741	-1.381	-1.40456	+
1776	2.51428	-0.349571	P78382	CMP-sialic acid transporter OS=Homo sapiens OX=9606 GN=SLC35A1 PE=2 SV=1	SLC35A1	-0.18397	-0.340083	-0.352458	-0.646862	-0.649681	-0.628681	+
1777	0.0153823	-0.00487518	A0A0U1RR27	C-myc promoter-binding protein OS=Homo sapiens OX=9606 GN=DENND4A PE=1 SV=1	DENND4A	-3.94404	-3.69424	-3.88403	-3.90229	-3.70036	-3.93428
1778	2.88597	0.362803	Q14019	Coactosin-like protein OS=Homo sapiens OX=9606 GN=COTL1 PE=1 SV=3	COTL1	1.98816	2.03146	1.91682	2.38541	2.35608	2.28336	+
1779	0.66119	0.08828	P53621	Coatomer subunit alpha OS=Homo sapiens OX=9606 GN=COPA PE=1 SV=2	COPA	4.1051	3.94867	3.94895	4.03838	4.08466	4.14452
1780	1.53567	0.0917734	P53618	Coatomer subunit beta OS=Homo sapiens OX=9606 GN=COPB1 PE=1 SV=3	COPB1	2.59788	2.50791	2.53482	2.62471	2.64684	2.64438
1781	0.569265	0.0798801	P35606	Coatomer subunit beta' OS=Homo sapiens OX=9606 GN=COPB2 PE=1 SV=2	COPB2	3.4601	3.30031	3.26978	3.38628	3.42759	3.45597
1782	0.268776	0.0319194	O14579	Coatomer subunit epsilon OS=Homo sapiens OX=9606 GN=COPE PE=1 SV=3	COPE	0.544043	0.515662	0.417625	0.470272	0.564805	0.538012
1783	4.14811	0.13974	Q9Y678	Coatomer subunit gamma-1 OS=Homo sapiens OX=9606 GN=COPG1 PE=1 SV=1	COPG1	1.78263	1.79335	1.77847	1.93802	1.92083	1.91481	+
1784	0.974693	0.0863291	Q9UBF2	Coatomer subunit gamma-2 OS=Homo sapiens OX=9606 GN=COPG2 PE=1 SV=1	COPG2	0.980331	1.05102	0.922628	1.03391	1.09036	1.08869
1785	0.686214	0.0835823	F8VVA7	Coatomer subunit zeta-1 OS=Homo sapiens OX=9606 GN=COPZ1 PE=1 SV=1	COPZ1	-0.329221	-0.169474	-0.309239	-0.232355	-0.164875	-0.159957
1786	1.14196	0.332668	Q8IWY9	Codanin-1 OS=Homo sapiens OX=9606 GN=CDAN1 PE=1 SV=4	CDAN1	-6.0829	-5.8272	-6.18661	-5.83579	-5.54107	-5.72185	+
1787	0.869179	-0.293208	Q96MF6	Coenzyme Q-binding protein COQ10 homolog A, mitochondrial OS=Homo sapiens OX=9606 GN=COQ10A PE=2 SV=2	COQ10A	-3.12984	-2.77923	-3.30649	-3.39975	-3.37921	-3.31622	+
1788	2.51577	-0.634641	Q9H8M1	Coenzyme Q-binding protein COQ10 homolog B, mitochondrial OS=Homo sapiens OX=9606 GN=COQ10B PE=2 SV=1	COQ10B	-0.327229	-0.338039	-0.614622	-1.05876	-1.11638	-1.00867	+
1789	0.526999	0.107269	Q549N0	Cofilin 2 (Muscle), isoform CRA_a OS=Homo sapiens OX=9606 GN=CFL2 PE=2 SV=1	CFL2	1.04072	0.937249	0.833512	1.14267	1.07337	0.917244
1790	3.06609	0.628519	E9PK25	Cofilin-1 OS=Homo sapiens OX=9606 GN=CFL1 PE=1 SV=1	CFL1	3.31256	3.45493	3.3129	4.07657	3.9919	3.89748	+
1791	0.610037	0.0831355	Q6P1N0	Coiled-coil and C2 domain-containing protein 1A OS=Homo sapiens OX=9606 GN=CC2D1A PE=1 SV=1	CC2D1A	-0.075695	0.0782566	-0.0786223	0.056626	0.114544	0.00217515
1792	1.67418	0.104351	Q5T0F9	Coiled-coil and C2 domain-containing protein 1B OS=Homo sapiens OX=9606 GN=CC2D1B PE=1 SV=1	CC2D1B	0.988245	1.02894	0.951853	1.12147	1.09924	1.06138
1793	3.60705	-0.163315	Q9P2K1	Coiled-coil and C2 domain-containing protein 2A OS=Homo sapiens OX=9606 GN=CC2D2A PE=1 SV=3	CC2D2A	-0.95914	-0.939191	-0.938625	-1.09126	-1.10545	-1.13019	+
1794	1.75728	-0.0893664	J3KR35	Coiled-coil domain containing 12, isoform CRA_a OS=Homo sapiens OX=9606 GN=CCDC12 PE=1 SV=1	CCDC12	0.909195	0.901303	0.954106	0.858257	0.834952	0.803295
1795	0.958712	0.151991	Q96A19	Coiled-coil domain-containing protein 102A OS=Homo sapiens OX=9606 GN=CCDC102A PE=1 SV=2	CCDC102A	-0.871094	-0.811042	-1.03089	-0.819837	-0.732749	-0.704464
1796	1.21754	-0.0632759	Q96NT0	Coiled-coil domain-containing protein 115 OS=Homo sapiens OX=9606 GN=CCDC115 PE=1 SV=1	CCDC115	-1.41562	-1.37167	-1.41158	-1.47885	-1.48667	-1.42318
1797	2.84335	0.623913	Q96CT7	Coiled-coil domain-containing protein 124 OS=Homo sapiens OX=9606 GN=CCDC124 PE=1 SV=1	CCDC124	0.576898	0.599645	0.657777	1.27321	1.34377	1.08907	+
1798	1.77785	-0.221593	Q96BQ5	Coiled-coil domain-containing protein 127 OS=Homo sapiens OX=9606 GN=CCDC127 PE=1 SV=1	CCDC127	2.43463	2.45071	2.32485	2.10665	2.19779	2.24097	+
1799	2.00899	-0.233893	P13994	Coiled-coil domain-containing protein 130 OS=Homo sapiens OX=9606 GN=CCDC130 PE=1 SV=2	CCDC130	-3.38339	-3.36588	-3.26624	-3.50266	-3.61041	-3.60412	+
1800	0.704074	-0.0920898	Q9H6E4	Coiled-coil domain-containing protein 134 OS=Homo sapiens OX=9606 GN=CCDC134 PE=1 SV=1	CCDC134	0.514114	0.500256	0.676778	0.493813	0.486595	0.434471
1801	1.84597	-0.427847	Q9P0B6	Coiled-coil domain-containing protein 167 OS=Homo sapiens OX=9606 GN=CCDC167 PE=1 SV=2	CCDC167	-1.26257	-1.48975	-1.1529	-1.78562	-1.70461	-1.69854	+
1802	1.58544	0.248708	O60826	Coiled-coil domain-containing protein 22 OS=Homo sapiens OX=9606 GN=CCDC22 PE=1 SV=1	CCDC22	0.0360635	0.188927	-0.0555729	0.324545	0.290818	0.300178	+
1803	0.565532	0.155836	Q86WR0	Coiled-coil domain-containing protein 25 OS=Homo sapiens OX=9606 GN=CCDC25 PE=1 SV=2	CCDC25	-4.72815	-4.39711	-4.69839	-4.3437	-4.4552	-4.55726
1804	0.287113	-0.0634917	Q8IWP9	Coiled-coil domain-containing protein 28A OS=Homo sapiens OX=9606 GN=CCDC28A PE=1 SV=1	CCDC28A	-2.61055	-2.33799	-2.53739	-2.62846	-2.54334	-2.5046
1805	1.28885	-0.132305	Q96A33	Coiled-coil domain-containing protein 47 OS=Homo sapiens OX=9606 GN=CCDC47 PE=1 SV=1	CCDC47	3.89912	3.87539	3.99136	3.75017	3.76438	3.8544
1806	0.264869	0.0589822	Q8IVM0	Coiled-coil domain-containing protein 50 OS=Homo sapiens OX=9606 GN=CCDC50 PE=1 SV=1	CCDC50	0.495834	0.498928	0.304899	0.612862	0.410646	0.453099
1807	2.27548	-0.241899	Q96ER9	Coiled-coil domain-containing protein 51 OS=Homo sapiens OX=9606 GN=CCDC51 PE=1 SV=2	CCDC51	2.74737	2.76525	2.76539	2.44295	2.51572	2.59366	+
1808	0.789825	0.103582	Q4VC31	Coiled-coil domain-containing protein 58 OS=Homo sapiens OX=9606 GN=CCDC58 PE=1 SV=1	CCDC58	1.68004	1.80421	1.61062	1.80795	1.83554	1.76213
1809	3.18394	-0.780184	Q9Y6R9	Coiled-coil domain-containing protein 61 OS=Homo sapiens OX=9606 GN=CCDC61 PE=1 SV=3	CCDC61	-1.44294	-1.25634	-1.47832	-2.11975	-2.14061	-2.25779	+
1810	0.351261	-0.128297	Q9H6F5	Coiled-coil domain-containing protein 86 OS=Homo sapiens OX=9606 GN=CCDC86 PE=1 SV=1	CCDC86	1.11904	0.87712	1.39385	0.97426	1.05607	0.974781
1811	1.64391	0.261399	A0A2R8Y4Z8	Coiled-coil domain-containing protein 9 OS=Homo sapiens OX=9606 GN=CCDC9 PE=1 SV=1	CCDC9	1.55477	1.56489	1.34372	1.74725	1.76424	1.73608	+
1812	0.864674	0.127263	Q567U6	Coiled-coil domain-containing protein 93 OS=Homo sapiens OX=9606 GN=CCDC93 PE=1 SV=2	CCDC93	0.72229	0.63441	0.490213	0.763892	0.732665	0.732146
1813	1.11476	0.113577	Q6ZUT6	Coiled-coil domain-containing protein 9B OS=Homo sapiens OX=9606 GN=CCDC9B PE=1 SV=1	CCDC9B	1.30977	1.22287	1.15295	1.35276	1.31169	1.36187
1814	1.56835	-0.261463	A0A024R2F8	Coiled-coil-helix-coiled-coil-helix domain containing 4, isoform CRA_b OS=Homo sapiens OX=9606 GN=CHCHD4 PE=4 SV=1	CHCHD4	0.901937	0.9353	0.699736	0.549013	0.580415	0.623156	+
1815	0.498415	-0.0847237	A0A024R5J6	Coiled-coil-helix-coiled-coil-helix domain containing 8, isoform CRA_a OS=Homo sapiens OX=9606 GN=CHCHD8 PE=4 SV=1	CHCHD8	-0.46751	-0.597825	-0.601732	-0.613126	-0.553385	-0.754727
1816	3.39784	-0.362461	Q96BP2	Coiled-coil-helix-coiled-coil-helix domain-containing protein 1 OS=Homo sapiens OX=9606 GN=CHCHD1 PE=1 SV=1	CHCHD1	0.515841	0.520397	0.549038	0.113993	0.160985	0.222913	+
1817	0.941623	0.194245	Q9Y6H1	Coiled-coil-helix-coiled-coil-helix domain-containing protein 2 OS=Homo sapiens OX=9606 GN=CHCHD2 PE=1 SV=1	CHCHD2	0.74151	0.463262	0.755153	0.871195	0.816346	0.85512	+
1818	2.28437	-0.117655	Q9BSY4	Coiled-coil-helix-coiled-coil-helix domain-containing protein 5 OS=Homo sapiens OX=9606 GN=CHCHD5 PE=1 SV=1	CHCHD5	-0.400063	-0.391583	-0.440926	-0.556855	-0.506908	-0.521774	+
1819	0.553719	0.164093	J3KPV1	Coiled-coil-helix-coiled-coil-helix domain-containing protein 7 OS=Homo sapiens OX=9606 GN=CHCHD7 PE=1 SV=1	CHCHD7	-3.64526	-3.96591	-3.94629	-3.54031	-3.70812	-3.81674
1820	2.01998	-0.215433	P38432	Coilin OS=Homo sapiens OX=9606 GN=COIL PE=1 SV=1	COIL	1.22351	1.13787	1.28852	1.00925	0.971907	1.02246	+
1821	0.768734	0.0407349	A0A024R0E2	Cold shock domain containing E1, RNA-binding, isoform CRA_a OS=Homo sapiens OX=9606 GN=CSDE1 PE=4 SV=1	CSDE1	2.36487	2.32063	2.37165	2.38325	2.42879	2.36732
1822	1.03976	-0.210416	A0A024RAV4	Cold shock domain protein A, isoform CRA_b OS=Homo sapiens OX=9606 GN=CSDA PE=4 SV=1	CSDA	-2.016	-2.22805	-1.95709	-2.32189	-2.18235	-2.32815	+
1823	4.45148	0.446606	Q14011	Cold-inducible RNA-binding protein OS=Homo sapiens OX=9606 GN=CIRBP PE=1 SV=1	CIRBP	0.963439	0.995022	1.00481	1.43796	1.46399	1.40114	+
1824	0.413729	-0.0607795	P02452	Collagen alpha-1(I) chain OS=Homo sapiens OX=9606 GN=COL1A1 PE=1 SV=5	COL1A1	2.58801	2.47224	2.67683	2.51443	2.4859	2.55442
1825	0.396058	0.283707	P02458	Collagen alpha-1(II) chain OS=Homo sapiens OX=9606 GN=COL2A1 PE=1 SV=3	COL2A1	-6.07605	-6.72816	-6.43682	-5.69119	-6.19497	-6.50374
1826	2.19163	-0.344069	P02462	Collagen alpha-1(IV) chain OS=Homo sapiens OX=9606 GN=COL4A1 PE=1 SV=4	COL4A1	3.34315	3.18326	3.38501	3.00736	2.93752	2.93434	+
1827	0.161324	-0.0219465	P12109	Collagen alpha-1(VI) chain OS=Homo sapiens OX=9606 GN=COL6A1 PE=1 SV=3	COL6A1	2.12911	2.17737	2.28503	2.21396	2.17426	2.13747
1828	0.840943	0.0587707	Q02388	Collagen alpha-1(VII) chain OS=Homo sapiens OX=9606 GN=COL7A1 PE=1 SV=2	COL7A1	2.03934	2.06528	2.10819	2.16719	2.08108	2.14085
1829	1.45039	0.245993	P27658	Collagen alpha-1(VIII) chain OS=Homo sapiens OX=9606 GN=COL8A1 PE=1 SV=2	COL8A1	0.743902	1.01047	0.877694	1.12428	1.0936	1.15216	+
1830	0.13474	-0.0491122	Q03692	Collagen alpha-1(X) chain OS=Homo sapiens OX=9606 GN=COL10A1 PE=1 SV=2	COL10A1	-4.39432	-4.07577	-4.52828	-4.39186	-4.36869	-4.38516
1831	2.71727	-0.296491	Q99715	Collagen alpha-1(XII) chain OS=Homo sapiens OX=9606 GN=COL12A1 PE=1 SV=2	COL12A1	0.6155	0.557429	0.696845	0.3365	0.315874	0.327927	+
1832	1.57378	-0.0663172	Q05707	Collagen alpha-1(XIV) chain OS=Homo sapiens OX=9606 GN=COL14A1 PE=1 SV=3	COL14A1	-3.30619	-3.26013	-3.31187	-3.3623	-3.37509	-3.33975
1833	2.33034	-0.50718	P05997	Collagen alpha-2(V) chain OS=Homo sapiens OX=9606 GN=COL5A2 PE=1 SV=3	COL5A2	-2.56079	-2.7896	-2.56025	-3.05691	-3.21088	-3.16439	+
1834	1.23543	-0.174275	P12110	Collagen alpha-2(VI) chain OS=Homo sapiens OX=9606 GN=COL6A2 PE=1 SV=4	COL6A2	1.14105	1.05032	1.20767	1.03354	0.97361	0.869063	+
1835	1.49616	-0.255254	P53420	Collagen alpha-4(IV) chain OS=Homo sapiens OX=9606 GN=COL4A4 PE=1 SV=3	COL4A4	-1.65902	-1.50892	-1.76565	-1.95029	-1.88718	-1.86188	+
1836	1.75786	0.252868	Q96CG8	Collagen triple helix repeat-containing protein 1 OS=Homo sapiens OX=9606 GN=CTHRC1 PE=1 SV=1	CTHRC1	0.466702	0.457494	0.572694	0.855715	0.719528	0.68025	+
1837	0.458581	-0.247395	A0A0S2Z3H5	Collagen type I alpha 2 isoform 1 (Fragment) OS=Homo sapiens OX=9606 GN=COL1A2 PE=2 SV=1	COL1A2	-0.851779	-0.34022	-0.869835	-1.24178	-0.819486	-0.742754
1838	2.14963	0.181311	Q9Y5P4	Collagen type IV alpha-3-binding protein OS=Homo sapiens OX=9606 GN=COL4A3BP PE=1 SV=1	COL4A3BP	-0.834065	-0.893264	-0.806073	-0.613608	-0.687895	-0.687968	+
1839	0.675649	-0.0501343	D3DTX7	Collagen, type I, alpha 1, isoform CRA_a OS=Homo sapiens OX=9606 GN=COL1A1 PE=4 SV=1	COL1A1	-2.64814	-2.66296	-2.63581	-2.69863	-2.7561	-2.64258
1840	2.24504	-0.229411	A0A024RDW8	Collagen, type IV, alpha 2, isoform CRA_a OS=Homo sapiens OX=9606 GN=COL4A2 PE=4 SV=1	COL4A2	3.94841	3.87687	4.01365	3.73394	3.6857	3.73106	+
1841	0.153244	0.0107252	A0A024R8E5	Collagen, type V, alpha 1, isoform CRA_a OS=Homo sapiens OX=9606 GN=COL5A1 PE=4 SV=1	COL5A1	0.757087	0.765542	0.804538	0.763009	0.766572	0.829762
1842	3.04878	-0.206332	D3DSM5	Collagen, type XVIII, alpha 1, isoform CRA_b OS=Homo sapiens OX=9606 GN=COL18A1 PE=4 SV=1	COL18A1	2.95224	2.97234	2.95886	2.73336	2.73128	2.79981	+
1843	0.240875	-0.0576405	Q5KU26	Collectin-12 OS=Homo sapiens OX=9606 GN=COLEC12 PE=1 SV=3	COLEC12	2.02202	2.01264	1.75952	1.82401	1.84689	1.95035
1844	0.288911	0.0600098	Q86X83	COMM domain-containing protein 2 OS=Homo sapiens OX=9606 GN=COMMD2 PE=1 SV=2	COMMD2	-1.42704	-1.20704	-1.42783	-1.21594	-1.31355	-1.35239
1845	1.19815	0.126304	Q9UBI1	COMM domain-containing protein 3 OS=Homo sapiens OX=9606 GN=COMMD3 PE=1 SV=1	COMMD3	-1.86954	-1.75335	-1.90659	-1.75016	-1.71207	-1.68834
1846	1.20866	0.175203	Q9H0A8	COMM domain-containing protein 4 OS=Homo sapiens OX=9606 GN=COMMD4 PE=1 SV=1	COMMD4	-1.51163	-1.69016	-1.53534	-1.33833	-1.40053	-1.47267	+
1847	0.908464	0.166234	B0QZ40	COMM domain-containing protein 6 OS=Homo sapiens OX=9606 GN=COMMD6 PE=1 SV=1	COMMD6	-3.23116	-3.22955	-3.33579	-2.97658	-3.07761	-3.2436
1848	0.542512	0.108419	Q9NX08	COMM domain-containing protein 8 OS=Homo sapiens OX=9606 GN=COMMD8 PE=1 SV=1	COMMD8	-0.999077	-0.771347	-1.05074	-0.8426	-0.861277	-0.792032
1849	1.30069	0.239825	Q9P000	COMM domain-containing protein 9 OS=Homo sapiens OX=9606 GN=COMMD9 PE=1 SV=2	COMMD9	-4.53179	-4.68691	-4.65943	-4.28051	-4.35442	-4.52372	+
1850	0.186794	0.0612744	B4DPQ0	Complement C1r subcomponent OS=Homo sapiens OX=9606 GN=C1R PE=1 SV=1	C1R	-1.57531	-1.54805	-1.93618	-1.61035	-1.63358	-1.63179
1851	0.510183	0.114466	Q9NZP8	Complement C1r subcomponent-like protein OS=Homo sapiens OX=9606 GN=C1RL PE=1 SV=2	C1RL	0.290743	0.319318	0.0365146	0.394201	0.338518	0.257254
1852	0.0708524	-0.0201735	P01024	Complement C3 OS=Homo sapiens OX=9606 GN=C3 PE=1 SV=2	C3	4.22704	4.23271	3.94384	4.15949	4.06033	4.12325
1853	0.219973	0.0433924	A0A0G2JPR0	Complement C4-A OS=Homo sapiens OX=9606 GN=C4A PE=1 SV=1	C4A	0.785255	0.941247	0.691904	0.870023	0.878582	0.799979
1854	0.819907	-0.0914542	Q07021	Complement component 1 Q subcomponent-binding protein, mitochondrial OS=Homo sapiens OX=9606 GN=C1QBP PE=1 SV=1	C1QBP	5.09524	5.22098	5.15357	5.00651	5.05614	5.13278
1855	3.37303	-0.488638	H7BY55	Complement decay-accelerating factor OS=Homo sapiens OX=9606 GN=CD55 PE=1 SV=2	CD55	-0.537248	-0.58646	-0.498265	-1.04505	-1.08508	-0.957761	+
1856	2.81475	-0.327307	Q9NPL8	Complex I assembly factor TIMMDC1, mitochondrial OS=Homo sapiens OX=9606 GN=TIMMDC1 PE=1 SV=2	TIMMDC1	2.39796	2.32857	2.41897	1.99541	2.06033	2.10784	+
1857	2.65846	-0.305259	Q9Y375	Complex I intermediate-associated protein 30, mitochondrial OS=Homo sapiens OX=9606 GN=NDUFAF1 PE=1 SV=2	NDUFAF1	1.77882	1.78614	1.80927	1.4486	1.43859	1.57126	+
1858	4.03241	-0.489445	Q5U5X0	Complex III assembly factor LYRM7 OS=Homo sapiens OX=9606 GN=LYRM7 PE=1 SV=1	LYRM7	-0.343133	-0.279594	-0.262851	-0.814663	-0.789475	-0.749774	+
1859	0.580542	-0.131263	B1ALW7	Component of oligomeric golgi complex 2, isoform CRA_a OS=Homo sapiens OX=9606 GN=COG2 PE=2 SV=1	COG2	-3.65386	-3.86225	-3.55436	-3.90864	-3.78668	-3.76892
1860	0.699277	-0.0696547	A0A024QZ89	Component of oligomeric golgi complex 4, isoform CRA_d OS=Homo sapiens OX=9606 GN=COG4 PE=4 SV=1	COG4	-1.2327	-1.14286	-1.14616	-1.30941	-1.19219	-1.2291
1861	0.0553929	-0.0182822	B3KMS0	Condensin complex subunit 1 OS=Homo sapiens OX=9606 PE=2 SV=1	-	-1.37154	-1.32859	-1.0137	-1.28207	-1.25883	-1.22777
1862	0.188668	-0.0374332	A8K4T8	Condensin complex subunit 2 OS=Homo sapiens OX=9606 PE=2 SV=1	-	-1.31224	-1.40692	-1.15797	-1.34312	-1.28642	-1.3599
1863	1.15252	-0.116998	Q9BPX3	Condensin complex subunit 3 OS=Homo sapiens OX=9606 GN=NCAPG PE=1 SV=1	NCAPG	-0.0754987	-0.0677247	0.070995	-0.148643	-0.137512	-0.137069
1864	0.34451	-0.0320175	Q6P9H4	Connector enhancer of kinase suppressor of ras 3 OS=Homo sapiens OX=9606 GN=CNKSR3 PE=1 SV=1	CNKSR3	-2.16945	-2.17122	-2.19718	-2.1786	-2.28599	-2.16931
1865	0.251583	0.0619828	Q8WTW3	Conserved oligomeric Golgi complex subunit 1 OS=Homo sapiens OX=9606 GN=COG1 PE=1 SV=1	COG1	-3.59949	-3.6026	-3.3336	-3.46597	-3.37406	-3.50971
1866	0.917486	-0.0983601	Q96JB2	Conserved oligomeric Golgi complex subunit 3 OS=Homo sapiens OX=9606 GN=COG3 PE=1 SV=3	COG3	-2.95041	-2.93747	-3.06295	-3.04903	-3.05435	-3.14253
1867	0.525201	-0.0279329	B4DYU2	Conserved oligomeric Golgi complex subunit 8 OS=Homo sapiens OX=9606 PE=2 SV=1	-	-2.79323	-2.7558	-2.72701	-2.7602	-2.8038	-2.79582
1868	2.10973	0.16708	Q9NZB2	Constitutive coactivator of PPAR-gamma-like protein 1 OS=Homo sapiens OX=9606 GN=FAM120A PE=1 SV=2	FAM120A	2.99165	3.0245	2.91628	3.12397	3.15003	3.15966	+
1869	0.303753	-0.040933	Q9NX05	Constitutive coactivator of PPAR-gamma-like protein 2 OS=Homo sapiens OX=9606 GN=FAM120C PE=1 SV=3	FAM120C	-0.224235	-0.215895	-0.351628	-0.32715	-0.240213	-0.347193
1870	1.42897	0.210381	P78357	Contactin-associated protein 1 OS=Homo sapiens OX=9606 GN=CNTNAP1 PE=1 SV=1	CNTNAP1	1.94728	1.91264	2.07448	2.15032	2.13198	2.28323	+
1871	1.24216	-0.153929	Q9BZ76	Contactin-associated protein-like 3 OS=Homo sapiens OX=9606 GN=CNTNAP3 PE=2 SV=3	CNTNAP3	-1.93922	-1.85792	-2.02215	-2.06541	-2.16088	-2.05478	+
1872	2.39913	0.225154	Q59EL2	COP9 constitutive photomorphogenic homolog subunit 2 variant (Fragment) OS=Homo sapiens OX=9606 PE=2 SV=1	-	0.0327322	0.105945	0.0421457	0.330153	0.297716	0.228414	+
1873	3.02074	0.270134	A0A024R7W9	COP9 constitutive photomorphogenic homolog subunit 5 (Arabidopsis), isoform CRA_a OS=Homo sapiens OX=9606 GN=COPS5 PE=2 SV=1	COPS5	-0.417063	-0.430832	-0.445052	-0.11041	-0.158208	-0.213929	+
1874	0.948083	0.174375	A0A024R471	COP9 constitutive photomorphogenic homolog subunit 7B (Arabidopsis), isoform CRA_b OS=Homo sapiens OX=9606 GN=COPS7B PE=4 SV=1	COPS7B	-1.96697	-2.02479	-2.09723	-1.80093	-1.757	-2.00794
1875	1.3137	0.156014	A0A024R4D1	COP9 constitutive photomorphogenic homolog subunit 8 (Arabidopsis), isoform CRA_a OS=Homo sapiens OX=9606 GN=COPS8 PE=4 SV=1	COPS8	-1.86154	-1.78378	-1.94326	-1.64512	-1.72974	-1.74568	+
1876	2.98774	0.182997	Q13098	COP9 signalosome complex subunit 1 OS=Homo sapiens OX=9606 GN=GPS1 PE=1 SV=4	GPS1	-0.156815	-0.156326	-0.149707	0.0712817	0.00811571	0.00674463	+
1877	3.05804	0.339498	Q9UNS2	COP9 signalosome complex subunit 3 OS=Homo sapiens OX=9606 GN=COPS3 PE=1 SV=3	COPS3	0.0313796	-0.019964	0.0181093	0.38402	0.384323	0.279677	+
1878	3.28608	0.206039	Q7L5N1	COP9 signalosome complex subunit 6 OS=Homo sapiens OX=9606 GN=COPS6 PE=1 SV=1	COPS6	-0.712838	-0.658076	-0.683819	-0.454107	-0.488114	-0.494396	+
1879	2.8934	0.469924	Q9UBW8	COP9 signalosome complex subunit 7a OS=Homo sapiens OX=9606 GN=COPS7A PE=1 SV=1	COPS7A	-1.72042	-1.76428	-1.79283	-1.23806	-1.23199	-1.39771	+
1880	2.33423	-0.449657	A0A024R994	Copine III, isoform CRA_a OS=Homo sapiens OX=9606 GN=CPNE3 PE=4 SV=1	CPNE3	1.31574	1.44056	1.20357	0.94778	0.829782	0.833337	+
1881	1.49701	0.202423	B0QZ18	Copine-1 OS=Homo sapiens OX=9606 GN=CPNE1 PE=1 SV=1	CPNE1	-0.930673	-0.862198	-1.03355	-0.687812	-0.717805	-0.813531	+
1882	0.537751	0.128026	Q9UBL6	Copine-7 OS=Homo sapiens OX=9606 GN=CPNE7 PE=1 SV=1	CPNE7	-0.558058	-0.501357	-0.652465	-0.522134	-0.552947	-0.252722
1883	3.57936	-0.280062	Q86YQ8	Copine-8 OS=Homo sapiens OX=9606 GN=CPNE8 PE=1 SV=2	CPNE8	1.63669	1.61748	1.58573	1.33497	1.30188	1.36286	+
1884	0.760071	0.152159	O14618	Copper chaperone for superoxide dismutase OS=Homo sapiens OX=9606 GN=CCS PE=1 SV=1	CCS	-0.895395	-0.886479	-1.14664	-0.893326	-0.785703	-0.793011
1885	0.76994	-0.091327	Q04656	Copper-transporting ATPase 1 OS=Homo sapiens OX=9606 GN=ATP7A PE=1 SV=4	ATP7A	0.357945	0.310738	0.361836	0.168622	0.240057	0.347859
1886	2.39085	-0.147607	P35670	Copper-transporting ATPase 2 OS=Homo sapiens OX=9606 GN=ATP7B PE=1 SV=4	ATP7B	-0.497714	-0.50548	-0.554314	-0.692718	-0.674198	-0.633414	+
1887	1.51279	0.12873	A0A0D9SG04	Cordon-bleu protein-like 1 OS=Homo sapiens OX=9606 GN=COBLL1 PE=1 SV=2	COBLL1	1.54302	1.5208	1.45704	1.65364	1.67577	1.57764
1888	0.191966	-0.0199493	O75367	Core histone macro-H2A.1 OS=Homo sapiens OX=9606 GN=H2AFY PE=1 SV=4	H2AFY	4.97079	5.00119	5.00361	4.92217	4.94612	5.04746
1889	0.929315	-0.0770325	Q9P0M6	Core histone macro-H2A.2 OS=Homo sapiens OX=9606 GN=H2AFY2 PE=1 SV=3	H2AFY2	3.92754	3.92227	3.83431	3.77864	3.81233	3.86205
1890	1.70917	0.212591	Q86X95	Corepressor interacting with RBPJ 1 OS=Homo sapiens OX=9606 GN=CIR1 PE=1 SV=1	CIR1	-1.74607	-1.85792	-1.90131	-1.64314	-1.55943	-1.66496	+
1891	0.116301	0.0343774	G3V4K0	Cornichon homolog (Drosophila), isoform CRA_c OS=Homo sapiens OX=9606 GN=CNIH1 PE=1 SV=1	CNIH1	-5.41662	-5.19568	-5.42821	-5.38955	-5.38802	-5.1598
1892	0.370006	-0.653455	P22528	Cornifin-B OS=Homo sapiens OX=9606 GN=SPRR1B PE=1 SV=2	SPRR1B	-2.3237	-2.21401	-0.0643855	-2.08449	-2.32823	-2.14975
1893	2.56717	0.229902	Q59EA2	Coronin (Fragment) OS=Homo sapiens OX=9606 PE=2 SV=1	-	4.23585	4.21847	4.19736	4.40673	4.51237	4.42228	+
1894	2.55739	0.249386	A0A024R5K1	Coronin OS=Homo sapiens OX=9606 GN=CORO1B PE=3 SV=1	CORO1B	1.61829	1.63375	1.53019	1.82864	1.88299	1.81876	+
1895	3.08513	-0.265907	A0A0A6YYL4	Coronin OS=Homo sapiens OX=9606 GN=CORO7-PAM16 PE=3 SV=1	CORO7-PAM16	2.05102	1.99594	2.04686	1.7186	1.79012	1.78738	+
1896	1.36232	-0.115728	Q9UQ03	Coronin-2B OS=Homo sapiens OX=9606 GN=CORO2B PE=1 SV=4	CORO2B	2.02632	2.01465	1.99791	1.82255	1.91619	1.95296
1897	1.41424	-0.130363	Q8WUF8	Cotranscriptional regulator FAM172A OS=Homo sapiens OX=9606 GN=FAM172A PE=2 SV=1	FAM172A	-2.4269	-2.4025	-2.50623	-2.54917	-2.54334	-2.63421
1898	2.2232	-0.12955	Q9NRP2	COX assembly mitochondrial protein 2 homolog OS=Homo sapiens OX=9606 GN=CMC2 PE=1 SV=1	CMC2	0.613178	0.549759	0.571259	0.417314	0.461984	0.466249	+
1899	2.32677	-0.337973	Q7Z7K0	COX assembly mitochondrial protein homolog OS=Homo sapiens OX=9606 GN=CMC1 PE=1 SV=1	CMC1	-0.219234	-0.32543	-0.407901	-0.699851	-0.620524	-0.646109	+
1900	3.2711	-0.267274	B7ZL88	COX18 protein OS=Homo sapiens OX=9606 GN=COX18 PE=1 SV=1	COX18	-0.288748	-0.303593	-0.220811	-0.545187	-0.545244	-0.52454	+
1901	2.84972	-0.243681	Q53Y03	COX4 neighbor, isoform CRA_a OS=Homo sapiens OX=9606 GN=COX4NB PE=1 SV=1	COX4NB	1.20577	1.14261	1.20265	0.903562	0.933351	0.983071	+
1902	1.40204	-0.2023	Q6FHJ9	COX5B protein (Fragment) OS=Homo sapiens OX=9606 GN=COX5B PE=2 SV=1	COX5B	-1.37571	-1.37949	-1.5388	-1.70522	-1.56529	-1.63039	+
1903	1.85393	-0.106605	P78310	Coxsackievirus and adenovirus receptor OS=Homo sapiens OX=9606 GN=CXADR PE=1 SV=1	CXADR	1.28063	1.23422	1.32115	1.16357	1.17287	1.17975
1904	3.72581	0.962303	A0A0S2Z471	Creatine kinase brain isoform 2 (Fragment) OS=Homo sapiens OX=9606 GN=CKB PE=2 SV=1	CKB	0.219292	0.404423	0.187296	1.28561	1.20473	1.20758	+
1905	1.24083	-0.174839	P12532	Creatine kinase U-type, mitochondrial OS=Homo sapiens OX=9606 GN=CKMT1A PE=1 SV=1	CKMT1A	-0.21739	-0.0490991	-0.134397	-0.371302	-0.332652	-0.221447	+
1906	1.82581	0.264765	P46109	Crk-like protein OS=Homo sapiens OX=9606 GN=CRKL PE=1 SV=1	CRKL	-2.20348	-2.01693	-2.15211	-1.90466	-1.87839	-1.79518	+
1907	1.53405	-0.0760646	Q9BZJ0	Crooked neck-like protein 1 OS=Homo sapiens OX=9606 GN=CRNKL1 PE=1 SV=4	CRNKL1	2.17779	2.20487	2.25035	2.13939	2.1182	2.14723
1908	2.26084	-0.181157	Q5T3F8	CSC1-like protein 2 OS=Homo sapiens OX=9606 GN=TMEM63B PE=1 SV=1	TMEM63B	1.74404	1.69265	1.7669	1.51939	1.53881	1.60191	+
1909	0.904697	0.0840463	Q5U5J2	CSNK2A1 protein OS=Homo sapiens OX=9606 GN=CSNK2A1 PE=1 SV=1	CSNK2A1	1.73211	1.79332	1.87011	1.84996	1.89115	1.90656
1910	1.98876	0.599597	Q76LA1	CSTB protein OS=Homo sapiens OX=9606 GN=CSTB PE=2 SV=1	CSTB	-1.09072	-0.975361	-1.30993	-0.524091	-0.375701	-0.677434	+
1911	2.08925	0.576581	A0A024R5Q8	CTD (Carboxy-terminal domain, RNA polymerase II, polypeptide A) small phosphatase like 2, isoform CRA_a OS=Homo sapiens OX=9606 GN=CTDSPL2 PE=4 SV=1	CTDSPL2	-3.57133	-3.86538	-3.76852	-3.0239	-3.14973	-3.30184	+
1912	3.13635	-0.327636	O95476	CTD nuclear envelope phosphatase 1 OS=Homo sapiens OX=9606 GN=CTDNEP1 PE=1 SV=2	CTDNEP1	-0.168075	-0.275936	-0.209987	-0.576879	-0.530103	-0.529926	+
1913	1.97575	-0.207648	O15194	CTD small phosphatase-like protein OS=Homo sapiens OX=9606 GN=CTDSPL PE=1 SV=2	CTDSPL	-2.17896	-2.06791	-2.19172	-2.39983	-2.33974	-2.32197	+
1914	1.7395	0.570339	Q13363	C-terminal-binding protein 1 OS=Homo sapiens OX=9606 GN=CTBP1 PE=1 SV=2	CTBP1	-0.16452	-0.229598	-0.216522	0.610274	0.386484	0.103618	+
1915	1.82533	0.521158	Q5SQP8	C-terminal-binding protein 2 OS=Homo sapiens OX=9606 GN=CTBP2 PE=1 SV=1	CTBP2	-3.49996	-3.39047	-3.38598	-2.68635	-2.91914	-3.10745	+
1916	2.2435	-0.543752	Q96FS1	CTNND1 protein (Fragment) OS=Homo sapiens OX=9606 GN=CTNND1 PE=2 SV=2	CTNND1	-0.887364	-1.11788	-0.816538	-1.39992	-1.54371	-1.5094	+
1917	0.538461	0.0449261	P17812	CTP synthase 1 OS=Homo sapiens OX=9606 GN=CTPS1 PE=1 SV=2	CTPS1	0.174885	0.104382	0.213379	0.245836	0.189411	0.192178
1918	1.7758	-0.125688	Q9NRF8	CTP synthase 2 OS=Homo sapiens OX=9606 GN=CTPS2 PE=1 SV=1	CTPS2	-0.857222	-0.869459	-0.787988	-0.981513	-0.984579	-0.925642
1919	0.0194946	0.00296044	Q9P2B4	CTTNBP2 N-terminal-like protein OS=Homo sapiens OX=9606 GN=CTTNBP2NL PE=1 SV=2	CTTNBP2NL	-2.5489	-2.59965	-2.5757	-2.4846	-2.57906	-2.6517
1920	2.67928	-0.463293	Q9ULY5	C-type lectin domain family 4 member E OS=Homo sapiens OX=9606 GN=CLEC4E PE=1 SV=1	CLEC4E	0.288641	0.11062	0.151213	-0.328991	-0.303178	-0.207236	+
1921	2.22573	0.126882	Q9UBG0	C-type mannose receptor 2 OS=Homo sapiens OX=9606 GN=MRC2 PE=1 SV=2	MRC2	3.66814	3.64531	3.67841	3.78164	3.75874	3.83213	+
1922	0.225979	-0.0451723	A0A0Y0BS51	CUB domain containing protein 1 (Fragment) OS=Homo sapiens OX=9606 PE=2 SV=1	-	-1.5445	-1.73174	-1.48407	-1.63137	-1.67292	-1.59153
1923	0.777524	0.102659	A0A024R2T5	CUB domain containing protein 1, isoform CRA_a OS=Homo sapiens OX=9606 GN=CDCP1 PE=4 SV=1	CDCP1	2.8984	2.91032	3.06788	3.0678	3.01221	3.10457
1924	0.269992	-0.0368388	Q9NWM3	CUE domain-containing protein 1 OS=Homo sapiens OX=9606 GN=CUEDC1 PE=1 SV=1	CUEDC1	-3.57715	-3.5513	-3.57621	-3.7127	-3.55807	-3.5444
1925	0.500585	0.0340935	G5EA30	CUG triplet repeat, RNA binding protein 1, isoform CRA_c OS=Homo sapiens OX=9606 GN=CELF1 PE=1 SV=1	CELF1	2.37473	2.44361	2.43905	2.46182	2.4155	2.48235
1926	0.687875	-0.196986	E9PSH0	CUGBP Elav-like family member 1 (Fragment) OS=Homo sapiens OX=9606 GN=CELF1 PE=1 SV=1	CELF1	-1.75569	-2.13674	-2.0341	-2.0492	-2.26009	-2.2082
1927	3.73412	0.54432	A0A0J9YXJ0	CUGBP Elav-like family member 2 OS=Homo sapiens OX=9606 GN=CELF2 PE=1 SV=1	CELF2	-0.688581	-0.612572	-0.610975	-0.0330116	-0.141781	-0.104375	+
1928	2.4899	0.11089	A0A090N7U0	Cullin 1 OS=Homo sapiens OX=9606 GN=CUL1 PE=3 SV=1	CUL1	1.57926	1.57115	1.57259	1.71624	1.656	1.68342
1929	2.71253	0.208479	A0A0A0MTN0	Cullin-2 OS=Homo sapiens OX=9606 GN=CUL2 PE=1 SV=1	CUL2	1.74012	1.80249	1.81682	2.02158	1.99889	1.96439	+
1930	0.0290566	-0.00359535	Q13618	Cullin-3 OS=Homo sapiens OX=9606 GN=CUL3 PE=1 SV=2	CUL3	1.59947	1.62175	1.72176	1.67628	1.64106	1.61485
1931	3.40744	0.616406	Q13619	Cullin-4A OS=Homo sapiens OX=9606 GN=CUL4A PE=1 SV=3	CUL4A	0.991252	0.913075	1.03423	1.67094	1.59671	1.52012	+
1932	3.40326	0.410544	Q13620	Cullin-4B OS=Homo sapiens OX=9606 GN=CUL4B PE=1 SV=4	CUL4B	-0.478158	-0.391583	-0.45067	0.0168098	-0.0781958	-0.0273944	+
1933	1.14598	0.114874	Q93034	Cullin-5 OS=Homo sapiens OX=9606 GN=CUL5 PE=1 SV=4	CUL5	0.41324	0.432718	0.323049	0.570103	0.476192	0.467333
1934	0.699818	-0.0959486	Q69YN2	CWF19-like protein 1 OS=Homo sapiens OX=9606 GN=CWF19L1 PE=1 SV=2	CWF19L1	-2.4641	-2.48321	-2.53361	-2.52469	-2.70733	-2.53675
1935	0.0546708	-0.0216299	P56277	Cx9C motif-containing protein 4 OS=Homo sapiens OX=9606 GN=CMC4 PE=1 SV=1	CMC4	-1.47872	-1.6623	-1.94618	-1.71901	-1.69718	-1.7359
1936	1.73685	-0.422696	Q9H6B4	CXADR-like membrane protein OS=Homo sapiens OX=9606 GN=CLMP PE=1 SV=1	CLMP	-2.55059	-2.63062	-2.30459	-2.84031	-3.00972	-2.90386	+
1937	1.50126	-0.96277	P19875	C-X-C motif chemokine 2 OS=Homo sapiens OX=9606 GN=CXCL2 PE=1 SV=1	CXCL2	-2.69487	-2.34344	-1.75756	-3.07371	-3.15679	-3.45367	+
1938	0.709892	-0.420659	P19876	C-X-C motif chemokine 3 OS=Homo sapiens OX=9606 GN=CXCL3 PE=1 SV=1	CXCL3	-3.6762	-3.14248	-2.83671	-3.46014	-3.60557	-3.85166	+
1939	2.08299	-0.441128	P80162	C-X-C motif chemokine 6 OS=Homo sapiens OX=9606 GN=CXCL6 PE=1 SV=4	CXCL6	2.04736	2.03933	1.77483	1.50083	1.49567	1.54163	+
1940	2.929	-0.628478	Q6I9S7	C-X-C motif chemokine OS=Homo sapiens OX=9606 GN=CXCL5 PE=2 SV=1	CXCL5	-0.650674	-0.569097	-0.824005	-1.33382	-1.29224	-1.30315	+
1941	0.0194732	0.00249994	P15336	Cyclic AMP-dependent transcription factor ATF-2 OS=Homo sapiens OX=9606 GN=ATF2 PE=1 SV=4	ATF2	0.973939	1.03289	0.925768	0.971202	0.93404	1.03485
1942	0.759394	0.0667792	P18847	Cyclic AMP-dependent transcription factor ATF-3 OS=Homo sapiens OX=9606 GN=ATF3 PE=1 SV=2	ATF3	-1.48615	-1.3964	-1.37174	-1.33488	-1.32669	-1.39238
1943	0.848221	-0.122236	P17544	Cyclic AMP-dependent transcription factor ATF-7 OS=Homo sapiens OX=9606 GN=ATF7 PE=1 SV=2	ATF7	-2.46729	-2.58151	-2.64529	-2.60453	-2.74276	-2.71351
1944	1.89702	-0.254017	Q02930	Cyclic AMP-responsive element-binding protein 5 OS=Homo sapiens OX=9606 GN=CREB5 PE=1 SV=3	CREB5	-1.50623	-1.61835	-1.44014	-1.80976	-1.79714	-1.71988	+
1945	1.33604	-0.270473	Q8N884	Cyclic GMP-AMP synthase OS=Homo sapiens OX=9606 GN=CGAS PE=1 SV=2	CGAS	-1.9341	-2.18534	-2.22685	-2.35008	-2.43312	-2.37451	+
1946	2.02523	0.243619	Q9UQ88	Cyclin-dependent kinase 11A OS=Homo sapiens OX=9606 GN=CDK11A PE=1 SV=4	CDK11A	-1.58127	-1.64571	-1.59865	-1.44928	-1.28182	-1.36366	+
1947	2.46014	0.190222	P21127	Cyclin-dependent kinase 11B OS=Homo sapiens OX=9606 GN=CDK11B PE=1 SV=4	CDK11B	1.68065	1.66377	1.75577	1.86942	1.91118	1.89026	+
1948	3.35336	0.33419	Q9NYV4	Cyclin-dependent kinase 12 OS=Homo sapiens OX=9606 GN=CDK12 PE=1 SV=2	CDK12	0.227396	0.147193	0.163406	0.519217	0.544466	0.476884	+
1949	0.422574	0.047796	G3V5T9	Cyclin-dependent kinase 2 OS=Homo sapiens OX=9606 GN=CDK2 PE=1 SV=1	CDK2	-2.68739	-2.52532	-2.60115	-2.57784	-2.53756	-2.55507
1950	1.20937	0.106399	Q8IZL9	Cyclin-dependent kinase 20 OS=Homo sapiens OX=9606 GN=CDK20 PE=1 SV=1	CDK20	-2.62832	-2.63129	-2.67202	-2.60838	-2.47444	-2.52961
1951	1.50392	0.60293	Q6IAV4	Cyclin-dependent kinase 2-associated protein OS=Homo sapiens OX=9606 GN=DOC-1R PE=2 SV=1	DOC-1R	-1.79219	-1.94556	-1.51691	-0.970574	-1.05815	-1.41715	+
1952	0.391903	0.0437334	H0YN33	Cyclin-dependent kinase 2-interacting protein (Fragment) OS=Homo sapiens OX=9606 GN=CINP PE=1 SV=1	CINP	-1.98728	-1.91928	-2.05875	-1.99113	-1.93458	-1.90839
1953	0.593755	-0.150668	A0A024R8R3	Cyclin-dependent kinase 3, isoform CRA_a OS=Homo sapiens OX=9606 GN=CDK3 PE=3 SV=1	CDK3	-1.95358	-2.2967	-2.07878	-2.17384	-2.35692	-2.2503
1954	0.562086	-0.100705	P11802	Cyclin-dependent kinase 4 OS=Homo sapiens OX=9606 GN=CDK4 PE=1 SV=2	CDK4	-1.39827	-1.14572	-1.36	-1.38421	-1.3966	-1.42529
1955	1.03011	0.144315	Q00534	Cyclin-dependent kinase 6 OS=Homo sapiens OX=9606 GN=CDK6 PE=1 SV=1	CDK6	-3.02895	-2.93253	-2.89285	-2.70687	-2.83391	-2.88061
1956	1.08149	0.12388	P50613	Cyclin-dependent kinase 7 OS=Homo sapiens OX=9606 GN=CDK7 PE=1 SV=1	CDK7	-2.2379	-2.1306	-2.10468	-2.00079	-1.99661	-2.10414
1957	1.48278	0.149245	K7PML8	Cyclin-dependent kinase inhibitor 2A OS=Homo sapiens OX=9606 GN=CDKN2A PE=2 SV=1	CDKN2A	-3.0015	-2.84493	-2.91971	-2.78326	-2.78522	-2.74994	+
1958	1.59783	0.180086	Q00535	Cyclin-dependent-like kinase 5 OS=Homo sapiens OX=9606 GN=CDK5 PE=1 SV=3	CDK5	-1.19801	-1.22958	-1.24192	-0.954016	-1.04826	-1.12698	+
1959	4.12325	0.566638	O14976	Cyclin-G-associated kinase OS=Homo sapiens OX=9606 GN=GAK PE=1 SV=2	GAK	0.884069	0.945879	0.861733	1.50929	1.44342	1.43888	+
1960	0.000917223	0.000185808	A0A2R8YEM2	Cyclin-H OS=Homo sapiens OX=9606 GN=CCNH PE=1 SV=1	CCNH	-4.65129	-4.78417	-4.67599	-4.60769	-4.7861	-4.71711
1961	2.80418	0.52232	O75909	Cyclin-K OS=Homo sapiens OX=9606 GN=CCNK PE=1 SV=2	CCNK	-0.757229	-0.724326	-0.625286	-0.0854392	-0.176507	-0.277934	+
1962	0.0686879	0.0143907	Q9UK58	Cyclin-L1 OS=Homo sapiens OX=9606 GN=CCNL1 PE=1 SV=1	CCNL1	-0.974054	-0.840824	-1.07612	-0.904868	-0.945609	-0.997353
1963	0.780001	0.0995564	Q96S94	Cyclin-L2 OS=Homo sapiens OX=9606 GN=CCNL2 PE=1 SV=1	CCNL2	-2.49307	-2.39173	-2.33876	-2.38324	-2.27634	-2.26532
1964	2.20972	0.153739	Q8N7R7	Cyclin-Y-like protein 1 OS=Homo sapiens OX=9606 GN=CCNYL1 PE=1 SV=2	CCNYL1	-0.115875	-0.164756	-0.166153	0.052426	-0.0141798	-0.0238119	+
1965	1.66696	-0.0734727	P01034	Cystatin-C OS=Homo sapiens OX=9606 GN=CST3 PE=1 SV=1	CST3	0.984087	1.04246	1.01684	0.960061	0.922603	0.940301
1966	2.6581	0.324389	P21291	Cysteine and glycine-rich protein 1 OS=Homo sapiens OX=9606 GN=CSRP1 PE=1 SV=3	CSRP1	0.498423	0.54983	0.568311	0.937298	0.794181	0.858251	+
1967	2.61839	0.90118	A0A024RBB5	Cysteine and glycine-rich protein 2, isoform CRA_a OS=Homo sapiens OX=9606 GN=CSRP2 PE=4 SV=1	CSRP2	-0.311154	-0.239231	-0.361621	0.829203	0.571273	0.391058	+
1968	0.0991195	0.0146962	A0A024R394	Cysteine and histidine-rich domain (CHORD)-containing 1, isoform CRA_c OS=Homo sapiens OX=9606 GN=CHORDC1 PE=4 SV=1	CHORDC1	-3.07726	-3.11055	-3.02622	-2.97326	-3.13659	-3.06009
1969	0.411548	-0.0548687	Q96DT6	Cysteine protease ATG4C OS=Homo sapiens OX=9606 GN=ATG4C PE=1 SV=1	ATG4C	-1.87758	-1.73031	-1.8578	-1.82421	-1.93724	-1.86885
1970	0.916457	-0.242785	B4DZK0	Cysteine protease OS=Homo sapiens OX=9606 PE=2 SV=1	-	-4.87508	-4.58285	-4.67322	-5.1292	-4.8822	-4.84811	+
1971	1.76893	-0.213378	Q9H1C7	Cysteine-rich and transmembrane domain-containing protein 1 OS=Homo sapiens OX=9606 GN=CYSTM1 PE=1 SV=1	CYSTM1	-1.3841	-1.53957	-1.525	-1.65767	-1.7337	-1.69744	+
1972	0.234565	-0.030452	Q9UKJ5	Cysteine-rich hydrophobic domain-containing protein 2 OS=Homo sapiens OX=9606 GN=CHIC2 PE=1 SV=1	CHIC2	-0.276828	-0.208531	-0.325583	-0.333074	-0.344334	-0.224889
1973	1.60115	-0.257974	Q9NZV1	Cysteine-rich motor neuron 1 protein OS=Homo sapiens OX=9606 GN=CRIM1 PE=1 SV=1	CRIM1	-0.354672	-0.498158	-0.253517	-0.646534	-0.647812	-0.585922	+
1974	0.736118	-0.311517	Q9P021	Cysteine-rich PDZ-binding protein OS=Homo sapiens OX=9606 GN=CRIPT PE=1 SV=1	CRIPT	-2.83264	-2.91702	-2.30405	-2.9933	-3.04777	-2.94718	+
1975	0.683606	0.0854508	P52943	Cysteine-rich protein 2 OS=Homo sapiens OX=9606 GN=CRIP2 PE=1 SV=1	CRIP2	-0.123157	-0.0505492	-0.19316	-0.0727294	-0.0792456	0.0414608
1976	1.50582	-0.513646	Q9H0B8	Cysteine-rich secretory protein LCCL domain-containing 2 OS=Homo sapiens OX=9606 GN=CRISPLD2 PE=2 SV=1	CRISPLD2	-1.38212	-1.48673	-0.970567	-1.80277	-1.77693	-1.80066	+
1977	1.04758	-0.0935805	Q6UXH1	Cysteine-rich with EGF-like domain protein 2 OS=Homo sapiens OX=9606 GN=CRELD2 PE=1 SV=1	CRELD2	0.113542	0.0646577	0.166081	0.0809711	-0.00328321	-0.0141484
1978	1.94989	-0.225849	A0A024R2G1	Cysteine-rich with EGF-like domains 1, isoform CRA_b OS=Homo sapiens OX=9606 GN=CRELD1 PE=4 SV=1	CRELD1	1.88646	1.85523	1.9357	1.64546	1.60145	1.75293	+
1979	3.23069	0.229474	P49589	Cysteine--tRNA ligase, cytoplasmic OS=Homo sapiens OX=9606 GN=CARS PE=1 SV=3	CARS	0.677644	0.701404	0.715531	0.954155	0.941333	0.887512	+
1980	0.0960182	0.0109585	Q717R9	Cystin-1 OS=Homo sapiens OX=9606 GN=CYS1 PE=1 SV=1	CYS1	-5.99637	-5.98819	-6.1095	-6.03803	-5.99855	-6.02459
1981	3.1593	-0.824966	Q9UPY5	Cystine/glutamate transporter OS=Homo sapiens OX=9606 GN=SLC7A11 PE=1 SV=1	SLC7A11	-2.50614	-2.5247	-2.2833	-3.18556	-3.28726	-3.31622	+
1982	3.46835	-0.423039	I7GW39	Cytochrome b OS=Homo sapiens OX=9606 GN=CYTB PE=3 SV=1	CYTB	-0.202296	-0.146752	-0.204482	-0.648997	-0.629101	-0.544549	+
1983	1.16849	-0.255223	Q53TN4	Cytochrome b reductase 1 OS=Homo sapiens OX=9606 GN=CYBRD1 PE=1 SV=1	CYBRD1	-0.148945	-0.297886	-0.493831	-0.587232	-0.521235	-0.597864	+
1984	2.4999	-0.284588	Q9BQA9	Cytochrome b-245 chaperone 1 OS=Homo sapiens OX=9606 GN=CYBC1 PE=1 SV=1	CYBC1	1.42765	1.27721	1.34468	1.04902	1.06064	1.08612	+
1985	0.324611	-0.05856	P13498	Cytochrome b-245 light chain OS=Homo sapiens OX=9606 GN=CYBA PE=1 SV=3	CYBA	1.30311	1.18726	1.07632	1.08203	1.11135	1.19763
1986	2.589	-0.202782	P00167	Cytochrome b5 OS=Homo sapiens OX=9606 GN=CYB5A PE=1 SV=2	CYB5A	0.970479	0.979146	0.917116	0.714222	0.749717	0.794455	+
1987	1.8002	-0.225409	J3KNF8	Cytochrome b5 type B (Outer mitochondrial membrane), isoform CRA_a OS=Homo sapiens OX=9606 GN=CYB5B PE=1 SV=1	CYB5B	2.59352	2.48873	2.62081	2.31158	2.29553	2.41972	+
1988	1.07088	-0.0995995	P31930	Cytochrome b-c1 complex subunit 1, mitochondrial OS=Homo sapiens OX=9606 GN=UQCRC1 PE=1 SV=3	UQCRC1	4.56584	4.60875	4.48973	4.41324	4.4482	4.50409
1989	1.72142	-0.119647	P22695	Cytochrome b-c1 complex subunit 2, mitochondrial OS=Homo sapiens OX=9606 GN=UQCRC2 PE=1 SV=3	UQCRC2	4.56528	4.57414	4.5278	4.39476	4.42395	4.48958
1990	1.44402	-0.251658	P07919	Cytochrome b-c1 complex subunit 6, mitochondrial OS=Homo sapiens OX=9606 GN=UQCRH PE=1 SV=2	UQCRH	1.53809	1.44412	1.30977	1.09031	1.2481	1.1986	+
1991	2.22245	-0.270185	P14927	Cytochrome b-c1 complex subunit 7 OS=Homo sapiens OX=9606 GN=UQCRB PE=1 SV=2	UQCRB	0.0695554	0.124843	-0.0279055	-0.241855	-0.235643	-0.166563	+
1992	2.44597	-0.170783	B2R4A2	Cytochrome b-c1 complex subunit 7 OS=Homo sapiens OX=9606 PE=2 SV=1	-	4.13183	4.12451	4.11476	3.8982	3.97765	3.9829	+
1993	2.98932	-0.293322	O14949	Cytochrome b-c1 complex subunit 8 OS=Homo sapiens OX=9606 GN=UQCRQ PE=1 SV=4	UQCRQ	1.91591	1.91261	1.87034	1.55207	1.60741	1.6594	+
1994	1.5047	-0.175304	Q9UDW1	Cytochrome b-c1 complex subunit 9 OS=Homo sapiens OX=9606 GN=UQCR10 PE=1 SV=3	UQCR10	1.9975	1.9845	2.02189	1.78358	1.76352	1.93088	+
1995	1.48632	-0.169719	P47985	Cytochrome b-c1 complex subunit Rieske, mitochondrial OS=Homo sapiens OX=9606 GN=UQCRFS1 PE=1 SV=2	UQCRFS1	3.67231	3.75388	3.62147	3.46009	3.49625	3.58217	+
1996	2.70902	-0.327467	A0A024RBY9	Cytochrome c heme lyase OS=Homo sapiens OX=9606 GN=HCCS PE=3 SV=1	HCCS	2.86143	2.79902	2.92338	2.49058	2.52528	2.58556	+
1997	0.0284639	0.00600775	G4XXL9	Cytochrome c OS=Homo sapiens OX=9606 GN=CYCS PE=3 SV=1	CYCS	3.18673	3.41204	3.23568	3.25036	3.28733	3.31477
1998	2.38176	-0.327629	Q9GZY4	Cytochrome c oxidase assembly factor 1 homolog OS=Homo sapiens OX=9606 GN=COA1 PE=1 SV=1	COA1	-1.76473	-1.70588	-1.69581	-2.05269	-2.13711	-1.9595	+
[truncated: 5,257 more rows]

## Sheet: Supplementary Table S7B
Supplementary Table S7B. List of the identified protein groups in hPTEC primary cells
No.	-log10(p-value)"	Difference (Hypoxia/Normoxia)	Uniprot Accession	Protein name	Gene name	NOR1	NOR2	NOR3	HYP1	HYP2	HYP3	Significant (FDR = 5%)
1	0.0302881	0.00231191	X6RLX0	ELKS/Rab6-interacting/CAST family member 1 OS=Homo sapiens GN=ERC1 PE=1 SV=1	ERC1	1.51532	1.54423	1.53891	1.5583	1.56017	1.48692
2	0.435615	-0.0504757	X6RAL5	Histone deacetylase complex subunit SAP18 OS=Homo sapiens GN=SAP18 PE=1 SV=1	SAP18	3.52509	3.4753	3.47698	3.53569	3.3924	3.39785
3	0.57901	-0.204276	X6RAB3	USP6 N-terminal-like protein OS=Homo sapiens GN=USP6NL PE=1 SV=1	USP6NL	-2.17024	-2.03938	-2.09096	-2.59538	-2.07951	-2.23851
4	0.208204	0.0592459	X6RA92	Uncharacterized family 31 glucosidase KIAA1161 (Fragment) OS=Homo sapiens GN=KIAA1161 PE=4 SV=1	KIAA1161	-5.91253	-5.61615	-5.72469	-5.80054	-5.7086	-5.56649
5	1.27387	-0.0471468	X6R8A1	Carboxypeptidase OS=Homo sapiens GN=CTSA PE=1 SV=1	CTSA	3.17654	3.1304	3.15527	3.1242	3.11041	3.08616
6	1.56679	0.117035	X6R4W8	BUB3-interacting and GLEBS motif-containing protein ZNF207 OS=Homo sapiens GN=ZNF207 PE=1 SV=1	ZNF207	-1.70578	-1.64117	-1.71447	-1.52249	-1.6093	-1.57852
7	0.259226	0.0214981	X6R3N0	Long-chain fatty acid transport protein 3 OS=Homo sapiens GN=SLC27A3 PE=4 SV=1	SLC27A3	-0.0653419	-0.0735201	-0.087538	0.0105162	-0.081076	-0.0913457
8	0.633931	-0.0624648	X5D289	Acid phosphatase 6, lysophosphatidic (Fragment) OS=Homo sapiens GN=ACP6 PE=2 SV=1	ACP6	1.085	1.1902	1.06152	1.08566	1.01587	1.04779
9	0.0470408	0.00520812	V9GZ56	U6 snRNA-associated Sm-like protein LSm4 (Fragment) OS=Homo sapiens GN=LSM4 PE=1 SV=1	LSM4	0.302245	0.214469	0.208426	0.233821	0.291204	0.21574
10	1.9124	0.212572	V9GYM8	Rho guanine nucleotide exchange factor 2 OS=Homo sapiens GN=ARHGEF2 PE=1 SV=1	ARHGEF2	0.924012	0.961826	0.892548	1.07367	1.22428	1.11815	+
11	0.221534	-0.0819271	U3KQK5	Uncharacterized protein OS=Homo sapiens PE=4 SV=1	-	-1.11295	-0.956557	-0.94115	-0.940051	-1.35192	-0.964468
12	1.73712	-0.210824	U3KQB3	Casein kinase I isoform gamma-1 OS=Homo sapiens GN=CSNK1G1 PE=3 SV=1	CSNK1G1	-0.589129	-0.729624	-0.65097	-0.814918	-0.849183	-0.938096	+
13	0.577092	-0.0384051	S4R3N1	Protein HSPE1-MOB4 OS=Homo sapiens GN=HSPE1-MOB4 PE=3 SV=1	HSPE1-MOB4	-0.442203	-0.48443	-0.473329	-0.452359	-0.522833	-0.539985
14	0.314188	-0.031749	S4R2Z7	39S ribosomal protein L42, mitochondrial OS=Homo sapiens GN=MRPL42 PE=1 SV=1	MRPL42	0.269422	0.226635	0.239526	0.286154	0.203057	0.151124
15	0.453007	0.0538088	R4GN35	DENN domain-containing protein 4C OS=Homo sapiens GN=DENND4C PE=1 SV=1	DENND4C	0.532263	0.577758	0.463439	0.50314	0.633414	0.598333
16	0.876187	0.101932	R4GMX3	Protein COMMD3-BMI1 OS=Homo sapiens GN=COMMD3-BMI1 PE=4 SV=1	COMMD3-BMI1	-2.13312	-2.03976	-2.04855	-2.04492	-1.98165	-1.88907
17	0.542005	-0.113298	R4GMW7	rRNA/tRNA 2'-O-methyltransferase fibrillarin-like protein 1 OS=Homo sapiens GN=FBLL1 PE=1 SV=1	FBLL1	-3.91285	-3.77921	-3.92268	-4.11928	-3.99254	-3.84282
18	0.63852	0.127129	R4GMU1	GDH/6PGL endoplasmic bifunctional protein OS=Homo sapiens GN=H6PD PE=4 SV=1	H6PD	1.10207	1.10206	1.19483	1.10292	1.28582	1.39162
19	2.6483	0.230431	Q9Y6Y8	SEC23-interacting protein OS=Homo sapiens GN=SEC23IP PE=1 SV=1	SEC23IP	2.67157	2.72381	2.67381	2.88612	2.89777	2.97659	+
20	0.264889	0.0499651	Q9Y6Y0	Influenza virus NS1A-binding protein OS=Homo sapiens GN=IVNS1ABP PE=1 SV=3	IVNS1ABP	-2.48687	-2.61733	-2.55131	-2.58068	-2.37242	-2.5525
21	0.856737	-0.117587	Q9Y6X5	Bis(5'-adenosyl)-triphosphatase ENPP4 OS=Homo sapiens GN=ENPP4 PE=1 SV=3	ENPP4	-1.72671	-1.7175	-1.69721	-1.72578	-1.94433	-1.82408
22	2.71233	0.361945	Q9Y6X4	Soluble lamin-associated protein of 75 kDa OS=Homo sapiens GN=FAM169A PE=1 SV=2	FAM169A	-3.06147	-3.08536	-3.06732	-2.68749	-2.80407	-2.63677	+
23	0.251383	0.0767336	Q9Y6X3	MAU2 chromatid cohesion factor homolog OS=Homo sapiens GN=MAU2 PE=1 SV=2	MAU2	-5.31528	-5.12556	-5.33511	-5.32819	-5.22929	-4.98827
24	0.04404	-0.00691883	Q9Y6W5	Wiskott-Aldrich syndrome protein family member 2 OS=Homo sapiens GN=WASF2 PE=1 SV=3	WASF2	0.629831	0.512599	0.654304	0.65404	0.559495	0.562442
25	0.156994	0.0373272	Q9Y6W3	Calpain-7 OS=Homo sapiens GN=CAPN7 PE=1 SV=1	CAPN7	-3.33403	-3.32754	-3.53468	-3.45055	-3.25388	-3.37984
26	0.436301	-0.0572466	Q9Y6V7	Probable ATP-dependent RNA helicase DDX49 OS=Homo sapiens GN=DDX49 PE=1 SV=1	DDX49	-2.11566	-2.09769	-2.06994	-2.11935	-2.25823	-2.07745
27	0.762064	0.360692	Q9Y6U3	Adseverin OS=Homo sapiens GN=SCIN PE=1 SV=4	SCIN	2.95064	2.88156	2.91488	3.70456	3.00284	3.12174
28	1.84315	0.129861	Q9Y6R4	Mitogen-activated protein kinase kinase kinase 4 OS=Homo sapiens GN=MAP3K4 PE=1 SV=2	MAP3K4	-1.98822	-1.95308	-1.9927	-1.84219	-1.80161	-1.90063
29	1.86068	-0.0770869	Q9Y6R1	Electrogenic sodium bicarbonate cotransporter 1 OS=Homo sapiens GN=SLC4A4 PE=1 SV=1	SLC4A4	0.518748	0.499668	0.545652	0.428604	0.434879	0.469324
30	2.01987	0.266421	Q9Y6R0	Numb-like protein OS=Homo sapiens GN=NUMBL PE=1 SV=1	NUMBL	-1.07561	-0.959237	-1.10436	-0.712942	-0.790968	-0.836042	+
31	0.585047	0.197356	Q9Y6Q5-2	Isoform 2 of AP-1 complex subunit mu-2 OS=Homo sapiens GN=AP1M2	AP1M2	-6.7836	-6.78792	-6.83431	-6.45061	-6.90382	-6.45933
32	0.930038	0.103114	Q9Y6P5-2	Isoform T1 of Sestrin-1 OS=Homo sapiens GN=SESN1	SESN1	-4.57396	-4.66821	-4.54661	-4.47182	-4.56419	-4.44343
33	0.482441	0.0395918	Q9Y6N5	Sulfide:quinone oxidoreductase, mitochondrial OS=Homo sapiens GN=SQRDL PE=1 SV=1	SQRDL	5.20415	5.2488	5.19636	5.31934	5.22756	5.22118
34	0.00650809	-0.000706931	Q9Y6N1	Cytochrome c oxidase assembly protein COX11, mitochondrial OS=Homo sapiens GN=COX11 PE=1 SV=3	COX11	-0.13723	-0.109057	-0.17621	-0.0965384	-0.130047	-0.198032
35	0.233136	0.0268832	Q9Y6M9	NADH dehydrogenase [ubiquinone] 1 beta subcomplex subunit 9 OS=Homo sapiens GN=NDUFB9 PE=1 SV=3	NDUFB9	1.78021	1.91983	1.83713	1.91279	1.85566	1.84937
36	0.666051	0.0516641	Q9Y6M7-7	Isoform 7 of Sodium bicarbonate cotransporter 3 OS=Homo sapiens GN=SLC4A7	SLC4A7	1.86042	1.91454	1.87734	1.87328	1.96305	1.97097
37	1.34958	-0.0780501	Q9Y6M5	Zinc transporter 1 OS=Homo sapiens GN=SLC30A1 PE=1 SV=3	SLC30A1	1.09303	1.09954	1.05921	1.05314	0.975262	0.989227
38	3.0035	-0.121067	Q9Y6M4-2	Isoform 2 of Casein kinase I isoform gamma-3 OS=Homo sapiens GN=CSNK1G3	CSNK1G3	0.608134	0.584766	0.578154	0.490628	0.459553	0.457674
39	1.10056	-0.0511987	Q9Y6K9-2	Isoform 2 of NF-kappa-B essential modulator OS=Homo sapiens GN=IKBKG	IKBKG	-1.43399	-1.41797	-1.39185	-1.48597	-1.48175	-1.42968
40	0.802917	0.113905	Q9Y6K8	Adenylate kinase isoenzyme 5 OS=Homo sapiens GN=AK5 PE=1 SV=2	AK5	1.44542	1.46315	1.46917	1.4502	1.67222	1.59703
41	2.1377	0.187812	Q9Y6K5	2'-5'-oligoadenylate synthase 3 OS=Homo sapiens GN=OAS3 PE=1 SV=3	OAS3	-0.363376	-0.397825	-0.42056	-0.247861	-0.230285	-0.14018	+
42	1.74795	-0.248359	Q9Y6K1	DNA (cytosine-5)-methyltransferase 3A OS=Homo sapiens GN=DNMT3A PE=1 SV=4	DNMT3A	0.623258	0.629838	0.668059	0.267241	0.448187	0.460651	+
43	0.0166403	-0.0040218	Q9Y6K0	Choline/ethanolaminephosphotransferase 1 OS=Homo sapiens GN=CEPT1 PE=1 SV=1	CEPT1	-2.57992	-2.69932	-2.60537	-2.5549	-2.56669	-2.77508
44	1.65435	-0.157718	Q9Y6J9	TAF6-like RNA polymerase II p300/CBP-associated factor-associated factor 65 kDa subunit 6L OS=Homo sapiens GN=TAF6L PE=1 SV=1	TAF6L	-2.34341	-2.44945	-2.40767	-2.61412	-2.50881	-2.55075
45	2.23417	-0.126902	Q9Y6J0	Calcineurin-binding protein cabin-1 OS=Homo sapiens GN=CABIN1 PE=1 SV=1	CABIN1	-0.443916	-0.429169	-0.504194	-0.576648	-0.58485	-0.596488
46	0.385814	-0.0168058	Q9Y6I9	Testis-expressed sequence 264 protein OS=Homo sapiens GN=TEX264 PE=1 SV=1	TEX264	1.15842	1.15905	1.14075	1.17058	1.11766	1.11957
47	0.782509	0.10104	Q9Y6I8	Peroxisomal membrane protein 4 OS=Homo sapiens GN=PXMP4 PE=1 SV=3	PXMP4	-1.75567	-1.85791	-1.7941	-1.61112	-1.78965	-1.70381
48	0.690813	0.127239	Q9Y6I4	Ubiquitin carboxyl-terminal hydrolase 3 OS=Homo sapiens GN=USP3 PE=1 SV=2	USP3	-2.48065	-2.41074	-2.40853	-2.46513	-2.20558	-2.2475
49	1.32172	0.0619881	Q9Y6I3	Epsin-1 OS=Homo sapiens GN=EPN1 PE=1 SV=2	EPN1	1.96981	1.91548	1.9857	2.01517	2.01195	2.02983
50	0.61456	-0.0925416	Q9Y6H3	Mitochondrial inner membrane protease ATP23 homolog OS=Homo sapiens GN=XRCC6BP1 PE=1 SV=3	XRCC6BP1	-2.81636	-2.63553	-2.68496	-2.80789	-2.8738	-2.73279
51	1.08241	0.308679	Q9Y6H1	Coiled-coil-helix-coiled-coil-helix domain-containing protein 2, mitochondrial OS=Homo sapiens GN=CHCHD2 PE=1 SV=1	CHCHD2	-0.370197	-0.233952	-0.508807	0.104501	-0.0266925	-0.264728	+
52	2.62705	0.164162	Q9Y6G9	Cytoplasmic dynein 1 light intermediate chain 1 OS=Homo sapiens GN=DYNC1LI1 PE=1 SV=3	DYNC1LI1	-0.243289	-0.192821	-0.192153	-0.0506788	-0.0136694	-0.0714265	+
53	1.07104	0.135024	Q9Y6G5	COMM domain-containing protein 10 OS=Homo sapiens GN=COMMD10 PE=1 SV=1	COMMD10	-2.67126	-2.83079	-2.70079	-2.65176	-2.53747	-2.60854
54	1.84959	0.171772	Q9Y6E2	Basic leucine zipper and W2 domain-containing protein 2 OS=Homo sapiens GN=BZW2 PE=1 SV=1	BZW2	-0.546617	-0.628932	-0.515753	-0.425294	-0.346037	-0.404655	+
55	0.995931	0.0843771	Q9Y6E0	Serine/threonine-protein kinase 24 OS=Homo sapiens GN=STK24 PE=1 SV=1	STK24	1.35582	1.36601	1.35389	1.3643	1.47487	1.48968
56	1.49023	0.0900823	Q9Y6D9	Mitotic spindle assembly checkpoint protein MAD1 OS=Homo sapiens GN=MAD1L1 PE=1 SV=2	MAD1L1	-1.79641	-1.71811	-1.736	-1.64786	-1.68977	-1.64264
57	0.919851	0.0821058	Q9Y6D6	Brefeldin A-inhibited guanine nucleotide-exchange protein 1 OS=Homo sapiens GN=ARFGEF1 PE=1 SV=2	ARFGEF1	0.881178	0.886228	0.891978	0.975313	1.03697	0.89342
58	0.200894	0.0244386	Q9Y6D5	Brefeldin A-inhibited guanine nucleotide-exchange protein 2 OS=Homo sapiens GN=ARFGEF2 PE=1 SV=3	ARFGEF2	-1.60449	-1.46139	-1.58994	-1.5319	-1.54469	-1.50591
59	1.35358	-0.319886	Q9Y6D0	Selenoprotein K OS=Homo sapiens GN=SELK PE=1 SV=3	SELK	-0.923938	-1.10357	-0.749785	-1.18572	-1.3268	-1.22442	+
60	0.76285	0.0676964	Q9Y6C9	Mitochondrial carrier homolog 2 OS=Homo sapiens GN=MTCH2 PE=1 SV=1	MTCH2	3.35232	3.3526	3.30096	3.46563	3.40593	3.33741
61	0.126354	0.0260777	Q9Y6B7	AP-4 complex subunit beta-1 OS=Homo sapiens GN=AP4B1 PE=1 SV=2	AP4B1	-2.87427	-3.00771	-3.1111	-3.01848	-2.91065	-2.98573
62	2.15894	0.232749	Q9Y6B6	GTP-binding protein SAR1b OS=Homo sapiens GN=SAR1B PE=1 SV=1	SAR1B	-0.478387	-0.506331	-0.50477	-0.349788	-0.200098	-0.241355	+
63	0.0975835	0.0148495	Q9Y6A9	Signal peptidase complex subunit 1 OS=Homo sapiens GN=SPCS1 PE=1 SV=4	SPCS1	1.92074	1.8379	1.88961	1.97605	1.90882	1.80792
64	0.930756	0.0670227	Q9Y6A4	Cilia- and flagella-associated protein 20 OS=Homo sapiens GN=CFAP20 PE=1 SV=1	CFAP20	-0.490263	-0.567962	-0.582624	-0.445669	-0.489656	-0.504456
65	0.24058	-0.0244824	Q9Y6A1	Protein O-mannosyl-transferase 1 OS=Homo sapiens GN=POMT1 PE=1 SV=3	POMT1	0.846846	0.81431	0.79463	0.866322	0.772932	0.743085
66	0.169332	-0.0200225	Q9Y697	Cysteine desulfurase, mitochondrial OS=Homo sapiens GN=NFS1 PE=1 SV=3	NFS1	2.23747	2.27907	2.21474	2.30414	2.19194	2.17514
67	0.232921	0.0425649	Q9Y696	Chloride intracellular channel protein 4 OS=Homo sapiens GN=CLIC4 PE=1 SV=4	CLIC4	2.19102	2.19884	2.15833	2.08565	2.2763	2.31393
68	0.0156146	-0.00545502	Q9Y689	ADP-ribosylation factor-like protein 5A OS=Homo sapiens GN=ARL5A PE=1 SV=1	ARL5A	-5.31528	-5.09684	-5.16944	-5.38369	-5.0586	-5.15563
69	0.0827747	-0.0213651	Q9Y680	Peptidyl-prolyl cis-trans isomerase FKBP7 OS=Homo sapiens GN=FKBP7 PE=1 SV=1	FKBP7	0.992714	0.92496	1.10903	0.875627	0.960136	1.12684
70	1.01366	-0.0427201	Q9Y679	Ancient ubiquitous protein 1 OS=Homo sapiens GN=AUP1 PE=1 SV=1	AUP1	1.28384	1.33856	1.34002	1.28449	1.26404	1.28574
71	1.51487	0.135058	Q9Y678	Coatomer subunit gamma-1 OS=Homo sapiens GN=COPG1 PE=1 SV=1	COPG1	2.79932	2.84712	2.80642	2.87627	2.98389	2.99787
72	0.350795	0.0372641	Q9Y676	28S ribosomal protein S18b, mitochondrial OS=Homo sapiens GN=MRPS18B PE=1 SV=1	MRPS18B	1.71672	1.78833	1.73964	1.8557	1.77877	1.72201
73	0.0973069	0.00750562	Q9Y673	Dolichyl-phosphate beta-glucosyltransferase OS=Homo sapiens GN=ALG5 PE=1 SV=1	ALG5	1.92601	1.9142	1.95694	1.98592	1.90231	1.93143
74	2.18182	-0.173857	Q9Y666	Solute carrier family 12 member 7 OS=Homo sapiens GN=SLC12A7 PE=1 SV=3	SLC12A7	1.6115	1.54164	1.57515	1.4539	1.38861	1.3642	+
75	1.88779	-0.323016	Q9Y657	Spindlin-1 OS=Homo sapiens GN=SPIN1 PE=1 SV=3	SPIN1	-1.30308	-1.22196	-1.25358	-1.62587	-1.67958	-1.4422	+
76	4.4514	-0.303576	Q9Y653	G-protein coupled receptor 56 OS=Homo sapiens GN=GPR56 PE=1 SV=2	GPR56	1.18855	1.18731	1.1877	0.912307	0.860933	0.879588	+
77	0.306992	0.0284061	Q9Y646	Carboxypeptidase Q OS=Homo sapiens GN=CPQ PE=1 SV=1	CPQ	0.844069	0.856831	0.815242	0.886147	0.917109	0.798104
78	0.835823	0.041193	Q9Y639	Neuroplastin OS=Homo sapiens GN=NPTN PE=1 SV=2	NPTN	2.44718	2.45122	2.46504	2.52714	2.45278	2.50711
79	1.90143	0.11077	Q9Y625	Glypican-6 OS=Homo sapiens GN=GPC6 PE=1 SV=1	GPC6	0.497815	0.569279	0.542523	0.67659	0.638597	0.626742
80	0.999918	0.0785274	Q9Y624	Junctional adhesion molecule A OS=Homo sapiens GN=F11R PE=1 SV=1	F11R	1.91597	1.94936	1.86251	2.04108	1.95631	1.96604
81	0.751009	0.080315	Q9Y619	Mitochondrial ornithine transporter 1 OS=Homo sapiens GN=SLC25A15 PE=1 SV=1	SLC25A15	1.69517	1.70954	1.67952	1.84183	1.80225	1.68108
82	0.981884	0.208611	Q9Y618	Nuclear receptor corepressor 2 OS=Homo sapiens GN=NCOR2 PE=1 SV=2	NCOR2	-4.09613	-3.90618	-3.892	-3.64628	-3.89887	-3.72332
83	0.0262821	-0.00531181	Q9Y617	Phosphoserine aminotransferase OS=Homo sapiens GN=PSAT1 PE=1 SV=2	PSAT1	2.22546	2.23792	2.20672	2.10251	2.21655	2.3351
84	2.66124	0.217863	Q9Y613	FH1/FH2 domain-containing protein 1 OS=Homo sapiens GN=FHOD1 PE=1 SV=3	FHOD1	0.218996	0.231615	0.261094	0.404931	0.456855	0.503508	+
85	0.28278	0.119919	Q9Y608	Leucine-rich repeat flightless-interacting protein 2 OS=Homo sapiens GN=LRRFIP2 PE=1 SV=1	LRRFIP2	0.48657	0.425238	0.500013	0.928521	0.403901	0.439157
86	0.883299	0.0555699	Q9Y606	tRNA pseudouridine synthase A, mitochondrial OS=Homo sapiens GN=PUS1 PE=1 SV=3	PUS1	1.52513	1.58849	1.54886	1.64764	1.56899	1.61255
87	0.971616	-0.309313	Q9Y5Z9	UbiA prenyltransferase domain-containing protein 1 OS=Homo sapiens GN=UBIAD1 PE=1 SV=1	UBIAD1	-2.42728	-1.98334	-2.2435	-2.41934	-2.67205	-2.49067	+
88	0.297963	-0.0586782	Q9Y5Z4	Heme-binding protein 2 OS=Homo sapiens GN=HEBP2 PE=1 SV=1	HEBP2	-2.3134	-2.16299	-2.19531	-2.38913	-2.29547	-2.16313
89	0.26145	-0.0395075	Q9Y5Y5-2	Isoform 2 of Peroxisomal membrane protein PEX16 OS=Homo sapiens GN=PEX16	PEX16	-1.26679	-1.30499	-1.13296	-1.25006	-1.33434	-1.23886
90	1.87845	0.177842	Q9Y5Y2	Cytosolic Fe-S cluster assembly factor NUBP2 OS=Homo sapiens GN=NUBP2 PE=1 SV=1	NUBP2	-2.39817	-2.38117	-2.43166	-2.3039	-2.18058	-2.193	+
91	0.630252	-0.0759685	Q9Y5Y0	Feline leukemia virus subgroup C receptor-related protein 1 OS=Homo sapiens GN=FLVCR1 PE=1 SV=1	FLVCR1	-2.30747	-2.2611	-2.35625	-2.38629	-2.46431	-2.30214
92	1.21745	0.129565	Q9Y5X3	Sorting nexin-5 OS=Homo sapiens GN=SNX5 PE=1 SV=1	SNX5	0.441873	0.346418	0.408715	0.538979	0.594571	0.452151
93	0.754933	0.154021	Q9Y5X2	Sorting nexin-8 OS=Homo sapiens GN=SNX8 PE=1 SV=1	SNX8	-2.144	-2.12554	-2.06789	-2.12369	-1.81007	-1.94162
94	0.617317	0.124154	Q9Y5X1	Sorting nexin-9 OS=Homo sapiens GN=SNX9 PE=1 SV=1	SNX9	1.16228	1.13092	1.15044	1.4493	1.1575	1.20929
95	0.335378	-0.0225479	Q9Y5W8	Sorting nexin-13 OS=Homo sapiens GN=SNX13 PE=1 SV=4	SNX13	-2.02447	-1.94952	-1.97051	-1.98701	-2.03699	-1.98815
96	2.29928	-0.129342	Q9Y5W7	Sorting nexin-14 OS=Homo sapiens GN=SNX14 PE=1 SV=3	SNX14	0.159714	0.172919	0.14001	-0.0132705	0.0425462	0.0553393
97	3.28282	-0.422326	Q9Y5V3-2	Isoform 2 of Melanoma-associated antigen D1 OS=Homo sapiens GN=MAGED1	MAGED1	-0.718873	-0.657363	-0.686728	-1.18428	-1.08062	-1.06504	+
98	0.314607	0.0259595	Q9Y5U9	Immediate early response 3-interacting protein 1 OS=Homo sapiens GN=IER3IP1 PE=1 SV=1	IER3IP1	-1.13858	-1.21084	-1.2418	-1.16768	-1.14831	-1.19735
99	3.5552	1.19451	Q9Y5U4	Insulin-induced gene 2 protein OS=Homo sapiens GN=INSIG2 PE=1 SV=2	INSIG2	-3.74467	-3.80992	-3.94267	-2.5565	-2.55743	-2.79981	+
100	1.8968	-0.238197	Q9Y5U2	Protein TSSC4 OS=Homo sapiens GN=TSSC4 PE=1 SV=3	TSSC4	-1.41896	-1.43777	-1.4742	-1.6844	-1.77236	-1.58876	+
101	1.03533	0.220665	Q9Y5T5	Ubiquitin carboxyl-terminal hydrolase 16 OS=Homo sapiens GN=USP16 PE=1 SV=1	USP16	-1.68243	-1.8693	-1.53302	-1.42822	-1.50623	-1.48831
102	0.874001	0.057868	Q9Y5S9-2	Isoform 2 of RNA-binding protein 8A OS=Homo sapiens GN=RBM8A	RBM8A	2.73384	2.69708	2.69982	2.82027	2.72228	2.76179
103	0.386502	-0.0360941	Q9Y5S9	RNA-binding protein 8A OS=Homo sapiens GN=RBM8A PE=1 SV=1	RBM8A	0.345565	0.315991	0.340236	0.346445	0.22235	0.324714
104	1.04568	-0.0809056	Q9Y5S2	Serine/threonine-protein kinase MRCK beta OS=Homo sapiens GN=CDC42BPB PE=1 SV=2	CDC42BPB	3.58281	3.56795	3.54657	3.44057	3.46055	3.55349
105	0.940074	0.0511139	Q9Y5S1	Transient receptor potential cation channel subfamily V member 2 OS=Homo sapiens GN=TRPV2 PE=1 SV=1	TRPV2	2.08228	2.14464	2.08335	2.13449	2.14549	2.18365
106	0.279067	-0.126526	Q9Y5R4	HemK methyltransferase family member 1 OS=Homo sapiens GN=HEMK1 PE=2 SV=1	HEMK1	-3.5103	-2.9489	-3.43232	-3.33644	-3.50662	-3.42803
107	0.993558	-0.175707	Q9Y5R2	Matrix metalloproteinase-24 OS=Homo sapiens GN=MMP24 PE=2 SV=1	MMP24	-3.52312	-3.37744	-3.55375	-3.66682	-3.76561	-3.549
108	0.742041	-0.10721	Q9Y5Q9	General transcription factor 3C polypeptide 3 OS=Homo sapiens GN=GTF3C3 PE=1 SV=1	GTF3C3	0.551493	0.337936	0.380398	0.296515	0.315105	0.336578
109	0.0535406	0.00673805	Q9Y5Q8-3	Isoform 3 of General transcription factor 3C polypeptide 5 OS=Homo sapiens GN=GTF3C5	GTF3C5	0.903048	0.968775	0.820835	0.895569	0.899321	0.917981
110	4.59438	0.692022	Q9Y5Q0	Fatty acid desaturase 3 OS=Homo sapiens GN=FADS3 PE=2 SV=1	FADS3	-0.372696	-0.330393	-0.30488	0.378285	0.307032	0.382781	+
111	0.0112798	-0.000734588	Q9Y5P6-2	Isoform 2 of Mannose-1-phosphate guanyltransferase beta OS=Homo sapiens GN=GMPPB	GMPPB	-0.792395	-0.780052	-0.840686	-0.794159	-0.826956	-0.794223
112	0.552314	0.0852595	Q9Y5P4-3	Isoform 3 of Collagen type IV alpha-3-binding protein OS=Homo sapiens GN=COL4A3BP	COL4A3BP	0.348226	0.315544	0.244072	0.308558	0.507921	0.347142
113	0.867064	-0.0423253	Q9Y5M8	Signal recognition particle receptor subunit beta OS=Homo sapiens GN=SRPRB PE=1 SV=3	SRPRB	3.35769	3.39357	3.31774	3.32586	3.30976	3.30641
114	2.53054	-0.102639	Q9Y5L4	Mitochondrial import inner membrane translocase subunit Tim13 OS=Homo sapiens GN=TIMM13 PE=1 SV=1	TIMM13	1.6844	1.70605	1.67181	1.60468	1.58746	1.56222
115	1.64466	-0.191284	Q9Y5K8	V-type proton ATPase subunit D OS=Homo sapiens GN=ATP6V1D PE=1 SV=1	ATP6V1D	1.93503	1.90289	1.89838	1.81745	1.70483	1.64017	+
116	2.2192	-0.0688165	Q9Y5K6	CD2-associated protein OS=Homo sapiens GN=CD2AP PE=1 SV=1	CD2AP	1.73491	1.72219	1.72704	1.64964	1.6442	1.68385
117	0.0326851	0.00688511	Q9Y5J7	Mitochondrial import inner membrane translocase subunit Tim9 OS=Homo sapiens GN=TIMM9 PE=1 SV=1	TIMM9	1.07933	1.11319	1.02498	1.16102	1.12902	0.948113
118	0.631509	0.0625036	Q9Y5J6	Mitochondrial import inner membrane translocase subunit Tim10 B OS=Homo sapiens GN=TIMM10B PE=1 SV=1	TIMM10B	-0.333661	-0.365608	-0.41017	-0.307498	-0.240224	-0.374207
119	1.73772	0.281907	Q9Y5J5	Pleckstrin homology-like domain family A member 3 OS=Homo sapiens GN=PHLDA3 PE=1 SV=1	PHLDA3	-5.05191	-4.96701	-4.98149	-4.82972	-4.731	-4.59397	+
120	0.254707	-0.00986938	Q9Y5J1	U3 small nucleolar RNA-associated protein 18 homolog OS=Homo sapiens GN=UTP18 PE=1 SV=3	UTP18	1.83912	1.86278	1.82788	1.84853	1.81094	1.8407
121	0.211761	-0.0607529	Q9Y5F8	Protocadherin gamma-B7 OS=Homo sapiens GN=PCDHGB7 PE=2 SV=1	PCDHGB7	-5.4089	-5.2119	-5.28946	-5.28176	-5.55438	-5.25638
122	0.609301	-0.0489707	Q9Y5B9	FACT complex subunit SPT16 OS=Homo sapiens GN=SUPT16H PE=1 SV=1	SUPT16H	4.94057	4.88307	4.88917	4.90983	4.80215	4.85392
123	0.115137	-0.0125317	Q9Y5B8	Nucleoside diphosphate kinase 7 OS=Homo sapiens GN=NME7 PE=1 SV=1	NME7	-2.02655	-1.96957	-2.0338	-2.08973	-1.99677	-1.98102
124	1.23071	-0.0833748	Q9Y5B6	PAX3- and PAX7-binding protein 1 OS=Homo sapiens GN=PAXBP1 PE=1 SV=2	PAXBP1	0.414908	0.393897	0.367072	0.363016	0.296877	0.265858
125	0.044703	0.00852768	Q9Y5A9	YTH domain-containing family protein 2 OS=Homo sapiens GN=YTHDF2 PE=1 SV=2	YTHDF2	-2.48543	-2.5783	-2.59056	-2.43102	-2.60546	-2.59222
126	0.779997	-0.115169	Q9Y5A6	Zinc finger and SCAN domain-containing protein 21 OS=Homo sapiens GN=ZSCAN21 PE=2 SV=2	ZSCAN21	-2.26831	-2.14374	-2.23619	-2.22384	-2.41765	-2.35225
127	0.0581638	-0.0100313	Q9Y584	Mitochondrial import inner membrane translocase subunit Tim22 OS=Homo sapiens GN=TIMM22 PE=1 SV=2	TIMM22	-0.367594	-0.350059	-0.479993	-0.336775	-0.403387	-0.487578
128	1.06034	0.177119	Q9Y570	Protein phosphatase methylesterase 1 OS=Homo sapiens GN=PPME1 PE=1 SV=3	PPME1	1.38673	1.32108	1.29807	1.40023	1.65175	1.48526
129	1.38866	-0.171163	Q9Y548	Protein YIPF1 OS=Homo sapiens GN=YIPF1 PE=2 SV=1	YIPF1	-1.08921	-1.04015	-1.06966	-1.13186	-1.32094	-1.2597
130	2.30334	0.343569	Q9Y530	O-acetyl-ADP-ribose deacetylase 1 OS=Homo sapiens GN=OARD1 PE=1 SV=2	OARD1	-2.12269	-1.94845	-2.11194	-1.76529	-1.69792	-1.68916	+
131	2.16295	-0.488777	Q9Y520-7	Isoform 7 of Protein PRRC2C OS=Homo sapiens GN=PRRC2C	PRRC2C	1.79932	1.69978	1.834	1.13826	1.29058	1.43793	+
132	0.397279	-0.025794	Q9Y512	Sorting and assembly machinery component 50 homolog OS=Homo sapiens GN=SAMM50 PE=1 SV=3	SAMM50	3.7809	3.79087	3.75466	3.79683	3.74173	3.71049
133	0.694629	0.0735927	Q9Y508	E3 ubiquitin-protein ligase RNF114 OS=Homo sapiens GN=RNF114 PE=1 SV=1	RNF114	-1.57386	-1.52485	-1.56012	-1.51056	-1.5387	-1.38878
134	0.135537	0.027535	Q9Y4X5	E3 ubiquitin-protein ligase ARIH1 OS=Homo sapiens GN=ARIH1 PE=1 SV=2	ARIH1	-1.39471	-1.49913	-1.39634	-1.52275	-1.29313	-1.39168
135	1.32591	-0.202614	Q9Y4X0	AMME syndrome candidate gene 1 protein OS=Homo sapiens GN=AMMECR1 PE=1 SV=1	AMMECR1	-2.34341	-2.30275	-2.29977	-2.59593	-2.57987	-2.37797
136	1.47997	-0.101869	Q9Y4W6	AFG3-like protein 2 OS=Homo sapiens GN=AFG3L2 PE=1 SV=2	AFG3L2	4.3805	4.39789	4.34862	4.33052	4.24942	4.24146
137	0.58277	0.0261253	Q9Y4W2	Ribosomal biogenesis protein LAS1L OS=Homo sapiens GN=LAS1L PE=1 SV=2	LAS1L	2.41927	2.43499	2.37195	2.44726	2.43136	2.42598
138	1.33611	0.099504	Q9Y4P8	WD repeat domain phosphoinositide-interacting protein 2 OS=Homo sapiens GN=WIPI2 PE=1 SV=1	WIPI2	-0.262781	-0.3544	-0.252331	-0.207469	-0.198137	-0.165394
139	0.571599	-0.00977778	Q9Y4P3	Transducin beta-like protein 2 OS=Homo sapiens GN=TBL2 PE=1 SV=1	TBL2	3.41011	3.41181	3.43357	3.40703	3.41024	3.40888
140	0.0586558	-0.0165046	Q9Y4P1-2	Isoform 2 of Cysteine protease ATG4B OS=Homo sapiens GN=ATG4B	ATG4B	-5.06647	-4.81377	-4.93309	-5.05155	-4.83229	-4.979
141	0.0805009	0.0282407	Q9Y4L1	Hypoxia up-regulated protein 1 OS=Homo sapiens GN=HYOU1 PE=1 SV=1	HYOU1	4.63809	4.64562	4.77398	4.51058	4.72051	4.91133
142	1.21493	0.0887042	Q9Y4K4	Mitogen-activated protein kinase kinase kinase kinase 5 OS=Homo sapiens GN=MAP4K5 PE=1 SV=1	MAP4K5	-0.35605	-0.257272	-0.311711	-0.255317	-0.213132	-0.190471
143	1.71894	0.561218	Q9Y4K1	Absent in melanoma 1 protein OS=Homo sapiens GN=AIM1 PE=1 SV=3	AIM1	0.25744	0.277974	0.317671	0.609278	0.81335	1.11411	+
144	4.63904	0.375868	Q9Y4K0	Lysyl oxidase homolog 2 OS=Homo sapiens GN=LOXL2 PE=1 SV=1	LOXL2	3.31035	3.31682	3.32171	3.70428	3.65979	3.7124	+
145	1.25178	0.139463	Q9Y4J8	Dystrobrevin alpha OS=Homo sapiens GN=DTNA PE=1 SV=2	DTNA	0.406572	0.392697	0.386828	0.438594	0.616965	0.548928
146	0.895417	0.668201	Q9Y4I1-3	Isoform 3 of Unconventional myosin-Va OS=Homo sapiens GN=MYO5A	MYO5A	1.06647	1.04174	0.909435	2.35004	1.22025	1.45196	+
147	0.379722	0.0670241	Q9Y4H2	Insulin receptor substrate 2 OS=Homo sapiens GN=IRS2 PE=1 SV=2	IRS2	-2.73825	-2.84329	-2.73026	-2.68166	-2.82477	-2.60429
148	1.05816	0.114145	Q9Y4G8	Rap guanine nucleotide exchange factor 2 OS=Homo sapiens GN=RAPGEF2 PE=1 SV=1	RAPGEF2	-1.43125	-1.30022	-1.41878	-1.30816	-1.21316	-1.28649
149	0.229862	0.0330408	Q9Y4G6	Talin-2 OS=Homo sapiens GN=TLN2 PE=1 SV=4	TLN2	1.47673	1.36109	1.48702	1.48746	1.4011	1.53539
150	0.000403999	-7.77245e-05	Q9Y4F1	FERM, RhoGEF and pleckstrin domain-containing protein 1 OS=Homo sapiens GN=FARP1 PE=1 SV=1	FARP1	3.49526	3.4232	3.45806	3.34156	3.50359	3.53114
151	0.0426531	-0.00406047	Q9Y4E8-3	Isoform 3 of Ubiquitin carboxyl-terminal hydrolase 15 OS=Homo sapiens GN=USP15	USP15	0.272086	0.29159	0.275565	0.212406	0.31421	0.300444
152	0.502161	0.0638983	Q9Y4E6	WD repeat-containing protein 7 OS=Homo sapiens GN=WDR7 PE=1 SV=2	WDR7	-1.88594	-1.92764	-1.86026	-1.86743	-1.72416	-1.89056
153	0.180612	0.0261753	Q9Y4D7	Plexin-D1 OS=Homo sapiens GN=PLXND1 PE=1 SV=3	PLXND1	-1.49168	-1.36368	-1.5248	-1.44961	-1.4672	-1.38483
154	2.25221	-0.112704	Q9Y4D1	Disheveled-associated activator of morphogenesis 1 OS=Homo sapiens GN=DAAM1 PE=1 SV=2	DAAM1	0.246713	0.285293	0.292688	0.192255	0.14449	0.149837
155	2.54152	-0.320189	Q9Y4C8	Probable RNA-binding protein 19 OS=Homo sapiens GN=RBM19 PE=1 SV=3	RBM19	0.754175	0.69464	0.652076	0.422198	0.301625	0.416499	+
156	1.43101	-0.220973	Q9Y4C5	Carbohydrate sulfotransferase 2 OS=Homo sapiens GN=CHST2 PE=1 SV=2	CHST2	-1.83349	-1.88112	-1.72816	-1.93514	-2.12816	-2.04239	+
157	1.92266	0.472493	Q9Y4C4	Malignant fibrous histiocytoma-amplified sequence 1 OS=Homo sapiens GN=MFHAS1 PE=1 SV=2	MFHAS1	-3.51818	-3.73188	-3.56628	-2.96801	-3.26088	-3.16997	+
158	0.279027	0.0443798	Q9Y4C2	Protein FAM115A OS=Homo sapiens GN=FAM115A PE=1 SV=3	FAM115A	-0.619828	-0.680902	-0.578617	-0.470856	-0.618971	-0.656381
159	1.7543	0.246139	Q9Y4B6	Protein VPRBP OS=Homo sapiens GN=VPRBP PE=1 SV=3	VPRBP	-1.20309	-1.21489	-1.1947	-0.839871	-0.979876	-1.05451	+
160	1.43274	0.151654	Q9Y4B5	Microtubule cross-linking factor 1 OS=Homo sapiens GN=MTCL1 PE=1 SV=5	MTCL1	0.843693	0.96154	0.92737	1.03272	1.0233	1.13155
161	1.45593	-0.203831	Q9Y4A5	Transformation/transcription domain-associated protein OS=Homo sapiens GN=TRRAP PE=1 SV=3	TRRAP	-1.38119	-1.42363	-1.43716	-1.7345	-1.51929	-1.59968	+
162	0.336185	-0.0607743	Q9Y4A0	Jerky protein homolog-like OS=Homo sapiens GN=JRKL PE=2 SV=2	JRKL	-2.53412	-2.43394	-2.61034	-2.69568	-2.52998	-2.53506
163	0.325288	0.0450888	Q9Y490	Talin-1 OS=Homo sapiens GN=TLN1 PE=1 SV=3	TLN1	5.6981	5.71322	5.66806	5.63454	5.75627	5.82383
164	1.65112	-0.107352	Q9Y487	V-type proton ATPase 116 kDa subunit a isoform 2 OS=Homo sapiens GN=ATP6V0A2 PE=1 SV=2	ATP6V0A2	0.219867	0.308377	0.240629	0.17045	0.126069	0.150297
165	1.6351	-0.303029	Q9Y483	Metal-response element-binding transcription factor 2 OS=Homo sapiens GN=MTF2 PE=1 SV=2	MTF2	-2.0269	-2.16258	-2.06892	-2.53586	-2.33881	-2.29281	+
166	0.169521	-0.0395107	Q9Y478	5'-AMP-activated protein kinase subunit beta-1 OS=Homo sapiens GN=PRKAB1 PE=1 SV=4	PRKAB1	-5.37579	-5.28562	-5.23282	-5.37992	-5.44558	-5.18726
167	1.67295	0.148584	Q9Y450	HBS1-like protein OS=Homo sapiens GN=HBS1L PE=1 SV=1	HBS1L	1.11114	1.00581	1.12507	1.2584	1.21218	1.2172
168	0.467255	-0.0695024	Q9Y426	C2 domain-containing protein 2 OS=Homo sapiens GN=C2CD2 PE=1 SV=2	C2CD2	-1.26985	-1.36368	-1.29967	-1.49642	-1.31464	-1.33065
169	1.80539	-0.20606	Q9Y421	Protein FAM32A OS=Homo sapiens GN=FAM32A PE=1 SV=2	FAM32A	-0.497009	-0.541895	-0.469391	-0.787566	-0.712234	-0.626674	+
170	3.01583	0.407896	Q9Y3Z3	Deoxynucleoside triphosphate triphosphohydrolase SAMHD1 OS=Homo sapiens GN=SAMHD1 PE=1 SV=2	SAMHD1	-0.853523	-0.857582	-0.809885	-0.360702	-0.423055	-0.513547	+
171	0.965399	-0.112987	Q9Y3Y2-3	Isoform 2 of Chromatin target of PRMT1 protein OS=Homo sapiens GN=CHTOP	CHTOP	2.78499	2.76631	2.84153	2.59511	2.69103	2.76772
172	0.036691	-0.00592124	Q9Y3X0	Coiled-coil domain-containing protein 9 OS=Homo sapiens GN=CCDC9 PE=1 SV=1	CCDC9	1.26279	1.08997	1.24304	1.18864	1.1915	1.19789
173	0.877479	0.138102	Q9Y3U8	60S ribosomal protein L36 OS=Homo sapiens GN=RPL36 PE=1 SV=3	RPL36	2.04866	2.0773	2.03856	2.31045	2.06103	2.20735
174	2.23613	-0.151201	Q9Y3T9	Nucleolar complex protein 2 homolog OS=Homo sapiens GN=NOC2L PE=1 SV=4	NOC2L	2.99553	2.92356	2.95963	2.84547	2.78269	2.79695
175	1.08609	0.137134	Q9Y3R5	Protein dopey-2 OS=Homo sapiens GN=DOPEY2 PE=1 SV=5	DOPEY2	-0.842748	-0.75206	-0.873053	-0.632106	-0.645313	-0.779039
176	0.0679035	-0.00467642	Q9Y3Q3	Transmembrane emp24 domain-containing protein 3 OS=Homo sapiens GN=TMED3 PE=1 SV=1	TMED3	0.30389	0.315321	0.272602	0.324483	0.298612	0.254688
177	0.140965	-0.0348349	Q9Y3Q0	N-acetylated-alpha-linked acidic dipeptidase 2 OS=Homo sapiens GN=NAALAD2 PE=1 SV=1	NAALAD2	-5.1791	-5.1	-5.12295	-5.00728	-5.31202	-5.18726
178	1.12202	0.104111	Q9Y3P9	Rab GTPase-activating protein 1 OS=Homo sapiens GN=RABGAP1 PE=1 SV=3	RABGAP1	0.0510423	-0.04641	0.0274642	0.108203	0.173743	0.0624839
179	0.703583	0.0246955	Q9Y3P4	Rhomboid domain-containing protein 3 OS=Homo sapiens GN=RHBDD3 PE=2 SV=1	RHBDD3	-2.0688	-2.07346	-2.08784	-2.02228	-2.06974	-2.064
180	1.11544	0.161916	Q9Y3M8	StAR-related lipid transfer protein 13 OS=Homo sapiens GN=STARD13 PE=1 SV=2	STARD13	-1.73488	-1.73977	-1.78819	-1.70435	-1.4755	-1.59725
181	1.29953	0.0930386	Q9Y3L5	Ras-related protein Rap-2c OS=Homo sapiens GN=RAP2C PE=1 SV=1	RAP2C	-0.507008	-0.533354	-0.467145	-0.35477	-0.432095	-0.441526
182	0.491015	0.0714982	Q9Y3L3	SH3 domain-binding protein 1 OS=Homo sapiens GN=SH3BP1 PE=1 SV=3	SH3BP1	-3.0586	-2.98492	-3.09009	-2.98871	-2.87044	-3.05997
183	0.0924662	-0.0255264	Q9Y3I1	F-box only protein 7 OS=Homo sapiens GN=FBXO7 PE=1 SV=1	FBXO7	-2.7212	-2.92421	-2.74605	-2.67297	-2.89416	-2.9009
184	0.376514	-0.0584482	Q9Y3I0	tRNA-splicing ligase RtcB homolog OS=Homo sapiens GN=RTCB PE=1 SV=1	RTCB	2.91976	2.92926	2.91547	2.75959	2.84661	2.98295
185	0.968469	-0.0952076	Q9Y3F4-2	Isoform 2 of Serine-threonine kinase receptor-associated protein OS=Homo sapiens GN=STRAP	STRAP	1.97291	1.92252	1.9174	1.77084	1.83844	1.91792
186	0.798239	0.17538	Q9Y3E7	Charged multivesicular body protein 3 OS=Homo sapiens GN=CHMP3 PE=1 SV=3	CHMP3	-0.678829	-0.725514	-0.634868	-0.310084	-0.625076	-0.577913
187	0.0565409	0.0202604	Q9Y3E2	BolA-like protein 1 OS=Homo sapiens GN=BOLA1 PE=1 SV=1	BOLA1	-2.02725	-2.00092	-1.98688	-1.73994	-2.08265	-2.13167
188	0.980085	0.117511	Q9Y3E1	Hepatoma-derived growth factor-related protein 3 OS=Homo sapiens GN=HDGFRP3 PE=1 SV=1	HDGFRP3	1.90539	1.85965	1.87314	2.03956	1.88865	2.06251
189	0.345988	0.054731	Q9Y3E0	Vesicle transport protein GOT1B OS=Homo sapiens GN=GOLT1B PE=1 SV=1	GOLT1B	-2.41903	-2.33305	-2.23926	-2.20994	-2.3482	-2.26901
190	0.598287	-0.0517052	Q9Y3D9	28S ribosomal protein S23, mitochondrial OS=Homo sapiens GN=MRPS23 PE=1 SV=2	MRPS23	2.78331	2.81501	2.73021	2.78379	2.69134	2.69828
191	0.172479	0.0284053	Q9Y3D6	Mitochondrial fission 1 protein OS=Homo sapiens GN=FIS1 PE=1 SV=2	FIS1	2.19123	2.24979	2.24511	2.16872	2.23249	2.37013
192	0.334169	-0.0383577	Q9Y3D5	28S ribosomal protein S18c, mitochondrial OS=Homo sapiens GN=MRPS18C PE=1 SV=1	MRPS18C	0.226752	0.32186	0.168984	0.169	0.218927	0.214596
193	0.826161	0.0968475	Q9Y3D3	28S ribosomal protein S16, mitochondrial OS=Homo sapiens GN=MRPS16 PE=1 SV=1	MRPS16	1.22972	1.18763	1.23382	1.41805	1.26998	1.25369
194	0.83546	-0.118542	Q9Y3D2	Methionine-R-sulfoxide reductase B2, mitochondrial OS=Homo sapiens GN=MSRB2 PE=2 SV=2	MSRB2	-0.800151	-0.795132	-0.844327	-0.805056	-0.980062	-1.01012
195	0.649035	-0.06274	Q9Y3D0	Mitotic spindle-associated MMXD complex subunit MIP18 OS=Homo sapiens GN=FAM96B PE=1 SV=1	FAM96B	-1.86225	-1.93396	-1.7992	-1.94487	-1.95043	-1.88833
196	2.49088	-0.468433	Q9Y3C8	Ubiquitin-fold modifier-conjugating enzyme 1 OS=Homo sapiens GN=UFC1 PE=1 SV=3	UFC1	0.419658	0.428824	0.454966	-0.174106	-0.00228551	0.0745401	+
197	0.0273719	0.00177687	Q9Y3C6	Peptidyl-prolyl cis-trans isomerase-like 1 OS=Homo sapiens GN=PPIL1 PE=1 SV=1	PPIL1	0.800649	0.742367	0.791714	0.796059	0.756321	0.787681
198	0.209359	0.0416609	Q9Y3C5	RING finger protein 11 OS=Homo sapiens GN=RNF11 PE=1 SV=1	RNF11	-2.92158	-2.72406	-2.88864	-2.81043	-2.88056	-2.7183
199	1.79077	-0.21731	Q9Y3C1	Nucleolar protein 16 OS=Homo sapiens GN=NOP16 PE=1 SV=2	NOP16	1.75492	1.7795	1.81993	1.49406	1.54291	1.66546	+
200	0.251378	0.0427071	Q9Y3C0	WASH complex subunit CCDC53 OS=Homo sapiens GN=CCDC53 PE=1 SV=1	CCDC53	-1.76344	-1.80549	-1.8573	-1.68907	-1.72109	-1.88796
201	3.09329	-0.443997	Q9Y3B9	RRP15-like protein OS=Homo sapiens GN=RRP15 PE=1 SV=2	RRP15	0.999624	0.878921	0.946058	0.557001	0.439124	0.496488	+
202	0.148738	-0.0165396	Q9Y3B8	Oligoribonuclease, mitochondrial OS=Homo sapiens GN=REXO2 PE=1 SV=3	REXO2	1.88181	1.96646	1.84747	1.90853	1.89826	1.83934
203	0.0616423	-0.00789968	Q9Y3B7	39S ribosomal protein L11, mitochondrial OS=Homo sapiens GN=MRPL11 PE=1 SV=1	MRPL11	3.48027	3.53372	3.46585	3.56161	3.42997	3.46456
204	0.0147903	0.00412909	Q9Y3B6	ER membrane protein complex subunit 9 OS=Homo sapiens GN=EMC9 PE=1 SV=3	EMC9	-3.98912	-4.00046	-3.814	-3.79033	-3.99978	-4.00108
205	1.96174	-0.239854	Q9Y3B4	Splicing factor 3B subunit 6 OS=Homo sapiens GN=SF3B6 PE=1 SV=1	SF3B6	2.32909	2.21958	2.32263	1.97986	2.05367	2.11821	+
206	0.558749	-0.0383988	Q9Y3B2	Exosome complex component CSL4 OS=Homo sapiens GN=EXOSC1 PE=1 SV=1	EXOSC1	-0.607084	-0.535217	-0.524367	-0.595446	-0.620858	-0.565561
207	0.0673554	0.0037593	Q9Y3A6	Transmembrane emp24 domain-containing protein 5 OS=Homo sapiens GN=TMED5 PE=1 SV=1	TMED5	2.12731	2.18576	2.15966	2.16027	2.1786	2.14515
208	0.0518786	-0.00816941	Q9Y3A4	Ribosomal RNA-processing protein 7 homolog A OS=Homo sapiens GN=RRP7A PE=1 SV=2	RRP7A	0.607135	0.551981	0.537145	0.649834	0.479162	0.542756
209	1.20257	-0.051458	Q9Y3A2	Probable U3 small nucleolar RNA-associated protein 11 OS=Homo sapiens GN=UTP11L PE=1 SV=2	UTP11L	1.81931	1.77343	1.7899	1.76789	1.7443	1.71607
210	0.0652949	-0.0187225	Q9Y3A0	Ubiquinone biosynthesis protein COQ4 homolog, mitochondrial OS=Homo sapiens GN=COQ4 PE=2 SV=3	COQ4	-3.34536	-3.31373	-3.34421	-3.18469	-3.52855	-3.34622
211	0.00100909	0.000135183	Q9Y399	28S ribosomal protein S2, mitochondrial OS=Homo sapiens GN=MRPS2 PE=1 SV=1	MRPS2	2.06442	2.09325	2.10902	2.16844	2.02731	2.07135
212	1.10829	-0.0861082	Q9Y394	Dehydrogenase/reductase SDR family member 7 OS=Homo sapiens GN=DHRS7 PE=1 SV=1	DHRS7	2.13643	2.25209	2.15039	2.08889	2.09415	2.09755
213	1.05483	-0.108809	Q9Y388	RNA-binding motif protein, X-linked 2 OS=Homo sapiens GN=RBMX2 PE=1 SV=2	RBMX2	-0.844866	-0.697656	-0.783361	-0.839871	-0.91689	-0.89555
214	1.8592	-0.234631	Q9Y385	Ubiquitin-conjugating enzyme E2 J1 OS=Homo sapiens GN=UBE2J1 PE=1 SV=2	UBE2J1	-0.163741	-0.221254	-0.134392	-0.492399	-0.411172	-0.319709	+
215	0.632986	-0.252547	Q9Y383	Putative RNA-binding protein Luc7-like 2 OS=Homo sapiens GN=LUC7L2 PE=1 SV=2	LUC7L2	3.04722	2.77668	3.05083	2.99701	2.46729	2.65278
216	0.0281353	0.00238314	Q9Y376	Calcium-binding protein 39 OS=Homo sapiens GN=CAB39 PE=1 SV=1	CAB39	0.104829	0.0355673	0.0590741	0.044288	0.108268	0.0540634
217	1.32961	-0.0839285	Q9Y375	Complex I intermediate-associated protein 30, mitochondrial OS=Homo sapiens GN=NDUFAF1 PE=1 SV=2	NDUFAF1	1.17746	1.2679	1.20749	1.15404	1.10989	1.13713
218	0.00443388	0.00187906	Q9Y334	von Willebrand factor A domain-containing protein 7 OS=Homo sapiens GN=VWA7 PE=2 SV=4	VWA7	-5.15088	-5.09054	-5.29912	-5.2888	-5.31558	-4.93052
219	0.172396	-0.0183987	Q9Y333	U6 snRNA-associated Sm-like protein LSm2 OS=Homo sapiens GN=LSM2 PE=1 SV=1	LSM2	-0.410483	-0.54029	-0.505461	-0.514398	-0.481311	-0.51572
220	0.0215479	0.00439178	Q9Y324	rRNA-processing protein FCF1 homolog OS=Homo sapiens GN=FCF1 PE=2 SV=1	FCF1	0.404336	0.398547	0.32757	0.504609	0.344394	0.294625
221	0.970021	-0.0259358	Q9Y320	Thioredoxin-related transmembrane protein 2 OS=Homo sapiens GN=TMX2 PE=1 SV=1	TMX2	2.07454	2.09447	2.07505	2.04224	2.04748	2.07655
222	0.111874	-0.0226767	Q9Y316-3	Isoform 3 of Protein MEMO1 OS=Homo sapiens GN=MEMO1	MEMO1	-1.87905	-2.05766	-1.91786	-2.06487	-1.89439	-1.96333
223	1.53203	0.105033	Q9Y315	Deoxyribose-phosphate aldolase OS=Homo sapiens GN=DERA PE=1 SV=2	DERA	1.17461	1.23737	1.1291	1.29012	1.28854	1.27751
224	1.67489	-0.453216	Q9Y314	Nitric oxide synthase-interacting protein OS=Homo sapiens GN=NOSIP PE=1 SV=1	NOSIP	-1.21855	-1.52088	-1.15904	-1.83085	-1.77014	-1.65714	+
225	0.0155263	0.00397404	Q9Y305-4	Isoform 4 of Acyl-coenzyme A thioesterase 9, mitochondrial OS=Homo sapiens GN=ACOT9	ACOT9	-3.51325	-3.36409	-3.55279	-3.39427	-3.42789	-3.59604
226	0.113855	-0.0112191	Q9Y305	Acyl-coenzyme A thioesterase 9, mitochondrial OS=Homo sapiens GN=ACOT9 PE=1 SV=2	ACOT9	3.50908	3.51992	3.46994	3.55233	3.46549	3.44745
227	0.0223314	0.0028135	Q9Y2Z9	Ubiquinone biosynthesis monooxygenase COQ6 OS=Homo sapiens GN=COQ6 PE=1 SV=2	COQ6	-0.654378	-0.716721	-0.650461	-0.608255	-0.733562	-0.671303
228	0.31987	-0.0322717	Q9Y2Z4	Tyrosine--tRNA ligase, mitochondrial OS=Homo sapiens GN=YARS2 PE=1 SV=2	YARS2	2.22112	2.28171	2.2566	2.2955	2.18875	2.17836
229	0.0484083	0.00582538	Q9Y2Z2-6	Isoform 7 of Protein MTO1 homolog, mitochondrial OS=Homo sapiens GN=MTO1	MTO1	0.582607	0.639759	0.538828	0.644747	0.589903	0.54402
230	0.112556	0.0141509	Q9Y2Z0	Suppressor of G2 allele of SKP1 homolog OS=Homo sapiens GN=SUGT1 PE=1 SV=3	SUGT1	0.667166	0.593094	0.67736	0.586064	0.693325	0.700684
231	1.18486	-0.105398	Q9Y2Y0	ADP-ribosylation factor-like protein 2-binding protein OS=Homo sapiens GN=ARL2BP PE=1 SV=1	ARL2BP	-4.78337	-4.86127	-4.75651	-4.88474	-4.9605	-4.8721
232	0.216464	-0.0542912	Q9Y2X9	Zinc finger protein 281 OS=Homo sapiens GN=ZNF281 PE=1 SV=1	ZNF281	-3.42822	-3.42913	-3.46714	-3.3493	-3.45968	-3.67838
233	0.522918	0.112244	Q9Y2X7-3	Isoform 3 of ARF GTPase-activating protein GIT1 OS=Homo sapiens GN=GIT1	GIT1	-1.37459	-1.50147	-1.42554	-1.427	-1.14935	-1.38852
234	0.178833	-0.0181448	Q9Y2X3	Nucleolar protein 58 OS=Homo sapiens GN=NOP58 PE=1 SV=1	NOP58	3.78245	3.7212	3.72422	3.7868	3.71217	3.67446
235	0.099347	0.0184223	Q9Y2X0	Mediator of RNA polymerase II transcription subunit 16 OS=Homo sapiens GN=MED16 PE=1 SV=2	MED16	-3.41714	-3.30824	-3.26197	-3.29765	-3.39967	-3.23476
236	0.703683	-0.10212	Q9Y2W2	WW domain-binding protein 11 OS=Homo sapiens GN=WBP11 PE=1 SV=1	WBP11	0.524169	0.371714	0.440514	0.257803	0.343298	0.428936
237	2.59892	-0.502511	Q9Y2W1	Thyroid hormone receptor-associated protein 3 OS=Homo sapiens GN=THRAP3 PE=1 SV=2	THRAP3	4.22403	4.09409	4.20086	3.57472	3.64788	3.78886	+
238	0.687256	0.102206	Q9Y2V7	Conserved oligomeric Golgi complex subunit 6 OS=Homo sapiens GN=COG6 PE=1 SV=2	COG6	-2.12121	-2.08357	-2.17972	-2.14718	-1.94612	-1.98458
239	0.394571	0.0599628	Q9Y2V2	Calcium-regulated heat stable protein 1 OS=Homo sapiens GN=CARHSP1 PE=1 SV=2	CARHSP1	-0.387559	-0.396131	-0.359421	-0.444186	-0.23452	-0.284516
240	0.521151	0.0262714	Q9Y2U8	Inner nuclear membrane protein Man1 OS=Homo sapiens GN=LEMD3 PE=1 SV=2	LEMD3	2.16568	2.20906	2.18861	2.24818	2.20828	2.1857
241	0.693185	-0.084503	Q9Y2T2	AP-3 complex subunit mu-1 OS=Homo sapiens GN=AP3M1 PE=1 SV=1	AP3M1	1.00414	0.850921	1.02394	0.858854	0.892363	0.874277
[truncated: 6,871 more rows]
