# Supplementary material for: Multisample Mass Spectrometry-Based Approach for Discovering Injury Markers in Chronic Kidney Disease
Source: Mol Cell Proteomics. 2021 Jan 13;20:100037. doi: 10.1074/mcp.RA120.002159 (PMC7950200; doi:10.1074/mcp.RA120.002159)
Supplement: Supplemental Table S8 [file mmc8.xlsx]

## Sheet: TableS8A
Supplementary Table S8. Result of disease and function analysis using IPA software. (A) List of the enriched terms corresponding to Diseases/Bio-functions along with the overlapping number of proteins in the experimental dataset, p-value, predicted activation state, and activation z-score (positive z-score)
Categories	Diseases or Functions Annotation	p-value	Predicted Activation State	Activation z-score	Molecules	# Molecules
Cellular Movement	Migration of cells	7.09e-14	Increased	5.268	ABCA1,ABCC1,ABR,ACTA2,ACTN4,ACTR3,ADD1,ADGRG1,ADIPOQ,AFDN,AHNAK,AHSG,AIF1,AKT2,ALDOA,ALOX5AP,ANXA1,ANXA2,ANXA3,APOA1,APOE,APOH,AQP1,ARHGAP4,ARHGEF1,ATM,ATP6V1C1,BCAR1,BCR,BGN,BSG,C3,C4A/C4B,C5,CALR,CAMK2D,CAMSAP3,CAPN2,CAPNS1,CASR,CAT,CAV1,CBL,CBS/CBSL,CCBE1,CCL21,CCN2,CD14,CD151,CD276,CD34,CD38,CD4,CD44,CD74,CD82,Cdc42,CDH13,CDH2,CERT1,CFH,CFL1,CLCN3,CLDN1,CLDN4,CLEC11A,CLIC4,CLU,CNN2,COL18A1,CO…	355
Cellular Movement	Cell movement	5.85e-15	Increased	5.134	ABCA1,ABCC1,ABR,ACTA2,ACTB,ACTC1,ACTN4,ACTR3,ADD1,ADGRG1,ADIPOQ,AFDN,AHNAK,AHSG,AIF1,AKAP12,AKR1B1,AKT2,ALDOA,ALOX5AP,ANXA1,ANXA2,ANXA3,APOA1,APOB,APOE,APOH,AQP1,ARFGEF2,ARHGAP24,ARHGAP4,ARHGEF1,ASAP1,ATM,ATP6V1C1,BCAR1,BCR,BGN,BSG,C3,C4A/C4B,C5,Cald1,CALR,CAMK2D,CAMSAP3,CAPN2,CAPNS1,CASR,CAT,CAV1,CBL,CBS/CBSL,CCBE1,CCL21,CCN2,CD14,CD151,CD276,CD34,CD38,CD4,CD44,CD74,CD82,Cdc42,CDH13,CDH2,CERT1,C…	400
Cell Death and Survival	Cell survival	0.000148	Increased	3.731	ABCB1,ABCG2,ADIPOQ,AFAP1L2,AGA,AIFM1,ALB,ANG,ANTXR2,AP2B1,APOE,ASS1,Atg5,ATG7,BABAM2,BANF1,BCAR1,BRD2,BTK,Calm1 (includes others),CALR,CASP1,CASR,CAT,CAV1,CBL,CCL21,CD2AP,CD38,CD44,CD48,CD74,CD81,CDH13,CLEC11A,CSF1R,CSF2RA,CTNNB1,DHX9,EEF2,EFNB1,EGF,EHD4,EIF2S1,EPHB2,EXOC2,EZR,FADD,FCGR1A,FGF7,FN1,FTL,GALNT3,GJA1,GNA13,GSK3B,HDAC1,HDGF,HRAS,HSF1,HSP90AB1,HSP90B1,HSPA1A/HSPA1B,HSPA5,HSPB1,ICAM1,IG…	140
Cardiovascular System Development and Function,Cellular Movement	Migration of endothelial cells	0.00349	Increased	3.469	ADIPOQ,ANXA3,APOE,APOH,BCAR1,CALR,CBS/CBSL,CCBE1,CCN2,CDH13,COL18A1,CRK,CYP1B1,DICER1,DPP4,EIF4A3,ELN,FN1,G6PD,GRN,GSK3B,HRAS,Hrg,HSP90AB1,HSPB1,ICAM1,ITGB1,ITGB2,LGALS1,LOXL2,MAPK1,MCAM,MECP2,MMP14,NCL,NRP1,PDCD6,PLD1,PLG,PRKCE,PXN,RAC1,RRAS,SMOC2,SPARC,SPP1,STAT3,SYNJ2BP,TGFBI,THBS1,TMSB10/TMSB4X,TSTA3,VASP,VCAM1,VTN	55
Cellular Movement,Hematological System Development and Function,Immune Cell Trafficking,Inflammatory Response	Migration of phagocytes	8.36e-05	Increased	3.358	ABCA1,ADIPOQ,AKT2,ANXA2,C3,CCL21,CCN2,CD38,CD74,CLEC11A,CSF1R,CTSS,CYBB,EGF,F10,F2,ICAM1,ICAM2,IRF6,ITGA5,ITGAM,KIT,LGALS1,MCAM,MIF,RAC2,RARRES2,RTN4,SEMA4D,SERPINE1,SERPINF1,SIRPA,SPP1,SWAP70,VCAM1,VTN	36
Cell-To-Cell Signaling and Interaction	Activation of cells	0.00017	Increased	3.354	ACSL5,ADIPOQ,ALB,ANG,ANXA1,APOA1,APOE,BAK1,BCR,BTK,C1GALT1C1,C1QA,C3,C4A/C4B,CABIN1,CALR,CASP1,CASR,CAT,CBL,CCL21,CCN2,CD14,CD276,CD38,CD4,CD44,CD48,CD74,CD81,Cd99,CDHR5,CFH,CLEC11A,CORO1A,CSK,CST3,CYRIB,DDOST,DGAT1,DLG1,DOCK2,DPP4,DUSP3,EGF,ENTPD2,ERAP1,F10,F2,FCGR1A,FGL1,FN1,FNTA,GJA1,GNA13,GNAI2,GNAS,GPNMB,GRN,Havcr1,Hrg,HSP90B1,ICA1,ICAM1,IFI16,IFNGR1,IFNL3,IL4R,IRF6,ITGA5,ITGAL,ITGAM,ITGAX,I…	161
Molecular Transport,Protein Trafficking	Transport of protein	2.16e-06	Increased	3.349	ANXA13,ARFGEF2,ARRDC1,C17orf75,CALR,CD74,CEP290,CFL1,CHCHD4,CHP1,COL1A1,DDX5,DNAJA1,DTX3L,DYNLT1,EGF,EHD1,EIF5A,EPG5,FLNA,FNDC1,FRAS1,GSK3B,HDAC3,HSP90AA1,HSP90AB1,HSPA8,IPO4,IPO5,IPO9,KPNA4,KPNB1,LMNA,LRP1,LRP2,LRRK2,MAPK1,Marcks,Mff,Myh9,MYO6,MYO7A,NAPA,NOLC1,NSF,NUP155,NUP214,NUP42,NUP54,NUP62,PDCD6,PML,PPT1,PRKCD,PSAP,PTPN11,PTTG1IP,RAB11A,RAN,RCN3,SIRT7,SNAP23,SNX1,SNX12,SNX27,SNX8,SORCS2,ST…	89
Molecular Transport,Protein Trafficking	Import of protein	0.00186	Increased	3.302	CFL1,DDX5,FLNA,HDAC3,HSP90AA1,HSP90AB1,HSPA8,IPO4,IPO5,IPO9,KPNA4,KPNB1,LMNA,LRRK2,MAPK1,Mff,NOLC1,NUP155,NUP214,NUP54,NUP62,PML,PRKCD,PTTG1IP,RAN,STAT3,TIMM8A,TNPO1,TOMM34,TOMM70,TPR,TRIM28,XPO1,YWHAZ	34
Cell-To-Cell Signaling and Interaction	Adhesion of blood cells	3.14e-07	Increased	3.287	ADIPOQ,AKT2,ANXA5,APOA1,APOA4,C1QA,C3,CCL21,CD34,CD44,CD81,CLEC10A,CLU,CTSZ,CYBB,DCN,EFNB1,EZR,F10,F11R,F2,FGG,FN1,HRAS,ICAM1,ICAM2,ITGA5,ITGAL,ITGAM,ITGAX,ITGB1,ITGB2,KLKB1,L1CAM,LBP,LCP1,LRP1,MAP3K2,NRP1,OLR1,PLCB1,PLG,PPIB,PTPRC,RAC1,SERPING1,SIPA1,SIRPA,SLC4A1,THBS1,TRAF6,UMOD,VASP,VAV1,VCAM1,VTN,VWF	57
Cell-To-Cell Signaling and Interaction,Hematological System Development and Function,Immune Cell Trafficking,Inflammatory Response	Activation of leukocytes	0.00282	Increased	3.255	ADIPOQ,ANXA1,APOA1,BAK1,BCR,BTK,C1QA,C3,C4A/C4B,CALR,CASP1,CASR,CBL,CCL21,CD14,CD276,CD38,CD4,CD44,CD48,CD74,CD81,Cd99,CFH,CLEC11A,CORO1A,CST3,CYRIB,DDOST,DLG1,DOCK2,DPP4,DUSP3,ERAP1,F10,F2,FGL1,FN1,GJA1,GPNMB,GRN,Havcr1,HSP90B1,ICA1,ICAM1,IFNL3,IL4R,IRF6,ITGAL,ITGAM,ITGB2,KIT,LBP,LECT2,LGALS3,LGALS9B,LILRB3,LRP1,LTBP1,LYN,MIF,MTOR,MYO18A,NECTIN2,Nedd4,NOTCH2,PARP1,PLA2G4A,PLG,PPIA,PRDX1,PRKCD,PR…	111
Cellular Movement	Chemotaxis	4.27e-05	Increased	3.239	ABCC1,AIF1,AKAP12,AKT2,ANXA1,APOA1,BCAR1,C3,C5,CASR,CBS/CBSL,CCL21,CCN2,CD44,CD74,CDH13,CERT1,CLU,CORO1A,CORO1B,CRK,CSF1R,CST3,CXADR,CYBB,CYP7B1,CYRIB,DDT,DIAPH1,DNM1L,DOCK2,DPEP1,DPP4,EFNB1,EGF,ELN,EPHB2,F2,FGF7,Flt1,FN1,GRK2,GRN,GSK3B,Hmgb2 (includes others),HRAS,ICAM1,ILK,ITGA1,ITGA9,ITGAM,ITGAV,ITGB1,ITGB2,JAM3,KIT,LBP,LGALS1,LGALS3,LGMN,LRP1,LRP2,LRRK2,LSP1,MAPK1,MAPK3,MIF,Mpp1,MYH10,NRP1,PD…	102
Cell-To-Cell Signaling and Interaction	Binding of blood cells	4.09e-06	Increased	3.232	ADIPOQ,AKT2,ANXA5,APOA1,APOA4,APOH,C1QA,C3,CCL21,CD34,CD44,CD48,CD81,CLEC10A,CLU,CTSZ,CYBB,DCN,EFNB1,EZR,F10,F11R,F2,FGG,FN1,HRAS,ICAM1,ICAM2,ITGA5,ITGAL,ITGAM,ITGAX,ITGB1,ITGB2,KLKB1,L1CAM,LBP,LCP1,LRP1,MAP3K2,NRP1,OLR1,PLCB1,PLG,PPIB,PTPRC,RAC1,SERPING1,SIPA1,SIRPA,SLC4A1,THBS1,TRAF6,UMOD,VASP,VAV1,VCAM1,VTN,VWF	59
Cellular Movement	Homing of cells	1.6e-05	Increased	3.231	ABCC1,AIF1,AKAP12,AKT2,ANXA1,APOA1,BCAR1,C3,C5,CASR,CBS/CBSL,CCL21,CCN2,CD44,CD74,CDH13,CERT1,CLU,CORO1A,CORO1B,CRK,CSF1R,CST3,CXADR,CYBB,CYP7B1,CYRIB,DDR1,DDT,DIAPH1,DNM1L,DOCK2,DPEP1,DPP4,EFNB1,EGF,ELN,EPHB2,F2,FGF7,Flt1,FN1,GRK2,GRN,GSK3B,Hmgb2 (includes others),HRAS,ICAM1,ILK,ITGA1,ITGA9,ITGAM,ITGAV,ITGB1,ITGB2,JAM3,KIT,L1CAM,LBP,LGALS1,LGALS3,LGMN,LRP1,LRP2,LRRK2,LSP1,MAPK1,MAPK3,MIF,Mpp1,MY…	106
Cell-To-Cell Signaling and Interaction,Hematological System Development and Function,Immune Cell Trafficking	Adhesion of immune cells	2.06e-06	Increased	3.205	ADIPOQ,AKT2,APOA1,APOA4,C1QA,C3,CCL21,CD34,CD44,CD81,CLEC10A,CLU,CTSZ,DCN,EZR,F10,F11R,F2,FGG,FN1,HRAS,ICAM1,ICAM2,ITGA5,ITGAL,ITGAM,ITGAX,ITGB1,ITGB2,KLKB1,L1CAM,LBP,LCP1,LRP1,MAP3K2,NRP1,OLR1,PLCB1,PLG,PPIB,PTPRC,RAC1,SERPING1,SIPA1,SIRPA,TRAF6,UMOD,VASP,VAV1,VCAM1,VTN,VWF	52
Cardiovascular System Development and Function,Cellular Movement	Cell movement of endothelial cells	0.00185	Increased	3.183	ADIPOQ,ANXA3,APOE,APOH,BCAR1,CALR,CBS/CBSL,CCBE1,CCN2,CDH13,COL18A1,CRK,CSPG4,CYP1B1,DICER1,DPP4,EGF,EIF4A3,ELN,FN1,G6PD,GRN,GSK3B,HRAS,Hrg,HSP90AB1,HSPB1,ICAM1,ITGB1,ITGB2,LGALS1,LOXL2,MAPK1,MCAM,MECP2,MIF,MMP14,NCL,NRP1,PDCD6,PLD1,PLG,PRKCE,PTPN11,PXN,RAC1,RRAS,S100A4,SMOC2,SPARC,SPP1,STAT3,SYNJ2BP,TGFBI,THBS1,TMSB10/TMSB4X,TSTA3,VASP,VCAM1,VTN	60
Cell-To-Cell Signaling and Interaction,Hematological System Development and Function	Activation of blood cells	0.00217	Increased	3.103	ADIPOQ,ANXA1,APOA1,APOE,BAK1,BCR,BTK,C1GALT1C1,C1QA,C3,C4A/C4B,CALR,CASP1,CASR,CBL,CCL21,CD14,CD276,CD38,CD4,CD44,CD48,CD74,CD81,Cd99,CFH,CLEC11A,CORO1A,CST3,CYRIB,DDOST,DLG1,DOCK2,DPP4,DUSP3,ENTPD2,ERAP1,F10,F2,FGL1,FN1,GJA1,GNA13,GPNMB,GRN,Havcr1,Hrg,HSP90B1,ICA1,ICAM1,IFNL3,IL4R,IRF6,ITGAL,ITGAM,ITGB2,KIT,LBP,LECT2,LGALS3,LGALS9B,LILRB3,LRP1,LTBP1,LYN,MAPK1,MERTK,MIF,MTOR,MYO18A,NECTIN2,Nedd4,…	121
Cell-To-Cell Signaling and Interaction,Hematological System Development and Function	Binding of leukocytes	1.03e-05	Increased	3.094	ADIPOQ,AKT2,APOA1,APOA4,C1QA,C3,CCL21,CD34,CD44,CD48,CD81,CLEC10A,CLU,CTSZ,DCN,EZR,F10,F11R,F2,FGG,FN1,HRAS,ICAM1,ICAM2,ITGA5,ITGAL,ITGAM,ITGAX,ITGB1,ITGB2,KLKB1,L1CAM,LBP,LCP1,LRP1,MAP3K2,NRP1,OLR1,PLCB1,PLG,PPIB,PTPRC,RAC1,SERPING1,SIPA1,SIRPA,TRAF6,UMOD,VASP,VAV1,VCAM1,VTN,VWF	53
Cellular Movement,Immune Cell Trafficking	Leukocyte migration	0.000278	Increased	3.088	ABCA1,ADIPOQ,AIF1,AKT2,ANXA1,ANXA2,APOA1,ARHGEF1,BGN,C3,C4A/C4B,C5,CALR,CAT,CCL21,CCN2,CD14,CD34,CD38,CD4,CD44,CD74,CFH,CLEC11A,CLU,CORO1A,CSF1R,CSK,CST3,CTSS,CXADR,CYBB,CYP7B1,DDT,DIAPH1,DICER1,DNM1L,DOCK2,DPEP1,DPP4,EFNB1,EGF,ELN,F10,F11R,F2,FGB,Flt1,FN1,GRN,GSN,HSPB1,ICAM1,ICAM2,IGBP1,ILK,IRF6,ITGA1,ITGA5,ITGA9,ITGAL,ITGAM,ITGB1,ITGB2,JAM3,KIT,LBP,LCN2,LGALS1,LGALS3,LGMN,LILRB3,LRRK2,MAP3K2,MA…	117
Cellular Movement	Cell movement of blood cells	0.000135	Increased	3.047	ABCA1,ADIPOQ,AIF1,AKR1B1,AKT2,ANXA1,ANXA2,APOA1,ARHGEF1,BGN,C3,C4A/C4B,C5,CALR,CAT,CCL21,CCN2,CD14,CD34,CD38,CD4,CD44,CD74,CFH,CLEC11A,CLU,CORO1A,CSF1R,CSK,CST3,CTSS,CXADR,CYBB,CYP7B1,DDT,DIAPH1,DICER1,DNM1L,DOCK2,DPEP1,DPP4,EFNB1,EGF,ELN,F10,F11R,F2,FGB,Flt1,FN1,GRN,GSN,HSPB1,ICAM1,ICAM2,IGBP1,ILK,IRF6,ITGA1,ITGA5,ITGA9,ITGAL,ITGAM,ITGB1,ITGB2,JAM3,KIT,LBP,LCN2,LGALS1,LGALS3,LGMN,LILRB3,LRRK2,MA…	120
Cell Death and Survival	Cell viability	0.000745	Increased	2.957	ABCB1,ADIPOQ,AFAP1L2,AGA,AIFM1,ALB,ANTXR2,AP2B1,APOE,ASS1,Atg5,ATG7,BCAR1,BRD2,BTK,Calm1 (includes others),CALR,CASR,CAT,CBL,CCL21,CD2AP,CD38,CD74,CD81,CDH13,CLEC11A,CSF1R,CSF2RA,CTNNB1,EEF2,EFNB1,EGF,EHD4,EPHB2,EXOC2,EZR,FADD,FCGR1A,FGF7,FN1,GALNT3,GJA1,GNA13,GSK3B,HDAC1,HDGF,HRAS,HSF1,HSP90B1,HSPA1A/HSPA1B,HSPA5,HSPB1,ICAM1,IQGAP1,ITGAL,ITGB1,ITPR3,KIF1B,KIT,LCN2,LGALS3,LRP1,LRPAP1,LRRK2,LYN,MA…	109
Cellular Movement,Hematological System Development and Function,Immune Cell Trafficking	Cell movement of leukocytes	7.2e-05	Increased	2.927	ABCA1,ADIPOQ,AIF1,AKT2,ANXA1,ANXA2,APOA1,BGN,C3,C5,CALR,CCL21,CCN2,CD14,CD38,CD4,CD44,CD74,CFH,CLEC11A,CORO1A,CSF1R,CST3,CTSS,CXADR,CYBB,CYP7B1,DDT,DIAPH1,DICER1,DNM1L,DOCK2,DPEP1,DPP4,EFNB1,EGF,ELN,F10,F11R,F2,FGB,Flt1,FN1,GRN,GSN,HSPB1,ICAM1,ICAM2,IGBP1,ILK,IRF6,ITGA1,ITGA5,ITGA9,ITGAL,ITGAM,ITGB1,ITGB2,JAM3,KIT,LBP,LCN2,LGALS1,LGALS3,LGMN,LILRB3,LRRK2,MAP3K2,MAPK3,MCAM,MIF,Mpp1,Myh9,PARP1,PPIA…	105
Cellular Movement,Hematological System Development and Function,Immune Cell Trafficking	Transmigration of leukocytes	0.000835	Increased	2.905	CD44,CTSS,F11R,F2,ICAM1,ICAM2,ITGAM,ITGB2,JAM3,MCAM,RAC1,RAP1A,RARRES2,RTN4,SHC1,SIRPA,VAV1,VCAM1	18
Cell-To-Cell Signaling and Interaction,Hematological System Development and Function,Inflammatory Response	Binding of professional phagocytic cells	0.00281	Increased	2.817	AKT2,APOA1,C3,CD34,CD48,CLEC10A,CTSZ,DCN,F2,ICAM1,ICAM2,ITGAL,ITGAM,ITGAX,ITGB1,ITGB2,LCP1,PLG,TRAF6,VCAM1,VTN,VWF	22
Inflammatory Response	Immune response of cells	2.13e-09	Increased	2.8	ABCA1,ABR,ADIPOQ,AHSG,ANPEP,ANXA1,ANXA11,ANXA3,ANXA5,APOA1,APOA2,APOE,Atg5,ATG7,BCAR1,BCR,C3,C5,CALR,CAT,CAV1,CBL,CCL21,CD38,CD44,CD48,CKB,CNN2,COLEC12,CORO1A,CRK,CSK,CST3,CYBA,DOCK2,ELMO1,ERAP1,FBP1,FCGR1A,FGF7,FLNA,FN1,HSPA8,ICAM1,ITGAM,ITGAV,ITGAX,ITGB1,ITGB2,LECT2,LGALS1,LGALS3,LILRB3,LRP1,LTBP1,MAPK1,Mbl1,MERTK,MFGE8,MIF,MTOR,Myh9,MYO7A,NOD1,PLD1,PLD2,PLD4,PON1,PROS1,PTPRC,PXN,RAB11A,RAB27A,…	89
Cardiovascular System Development and Function,Cell-To-Cell Signaling and Interaction	Attachment of endothelial cells	1.06e-05	Increased	2.8	ELN,FBLN5,FBN1,FN1,ICAM1,ITGB1,ITGB2,VCAM1	8
Cellular Movement,Hematological System Development and Function,Immune Cell Trafficking,Inflammatory Response	Chemotaxis of phagocytes	0.00152	Increased	2.795	AIF1,ANXA1,C3,C5,CCL21,CD74,CSF1R,CST3,CXADR,CYBB,DDT,DNM1L,DPEP1,DPP4,EFNB1,ELN,F2,Flt1,GRN,ITGA1,ITGA9,ITGAM,ITGB2,JAM3,LBP,LGALS1,LGALS3,LGMN,LRRK2,MAPK3,MIF,Mpp1,PPIA,RAC1,RAC2,RARRES2,RPL13A,S100A8,S100A9,SERPINE1,SLC37A4,SPP1,SWAP70,THBS1,TMSB10/TMSB4X,TRPV4,VAV1	47
Cell-To-Cell Signaling and Interaction,Hematological System Development and Function,Immune Cell Trafficking,Inflammatory Response	Binding of neutrophils	0.00141	Increased	2.763	AKT2,APOA1,C3,F2,ICAM1,ITGAL,ITGAM,ITGAX,ITGB2,LCP1,PLG,VCAM1,VTN	13
Cell-To-Cell Signaling and Interaction	Adhesion of myeloid cells	0.00186	Increased	2.76	AKT2,APOA1,C3,CD34,CTSZ,F10,F2,ICAM1,ITGAL,ITGAM,ITGAX,ITGB1,ITGB2,LCP1,VCAM1,VTN,VWF	17
Cellular Function and Maintenance	Receptor-mediated endocytosis	6.07e-10	Increased	2.753	AMN,AP2A1,AP2B1,APOE,B2M,C3,CANX,CAP1,CAV1,CBL,CD14,CD2AP,CLU,CUBN,DAB2,DNAJC6,DNM1,FCGR1A,Fnbp1l,GPR107,H1f1,HIP1,HIP1R,HNRNPK,Hspg2,IFITM3,INPP5F,ITGAM,ITGB2,LRP1,LRP2,LRPAP1,MAPK1,MAPK3,MRC1,PACSIN2,PLD2,PPT1,RAC1,SERPINE1,SLC9A3,SYNE1,SYNJ1,TF,TFRC,TGFBR2,VTN	47
Cellular Movement	Chemotaxis of myeloid cells	0.000751	Increased	2.741	AIF1,ANXA1,C3,C5,CCL21,CD74,CSF1R,CST3,CXADR,CYBB,DDT,DNM1L,DPEP1,DPP4,EFNB1,ELN,F2,Flt1,GRN,ITGA1,ITGA9,ITGAM,ITGB2,JAM3,LBP,LGALS1,LGALS3,LGMN,LRRK2,MAPK3,MIF,Mpp1,PPIA,PTPRC,RAC1,RAC2,RARRES2,RPL13A,S100A8,S100A9,SERPINE1,SLC37A4,SPP1,SWAP70,THBS1,TMSB10/TMSB4X,TRPV4,VAV1	48
Cell-To-Cell Signaling and Interaction	Binding of myeloid cells	0.00247	Increased	2.723	AKT2,APOA1,C3,CD34,CD48,CLEC10A,CTSZ,DCN,F10,F2,HRAS,ICAM1,ITGAL,ITGAM,ITGAX,ITGB1,ITGB2,LBP,LCP1,PLG,VCAM1,VTN,VWF	23
Cellular Function and Maintenance	Endocytosis	1.12e-16	Increased	2.72	ABCA1,ACTB,ACTN4,ADD1,AMN,ANXA1,ANXA6,AP2A1,AP2B1,APOE,ATP6AP1,ATP6V1H,B2M,BCAR1,C3,C5,CANX,CAP1,CAV1,CBL,CD14,CD151,CD2AP,CD38,CD44,Cdc42,CDH13,CKB,CLU,CORO1C,CUBN,CYBB,DAB2,DNAJC6,DNM1,DNM1L,DOCK2,DPYSL2,EEA1,EGF,EHD1,EHD4,ELMO1,EPS8,ERAP1,FCGR1A,FGD4,FGF7,FLNA,Fnbp1l,GPR107,GRN,H1f1,HIP1,HIP1R,HNRNPK,HRAS,HSPA8,Hspg2,ICAM1,IFITM3,INPP5F,IQGAP1,ITGAM,ITGAV,ITGB1,ITGB2,LCN2,LRP1,LRP2,LRPAP1,LRRK…	119
Cell Signaling	Small GTPase mediated signal transduction	2.52e-06	Increased	2.624	ADGRG1,AIF1,APOA1,ARHGAP1,ARHGAP18,ARHGAP24,ARHGDIB,ARHGEF11,ARHGEF2,ARHGEF7,BCR,CAMK2D,CCDC88C,CDC42EP1,CDH13,CDH2,CDK2,COL1A2,COL3A1,CRK,DNAJA3,DNMT1,DYNLT1,ELMO1,EPHB2,EPS8,F11R,FBP1,FLOT1,GNA13,GRB2,HRAS,ITGB1,KANK1,KANK2,KSR1,LZTR1,MCF2L,NCKAP1,NF1,NUCB2,NUP62,PDGFRB,PPP2CB,RAC1,RALBP1,RAP1A,RASAL3,RHOG,RSU1,RTN4,SDCBP,SHTN1,SRGAP1,SYNJ2BP,Tax1bp3,TRIM28,USP8,YWHAQ	59
Cell-To-Cell Signaling and Interaction,Hematological System Development and Function,Immune Cell Trafficking	Binding of granulocytes	0.000542	Increased	2.614	AKT2,APOA1,C3,F10,F2,HRAS,ICAM1,ITGAL,ITGAM,ITGAX,ITGB2,LBP,LCP1,PLG,VCAM1,VTN	16
Cellular Movement	Migration of connective tissue cells	5.32e-05	Increased	2.549	ACTR3,ADIPOQ,ARHGAP4,CAPNS1,CASR,CCN2,CD44,COL1A1,COL7A1,CSF1R,CYGB,CYTH2,EGF,ELN,FN1,GNA13,ILK,IQGAP1,ITGA5,ITGB1,MYH10,PALLD,PDLIM1,PML,POSTN,PRKCE,RAC1,RACK1,RECK,SERPINF1,SGPL1,SPP1,SYNE2,THBS1,TNS1	35
DNA Replication, Recombination, and Repair,Energy Production,Nucleic Acid Metabolism,Small Molecule Biochemistry	Hydrolysis of ATP	3.87e-05	Increased	2.517	ABCC1,APOA1,BCR,ENTPD2,HSPA5,MAPK1,PRKAA2,RUVBL1,RUVBL2,SMARCA4,SMARCA5,TGM2,UBA1	13
Inflammatory Response	Inflammatory response	0.00125	Increased	2.494	ABCC1,ABHD12,ABR,ADIPOQ,AFAP1L2,AHSG,AIF1,ALDH2,ANXA1,APOA1,APOE,ATG7,BCR,C3,C5,CASP1,CAV1,CCL21,CD14,CD276,CD4,CD44,CD74,CFH,COL18A1,CORO1A,CSF1R,CSPG4,CST3,CTSS,CXADR,CYBA,CYBB,CYP7B1,DDT,DHX9,DIAPH1,DNM1L,DPEP1,DPP4,ECM1,EFNB1,EGF,ELN,ENPP3,EPHX2,F12,F2,Fcna,Flt1,FN1,GGT1,GPX4,GRN,ICAM1,IL4R,IRF6,ITGA1,ITGA9,ITGAM,ITGB2,ITGB6,JAM3,KIT,LBP,LCN2,LECT2,LGALS1,LGALS3,LGALS9B,LGMN,LIAS,LIPA,LRRC19,…	144
Antimicrobial Response,Inflammatory Response	Antimicrobial response	0.00131	Increased	2.467	ACTA2,ANG,ANXA3,APOB,Atg5,ATG7,B2M,BAK1,CCT5,CDK6,CFL1,CLU,Coch,COLEC12,CXADR,DDX21,Ddx3x,DHX36,DHX9,DICER1,DTX3L,EEF1G,FADD,FCGR1A,Fcna,G3BP1,GAPDH,GPAM,GTF2F1,H2BC12,HMGA1,Hrg,HSPA8,HSPB1,IFITM3,IFNGR1,IFNL3,Irgm1,IVNS1ABP,LCN2,LYZ,MPEG1,Mpo,NCF1,NOD1,NOTCH2,OASL,PARP9,PLA2G6,PML,PPIA,PRKCD,PSMA2,PTPRC,RatNP-3b (includes others),RNASE6,RPS15A,S100A8,S100A9,SAMHD1,SERPINB9,SHC1,SHFL,STAT1,TLR7,T…	67
Cellular Function and Maintenance,Inflammatory Response	Phagocytosis	3.18e-13	Increased	2.463	ABCA1,ABR,ADIPOQ,AHSG,ANPEP,ANXA1,ANXA11,ANXA3,ANXA5,APOA1,APOA2,Atg5,ATG7,BCAR1,BCR,C3,C5,CALR,CAT,CAV1,CBL,CD38,CD44,CD48,CKB,CNN2,COLEC12,CORO1A,CRK,CSK,CYBA,CYBB,DOCK2,ELMO1,EPG5,ERAP1,FCGR1A,FGF7,FLNA,Havcr1,HSPA8,ITGAM,ITGAV,ITGB1,ITGB2,LAMP2,LECT2,LGALS3,LRP1,MAPK1,Mbl1,MERTK,MFGE8,MIF,Myh9,MYO7A,NCF1,NOD1,PLD1,PLD2,PLD4,PON1,PROS1,PTPRC,PXN,RAB11A,RAB27A,RAB35,RAC1,RAC2,RACK1,RAPGEF3,SERP…	81
Cellular Movement	Cell movement of muscle cells	8.29e-05	Increased	2.461	ALOX5AP,BGN,CAMK2D,CBL,CLU,CYP1B1,EGF,ELN,F11R,F2,FHL1,FHL2,FN1,GSK3B,ILK,ITGB1,LRP1,MAPK1,MAPK3,NFAT5,PCSK5,PLA2G4A,PLG,POSTN,PPIA,PRKAA2,PRKCD,PTPN1,PTPN11,RAC1,RAPGEF3,SERPINA1,SERPINA3,SERPINE1,SPP1,STAT3,THBS1,TXN,VTN	39
Cell Signaling	Rac protein signal transduction	0.000545	Increased	2.449	AIF1,ARHGAP24,ARHGEF2,CAMK2D,CDH13,CRK,DYNLT1,ELMO1,EPS8,NCKAP1,NF1,RAC1,RHOG,RTN4	14
Cell-To-Cell Signaling and Interaction,Hematological System Development and Function,Immune Cell Trafficking,Inflammatory Response	Adhesion of phagocytes	0.00124	Increased	2.428	AKT2,APOA1,CD34,CTSZ,F2,ICAM1,ICAM2,ITGAL,ITGAM,ITGAX,ITGB1,ITGB2,LCP1,VCAM1,VTN,VWF	16
Cell-To-Cell Signaling and Interaction,Cellular Function and Maintenance,Inflammatory Response	Phagocytosis of cells	1.35e-13	Increased	2.386	ABCA1,ABR,ADIPOQ,AHSG,ANPEP,ANXA1,ANXA11,ANXA3,ANXA5,APOA1,APOA2,Atg5,ATG7,BCAR1,BCR,C3,C5,CALR,CAT,CAV1,CBL,CD44,CD48,CKB,CNN2,COLEC12,CORO1A,CRK,CSK,CYBA,DOCK2,ELMO1,ERAP1,FCGR1A,FGF7,FLNA,HSPA8,ITGAM,ITGAV,ITGB1,ITGB2,LECT2,LGALS3,LRP1,MAPK1,Mbl1,MERTK,MFGE8,MIF,Myh9,MYO7A,NOD1,PLD1,PLD2,PLD4,PON1,PROS1,PTPRC,PXN,RAB11A,RAB27A,RAB35,RAC1,RAC2,RACK1,RAPGEF3,SERPINE1,SIRPA,SOD1,THBS1,VAV1,VIM,VWF	73
Amino Acid Metabolism,Post-Translational Modification,Small Molecule Biochemistry	Phosphorylation of L-amino acid	0.00127	Increased	2.351	ABI1,ADIPOQ,ARHGEF2,ATM,BTK,CAMK2D,CAV2,CD4,CD44,CD74,CD81,CSF1R,CSK,CSNK2A1,CSPG4,DDR1,DGKQ,EFEMP1,EGF,EHD4,EPHA1,EPHB2,FGF7,Flt1,GRK2,GSK3B,HK1,Hrg,ICAM1,ITGA5,ITGB1,ITGB2,KIT,LMTK2,LRRK2,LYN,MAPK1,MAPK3,MIF,MTOR,MYLK,NRP1,PDGFRB,PLPP3,PPP2R5B,PRKCD,PRKCE,PTPN11,PTPRC,PXN,RASA1,SEMA4D,SRPK1,TGFBR2,VTN,WNK1,YES1	57
Cellular Movement,Skeletal and Muscular System Development and Function	Cell movement of smooth muscle cells	2.36e-05	Increased	2.34	ALOX5AP,BGN,CAMK2D,CBL,CLU,CYP1B1,EGF,ELN,F11R,F2,FHL1,FHL2,FN1,GSK3B,ILK,ITGB1,MAPK1,MAPK3,NFAT5,PCSK5,PLA2G4A,PLG,POSTN,PPIA,PRKAA2,PRKCD,PTPN1,PTPN11,RAC1,RAPGEF3,SERPINA3,SERPINE1,SPP1,STAT3,THBS1,TXN,VTN	37
Cell-To-Cell Signaling and Interaction,Inflammatory Response	Response of phagocytes	0.00293	Increased	2.313	BCAR1,C3,C5,CCL21,CD14,CD44,CST3,DOCK2,FCGR1A,FN1,HDAC2,ICAM1,ITGAM,ITGAX,MIF,PON1,PXN,RAB11A,RAPGEF3,SERPINE1,THBS1,TLR7,TRAF6	23
Cellular Assembly and Organization,Cellular Function and Maintenance	Organization of cytoplasm	6.2e-16	Increased	2.3	ABCA1,ABCD3,ABI1,ABR,ACTB,ACTN1,ACTR2,ACTR3,ADD1,ADIPOQ,AFAP1,AFDN,AFG3L2,AKAP12,ANK3,ANKRD27,ANXA1,AP1G1,APOE,AQP1,ARFGEF2,ARHGAP1,ARHGAP18,ARHGAP25,ARHGAP4,ARHGEF1,ARHGEF2,ARHGEF7,ARPC2,ASAP1,ATG7,ATL2,ATL3,ATP2C1,ATP6V1D,BAIAP2,BCAR1,BCCIP,BCR,BLZF1,BNIP1,BSG,BTK,CALR,CAMSAP1,CAMSAP3,CAP1,CAPG,CAPNS1,CAPRIN1,CAV1,CAV2,CAVIN3,CBL,CCL21,CD2AP,CD44,CD82,Cdc42,CDC42EP1,CDH13,CDH2,CENPE,CEP290,CERT…	397
Cellular Assembly and Organization,Cellular Function and Maintenance	Organization of cytoskeleton	3.39e-10	Increased	2.3	ABI1,ABR,ACTB,ACTN1,ACTR2,ACTR3,ADD1,ADIPOQ,AFAP1,AFDN,AFG3L2,AKAP12,ANK3,ANKRD27,ANXA1,AP1G1,APOE,AQP1,ARHGAP1,ARHGAP18,ARHGAP25,ARHGAP4,ARHGEF1,ARHGEF2,ARHGEF7,ARPC2,ASAP1,ATG7,ATP2C1,ATP6V1D,BAIAP2,BCAR1,BCCIP,BCR,BSG,BTK,CALR,CAMSAP1,CAMSAP3,CAP1,CAPG,CAPNS1,CAPRIN1,CAV1,CAVIN3,CBL,CCL21,CD2AP,CD44,CD82,Cdc42,CDC42EP1,CDH13,CDH2,CENPE,CEP290,CFL1,CGN,CGNL1,CHP1,CKAP4,CLMN,CLU,CNP,CORO1A,CORO1…	331
Cellular Movement	Cell movement of tumor cell lines	0.000149	Increased	2.299	AKAP12,ANXA1,ANXA2,ASAP1,CAV1,CCL21,CD82,CDH13,CRK,DAB1,DIAPH1,EGF,ENAH,FN1,ITGB1,KIT,L1CAM,MME,Nes,NRP1,PRKCD,PTPN1,S100A4,SERPINE1,SPARC,ST6GALNAC2,STUB1,TGM2,TNC,TRIM3,VTN	31
Cellular Movement,Skeletal and Muscular System Development and Function	Migration of muscle cells	0.000425	Increased	2.253	ALOX5AP,BGN,CAMK2D,CBL,CLU,CYP1B1,EGF,ELN,F11R,F2,FHL1,FHL2,FN1,GSK3B,ILK,ITGB1,MAPK1,MAPK3,NFAT5,PCSK5,PLG,POSTN,PPIA,PRKAA2,PRKCD,RAC1,RAPGEF3,SERPINA1,SERPINE1,SPP1,STAT3,THBS1,TXN,VTN	34
Cell-To-Cell Signaling and Interaction,Hematological System Development and Function,Immune Cell Trafficking	Attachment of lymphocytes	0.00139	Increased	2.236	ICAM1,ITGB1,ITGB2,VAV1,VCAM1	5
Cellular Growth and Proliferation	Outgrowth of cells	0.000172	Increased	2.212	ARHGEF11,ARHGEF7,CAT,Cdc42,CDH2,CDK2,CLU,CORO1B,CRK,CRYAB,CTSD,DNAJA3,DNM1L,DPYSL2,DPYSL3,EEA1,EFNB1,EGF,EIF5A,EPHB2,EZR,FGF7,FN1,FRK,GJA1,GNAS,GRN,HRAS,ILK,ITGA9,ITGB1,KLK1,L1CAM,LAMA2,LGALS1,MAP1B,MAP3K5,MAPK1,MAPK3,MECP2,MTOR,NCAM1,NPM1,PALLD,PDIA3,PFN2,PLD2,PLG,PLXNA1,PRKCD,PRPH,PSAP,PTPN11,PTPRF,PXN,RAB35,RAC1,RASA1,RELA,RHOG,RPL4,RTN4,S100A4,SEMA4D,SERPINE1,SERPINF2,SET,SHC1,SLC12A2,SNX1,SN…	83
Cell Death and Survival,Neurological Disease,Organismal Injury and Abnormalities	Cell death of cortical neurons	0.000866	Increased	2.206	C7,C9,CAT,CDK2,CDK6,FADD,GAPDH,GCLC,GCLM,GSK3B,HDAC1,HDAC3,HSF1,HSPA5,HSPB1,HTRA2,KSR1,LCN2,LOC100359583/Ptma,LRPAP1,LRRK2,MAP1B,MAP3K5,MECP2,NPM1,PARP1,RELA,SERPINE1,TCP1,TGM2,YWHAB	31
Cell-To-Cell Signaling and Interaction,Hematological System Development and Function,Immune Cell Trafficking	Attachment of leukocytes	0.0001	Increased	2.2	ADIPOQ,ICAM1,ICAM2,ITGB1,ITGB2,OLR1,VAV1,VCAM1,VWF	9
Cancer,Organismal Injury and Abnormalities,Tumor Morphology	Invasion of tumor	0.000233	Increased	2.184	ADIPOQ,AKT2,ANXA2,BSG,CAPN2,CD151,CD44,CD82,CLDN4,COL7A1,CTBP2,CTSZ,DPP4,EGF,F2,FLNA,FN1,FRK,HDAC1,HNRNPA1,HRAS,HSPA5,ICAM1,ITGA5,ITGB1,LGALS1,LOXL2,MAPK1,MCAM,MMP14,MTA1,NFATC1,NOTCH2,NRP1,PALLD,PDCD4,PLD1,PLG,POSTN,RAC1,RALBP1,RECK,RGN,RHOG,S100A8,S100A9,SEMA4D,SERPINB5,SERPINE1,SFRP1,SPP1,STAT3,THBS1,VASP	54
Cellular Assembly and Organization,Cellular Function and Maintenance,Protein Trafficking	Organization of actin	0.00263	Increased	2.18	ABI1,ARHGAP1,BCAR1,CBL,CTNNB1,DIAPH1,GSN,HRAS,RAC1,VTN	10
Cellular Movement,Hematological System Development and Function,Immune Cell Trafficking,Inflammatory Response	Cell movement of phagocytes	6.82e-07	Increased	2.169	ABCA1,ADIPOQ,AIF1,AKT2,ANXA1,ANXA2,APOA1,C3,C5,CCL21,CCN2,CD14,CD38,CD74,CFH,CLEC11A,CSF1R,CST3,CTSS,CXADR,CYBB,DDT,DICER1,DNM1L,DPEP1,DPP4,EFNB1,EGF,ELN,F10,F2,Flt1,FN1,GRN,GSN,HSPB1,ICAM1,ICAM2,IRF6,ITGA1,ITGA5,ITGA9,ITGAM,ITGB1,ITGB2,JAM3,KIT,LBP,LCN2,LGALS1,LGALS3,LGMN,LRRK2,MAPK3,MCAM,MIF,Mpp1,PARP1,PPIA,RAC1,RAC2,RARRES2,REN,RPL13A,RTN4,S100A8,S100A9,SEMA4D,SERPINA1,SERPINC1,SERPINE1,SERPIN…	85
Cellular Development,Cellular Growth and Proliferation,Nervous System Development and Function,Tissue Development	Growth of neurites	0.00165	Increased	2.167	ARHGEF11,ARHGEF7,CAP1,CAT,Cdc42,CDH2,CDK2,CORO1B,CRK,CSRP1,DNAJA3,DNM1L,DPYSL2,DPYSL3,EEA1,EFNB1,EGF,EIF5A,EPHB2,EZR,FGF7,FN1,FRK,GJA1,GNAI2,GNAS,GRN,GSK3B,HRAS,HSPA8,ILK,ITGA9,ITGB1,KIFBP,KLK1,L1CAM,LAMA2,LGALS1,MAP1B,MAP3K5,MAPK1,MAPK3,MTOR,NCAM1,PALLD,PDIA3,PFN2,PLD2,PLG,PLXNA1,PPP2R5B,PRKCD,PRPH,PSAP,PTPN11,PTPRF,PXN,RAB35,RAC1,RASA1,RELA,RHOG,RPL4,RTN4,S100A4,SEMA4D,SEPTIN2,SERPINE1,SERPINF2…	87
Cellular Movement	Cell movement of myeloid cells	1.52e-06	Increased	2.164	ABCA1,ADIPOQ,AIF1,ANXA1,ANXA2,APOA1,C3,C5,CCL21,CCN2,CD14,CD74,CFH,CLEC11A,CSF1R,CST3,CTSS,CXADR,CYBB,DDT,DICER1,DNM1L,DPEP1,DPP4,EFNB1,EGF,ELN,F10,F2,Flt1,FN1,GRN,GSN,HSPB1,ICAM1,IRF6,ITGA1,ITGA9,ITGAM,ITGB1,ITGB2,JAM3,KIT,LBP,LCN2,LGALS1,LGALS3,LGMN,LRRK2,MAPK3,MCAM,MIF,Mpp1,PARP1,PPIA,PTPRC,RAC1,RAC2,RARRES2,REN,RPL13A,RTN4,S100A8,S100A9,SEMA4D,SERPINA1,SERPINC1,SERPINE1,SERPINF1,SERPING1,SFRP…	83
Post-Translational Modification	Conformational modification of protein	1.02e-06	Increased	2.16	B2M,BAG2,CALR,CANX,CHCHD4,CRYAB,DNAJA3,DNAJA4,ENTPD5,ERO1A,ERP44,FKBP9,GPX7,GSN,HSP90AA1,HSP90AB1,HSPA1A/HSPA1B,HSPA5,HSPA8,HSPB1,PDIA3,PDIA6,PPIA,TCP1,TXN,UGGT1	26
Cellular Movement,Reproductive System Development and Function	Migration of gonadal cell lines	3.23e-05	Increased	2.155	DOCK2,ELMO1,FN1,GRB7,ITGA9,L1CAM,PLG,RAC1,RACK1,SIRPA,SPP1,TMEM30A,VTN,VWF	14
Cell-To-Cell Signaling and Interaction	Aggregation of cells	3.51e-06	Increased	2.152	ABAT,ADIPOQ,AKR1B1,AKT2,ALB,C3,CD151,CDH13,CDH2,CFH,CLU,CP,EPCAM,F2,FGA,FGB,FGG,FN1,FZD2,GC,GNA13,GNAS,GTPBP4,ICAM1,ITGAV,ITGB1,KLKB1,LGALS1,LYZ,MAPK1,MMP14,NCAM1,NRP1,PLCB1,PLEK,PLG,Podxl,PRKCD,PTPN1,PXN,SERPINC1,SERPINE2,SERPINF1,SHC1,STAT3,STXBP3,THBS1,VASP,VWF	49
Cancer,Organismal Injury and Abnormalities	Tumorigenesis of tissue	0.000824	Increased	2.138	ADGRG1,ADIPOQ,AGO2,AKR1B1,ALDOB,ANPEP,ANXA3,BHMT,BSG,C4BPA,C9,CBL,CD44,CD82,CDHR5,CDK6,CLU,CRYAB,CSF1R,CTNNB1,CTSC,Cyp2c23,EGF,EPCAM,EPHB2,FGF7,GJA1,GLG1,GRN,GSS,HNRNPA1,HRAS,HSPA5,ICAM1,ILK,ITGA5,LYZ,MAPK1,MCAM,MME,MMP14,MTOR,NFATC1,PKM,POSTN,PROM1,RECK,SERPINB5,SERPINE1,SMC3,SOD2,SPP1,SRSF1,STAT3,THBS1,TNC,TNFAIP8L2,YES1	58
Amino Acid Metabolism,Post-Translational Modification,Small Molecule Biochemistry	Phosphorylation of L-tyrosine	0.00182	Increased	2.132	ABI1,ADIPOQ,ARHGEF2,BTK,CAV2,CD4,CD44,CD74,CD81,CSF1R,CSK,CSPG4,DDR1,DGKQ,EFEMP1,EGF,EHD4,EPHA1,EPHB2,FGF7,Flt1,HK1,Hrg,ICAM1,ITGA5,ITGB1,ITGB2,KIT,LYN,MAPK3,MIF,MTOR,NRP1,PDGFRB,PLPP3,PPP2R5B,PRKCE,PTPN11,PTPRC,PXN,RASA1,SEMA4D,VTN,YES1	44
Cellular Assembly and Organization	Organization of organelle	7.81e-19	Increased	2.128	ABCA1,ABCD3,ACTN1,AFAP1,AFG3L2,ANK3,ANXA2,APOE,ARFGEF2,ARHGAP25,ARHGEF2,ARHGEF7,ARID1A,ATG7,ATL2,ATL3,ATP2A2,ATP2B2,B4GALT7,BLZF1,BNIP1,C1QA,CAMK1,CAV1,CAV2,CCL21,CD2AP,CD44,CDAN1,Cdc42,CERT1,CFH,CFL1,CGNL1,CHCHD3,CHMP6,CHP1,CLUH,CNP,COG2,COG3,COL14A1,COL1A1,COL1A2,COL3A1,COL5A1,COL5A2,CORO1A,CORO1B,CSF1R,CSK,CSNK1A1,CST3,CTCF,CTNNB1,CUL7,CXADR,CYP1B1,DBN1,DES,DLG1,DNAJA3,DNAJC13,DNM1,DNM1L,Dpt,D…	207
Cancer,Cellular Movement,Organismal Injury and Abnormalities,Tumor Morphology	Invasion of tumor cells	0.00254	Increased	2.12	ADIPOQ,AKT2,CAPN2,CD44,CLDN4,COL7A1,CTBP2,DPP4,EGF,F2,FLNA,FN1,FRK,HDAC1,ITGB1,LGALS1,LOXL2,MAPK1,MCAM,MMP14,MTA1,NOTCH2,NRP1,PALLD,PDCD4,PLD1,PLG,POSTN,RAC1,RALBP1,RGN,RHOG,S100A8,S100A9,SEMA4D,SFRP1,STAT3,THBS1,VASP	39
Cellular Movement,Skeletal and Muscular System Development and Function	Migration of smooth muscle cells	6.62e-05	Increased	2.115	ALOX5AP,BGN,CAMK2D,CBL,CLU,CYP1B1,EGF,ELN,F11R,F2,FHL1,FHL2,FN1,GSK3B,ILK,ITGB1,MAPK1,MAPK3,NFAT5,PCSK5,PLG,POSTN,PPIA,PRKAA2,PRKCD,RAC1,RAPGEF3,SERPINE1,SPP1,STAT3,THBS1,TXN,VTN	33
DNA Replication, Recombination, and Repair,Nucleic Acid Metabolism,Small Molecule Biochemistry	Hydrolysis of nucleotide	8.48e-07	Increased	2.112	ABCC1,ANXA7,APOA1,BCR,CALR,CD38,DNM1L,ENTPD2,GNA11,GNAI1,GNAI2,GNAS,GNAZ,GNG2,HSPA5,MAPK1,NF1,PRKAA2,RAC1,RAC2,RAN,RASA1,RUVBL1,RUVBL2,SMARCA4,SMARCA5,TGM2,UBA1,XPO1	29
Cancer,Organismal Injury and Abnormalities	Cancer	0.0009	Increased	2.084	ABCC1,ABCG2,ACTB,ADGRG1,ADIPOQ,AFAP1L2,AGO2,AIFM1,AKR1B1,AKT2,ALDOB,AMBP,ANPEP,ANXA1,ANXA3,ANXA5,ANXA7,AQP1,ASAP1,AZGP1,BHMT,BRD2,BSG,BTK,C4BPA,C9,CAPN2,CARM1,CASP1,CASR,CAT,CAV1,CD151,CD276,CD38,CD44,CD82,CDHR5,CDK2,CDK6,CLDN4,CLU,CRYAB,CSF1R,CSPG4,CTNNB1,CTSC,CTSD,Cyp2c23,DICER1,DPP4,EEF1A1,EGF,ENAH,EPCAM,EPHA1,EPHB2,EXOC2,EZR,F2,FABP5,FBP1,FGF7,FHIT,FHL1,FHL2,FLNA,FRK,GALNT3,GJA1,GLG1,GLS,GRK2…	169
Cellular Assembly and Organization,Cellular Function and Maintenance	Microtubule dynamics	4.68e-06	Increased	2.077	ABI1,ACTB,ACTR2,ACTR3,ADIPOQ,AFDN,AFG3L2,AKAP12,ANK3,ANKRD27,AP1G1,APOE,AQP1,ARHGAP4,ARHGEF2,ARHGEF7,ARPC2,ASAP1,ATG7,ATP6V1D,BAIAP2,BCCIP,BSG,BTK,CAMSAP1,CAMSAP3,CAPG,CAPNS1,CAPRIN1,CAV1,CCL21,CD2AP,CD44,CD82,Cdc42,CDC42EP1,CDH13,CDH2,CENPE,CEP290,CFL1,CGN,CHP1,CKAP4,CLMN,CLU,CNP,CRIP1,CRK,CROCC,CRYAB,CSRP1,CTNNB1,CUL7,CYBB,CYTH2,DAAM1,DAB1,DBN1,DCDC2,DDAH1,DIAPH1,DICER1,Dmd,DNM1L,DNMBP,DOCK7,DP…	255
Cancer,Organismal Injury and Abnormalities	Carcinoma	0.00037	Increased	2.059	ADGRG1,ADIPOQ,AGO2,AKR1B1,ALDOB,ANPEP,ANXA3,BHMT,BSG,C4BPA,C9,CD44,CD82,CDHR5,CDK6,CLU,CRYAB,CSF1R,CTNNB1,CTSC,Cyp2c23,EGF,EPCAM,EPHB2,FGF7,GJA1,GLG1,GRN,GSS,HNRNPA1,HRAS,HSPA5,ICAM1,ILK,ITGA5,LYZ,MAPK1,MCAM,MME,MMP14,NFATC1,PKM,POSTN,PROM1,RECK,SERPINB5,SERPINE1,SOD2,SPP1,SRSF1,STAT3,THBS1,TNC,TNFAIP8L2,YES1	55
Cellular Function and Maintenance	Engulfment of cells	6.32e-17	Increased	2.057	ABCA1,ABR,ACTN4,ADD1,ADIPOQ,AHSG,ANPEP,ANXA1,ANXA11,ANXA3,ANXA5,AP2B1,APOA1,APOA2,APOE,Atg5,ATG7,ATP6AP1,BCAR1,BCR,C3,C5,CALR,CAT,CAV1,CBL,CD14,CD151,CD44,CD48,Cdc42,CDH13,CKB,CNN2,COLEC12,CORO1A,CORO1C,CRK,CSK,CUBN,CYBA,DAB2,DNM1,DOCK2,DPYSL2,EGF,EHD4,ELMO1,EPS8,ERAP1,FCGR1A,FGD4,FGF7,FLNA,HIP1,HIP1R,HRAS,HSPA8,ICAM1,IQGAP1,ITGAM,ITGAV,ITGB1,ITGB2,LECT2,LGALS3,LRP1,LRP2,MAPK1,Mbl1,MERTK,MFGE8,MI…	110
Cell Morphology	Sprouting	7.77e-05	Increased	2.047	ACTR3,AFDN,ANXA2,AQP1,ARHGEF7,Cdc42,CDH2,CFL1,CRIP1,CRK,CSRP1,CTNNB1,DBN1,DIAPH1,DNM1L,DPYSL2,DPYSL3,DYNLT1,EFNB1,EGF,ELMO1,EPHB2,EPS8,EZR,FARP1,FGF7,FN1,Fnbp1l,GALNS,GDA,GNA13,GRB2,GRN,GSK3B,HNRNPK,HRAS,ITGB1,L1CAM,LRPAP1,LYPLA1,MAP7,MTOR,Nedd4,NF1,NUMB,OPA1,PDIA3,PFN2,PLD1,PTPRF,RAC1,RECK,RHOG,ROBO2,RPL4,RTN4,SDC2,SEMA4D,SEPTIN11,SIPA1L1,SORBS2,TRAF6,USP8,VASP	64
Cancer,Organismal Injury and Abnormalities	Non-melanoma solid tumor	7.3e-05	Increased	2.024	ADGRG1,ADIPOQ,AGO2,AKR1B1,AKT2,ALDOB,ANPEP,ANXA1,ANXA3,BHMT,BSG,C4BPA,C9,CAV1,CD38,CD44,CD82,CDHR5,CDK6,CLU,CRYAB,CSF1R,CSPG4,CTNNB1,CTSC,Cyp2c23,DICER1,DPP4,EGF,EPCAM,EPHB2,FGF7,GFAP,GJA1,GLG1,GRN,GSS,HNRNPA1,HRAS,HSPA5,ICAM1,IGFBP3,ILK,ITGA5,LYZ,MAPK1,MCAM,MIF,MME,MMP14,MST1,MTOR,NFATC1,NPM1,NRP1,PDP1,PKM,PLD1,PLG,POSTN,PRKCD,PROM1,RECK,S100A9,SERPINB5,SERPINE1,SFRP1,SMAD4,SOD2,SPARC,SPAST,SPHK…	82
Cell-To-Cell Signaling and Interaction,Hematological System Development and Function,Immune Cell Trafficking	Attachment of monocytes	0.000564	Increased	2	ICAM1,ITGB1,ITGB2,VCAM1	4
Cellular Compromise,Inflammatory Response	Degranulation of granulocytes	0.00123	Increased	2	ANXA1,ANXA3,CD48,F2,MYO1F,S100A9,STXBP2,STXBP3,VAMP2,VAMP7	10
Cellular Function and Maintenance	Engulfment of blood cells	8.53e-05		1.999	ANXA1,BCAR1,C3,C5,CALR,CD44,CRK,DOCK2,ELMO1,ITGAM,ITGB2,MERTK,MIF,MRC1,PXN,RAB11A,RAC1,RAPGEF3,SERPINE1,THBS1	20
Cell-To-Cell Signaling and Interaction,Hematological System Development and Function,Immune Cell Trafficking	Adhesion of antigen presenting cells	0.00259		1.982	CTSZ,ICAM1,ICAM2,ITGB1,ITGB2,MAP3K2,VCAM1	7
Cellular Assembly and Organization	Organization of cellular membrane	1.74e-07		1.98	ANK3,ANXA1,APOE,ATG7,ATP2B2,C1QA,CAMK1,CAV1,CAV2,CCL21,CD44,Cdc42,CFL1,CHCHD3,CHP1,CORO1A,CORO1B,CSF1R,CTNNB1,FLNA,GNPAT,GPM6A,HIP1R,ILK,ITGB1,L1CAM,LMNA,LPCAT2,MECP2,MPP5,MTOR,Myh9,MYO5A,MYO7A,Nedd4,NPHS2,NUMB,NUP155,NUP93,OPA1,PALLD,PLEK,RAC1,SEPTIN11,SLC9A3R1,SPARC,SPARCL1,SPTA1,SPTB,SUN1,SUN2,SYNE2,TLCD1,Tpm1,TUBB,VCL,ZMPSTE24	57
Cellular Assembly and Organization	Organization of plasma membrane	4.82e-05		1.98	ANK3,APOE,ATP2B2,C1QA,CAMK1,CAV1,CAV2,CCL21,CD44,Cdc42,CFL1,CORO1A,CORO1B,CSF1R,CTNNB1,FLNA,GPM6A,ILK,ITGB1,L1CAM,MECP2,MPP5,MTOR,Myh9,MYO5A,MYO7A,Nedd4,NPHS2,NUMB,PALLD,PLEK,RAC1,SEPTIN11,SLC9A3R1,SPARC,SPARCL1,SPTA1,SPTB,TLCD1,Tpm1,TUBB,VCL	42
Cellular Movement	Migration of cancer cells	2.4e-06		1.969	ADIPOQ,AKT2,BCAR1,CAV1,CCL21,CCN2,CD151,CD44,CD74,CD82,CDH2,CERT1,COL18A1,CSPG4,CTBP2,DCDC2,DDR1,DPP4,EGF,F2,FN1,FRK,GSN,HRAS,ILK,ITGA5,ITGB6,L1CAM,LUM,MCAM,MGLL,MIF,NRP1,PTPN11,PXN,RAC1,RAPGEF3,S100A6,SEMA4D,SERPINE1,SMARCA4,SPARC,SPP1,SWAP70,THBS1,TM4SF1,TNC,VCAM1,VIM	49
Cellular Development,Cellular Growth and Proliferation,Nervous System Development and Function,Tissue Development	Outgrowth of neurons	0.000208		1.953	ARHGEF11,ARHGEF7,CAT,Cdc42,CDH2,CDK2,CLU,CORO1B,CRK,DNAJA3,DNM1L,DPYSL2,DPYSL3,EEA1,EFNB1,EGF,EIF5A,EPHB2,EZR,FGF7,FN1,FRK,GJA1,GNAS,GRN,HRAS,ILK,ITGA9,ITGB1,KLK1,L1CAM,LAMA2,LGALS1,MAP1B,MAP3K5,MAPK1,MAPK3,MECP2,MTOR,NCAM1,PALLD,PDIA3,PFN2,PLD2,PLG,PLXNA1,PRKCD,PRPH,PSAP,PTPN11,PTPRF,PXN,RAB35,RAC1,RASA1,RELA,RHOG,RPL4,RTN4,S100A4,SEMA4D,SERPINE1,SERPINF2,SET,SHC1,SLC12A2,SNX1,SNX12,SPAST,STAT3,…	80
Post-Translational Modification,Protein Folding	Folding of protein	1.35e-06		1.947	B2M,BAG2,CALR,CANX,CHCHD4,CRYAB,DNAJA3,DNAJA4,ENTPD5,ERO1A,ERP44,FKBP9,GPX7,HSP90AA1,HSP90AB1,HSPA1A/HSPA1B,HSPA5,HSPA8,HSPB1,PDIA3,PDIA6,PPIA,TCP1,TXN,UGGT1	25
Cellular Assembly and Organization	Rearrangement of cytoskeleton	0.000271		1.941	ANXA2,BSG,BTK,CRK,EGF,FN1,GRB2,GSN,PACSIN2,PDGFRB,RAC1,RAC2,SPP1,VCL	14
Cellular Development,Cellular Growth and Proliferation,Nervous System Development and Function,Tissue Development	Proliferation of neuronal cells	0.00274		1.933	ANK3,ARHGEF11,ARHGEF7,CAP1,CAT,Cdc42,CDH2,CDK2,CLU,CNP,CORO1B,CRK,CSRP1,CTNNA1,CTNNB1,DAGLB,DNAJA3,DNM1L,DPYSL2,DPYSL3,EEA1,EFNB1,EGF,EIF5A,EPHB2,EZR,F2,FBLN5,FGF7,FN1,FRK,GJA1,GNAI2,GNAS,GRN,GSK3B,HRAS,HSPA8,ILK,ITGA9,ITGB1,KIFBP,KLK1,L1CAM,LAMA2,LGALS1,MAP1B,MAP3K5,MAPK1,MAPK3,MECP2,MTOR,NCAM1,NUMB,PALLD,PDIA3,PFN2,PLD2,PLG,PLXNA1,PLXNB2,PPP2R5B,PRKCD,PRPH,PSAP,PTPN11,PTPRF,PXN,RAB35,RAC1,RASA1…	99
Cellular Development,Cellular Growth and Proliferation,Nervous System Development and Function,Tissue Development	Outgrowth of neurites	0.000428		1.901	ARHGEF11,ARHGEF7,CAT,Cdc42,CDH2,CDK2,CORO1B,CRK,DNAJA3,DNM1L,DPYSL2,DPYSL3,EEA1,EFNB1,EGF,EIF5A,EPHB2,EZR,FGF7,FN1,FRK,GJA1,GNAS,GRN,HRAS,ILK,ITGA9,ITGB1,KLK1,L1CAM,LAMA2,LGALS1,MAP1B,MAP3K5,MAPK1,MAPK3,MTOR,NCAM1,PALLD,PDIA3,PFN2,PLD2,PLG,PLXNA1,PRKCD,PRPH,PSAP,PTPN11,PTPRF,PXN,RAB35,RAC1,RASA1,RELA,RHOG,RPL4,RTN4,S100A4,SEMA4D,SERPINE1,SERPINF2,SET,SHC1,SLC12A2,SNX1,SNX12,SPAST,STAT3,THBS1,TNC,…	78
Free Radical Scavenging	Synthesis of reactive oxygen species	3.71e-08		1.889	ADIPOQ,AKR1B1,ALB,ALDH3A2,ANXA1,APOA1,APOE,ARHGEF1,BAK1,C3,CAT,CAV1,CFB,CFH,CST3,CYBA,CYBB,CYP1B1,CYP2E1,DCN,DHODH,DNM1L,EGF,ERO1A,F2,FADD,FBP1,FDXR,FN1,GNAS,GRK2,GRN,GSTP1,HRAS,HSF1,HSP90AB1,ICAM1,ILK,IRF6,ITGA5,ITGAM,ITGB1,ITIH4,LGALS3,LOC102724788/PRODH,LONP1,MAOB,MAPK1,MIF,MMP14,NCF1,NCF2,NMRAL1,NOD1,PLA2G4A,PON2,PPIA,PRDX1,PRKAA1,PRKCE,RAC1,RAC2,RAP1A,RAPGEF3,RIPK1,RPL26,RRAS,RTN4,S100A8,SER…	86
Cell-To-Cell Signaling and Interaction	Attachment of cells	1.28e-10		1.852	ADIPOQ,BCAR1,CALR,CD44,CDH13,CRK,DAB2,EFNB1,EGF,ELN,FBLN5,FBN1,FN1,ICAM1,ICAM2,ITGB1,ITGB2,LGALS3,OLR1,PLG,POSTN,PRKCD,PTPN11,SPP1,SWAP70,TGM2,VAV1,VCAM1,VTN,VWF	30
Cellular Movement	Cell movement of central nervous system cells	0.00289		1.849	CCN2,DAB1,DAO,EFNB1,EGF,EPHB2,FLNA,FN1,GFAP,KIT,Nes,NPM1,PRKCD,RNF7,RTN4,SLC12A2,VIM	17
Cell Morphology	Shape change of neurons	8.27e-05		1.826	ACTR3,AFDN,ARHGEF7,Cdc42,CDH2,CFL1,CRIP1,CSRP1,CTNNB1,DBN1,DIAPH1,DNM1L,DPYSL2,DPYSL3,DYNLT1,EFNB1,ELMO1,EPHB2,EPS8,EZR,F2,FARP1,FGF7,Fnbp1l,GALNS,GDA,GNA13,GRN,GSK3B,HNRNPK,HRAS,ITGB1,L1CAM,LRPAP1,LYPLA1,MAP7,MTOR,Nedd4,NF1,NUMB,OPA1,PDIA3,PFN2,PLD1,PTPRF,RAC1,RHOG,ROBO2,RPL4,RTN4,SDC2,SEMA4D,SEPTIN11,SIPA1L1,SORBS2,USP8,VASP	57
Cancer,Organismal Injury and Abnormalities	Epithelial neoplasm	0.000785		1.824	ADGRG1,ADIPOQ,AGO2,AKR1B1,ALDOB,ANPEP,ANXA3,BHMT,BSG,C4BPA,C9,CD44,CD82,CDHR5,CDK6,CLU,CRYAB,CSF1R,CTNNB1,CTSC,Cyp2c23,EGF,EPCAM,EPHB2,FGF7,GJA1,GLG1,GRN,GSS,HNRNPA1,HRAS,HSPA5,ICAM1,ILK,ITGA5,LYZ,MAPK1,MCAM,MME,MMP14,MTOR,NFATC1,PKM,POSTN,PROM1,RECK,SERPINB5,SERPINE1,SOD2,SPP1,SRSF1,STAT3,THBS1,TNC,TNFAIP8L2,YES1	56
Cell Death and Survival	Cell death of immune cells	0.00107		1.821	AGA,ANXA1,APOE,BAK1,BTK,C5,CASP1,CAT,CCL21,CD14,CD4,CD44,CD74,CD81,CLEC10A,CLEC11A,CSF1R,CSF2RA,CTNNB1,DCN,DICER1,DNAJA3,DOCK8,EFNB1,FADD,FCGR1A,GAPDH,GPAM,GPX4,GSK3B,HRAS,HSPA5,ICAM1,ITGAL,ITGAM,ITGB2,KIT,LGALS1,LGALS3,LRP1,LYN,MIF,MTOR,NFATC1,NFKB1,NFKBIB,NOC2L,NUMB,PCNA,PDIA3,PKN1,PLA2G6,PNP,PON1,PRKCE,PTPRC,RAC1,RALBP1,RIPK1,SERPINA3,SERPINB9,SERPINF1,SHC1,SLC39A10,SMARCC1,SOD2,STAT3,TGFBR2,T…	70
Cell Morphology,Cellular Assembly and Organization,Cellular Function and Maintenance	Formation of cellular protrusions	0.000438		1.797	ABI1,ACTB,ACTR2,ACTR3,ADIPOQ,AFDN,AFG3L2,AKAP12,ANK3,ANKRD27,APOE,AQP1,ARHGEF7,ARPC2,ASAP1,ATG7,ATP6V1D,BAIAP2,BSG,BTK,CAMSAP1,CAPG,CAPNS1,CAPRIN1,CAV1,CCL21,CD44,CD82,Cdc42,CDC42EP1,CDH13,CDH2,CEP290,CFL1,CLMN,CLU,CNP,CRIP1,CRK,CROCC,CSRP1,CTNNB1,CUL7,CYBB,DAB1,DBN1,DCDC2,DDAH1,DIAPH1,DICER1,Dmd,DNM1L,DNMBP,DOCK7,DPYSL2,DPYSL3,DYNC2H1,DYNLT1,EEF1A1,EFNB1,EGF,EHD1,ELMO1,ENAH,EPB41L3,EPHB2,EPS8,ES…	194
Cardiovascular System Development and Function,Organismal Development	Vasculogenesis	0.000108		1.79	ADIPOQ,AIF1,AKR1B1,ALOX5AP,ANG,AP2B1,APOA1,APOB,APOE,APOH,C1GALT1C1,CAV1,CAV2,CCN2,CD34,CD44,CDH13,CDH2,CLIC4,CNTRL,COL18A1,COL1A1,COL4A1,CSPG4,CTNNB1,CUL7,CYBA,CYGB,CYP1B1,CYP2C9,DAAM1,DDAH1,DLG1,DYNC2H1,ECM1,EFEMP2,EFNB1,EGF,EIF4A3,EPHX2,F11R,F12,F2,FHL1,Flt1,FN1,G6PD,GJA1,GNA11,GNA13,GRN,GSK3B,Hmgb2 (includes others),HRAS,Hspg2,ITGA5,ITGA9,ITGAV,ITGB1,ITGB8,KIT,Kng1/Kng2,L1CAM,LGALS1,LMNA,LOXL…	129
Cell Morphology,Cellular Development	Branching of cells	5.65e-06		1.782	ACTR3,AFDN,ANXA2,AQP1,ARHGEF7,Cdc42,CDH2,CFL1,CRIP1,CRK,CSRP1,CTNNB1,DBN1,DIAPH1,DNM1L,DPYSL2,DPYSL3,DYNLT1,EFNB1,EGF,ELMO1,EPHB2,EPS8,EZR,FARP1,FGF7,FN1,Fnbp1l,GALNS,GDA,GNA13,GRB2,GRN,GSK3B,HNRNPK,HRAS,ITGB1,L1CAM,LOXL2,LRPAP1,LYPLA1,MAP7,MTOR,Nedd4,NF1,NUMB,OPA1,PAM,PDIA3,PFN2,PLD1,PLG,PTPN11,PTPRF,RAC1,RHOG,ROBO2,RPL4,RTN4,SDC2,SEMA4D,SEPTIN11,SIPA1L1,SORBS2,STX2,TRAF6,USP8,VASP	68
Cell Death and Survival	Cell death of blood cells	0.000434		1.739	AGA,ANXA1,APOE,BAK1,BTK,C5,CASP1,CAT,CCL21,CD14,CD4,CD44,CD74,CD81,CLEC10A,CLEC11A,CSF1R,CSF2RA,CTNNB1,CTSD,DCN,DICER1,DNAJA3,DOCK8,EFNB1,EGF,FADD,FCGR1A,GAPDH,GPAM,GPX4,GSK3B,HDAC1,HDAC2,HRAS,HSPA5,ICAM1,ITGAL,ITGAM,ITGB2,KIT,LGALS1,LGALS3,LRP1,LYN,MIF,MTOR,NFATC1,NFKB1,NFKBIB,NOC2L,NUMB,PCNA,PDIA3,PKN1,PLA2G6,PNP,PON1,PRKCE,PTPRC,RAC1,RALBP1,RIPK1,SERPINA3,SERPINB9,SERPINF1,SHC1,SLC39A10,SMARCC…	75
Free Radical Scavenging	Metabolism of reactive oxygen species	4.68e-10		1.719	ADIPOQ,AKR1B1,ALB,ALDH3A2,ANXA1,APOA1,APOA4,APOE,ARHGEF1,BAK1,C3,CAT,CAV1,CBS/CBSL,CCN2,CFB,CFH,CST3,CYBA,CYBB,CYCS,CYGB,CYP1B1,CYP2E1,DCN,DHODH,DNM1L,EGF,ERO1A,F2,FADD,FBP1,FDXR,FN1,GNAS,GRK2,GRN,GSTP1,Hba-a1/Hba-a2,HBB,HRAS,HSF1,HSP90AB1,ICAM1,ILK,IRF6,ITGA5,ITGAM,ITGB1,ITIH4,LGALS3,LOC102724788/PRODH,LONP1,LRRK2,MAOB,MAPK1,MIF,MMP14,Mpo,NCF1,NCF2,NDUFA13,NDUFAF2,NDUFS1,NDUFS3,NDUFS4,NMRAL1,NNT…	104
Cell Morphology,Cellular Assembly and Organization,Cellular Development,Cellular Function and Maintenance,Cellular Growth and Proliferation,Nervous System Development and Function,Organismal Development,Tissue Development	Branching of neurons	0.000108		1.71	ACTR3,AFDN,ARHGEF7,Cdc42,CDH2,CFL1,CRIP1,CSRP1,CTNNB1,DBN1,DIAPH1,DNM1L,DPYSL2,DPYSL3,DYNLT1,EFNB1,ELMO1,EPHB2,EPS8,EZR,FARP1,FGF7,Fnbp1l,GALNS,GDA,GNA13,GRN,GSK3B,HNRNPK,HRAS,ITGB1,L1CAM,LRPAP1,LYPLA1,MAP7,MTOR,Nedd4,NF1,NUMB,OPA1,PDIA3,PFN2,PLD1,PTPRF,RAC1,RHOG,ROBO2,RPL4,RTN4,SDC2,SEMA4D,SEPTIN11,SIPA1L1,SORBS2,USP8,VASP	56
Cellular Movement,Connective Tissue Development and Function	Migration of fibroblasts	0.000309		1.707	ACTR3,ADIPOQ,ARHGAP4,CAPNS1,CASR,COL1A1,COL7A1,CYGB,EGF,ELN,FN1,GNA13,ILK,IQGAP1,ITGB1,PALLD,PDLIM1,PML,POSTN,PRKCE,RAC1,RECK,SERPINF1,SGPL1,SPP1,SYNE2,THBS1,TNS1	28
Cellular Movement	Migration of tumor cells	6.35e-07		1.679	ADIPOQ,AKT2,BCAR1,CAV1,CCL21,CCN2,CD151,CD44,CD74,CD82,CDH2,CERT1,CLCN3,COL18A1,CSPG4,CTBP2,DCDC2,DDR1,DPP4,EGF,EPHB2,F2,FN1,FRK,GRB2,GSN,HRAS,ILK,ITGA5,ITGB6,L1CAM,LUM,MCAM,MGLL,MIF,MMP14,NFAT5,NRP1,PLCD1,POSTN,PTPN11,PXN,RAC1,RAPGEF3,RELA,S100A6,SEMA4D,SERPINE1,SMARCA4,SPARC,SPARCL1,SPP1,SWAP70,THBS1,TM4SF1,TNC,TNFAIP8L2,VCAM1,VIM	59
Cell Morphology,Cellular Assembly and Organization,Cellular Function and Maintenance	Formation of lamellipodia	4.05e-07		1.673	ACTR2,ACTR3,ADIPOQ,AQP1,ARHGEF7,ARPC2,BSG,BTK,CD82,Cdc42,CDH13,CFL1,CRK,DNM1L,EGF,EZR,FGD4,FN1,FSCN1,HRAS,Hrg,HSP90AA1,HSPB1,ITGB1,KIT,LASP1,MTOR,NCKAP1,NECTIN1,NECTIN3,NPHS1,NRP1,PXN,RAC1,RAC2,RHOG,SNX1,SNX2,SPATA13,Tpm1,TWF2,VAV1,VCL	43
Cellular Movement	Migration of tumor cell lines	0.00206		1.654	ANXA1,ANXA2,CAV1,CD82,CRK,DAB1,DIAPH1,EGF,FN1,ITGB1,KIT,MME,Nes,NRP1,PRKCD,S100A4,SERPINE1,STUB1,TGM2,TNC	20
Cell-To-Cell Signaling and Interaction,Hematological System Development and Function,Immune Cell Trafficking	Attachment of phagocytes	0.000382		1.633	ADIPOQ,ICAM1,ICAM2,ITGB1,ITGB2,OLR1,VCAM1	7
Cell-To-Cell Signaling and Interaction	Attachment of myeloid cells	0.000737		1.633	ADIPOQ,ICAM1,ITGB1,ITGB2,OLR1,VCAM1	6
Cell-To-Cell Signaling and Interaction,Hematological System Development and Function	Aggregation of blood cells	0.00068		1.61	ABAT,ADIPOQ,AKR1B1,AKT2,ALB,C3,CD151,CFH,CLU,F2,FGA,FGB,FGG,GC,GNA13,GNAS,ICAM1,ITGAV,KLKB1,LGALS1,MAPK1,NRP1,PLCB1,PLEK,PLG,PRKCD,PTPN1,SERPINC1,SERPINE2,SERPINF1,STXBP3,THBS1,VASP,VWF	34
Cellular Movement	Cell movement of connective tissue cells	4.53e-06		1.593	ACTR3,ADIPOQ,ARHGAP4,CAPN2,CAPNS1,CASR,CCN2,CD44,COL1A1,COL7A1,CSF1R,CYGB,CYTH2,EGF,ELN,ENAH,EZR,FN1,GNA13,GRB7,GSN,HRAS,ILK,IQGAP1,ITGA5,ITGB1,MYH10,PALLD,PDLIM1,PML,POSTN,PRKCE,PXN,RAC1,RACK1,RECK,SEMA4D,SERPINF1,SGPL1,SPP1,STAT3,SYNE2,THBS1,TNS1,VASP	45
Cellular Development,Cellular Growth and Proliferation,Connective Tissue Development and Function,Tissue Development	Cell proliferation of fibroblasts	0.000269		1.585	ADIPOQ,ANXA2,AQP1,B4GALT7,BCAR1,CASR,CCN2,CD74,CDK6,CSF1R,CTSD,DCN,DHX9,EGF,ELN,F2,FADD,FBLN1,FLII,FN1,FNDC3B,FTH1,GRB2,GRK2,GRN,GSTP1,HRAS,IFI30,IGFBP7,Kng1/Kng2,Ldha/RGD1562690,MIF,NDUFS4,NF1,NPR3,PDGFRB,PML,POSTN,RASA1,Rps3a1,S100A9,SERPINE1,SERPINF1,SFRP1,SOD2,STAT1,STAT3,TGFB1I1,TRIM32,TXN,VTN,ZMPSTE24	52
Cell Signaling,Small Molecule Biochemistry	Synthesis of nitric oxide	0.000308		1.561	ADIPOQ,AGXT2,AIF1,AKT2,ALB,APOE,ASS1,CASP1,CAT,CAV1,CD34,CD38,CDH11,CLU,CYP1B1,DDAH1,DDAH2,DYNLL1,F2,G6PD,GJA1,GLA,GRK2,HDAC3,HSP90AA1,ICAM1,IGFBP3,IMMT,IRF6,ITGB2,KHSRP,MST1,MTOR,NMRAL1,PLD2,PRKAA2,PRKCD,PTGIS,RBP4,RELA,RGN,S100A9,SERPINA4,SIRPA,SOD2,SPP1,SPR,STAT1,TGFBR2,TXNRD2,VWF	51
Cellular Movement,Hematological System Development and Function,Immune Cell Trafficking,Inflammatory Response	Transmigration of phagocytes	0.00244		1.561	CTSS,ICAM1,ICAM2,ITGAM,MCAM,RARRES2,RTN4,SIRPA,VCAM1	9
Cell Morphology,Cellular Assembly and Organization,Cellular Function and Maintenance,Nervous System Development and Function	Extension of neurites	0.000714		1.555	ACTR3,APOE,ARHGAP4,CYTH2,DBN1,DIAPH1,EFNB1,FN1,FXN,GALNS,GSK3B,HRAS,HSP90AA1,HSP90AB1,ILK,ITGB1,L1CAM,LAMA2,LECT2,LRP1,Macf1,MAP1B,MGLL,NRP1,PLD1,Ppp1cc,PRPH,RAB11A,RAC1,RAC2,RPL4,RSU1,RTN4,RUFY3,SERPINE1,SHTN1,SUMO1,TWF2,UBE2I,VCL,WDR36	41
Cell-To-Cell Signaling and Interaction,Cellular Function and Maintenance,Inflammatory Response	Phagocytosis of blood cells	0.00182		1.55	BCAR1,C3,C5,CD44,DOCK2,ITGAM,ITGB2,MIF,PXN,RAB11A,RAC1,RAPGEF3,SERPINE1,THBS1	14
Protein Synthesis	Polymerization of protein	0.000141		1.544	ACOT13,ALAD,ALDH9A1,ATL2,ATL3,B2M,C9,CDC42EP1,CHP1,CLDN1,CRYZ,DIAPH1,DNM1L,EGF,EHD1,EHD3,EHD4,EPS8,FGA,FGB,FGG,Fus,GLS,Gnmt/LOC100911564,GPX4,GRB2,GSDMD,GSN,HPRT1,HSD17B8,HSP90AA1,LETM1,MAT2A,OPA1,OXA1L,PDCD6IP,RAC1,Rbmxl1,RNF213,SAMHD1,SOD2,SPAST,TP53BP1,UPB1,USP16,VASP,VAV1,VTN	48
Cellular Function and Maintenance	Engulfment of leukocytes	0.000288		1.504	ANXA1,BCAR1,C3,C5,CALR,CD44,CRK,DOCK2,ELMO1,ITGAM,MERTK,MIF,MRC1,PXN,RAB11A,RAPGEF3,SERPINE1,THBS1	18
Lipid Metabolism,Small Molecule Biochemistry	Metabolism of membrane lipid derivative	0.000436		1.503	ABCA1,ABCA2,ABHD12,ACSL5,ADIPOQ,AGPAT1,AGPAT4,AKR1D1,APOA1,APOA2,APOA4,APOB,APOE,APOF,ASAH1,ASAH2,ASPG,BAK1,CAT,CERT1,CHKB,CSF1R,CTBP2,CYP1B1,CYP7B1,DGKQ,EEF1A1,EGF,F2,FABP5,FGF7,FGL1,FIG4,G6PD,GAL3ST1,GALC,Gba3,GLA,GNAI3,GNPAT,GPAA1,GPAM,GPX4,GRK2,HEXA,HEXB,INPP5F,ITGB2,ITGB8,KDSR,KIT,LBR,LIPA,LPCAT2,LRP1,MAP7,MAPK1,MECP2,NSDHL,OSBP,PCYT1A,PDGFRB,PI4KA,PI4KB,PLA2G15,PLA2G4A,PLA2G6,PLCB1,PLD1,PLD…	89
Cellular Function and Maintenance	Internalization of cells	1.6e-06		1.499	ANXA1,BCAR1,C3,C5,CBL,CD44,CD48,CKB,CSK,DOCK2,ERAP1,FGD4,FGF7,ITGAM,ITGB1,LGALS3,MFGE8,MIF,PLD1,PLD2,PLEKHF1,PLG,PXN,RAB11A,RAC1,RAPGEF3,SERPINE1,THBS1,TRIM21	29
Molecular Transport,Protein Trafficking	Internalization of protein	0.000171		1.457	AMN,AP1B1,AP2B1,CFL1,CUBN,DDX5,DNM1,EGF,FLNA,HDAC3,HIP1,HSP90AA1,HSP90AB1,HSPA8,IPO4,IPO5,IPO9,KPNA4,KPNB1,LMNA,LRRK2,MAPK1,Mff,NOLC1,NUP155,NUP214,NUP54,NUP62,PML,PRKCD,PTTG1IP,RAN,STAT3,TIMM8A,TNPO1,TOMM34,TOMM70,TPR,TRIM28,XPO1,YWHAZ	41
Cell-To-Cell Signaling and Interaction	Adhesion of tumor cell lines	1.08e-07		1.452	AKAP12,ASAP1,CD44,CRK,EFEMP1,ELN,EPCAM,FBLN5,FN1,ICAM1,IFITM3,ITGB1,L1CAM,MAPK1,NCAM1,PARP1,SIPA1,SPP1,VAMP7,VCAM1	20
Carbohydrate Metabolism,Lipid Metabolism,Molecular Transport,Small Molecule Biochemistry	Transport of phosphatidylcholine	0.00139		1.446	ABCA1,APOA1,APOE,PCYT1A,PITPNA	5
Cancer,Organismal Injury and Abnormalities	Nonhematologic malignant neoplasm	0.00117		1.437	ABCC1,ADGRG1,ADIPOQ,AGO2,AKR1B1,ALDOB,ANPEP,ANXA3,BHMT,BSG,C4BPA,C9,CASR,CD44,CD82,CDHR5,CDK6,CLU,CRYAB,CSF1R,CTNNB1,CTSC,Cyp2c23,EGF,EPCAM,EPHB2,FGF7,GJA1,GLG1,GRN,GSS,HNRNPA1,HRAS,HSPA5,ICAM1,ICAM2,IGFBP3,ILK,ITGA5,LUM,LYZ,MAPK1,MCAM,MME,MMP14,NFATC1,NOTCH2,PDP1,PKM,PML,POSTN,PROM1,RECK,RNH1,SERPINB5,SERPINE1,SERPINF1,SOD2,SPP1,SRSF1,STAT3,THBS1,TNC,TNFAIP8L2,YES1	65
Protein Synthesis	Metabolism of protein	5.72e-16		1.435	A1CF,ABCA1,ACO1,ACY1,ADIPOQ,AFG3L2,AGO2,AMBP,ANG,ANPEP,ANXA1,APOA1,APOA2,APOB,APOE,ARHGEF1,ARHGEF2,ARRDC1,ATG7,ATM,ATP1B1,BAG2,BAK1,BCR,C4BPA,C4BPB,CALR,CANX,CAPN2,CAPN3,CAPN7,CAPNS1,CAPRIN1,CASC3,CASP1,CAT,CAV1,CBL,CCAR2,CCT2,CCT3,CCT4,CCT5,CCT6A,CCT7,CCT8,CD81,CDKN2AIP,CFL1,CHMP6,CHP1,CLU,CNDP1,CNDP2,COG3,CPB1,CPB2,CPEB4,CRK,CRYAB,CSNK2A1,CST3,CSTB,CTNNB1,CTSC,CTSD,CTSH,CTSS,CTSZ,CYP1B1,D2HGDH,…	276
Metabolic Disease,Organismal Injury and Abnormalities	Glucose metabolism disorder	0.000354		1.408	ABCA1,ABCD3,ADIPOQ,AHSG,ANXA1,ANXA2,ANXA5,APOA1,APOB,APOE,AQP1,C3,CCN2,CD74,CFD,CLU,COL4A1,CP,CPT1A,CYBA,CYBB,CYP2E1,DDAH1,DPP4,EEF2,FADS2,FN1,GBP2,GFAP,GPNMB,HMGCL,HMGCS2,HSPB1,ICAM1,IFITM3,IFNGR1,IGFBP3,KCNQ1,LCN2,LGALS3,MLYCD,MMP14,Mt1,NCF1,NFKB1,NSF,PCK1,PDLIM4,PEA15,PLPP3,PPT2,PRKCD,PRKCE,PTPN1,REN,S100A10,SERPINA3,SERPINE1,SERPING1,SLC5A1,SMC3,SPP1,TAP2,TF,THY1,TTR	66
Cell Morphology,Cellular Assembly and Organization,Cellular Function and Maintenance	Formation of filopodia	1.03e-05		1.381	ACTR3,AKAP12,ARPC2,BAIAP2,CAPNS1,CCL21,Cdc42,CRIP1,CSRP1,DIAPH1,DPYSL3,EEF1A1,EGF,ENAH,EPS8,ESPN,EZR,FGF7,FN1,Fnbp1l,FSCN1,GPM6A,HRAS,ITGB4,NECTIN1,NECTIN3,NF1,PACSIN2,PI4KB,RAB17,RAC1,RHOG,ROR2,SDC2,SERPINE1,SPATA13,VASP	37
Cancer,Organismal Injury and Abnormalities,Tumor Morphology	Invasion of malignant tumor	0.00239		1.379	AKT2,BSG,CAPN2,CD44,CD82,CLDN4,DPP4,EGF,F2,FRK,HDAC1,HNRNPA1,HRAS,HSPA5,ICAM1,ITGA5,LGALS1,MAPK1,MCAM,NFATC1,NRP1,PLD1,PLG,POSTN,RAC1,RECK,RGN,RHOG,S100A9,SEMA4D,SERPINB5,SERPINE1,SFRP1,SPP1,VASP	35
Free Radical Scavenging	Generation of reactive oxygen species	7.81e-05		1.355	ADIPOQ,AKR1B1,ALB,APOA1,CAT,CFH,CYBA,CYBB,CYP1B1,CYP2E1,DHODH,DNM1L,EGF,ERO1A,F2,GSTP1,ILK,LGALS3,MAPK1,MIF,MMP14,NCF1,NCF2,NMRAL1,RAC1,RAC2,RAP1A,RIPK1,RPL26,SERPINF1,SOD1,SOD2,STAT3,TF,TLR7	35
Cell Morphology,Cellular Assembly and Organization,Cellular Development,Cellular Function and Maintenance,Cellular Growth and Proliferation,Embryonic Development,Nervous System Development and Function,Organismal Development,Tissue Development	Dendritic growth/branching	0.00349		1.349	AFDN,ARHGEF7,CDH2,CFL1,CSRP1,CTNNB1,DBN1,DNM1L,EFNB1,ELMO1,EPHB2,EPS8,FARP1,GALNS,GDA,GNA13,HNRNPK,HRAS,ITGB1,L1CAM,LYPLA1,MTOR,Nedd4,NF1,NUMB,OPA1,PLD1,PTPRF,RAC1,RHOG,ROBO2,RPL4,RTN4,SDC2,SEMA4D,SEPTIN11,SIPA1L1,SORBS2,USP8,VASP	40
Cell Morphology,Cellular Assembly and Organization,Cellular Development,Cellular Function and Maintenance,Cellular Growth and Proliferation,Embryonic Development,Nervous System Development and Function,Organismal Development,Tissue Development	Branching of neurites	0.000431		1.348	ACTR3,AFDN,ARHGEF7,CDH2,CFL1,CRIP1,CSRP1,CTNNB1,DBN1,DIAPH1,DNM1L,DPYSL2,DYNLT1,EFNB1,ELMO1,EPHB2,EPS8,EZR,FARP1,FGF7,Fnbp1l,GALNS,GDA,GNA13,GSK3B,HNRNPK,HRAS,ITGB1,L1CAM,LRPAP1,LYPLA1,MAP7,MTOR,Nedd4,NF1,NUMB,OPA1,PDIA3,PFN2,PLD1,PTPRF,RAC1,RHOG,ROBO2,RPL4,RTN4,SDC2,SEMA4D,SEPTIN11,SIPA1L1,SORBS2,USP8,VASP	53
Cancer,Organismal Injury and Abnormalities,Tumor Morphology	Progression of tumor	0.00358		1.339	ANPEP,ANXA1,ANXA3,BSG,CAT,CAV1,CD44,CDK6,CLDN1,CLU,CRYAB,CSNK1A1,DDT,EZR,ILK,LGALS1,LOXL2,MCAM,NRP1,PDCD4,PXN,RECK,S100A4,SERPINB5,SERPINE1,SERPINF1,SPARC,SPARCL1,SPP1,STAT3,THBS1,TNC,YWHAZ	33
Cell Morphology,Cellular Development,Cellular Growth and Proliferation,Nervous System Development and Function,Organismal Development,Tissue Development	Morphogenesis of neurons	0.00042		1.327	ABI1,ACTB,ACTR3,AFDN,AFG3L2,ANK3,ANKRD27,APOE,ARHGEF7,ATG7,BAIAP2,CAMSAP1,CAPRIN1,CAV1,CD44,Cdc42,CDH2,CFL1,CLMN,CLU,CNP,CRIP1,CRK,CSRP1,CTNNB1,CUL7,CYBB,DAB1,DBN1,DCDC2,DDAH1,DIAPH1,DICER1,Dmd,DNM1L,DOCK7,DPYSL2,DPYSL3,DYNLT1,EFNB1,EHD1,ELMO1,EPB41L3,EPHB2,EPS8,EZR,FARP1,FGF7,FLNA,FLOT1,Fnbp1l,GALNS,GDA,GDI1,GJA1,GNA13,GPM6A,GRN,GSK3B,HDAC2,HERC1,HEXA,HNRNPK,HPRT1,HRAS,HSP90AA1,HSP90AB1,ILK,ITGA…	136
Cell Morphology,Cellular Assembly and Organization,Cellular Development,Cellular Function and Maintenance,Cellular Growth and Proliferation,Nervous System Development and Function,Organismal Development,Tissue Development	Neuritogenesis	0.00043		1.327	ABI1,ACTB,ACTR3,AFDN,AFG3L2,ANK3,ANKRD27,APOE,ARHGEF7,ATG7,BAIAP2,CAMSAP1,CAPRIN1,CAV1,CD44,Cdc42,CDH2,CFL1,CLMN,CLU,CNP,CRIP1,CRK,CSRP1,CTNNB1,CUL7,CYBB,DAB1,DBN1,DCDC2,DDAH1,DIAPH1,DICER1,Dmd,DNM1L,DOCK7,DPYSL2,DPYSL3,DYNLT1,EFNB1,EHD1,ELMO1,EPB41L3,EPHB2,EPS8,EZR,FARP1,FGF7,FLNA,FLOT1,Fnbp1l,GALNS,GDA,GDI1,GJA1,GNA13,GPM6A,GRN,GSK3B,HDAC2,HERC1,HNRNPK,HPRT1,HRAS,HSP90AA1,HSP90AB1,ILK,ITGA1,ITG…	134
Cellular Movement	Cell movement of tumor cells	5.5e-06		1.321	ADIPOQ,BCAR1,CAV1,CCL21,CCN2,CD44,CD74,CD82,CDH2,CERT1,COL18A1,CSPG4,CTBP2,DCDC2,DDR1,DPP4,EGF,F2,FN1,FRK,GSN,HRAS,ILK,ITGB6,L1CAM,LUM,MCAM,MGLL,MIF,NRP1,PTPN11,RAC1,RAPGEF3,S100A6,SEMA4D,SERPINE1,SMARCA4,SPARC,SPP1,SWAP70,THBS1,TM4SF1,TNC,VCAM1,VIM	45
Connective Tissue Development and Function,Tissue Development	Growth of connective tissue	0.000357		1.312	ADIPOQ,ANXA2,AQP1,B4GALT7,BCAR1,BGN,CASC3,CASK,CASR,CBL,CCN2,CD44,CD74,CDH13,CDK6,COL1A1,CSF1R,CTCF,CTSD,DCN,DHX9,EGF,ELN,F2,FADD,FBLN1,FBLN5,FERMT1,FGF7,FLII,FN1,FNDC3B,FTH1,GRB2,GRK2,GRN,GSK3B,GSTP1,HMGA1,HRAS,HSPA1A/HSPA1B,IFI30,IGFBP3,IGFBP7,IRF6,ITGAV,ITGB1,KDF1,Kng1/Kng2,Ldha/RGD1562690,LUM,MAP3K5,MIF,MMP14,MTOR,NDUFS4,NF1,NFATC1,NOTCH2,NPR3,PDGFRB,PML,POR,POSTN,PRKAA1,PTPRC,RASA1,RECK,REG3…	92
Cardiovascular System Development and Function	Development of vasculature	2.04e-09		1.3	ADD1,ADGRG1,ADIPOQ,AGO1,AGO2,AIF1,AKR1B1,ALOX5AP,ANG,Anp32b,ANXA2,ANXA3,AP2B1,APOA1,APOB,APOE,APOH,AQP1,C1GALT1C1,C3,C5,CALR,CAPNS1,CAT,CAV1,CAV2,CBL,CCBE1,CCN2,CD34,CD44,Cdc42,CDH13,CDH2,CFH,CLIC4,CNTRL,COL18A1,COL1A1,COL1A2,COL3A1,COL4A1,COL4A2,COL5A1,CSPG4,CTCF,CTNNB1,CTSH,CUL7,CYBA,CYBB,CYGB,CYP1B1,CYP2C9,CYP4A11,DAAM1,DCN,DDAH1,DICER1,DLG1,DYNC2H1,ECM1,EFEMP2,EFNB1,EGF,EGLN1,EIF4A3,EMILIN1,E…	210
Cardiovascular System Development and Function,Organismal Development	Angiogenesis	7.55e-09		1.3	ADD1,ADGRG1,ADIPOQ,AGO1,AGO2,AIF1,AKR1B1,ALOX5AP,ANG,ANXA2,ANXA3,AP2B1,APOA1,APOB,APOE,APOH,AQP1,C1GALT1C1,C3,C5,CALR,CAPNS1,CAV1,CAV2,CBL,CCBE1,CCN2,CD34,CD44,Cdc42,CDH13,CDH2,CFH,CLIC4,CNTRL,COL18A1,COL1A1,COL1A2,COL3A1,COL4A1,COL4A2,COL5A1,CSPG4,CTCF,CTNNB1,CTSH,CUL7,CYBA,CYBB,CYGB,CYP1B1,CYP2C9,CYP4A11,DAAM1,DCN,DDAH1,DICER1,DLG1,DYNC2H1,ECM1,EFEMP2,EFNB1,EGF,EGLN1,EIF4A3,EMILIN1,EPHA1,EPHB2,…	205
Free Radical Scavenging	Production of reactive oxygen species	6.71e-06		1.283	ADIPOQ,AKR1B1,ALDH3A2,ANXA1,ARHGEF1,BAK1,C3,CAT,CAV1,CFB,CST3,CYBA,CYBB,CYP2E1,DCN,EGF,F2,FADD,FBP1,FDXR,FN1,GNAS,GRN,HRAS,HSF1,HSP90AB1,ICAM1,IRF6,ITGA5,ITGAM,LOC102724788/PRODH,LONP1,MAOB,NCF1,NCF2,NOD1,PLA2G4A,PON2,PPIA,PRDX1,PRKAA1,PRKCE,RAC1,RAPGEF3,RIPK1,RRAS,RTN4,S100A8,SERPINA3,SHC1,SIGMAR1,SIRT3,SOD1,SOD2,SPP1,TAGLN,TRAF6,TXNRD2,VAV1,VCAM1	60
Cellular Movement,Reproductive System Development and Function	Cell movement of gonadal cell lines	0.000112		1.278	ARHGAP24,DOCK2,ELMO1,FN1,GRB7,ITGA9,L1CAM,NSF,PLG,PXN,RAC1,RACK1,SIRPA,SPP1,TMEM30A,VTN,VWF	17
Cancer,Organismal Injury and Abnormalities	Adenocarcinoma	0.000772		1.276	ALDOB,ANPEP,BHMT,C4BPA,C9,CD44,CSF1R,CTSC,Cyp2c23,EPCAM,FGF7,GLG1,GSS,LYZ,MAPK1,PKM,PROM1,SOD2,STAT3	19
Cell-To-Cell Signaling and Interaction,Cellular Compromise	Disassembly of focal adhesions	0.000734		1.274	BCAR1,EFNB1,FLNA,GNAI2,LRP1,PXN,THBS1,THY1	8
Cellular Compromise,Inflammatory Response	Degranulation of phagocytes	0.00134		1.265	ALB,ANXA1,ANXA3,C12orf4,F2,FCGR1A,IL4R,KIT,LGALS9B,LYN,MYO1F,PLD2,RAC2,S100A9,SLC9A3R1,SLC9A3R2,SPHK2,STX4,STXBP2,STXBP3,VAMP7,VAMP8	22
Cell-To-Cell Signaling and Interaction,Hematological System Development and Function,Immune Cell Trafficking	Binding of antigen presenting cells	0.0019		1.254	APOA1,CLEC10A,CTSZ,DCN,ICAM1,ICAM2,ITGAL,ITGB1,ITGB2,LRP1,MAP3K2,TRAF6,VCAM1	13
Cell-To-Cell Signaling and Interaction,Cellular Assembly and Organization,Cellular Function and Maintenance	Formation of focal adhesions	1.42e-07		1.246	ACTN1,AKAP12,BCAR1,BCR,Cald1,CAMSAP3,CAV1,CCN2,CD81,CFL1,CORO1C,CORO2B,CSK,DAPK3,DUSP3,Epb41l5,EZR,F2,FN1,GNA13,HRAS,Hrg,IQGAP1,LIMCH1,LIMS1,LRP1,Macf1,MMP14,Myh9,NRP1,NSF,PTPN1,PTPN11,PXN,RAC1,RAVER1,RCC2,RRAS,S100A10,SORBS1,SPP1,THY1,Tpm3,VCL	44
Cell Signaling	Rho protein signal transduction	0.00293		1.238	ADGRG1,APOA1,ARHGDIB,ARHGEF11,ARHGEF2,BCR,CDC42EP1,CDH13,CDH2,COL1A2,COL3A1,F11R,FLOT1,GNA13,ITGB1,KANK1,KANK2,MCF2L,PDGFRB,RHOG,SRGAP1,SYNJ2BP,Tax1bp3	23
Cellular Assembly and Organization,Cellular Function and Maintenance	Organization of filaments	5.57e-08		1.234	ACTN1,AFAP1,ANXA2,ARHGAP25,ARHGEF2,ATP2A2,B4GALT7,CD2AP,Cdc42,CFL1,CGNL1,CHP1,CNP,COL14A1,COL1A1,COL1A2,COL3A1,COL5A1,COL5A2,CORO1A,CSK,CST3,CYP1B1,DBN1,DES,DLG1,Dpt,DPYSL2,ENAH,FLNA,FN1,GAPDH,GFAP,GSN,HSP90AB1,ILK,ITGB4,KIFBP,LOXL2,Marcks,MFAP4,MFAP5,MYO1B,MYOF,NF1,NUMA1,P3H4,P4HA1,PLD2,PLEC,PLOD3,PXDN,RAC1,RAC2,RDX,RUFY3,SERPINF2,SERPINH1,SIRPA,SOD1,TF,TRPV4,VIM,VTN	64
Cellular Growth and Proliferation,Connective Tissue Development and Function,Tissue Development	Proliferation of connective tissue cells	0.000231		1.218	ADIPOQ,ANXA2,AQP1,B4GALT7,BCAR1,BGN,CASC3,CASK,CASR,CBL,CCN2,CD44,CD74,CDH13,CDK6,COL1A1,CSF1R,CTCF,CTSD,DCN,DHX9,EGF,ELN,F2,FADD,FBLN1,FBLN5,FERMT1,FGF7,FLII,FN1,FNDC3B,FTH1,GRB2,GRK2,GRN,GSK3B,GSTP1,HRAS,HSPA1A/HSPA1B,IFI30,IGFBP3,IGFBP7,IRF6,ITGAV,ITGB1,KDF1,Kng1/Kng2,Ldha/RGD1562690,LUM,MAP3K5,MIF,MMP14,MTOR,NDUFS4,NF1,NFATC1,NOTCH2,NPR3,PDGFRB,PML,POR,POSTN,PRKAA1,RASA1,RECK,REG3G,RELA,Rps3a…	90
Cardiovascular System Development and Function,Cell-To-Cell Signaling and Interaction	Binding of endothelial cells	0.000531		1.216	ANXA5,C1QA,C3,CD34,CD44,ELN,F10,F12,F2,FBLN5,ICAM1,ITGB1,ITGB2,PARP1,RAC1,SLC4A1,TGFBI,THBS1,TMSB10/TMSB4X,TSTA3,VCAM1,VTN,VWF	23
Cellular Assembly and Organization,Tissue Development	Fibrogenesis	1.14e-09		1.186	ACTC1,ACTR2,ACTR3,ADD1,ADIPOQ,AIF1,APOA1,APOE,ARHGAP18,ARHGEF1,ARHGEF10,ARHGEF11,ARHGEF2,ARPC2,BOP1,Cald1,CAMK2D,CAMSAP1,CAMSAP3,CAPN3,CAV1,CCL21,CCN2,CD44,Cdc42,CDH11,CDH13,CFL1,CGNL1,CNP,CORO1A,CORO2B,CRK,CYRIB,DAB2,DBN1,DES,DIAPH1,DLG1,DPYSL2,DPYSL3,DRG1,DYNLL1,EGF,ELN,EML2,EPHA1,ESAM,F11R,F2,FBN1,FGF7,FHL1,Fhod1,FN1,GDA,GFAP,GNA13,GRB2,GSN,HIP1R,HRAS,ICAM1,ITGB1,KANK1,KSR1,LIMCH1,LRP1,MAP1B,M…	114
Lipid Metabolism,Molecular Transport,Small Molecule Biochemistry	Flux of lipid	0.00361		1.175	ABCA1,ABCB11,ABCC1,ABCC3,ACAT1,ACSL1,ADIPOQ,ALB,APOA1,APOA2,APOA4,APOB,APOE,APOF,CAV1,F2,HRAS,LRP1,NPC1,PKLR,PON1,RAC1,SLC16A1,SLCO2A1,SOAT1	25
Cardiovascular System Development and Function,Cell-To-Cell Signaling and Interaction	Adhesion of endothelial cells	0.000288		1.155	ANXA5,C1QA,CD34,ELN,F10,F2,FBLN5,ICAM1,ITGB2,PARP1,RAC1,SLC4A1,TGFBI,THBS1,TMSB10/TMSB4X,TSTA3,VCAM1,VTN	18
Cellular Compromise	Respiratory burst	0.00162		1.154	CYBA,CYBB,FN1,ICAM1,LTBP1,MIF,NCF1,PTPRC,SLC37A4	9
Cell Morphology,Cellular Assembly and Organization,Cellular Function and Maintenance	Extension of cellular protrusions	0.00115		1.151	ACTR3,APOE,ARHGAP4,CD44,CYTH2,DBN1,DIAPH1,DPYSL2,EFNB1,EGF,FN1,FXN,GALNS,GSK3B,HRAS,HSP90AA1,HSP90AB1,ILK,ITGB1,L1CAM,LAMA2,LECT2,LRP1,Macf1,MAP1B,MGLL,NRP1,PLD1,Ppp1cc,PRPH,RAB11A,RAC1,RAC2,RPL4,RSU1,RTN4,RUFY3,SERPINE1,SHTN1,SUMO1,TWF2,UBE2I,VCL,WDR36	44
Cellular Assembly and Organization,Cellular Function and Maintenance	Organization of actin filaments	3.23e-05		1.134	ACTN1,AFAP1,ARHGAP25,ARHGEF2,CD2AP,Cdc42,CFL1,CGNL1,CORO1A,CSK,DBN1,DLG1,DPYSL2,ENAH,FLNA,FN1,GSN,Marcks,MYO1B,PLD2,PLEC,RAC1,RAC2,RDX,RUFY3,SIRPA,TF,TRPV4,VTN	29
Protein Synthesis	Synthesis of protein	7.32e-07		1.128	ACO1,ADIPOQ,AGO2,ANG,ANXA1,ARHGEF1,ARHGEF2,BCR,CALR,CAPRIN1,CASC3,CAV1,CPEB4,CRK,CTNNB1,CYP1B1,DAPK3,DDX39B,Ddx3x,DHFR,DHX36,DHX9,DKC1,DNMT1,EEF1A1,EEF2,EGF,EIF2A,EIF2B3,EIF2S1,EIF3E,Eif3l,EIF4A1,EIF4A3,EIF5A,EPRS1,FTH1,GAPDH,GRB7,GRK2,GSN,H2AZ1,HDAC1,HNRNPD,HNRNPK,HSPA5,IGFBP3,ILF3,ITGB1,KHDRBS1,MAPK1,MAPK3,MRPL57,MTIF2,MTOR,NAT10,NCL,NIBAN1,NOLC1,NPM1,NPR2,PABPC1,PDCD4,PLD1,PLXNB2,PRKAA1,PTBP1,…	98
Cell-To-Cell Signaling and Interaction	Adhesion of epithelial cells	0.000185		1.117	CCN2,CLIC4,CLU,EGF,FN1,HRAS,ICAM1,ITGAL,ITGAM,LGALS3,MMP14,PRKCD,RAC1,VCAM1	14
Cellular Assembly and Organization,Tissue Development	Formation of filaments	4.28e-10		1.082	ACTC1,ACTR2,ACTR3,ADD1,ADIPOQ,AIF1,APOA1,APOE,ARHGAP18,ARHGEF1,ARHGEF10,ARHGEF11,ARHGEF2,ARPC2,BOP1,Cald1,CAMSAP1,CAMSAP3,CAV1,CCL21,CCN2,CD44,Cdc42,CDH11,CDH13,CFL1,CGNL1,CNP,CORO1A,CORO2B,CRK,CYRIB,DAB2,DBN1,DES,DIAPH1,DLG1,DPYSL2,DPYSL3,DRG1,DYNLL1,EGF,ELN,EML2,EPHA1,ESAM,F11R,F2,FBN1,FGF7,Fhod1,FN1,GDA,GFAP,GNA13,GRB2,GSN,HIP1R,HRAS,ICAM1,KANK1,KSR1,LIMCH1,LRP1,MAP1B,MAPRE1,MTOR,MYADM,MYO1C,N…	106
Molecular Transport,RNA Trafficking	Transport of RNA	0.00257		1.067	ALKBH5,ALYREF,DDX39B,EIF5A,HNRNPA2B1,Hnrnpa3,KHDRBS1,NUP155,NUP160,NUP214,RAN,SARNP,SRSF3,THOC2,TPR,XPO1	16
Cellular Assembly and Organization	Formation of nucleus	0.00357		1.067	CBX1,CDK2,FN1,NDC1,NOLC1,NUP205,NUP93,RAN,RTN4	9
Cancer,Organismal Injury and Abnormalities	Non-hematological solid tumor	9.96e-05		1.066	ABCC1,ADGRG1,ADIPOQ,AGO2,AKR1B1,ALDOB,ANPEP,ANXA1,ANXA3,BHMT,BSG,C4BPA,C9,CASR,CAV1,CD38,CD44,CD82,CDHR5,CDK6,CLU,CRYAB,CSF1R,CSPG4,CTNNB1,CTSC,Cyp2c23,DICER1,DPP4,EGF,EPCAM,EPHB2,FGF7,GFAP,GJA1,GLG1,GRN,GSS,HNRNPA1,HRAS,HSPA5,ICAM1,ICAM2,IGFBP3,ILK,ITGA5,LUM,LYZ,MAPK1,MCAM,MIF,MME,MMP14,MTOR,NFATC1,NOTCH2,NRP1,PDP1,PKM,PLD1,PML,POSTN,PRKCD,PROM1,RECK,RNH1,S100A9,SERPINB5,SERPINE1,SERPINF1,SFRP1,…	85
Lipid Metabolism,Molecular Transport,Small Molecule Biochemistry	Export of lipid	0.00147		1.058	ABCA1,ABCB11,ABCC1,ABCC3,ACAT1,ACSL1,ADIPOQ,ALB,ANXA6,APOA1,APOA2,APOA4,APOB,APOE,APOF,CAV1,CRAT,CROT,F2,HRAS,LRP1,NPC1,PCYT1A,PON1,RAC1,SLC16A1,SOAT1	27
Cellular Movement	Invasion of cells	6.99e-06		1.055	ACTN4,ADIPOQ,AHNAK,AHSG,AKAP12,AKT2,ANG,ASAP1,BSG,CAPN2,CAV1,CCL21,CD151,CD44,CD82,Cdc42,CDH2,CLDN1,CLDN4,COL7A1,CRK,CRYAB,CST3,CTBP2,CTNNB1,CTSH,DICER1,DPP4,EGF,ENAH,ENTPD5,EZR,F2,FABP5,FBLIM1,FGF7,FHIT,FHL2,FLNA,FN1,FRK,FSCN1,GJA1,GMFG,GNA13,GNAI2,GNAI3,GRB2,HDAC1,HDAC3,HRAS,HSP90B1,HSPA5,HTRA1,IFITM3,ILK,ITGAL,ITGAM,ITGAX,ITGB1,L1CAM,LASP1,LGALS1,LGALS3,LOXL2,LRPAP1,MAP4,MAPK1,MAPK3,MCAM,MFGE8…	125
Cancer	Cell transformation	0.000328		1.044	ACOX1,ANGPTL2,ARHGEF1,BAK1,BCAR1,BCKDHA,BTK,CAV1,CBL,CLU,COL1A2,CRK,CSF1R,CSK,CTNNB1,DNMT1,EGF,F2,FBH1,FGF7,FTH1,GNA13,GNAI2,GOLGA5,GRB2,HMGA1,HRAS,HSP90AA1,ILK,ITGB4,KSR1,Ldha/RGD1562690,LETMD1,LGALS1,LGALS3,LZTS2,MAPK1,MAPK3,MTA1,MTOR,NDUFA13,NFKBIB,PML,PRDX1,PRKACB,PRKCD,PTPN1,PTPN11,RAC1,RAP1A,RASA1,RELA,RNMT,RUVBL1,SFRP1,SH3GL1,SHC1,SMC3,SPP1,STAT3,TGFBR2,TRAF6,USP7,VAV1,YES1	65
Molecular Transport,RNA Trafficking	Export of RNA	0.000401		1.039	ALKBH5,ALYREF,DDX39B,EIF5A,HNRNPA2B1,KHDRBS1,NUP155,NUP160,NUP214,RAN,SARNP,SRSF3,THOC2,TPR,XPO1	15
Cellular Assembly and Organization	Stabilization of filaments	0.000722		1.039	ARHGEF2,CFL1,CRYAB,DAAM1,DPYSL2,DYNLT1,GAN,GNAS,GSK3B,GSN,MAP1B,MAP4,MAPRE1,MID1,VASP,VIL1	16
Lipid Metabolism,Small Molecule Biochemistry	Metabolism of phospholipid	0.00194		1.037	ABCA2,ABHD12,ACSL5,AGPAT1,AGPAT4,APOA1,APOA2,APOA4,ASPG,CHKB,CSF1R,CTBP2,CYP1B1,DGKQ,EEF1A1,EGF,F2,FABP5,FGF7,FIG4,GNPAT,GPAA1,GPAM,GPX4,HEXB,INPP5F,ITGB2,KIT,LPCAT2,MAPK1,MECP2,OSBP,PCYT1A,PDGFRB,PI4KA,PI4KB,PLA2G15,PLA2G4A,PLA2G6,PLCB1,PLD1,PLD2,PLEK,PLPP2,PLPP3,PNPLA8,PON1,PTPMT1,RAC1,SMPDL3B,SPTLC2,SYNJ1,VAV1	53
Lipid Metabolism,Small Molecule Biochemistry	Metabolism of prostaglandin	6.46e-05		1.03	ACOX1,ACSL4,ADIPOQ,AKR1B1,AKR1C3,ANXA1,ATP5PF,ATP6V1B1,CASP1,CASR,CBR1,CD74,CES2,EGF,EPHX2,F2,Gsta1,HBB,IGFBP7,MAPK1,MAPK3,MIF,PLA2G4A,PLG,PNPLA8,PRXL2B,PTGIS,PTGR2,PTGS1,SERPINC1,SGPL1,SGPP1,SOD1,TGFBR2,VIM	35
Organismal Injury and Abnormalities	Damage of genitourinary system	0.000996		1.026	ATP1B1,C3,CAT,CLU,FN1,ICAM1,ITGB1,LCN2,MIF,MST1,PLG,RAC1,REN,SERPINE1,SPP1	15
Organismal Injury and Abnormalities,Renal and Urological Disease	Damage of kidney	0.00137		1.026	ATP1B1,C3,CAT,CLU,FN1,ICAM1,ITGB1,LCN2,MIF,MST1,RAC1,REN,SERPINE1,SPP1	14
Cellular Assembly and Organization,Tissue Development	Polymerization of filaments	4.06e-05		1.025	ACTR3,ADD1,AIF1,ARHGAP18,ARPC2,CAMSAP1,CAMSAP3,CAV1,CCL21,CORO1A,CYRIB,DBN1,DIAPH1,DLG1,DRG1,ELN,EML2,ESAM,GDA,GRB2,GSN,HIP1R,ICAM1,KANK1,MAP1B,MAPRE1,MTOR,MYADM,MYO1C,NCKAP1,NPHS1,NUMA1,PFN2,PRKCD,PRKCE,RAC1,RASA1,RPS3,TOGARAM1,TRPV4,TUBA4A,TWF1,TWF2,VASP,VAV1,VIL1	46
Lipid Metabolism,Small Molecule Biochemistry	Synthesis of prostaglandin	0.00151		1.018	ACSL4,ADIPOQ,AKR1B1,ANXA1,ATP5PF,CASP1,CASR,CD74,EGF,EPHX2,F2,HBB,IGFBP7,MAPK1,MAPK3,MIF,PLA2G4A,PLG,PNPLA8,PRXL2B,PTGIS,PTGS1,SERPINC1,SGPL1,SGPP1,SOD1,TGFBR2,VIM	28
Protein Synthesis	Metabolism of lipoprotein	0.00162		1	ABCA1,APOA1,APOA2,APOB,APOE,ATM,CTSD,LSR,OLR1	9
Lipid Metabolism,Molecular Transport,Small Molecule Biochemistry	Concentration of cholesterol	0.00257		1	ABCA1,ACAT1,ANXA6,APOA1,APOB,APOE,CAV1,LIPA,LRRK2,OSBP,POR,RAB9A,REN,SCP2,SIGMAR1,SOAT1	16
Cellular Movement	Cell movement of cancer cells	1.32e-07		0.996	BCAR1,CAV1,CCL21,CCN2,CD74,CD82,CDH2,COL18A1,CSPG4,DCDC2,DDR1,DPP4,EGF,F2,FN1,FRK,GSN,HRAS,ILK,ITGB6,L1CAM,LUM,MCAM,MGLL,MIF,NRP1,PTPN11,RAC1,RAPGEF3,S100A6,SEMA4D,SERPINE1,SMARCA4,SPARC,SWAP70,THBS1,TM4SF1,TNC,VCAM1,VIM	40
Nucleic Acid Metabolism,Small Molecule Biochemistry	Metabolism of nucleoside triphosphate	1.2e-08		0.971	ADK,AK1,AK4,ALDOA,AMPD2,AMPD3,ATP1B1,ATP5F1C,ATP5PB,ATP5PF,ATP5PO,ATP6V1B1,CAD,CAV1,CFH,CYCS,DGUOK,DNM1L,EFL1,ENPP1,ENPP3,ENTPD5,FBP1,GJA1,GNAI3,HSPA1A/HSPA1B,HSPA8,LRRK2,MSRA,MYH6,NDUFS1,NUDT15,OLA1,OPA1,PARP1,PKLR,PKM,PLG,PML,PTGIS,RAN,SAMHD1,SGPL1,Slc25a13,SLC25A25,SMPDL3A	46
Nucleic Acid Metabolism,Small Molecule Biochemistry	Biosynthesis of purine ribonucleotide	0.000646		0.971	ADSS2,AK1,ALDOA,ATP5PO,CAV1,CYCS,DGUOK,DNM1L,FBP1,GJA1,MSRA,PARP1,PKLR,PKM,PLG,PML,PRPS1,PRPS2,PTGIS,SGPL1,Slc25a13	21
Nucleic Acid Metabolism,Small Molecule Biochemistry	Biosynthesis of nucleoside triphosphate	0.00222		0.971	ADK,AK1,AK4,ALDOA,ATP5PO,CAD,CAV1,CYCS,DGUOK,DNM1L,FBP1,GJA1,MSRA,PARP1,PKLR,PKM,PLG,PML,PTGIS,SGPL1,Slc25a13	21
Cell-To-Cell Signaling and Interaction,Cellular Compromise,Tumor Morphology	Adhesion of cancer cells	0.00244		0.956	AKR1B1,FN1,ITGA5,SIGMAR1,TGFBI,THY1,TSTA3,VTN,VWF	9
Cellular Assembly and Organization,Cellular Compromise	Disruption of actin cytoskeleton	0.00306		0.896	CAV1,DAB1,GAS2,GSN,PTPN1,RASA1	6
Cell-To-Cell Signaling and Interaction,Hematological System Development and Function,Inflammatory Response	Aggregation of blood platelets	0.00177		0.894	ABAT,ADIPOQ,AKR1B1,AKT2,ALB,C3,CD151,CFH,F2,FGA,FGB,FGG,GC,GNA13,GNAS,ITGAV,KLKB1,MAPK1,PLEK,PLG,PRKCD,PTPN1,SERPINC1,SERPINE2,SERPINF1,STXBP3,THBS1,VWF	28
Cellular Movement,Connective Tissue Development and Function	Cell movement of fibroblasts	2.36e-05		0.888	ACTR3,ADIPOQ,ARHGAP4,CAPN2,CAPNS1,CASR,COL1A1,COL7A1,CYGB,EGF,ELN,ENAH,EZR,FN1,GNA13,GRB7,GSN,HRAS,ILK,IQGAP1,ITGB1,PALLD,PDLIM1,PML,POSTN,PRKCE,PXN,RAC1,RECK,SERPINF1,SGPL1,SPP1,STAT3,SYNE2,THBS1,TNS1,VASP	37
Protein Degradation,Protein Synthesis	Catabolism of protein	4.45e-10		0.884	A1CF,ACY1,AFG3L2,AMBP,ANPEP,APOA1,APOA2,APOB,APOE,ARRDC1,ATG7,ATM,ATP1B1,BAG2,BAK1,C4BPA,C4BPB,CALR,CANX,CAPN2,CAPN3,CAPN7,CAPNS1,CASP1,CAT,CBL,CCAR2,CCT2,CCT3,CCT4,CCT5,CCT6A,CCT7,CCT8,CD81,CDKN2AIP,CFL1,CHMP6,CHP1,CLU,CNDP1,CNDP2,COG3,CPB1,CPB2,CRYAB,CSNK2A1,CST3,CSTB,CTSC,CTSD,CTSH,CTSS,CTSZ,DAD1,DDB1,DDOST,DLD,DNAJA3,DPP4,DPP7,DTX3L,ECE1,EDEM1,EGF,ERAP1,F12,F2,FADD,FBXO10,FLNA,FLOT1,FLOT2,Fol…	179
Cellular Development,Cellular Growth and Proliferation,Organ Development,Skeletal and Muscular System Development and Function,Tissue Development	Proliferation of smooth muscle cells	0.00336		0.877	ADIPOQ,AIF1,AKR1B1,ALOX5AP,ANG,APOE,CAV1,CBL,CDH13,CLU,CYBA,CYP1B1,DPP4,EGF,ELN,F2,FHL1,Flt1,GJA1,GNA11,GNAI1,GNAS,GRK2,GSK3B,IFNGR1,IGFBP3,ILK,LMNA,MAPK3,MIF,MMP14,MTOR,NCF2,NFATC1,NPR3,NQO2,OGN,PDGFRB,PLG,POSTN,PPIA,PTPN1,RAC1,RALBP1,SERPINB5,SERPINE1,SERPINF2,SHC1,STAT1,TGFBR2,TGM2,THBS1,TNC,TNFAIP8L2,TRAF6,TXN	56
Cell-To-Cell Signaling and Interaction,Cellular Compromise,Tumor Morphology	Adhesion of tumor cells	0.00364		0.853	ADIPOQ,AHSG,AKR1B1,FN1,ITGA5,SIGMAR1,TGFBI,THY1,TSTA3,VTN,VWF	11
Cell-To-Cell Signaling and Interaction,Cellular Assembly and Organization	Cell-cell contact	0.000788		0.842	ACTR3,AFDN,AFG3L2,APOA4,APOB,ARHGEF7,C4BPA,CAMK2D,CAPN2,CASP1,CASR,CAV1,CBL,CD151,CD2AP,CD34,CD4,CD44,CD81,CDH11,CDH13,CDH2,CLDN1,CLDN4,CLIC4,CLU,COL4A1,CORO1A,CTNNA1,CTNNB1,CXADR,DCHS1,DLG1,DNAJA3,DNM1L,DSG4,EGF,Epb41l5,EPCAM,EPHB2,EPS8,ESAM,EZR,F11R,F2,FARP1,FBLIM1,FETUB,FLOT1,FN1,FSCN1,GJA1,GNPAT,GPM6A,GSK3B,GTPBP4,HEXB,HRAS,ICAM1,IQGAP1,ITGA5,ITGAL,ITGAM,ITGB1,ITGB2,JAM3,L1CAM,LAMA2,LAMC1,LGA…	126
Cancer,Organismal Injury and Abnormalities	Secondary tumor	8.63e-06		0.839	ACTB,AKT2,AMBP,ANXA5,ANXA7,AQP1,ASAP1,CAT,CAV1,CD151,CD44,CLU,CTNNB1,EGF,ENAH,EPCAM,EZR,FABP5,FLNA,GJA1,HRAS,ICAM1,KHDRBS1,LCN2,LGALS1,LOXL2,MAPK1,MIF,MME,MMP14,NRP1,PDCD4,PLG,PXN,RALBP1,RECK,RNH1,S100A4,SERPINB5,SERPINE1,SERPINF1,Slco1a1,SMAD4,SPP1,STAT3,STX2,TGM2,TNFAIP8L2,TP53BP1	49
Free Radical Scavenging,Small Molecule Biochemistry	Generation of hydrogen peroxide	0.000382		0.816	ALB,CAT,CYP2E1,ERO1A,RAC1,SOD1,TF	7
Cellular Assembly and Organization,Cellular Compromise	Disruption of cytoskeleton	0.000626		0.788	CAV1,DAB1,GAS2,GSN,PLEC,PTPN1,RAC1,RASA1,SHC1	9
Cell Cycle	Senescence of cells	0.00236		0.787	ATG7,ATM,CALR,CAV1,CDK2,COL4A2,CTNNB1,DICER1,HMGA1,HRAS,LMNB1,MME,MTOR,OPA1,PML,PRKCD,PTPRC,SERPINE1,SERPINE2,SMARCA4,TERF2,ULK3	22
Cell Morphology,Cellular Assembly and Organization,Cellular Function and Maintenance	Reorganization of actin cytoskeleton	1.91e-06		0.786	ANXA1,ARHGEF1,ATP2C1,CFL1,CXADR,DPYSL2,EFNB1,EGF,EPS8,EZR,F2,FGF7,FLNA,FN1,GRK2,ICAM1,KIT,Myh9,NPHS2,NRP1,PACSIN2,PDLIM4,PLD2,PLEK,Ptk7,PTPN1,RAC1,S100A9,SHC1,SIPA1L1,THSD7A,TRPV4,VAV1,VTN	34
Cell-To-Cell Signaling and Interaction	Interaction of tumor cells	0.000734		0.765	CAV1,CD44,IGFBP3,ITGB1,PDIA3,THBS1,TSTA3,VCAM1	8
Cell-To-Cell Signaling and Interaction,Cellular Assembly and Organization	Cell-cell adhesion	0.00119		0.761	APOA4,APOB,C4BPA,CD151,CD2AP,CD34,CD44,CDH11,CDH13,CDH2,CLDN1,CLIC4,CTNNB1,CXADR,DCHS1,DLG1,DSG4,Epb41l5,EPCAM,ESAM,EZR,F11R,FBLIM1,FETUB,FN1,GTPBP4,HEXB,ICAM1,IQGAP1,ITGA5,ITGAL,ITGAM,ITGB1,ITGB2,JAM3,L1CAM,LIMS1,MAP7,MAPK1,Myh9,NCAM1,NECTIN1,NECTIN2,NECTIN3,OLR1,PLPP3,Podxl,PTPRC,RAC1,RPSA,SEC23IP,SHC1,SMAD4,SNU13,THY1,UMOD,VCAM1,VDAC1,VEZT,VNN1,WDR48,ZFX	62
Cell Morphology	Cell rounding	0.000316		0.718	AKAP12,ARHGEF1,ARHGEF11,BCAR1,F2,GAS2,GNA13,GSN,ITGAV,ITGB8,RASA1,SEMA4D	12
Post-Translational Modification,Protein Degradation,Protein Synthesis	Proteolysis	2.19e-05		0.702	AFG3L2,ANPEP,BAK1,CAPN2,CAPN3,CAPN7,CAPNS1,CASP1,CFL1,CNDP1,CNDP2,CPB1,CPB2,CST3,CSTB,CTSC,CTSD,CTSH,CTSS,CTSZ,DLD,DPP4,DPP7,ECE1,ERAP1,F12,F2,FADD,Folh1,GGT1,GSN,HDAC2,HPN,HSPA8,HTRA1,HTRA2,Kng1/Kng2,LACTB,LGMN,LONP1,LTBP4,MME,MMP14,Myh9,NCSTN,PARL,PCOLCE,PCSK5,PGPEP1,PLG,Prss30,PSMB5,PTPRC,REN,SERPINA1,SERPINE2,SPCS3,TBC1D10A,TBL1X,TGM2,TPP1,TPP2,TRIM32,XPNPEP1	64
Cellular Function and Maintenance	Endocytosis by eukaryotic cells	0.000143		0.701	ANXA1,APOE,BCAR1,C3,C5,CAV1,CD44,CKB,DAB2,DNM1,DOCK2,DPYSL2,EGF,ELMO1,ERAP1,FGF7,FLNA,HRAS,ITGAM,MFGE8,MIF,MRC1,PLD1,PLD2,PLEKHF1,PROS1,PXN,RAB11A,RAC1,RAPGEF3,SERPINE1,THBS1,YWHAQ	33
Cell Signaling,DNA Replication, Recombination, and Repair,Nucleic Acid Metabolism,Small Molecule Biochemistry	Hydrolysis of GTP	0.000151		0.701	ANXA7,CALR,DNM1L,GNA11,GNAI1,GNAI2,GNAS,GNAZ,GNG2,NF1,RAC1,RAC2,RAN,RASA1,TGM2,XPO1	16
Cardiovascular System Development and Function,Tissue Morphology	Permeability of vasculature	0.00268		0.649	ABR,BCR,C3,C4A/C4B,CGN,COL18A1,F2,ICAM1,PLG,SERPINC1,SERPINF1	11
Cell-To-Cell Signaling and Interaction,Cellular Function and Maintenance,Hematological System Development and Function	Phagocytosis of myeloid cells	0.00263		0.647	ANXA1,BCAR1,C5,CD44,DOCK2,ITGAM,MIF,PXN,RAB11A,RAPGEF3,SERPINE1,THBS1	12
Cellular Movement	Cell movement of epithelial cells	0.00364		0.644	AHSG,AKT2,ALDOA,CAPN2,CCN2,CRK,EGF,FBLN5,FERMT1,FGF7,HRAS,LCN2,LGALS3,MMP14,MTOR,POSTN,RAC1,RRAS,SERPINE1,SPARC	20
Cell-To-Cell Signaling and Interaction	Binding of neuroglia	0.00259		0.64	CAV1,CD44,FN1,ITGB1,LRP1,LRPAP1,VTN	7
Cellular Movement	Cell movement of carcinoma cell lines	0.00259		0.64	CCL21,CD82,EGF,FN1,ITGB1,Nes,NRP1	7
Infectious Diseases	Viral Infection	1.63e-07		0.632	ACTB,AGO2,ANXA5,ANXA6,APOE,ARHGDIB,ATG7,ATM,BCAR1,CAT,CAV1,CD4,CD44,CD81,CERT1,CLU,CNP,CTSS,DDB1,DDX5,DDX6,DHX9,DICER1,DLG1,DNAJA1,FADD,FGA,FN1,FOLR1,FTL,GRK2,HDAC3,HMGA1,HNRNPK,HNRNPM,HSP90AB1,HSP90B1,ICAM1,IFITM3,IFNL3,IRF6,ITGA5,ITGAL,ITGAV,ITGB1,LAMP2,LGALS3,MAPK1,MERTK,MVP,MYO6,NECTIN1,Nedd4,NFATC1,NFKB1,NPC1,NPM1,NRP1,PARP1,PCSK5,PDCD6IP,PLG,PML,PPIA,PPM1B,PRDX1,RAB9A,RAN,RELA,SAMHD1,SDC2,S…	84
Cellular Assembly and Organization,Cellular Function and Maintenance,Tissue Development	Polymerization of actin filaments	4.4e-05		0.608	ACTR3,ADD1,AIF1,ARHGAP18,ARPC2,CCL21,CORO1A,CYRIB,DBN1,DIAPH1,DLG1,ELN,ESAM,GRB2,GSN,HIP1R,ICAM1,KANK1,MTOR,MYADM,MYO1C,NCKAP1,NPHS1,PFN2,PRKCD,PRKCE,RAC1,RASA1,TWF1,TWF2,VASP,VAV1,VIL1	33
Cancer	Transformation of fibroblast cell lines	0.000151		0.575	ACOX1,BCKDHA,BTK,CLU,CRK,CSF1R,DNMT1,EGF,FTH1,GNAI2,GRB2,HMGA1,HRAS,HSP90AA1,Ldha/RGD1562690,LETMD1,LZTS2,MTA1,NDUFA13,PRKACB,PTPN1,PTPN11,RAC1,RAP1A,RNMT,SH3GL1,STAT3	27
Molecular Transport	Transport of peptide	8.99e-05		0.566	ABCB1,ABCB9,ABCC1,ABCG2,HRAS,SLC15A1,SLC15A2,SLC22A8,SLC25A11,SLC9A3R1,TAP2	11
Cellular Movement	Migration of melanoma cells	0.000626		0.563	CD82,FN1,LUM,MCAM,RAPGEF3,SPARC,TNC,VCAM1,VIM	9
Cellular Development,Cellular Growth and Proliferation,Nervous System Development and Function	Proliferation of oligodendrocyte precursor cells	0.00162		0.555	AFDN,CDH2,CDK2,FN1,HRAS,LRP2,LYN,TF,VTN	9
Cell-To-Cell Signaling and Interaction	Binding of tumor cell lines	3.32e-07		0.55	AKAP12,ANXA5,ASAP1,CD44,CRK,EFEMP1,EGF,ELN,EPCAM,FBLN5,FN1,ICAM1,IFITM3,ITGB1,L1CAM,LRP2,MAPK1,NCAM1,NRP1,PARP1,REN,SIPA1,SPP1,THBS1,VAMP7,VCAM1	26
Cellular Assembly and Organization	Formation of cytoskeleton	3.55e-11		0.54	ACTB,ACTR2,ACTR3,ADD1,ADIPOQ,AIF1,APOA1,ARHGAP18,ARHGEF1,ARHGEF10,ARHGEF11,ARHGEF2,ARPC2,BOP1,Cald1,CAMSAP1,CAMSAP3,CAV1,CCL21,CCN2,CD44,Cdc42,CDH11,CDH13,CFL1,CGNL1,CNP,CORO1A,CORO2B,CRK,CYRIB,DAB2,DBN1,DIAPH1,DLG1,DPYSL2,DPYSL3,DRG1,DYNLL1,EGF,ELN,EML2,EPHA1,ESAM,F11R,F2,FGF7,Fhod1,FN1,GDA,GNA13,GRB2,GSN,HIP1,HIP1R,HRAS,ICAM1,KANK1,KSR1,LIMCH1,LRP1,MAP1B,MAPRE1,MTOR,MYADM,MYL9,MYO1C,NCKAP1,NPHS…	104
Cellular Movement	Migration of glioma cells	8.99e-05		0.508	CCN2,CDH2,COL18A1,EGF,FRK,ITGB6,NRP1,RAC1,SMARCA4,SWAP70,THBS1	11

## Sheet: TableS8B
Supplementary Table S8. Result of disease and function analysis using IPA software. (B) List of the enriched terms corresponding to Diseases/Bio-functions along with the overlapping number of proteins in the experimental dataset, p-value, predicted activation state, and activation z-score (negative z-score)
Categories	Diseases or Functions Annotation	p-value	Predicted Activation State	Activation z-score	Molecules	# Molecules
Gene Expression,Protein Synthesis	Translation of mRNA	0.000161	Decreased	-3.069	ACO1,AGO2,CALR,CAPRIN1,DAPK3,Ddx3x,DHFR,DHX36,EIF2A,EIF2B3,EIF2S1,Eif3l,EIF4A3,EPRS1,GAPDH,GRB7,ILF3,MRPL57,MTIF2,NOLC1,PUS7,RACK1,RBM3,RIDA,RPL10,RPL10A,RPL13A,RPL27A,Rpl29 (includes others),RPLP1,RPS28,RPS3,Rps3a1,RPS4Y1,RPS5,RPS9,S100A9,Syncrip,TPR	39
Gene Expression,Protein Synthesis	Translation of RNA	0.000166	Decreased	-3.069	ACO1,AGO2,CALR,CAPRIN1,DAPK3,Ddx3x,DHFR,DHX36,EIF2A,EIF2B3,EIF2S1,Eif3l,EIF4A3,EPRS1,GAPDH,GRB7,ILF3,MRPL57,MTIF2,NOLC1,PUS7,RACK1,RBM3,RIDA,RPL10,RPL10A,RPL13A,RPL27A,Rpl29 (includes others),RPLP1,RPS28,RPS3,Rps3a1,RPS4Y1,RPS5,RPS9,S100A9,SHFL,Syncrip,TPR	40
RNA Post-Transcriptional Modification	Splicing of mRNA	3.75e-10	Decreased	-3.046	ACIN1,AKR1C4,CASC3,CWC22,Ddx17,DDX20,DDX39B,DDX41,DDX5,DHX9,EFTUD2,EIF4A3,ESRP2,HNRNPA1,HNRNPA2B1,HNRNPK,HNRNPM,KHDRBS1,LSM2,LSM3,MAGOH,MBNL1,MECP2,NPM1,PLRG1,PPP1R8,PRPF19,PRPF31,PRPF4,PRPF8,PTBP1,RBM42,RBM8A,Rbmxl1,RNPS1,SAP18,SART3,Sf3a2,SF3B1,SF3B3,SFPQ,SMU1,SNRNP200,SNRNP70,SNRPB,Snrpc,SNRPD1,SNRPD2,SNRPD3,SNRPF,Snrpg,SNU13,SRSF1,Srsf10,SRSF6,THRAP3,TRA2A,TRA2B,USP39	59
RNA Post-Transcriptional Modification	Processing of mRNA	5.45e-09	Decreased	-2.689	ACIN1,AGO2,AKR1C4,ALKBH5,CASC3,CSTF1,CWC22,Ddx17,DDX20,DDX39B,DDX41,DDX5,DHX9,EFTUD2,EIF4A3,ESRP2,HNRNPA1,HNRNPA2B1,HNRNPK,HNRNPM,KHDRBS1,LEO1,LSM2,LSM3,MAGOH,MBNL1,MECP2,NPM1,PABPN1,PLRG1,PPP1R8,PRPF19,PRPF31,PRPF4,PRPF8,PTBP1,RBM42,RBM8A,Rbmxl1,RNMT,RNPS1,SAFB,SAP18,SART3,Sf3a2,SF3B1,SF3B3,SFPQ,SMU1,SNRNP200,SNRNP70,SNRPB,Snrpc,SNRPD1,SNRPD2,SNRPD3,SNRPF,Snrpg,SNU13,SRPK1,SRSF1,Srsf10,SRSF6,THR…	67
Gene Expression	Expression of mRNA	0.00104	Decreased	-2.387	ACO1,AGO2,CALR,CAPRIN1,DAPK3,Ddx3x,DDX5,DHFR,DHX36,DHX9,EEF1D,EIF2A,EIF2B3,EIF2S1,Eif3l,EIF4A3,EPRS1,F2,GAPDH,GRB7,HSF1,ILF3,KHDRBS1,MRPL57,MTIF2,NFATC1,NOLC1,PKN1,PUS7,RACK1,RBM3,RIDA,RPL10,RPL10A,RPL13A,RPL27A,Rpl29 (includes others),RPLP1,RPS28,RPS3,Rps3a1,RPS4Y1,RPS5,RPS9,S100A9,STAT1,STAT3,Syncrip,TPR	49
Amino Acid Metabolism,Molecular Transport,Small Molecule Biochemistry	Transport of amino acids	0.000161	Decreased	-2.355	ABCC1,ABCC3,ARL6IP5,GLUL,HRAS,LRRC8C,LRRC8D,PRKCD,SEPTIN2,SERPINF1,SFXN1,SLC13A3,SLC15A4,SLC16A10,SLC1A5,SLC22A13,SLC22A7,Slc25a12,Slc25a13,SLC25A29,SLC25A44,SLC38A3,SLC3A1,SLC3A2,SLC43A2,SLC4A1,SLC5A6,SLC6A18,SLC6A19,SLC6A20,SLC6A8,SLC7A8,SLC9A3R1,SOD1,TTR	35
Molecular Transport	Transport of organic cation	0.000624	Decreased	-2.219	ABCB1,PDZK1,SLC22A1,SLC22A2,SLC22A4,SLC22A5,SLC25A20,SLC25A26,SLC25A29,SLC44A1,SLC47A1	11
Molecular Transport	Transport of carboxylic acid	1.63e-08	Decreased	-2.18	ABCB1,ABCC1,ABCD3,ACSL1,ACSL4,ACSL5,ALB,APOE,BSG,CA14,CPT1A,CPT1B,CRAT,CROT,FABP5,PRKCD,RALBP1,SFXN5,SLC13A2,SLC13A3,SLC16A1,SLC16A4,SLC16A7,SLC17A5,SLC22A2,SLC22A6,SLC23A1,SLC25A10,SLC25A11,SLC25A20,SLC25A29,SLC26A1,SLC27A2,SLC2A1,SLC5A8,SLC9A3R1,Slco1a1,SLCO2A1	38
Nucleic Acid Metabolism	Metabolism of nucleic acid component or derivative	5.41e-14	Decreased	-2.154	ABCG2,ACADSB,ACAT1,Acot1,ACOT12,ADK,ADSS2,AK1,AK4,ALDH6A1,ALDOA,AMPD2,AMPD3,APRT,ATP1B1,ATP2B2,ATP5F1C,ATP5PB,ATP5PF,ATP5PO,ATP6AP2,ATP6V1B1,BHMT2,CAD,CASR,CAT,CAV1,CFH,COASY,CROT,Cryzl2,CYCS,CYP2C9,DBI,DCXR,DGUOK,DHODH,DLST,DNM1L,DNMT1,DPYS,DUT,ECE1,EFL1,EGF,ENPP1,ENPP3,ENTPD2,ENTPD5,EPB41L2,F2,FBP1,FHIT,G6PC,G6PD,GAMT,GCDH,GJA1,GMPPB,GNAI1,GNAI3,GNAS,GNAZ,Gnmt/LOC100911564,GPAM,GPD1,GPD1L,GRK2,…	140
Amino Acid Metabolism,Small Molecule Biochemistry	Metabolism of amino acids	7.03e-16		-1.993	ABAT,ACAT1,ACMSD,ADSS2,AGXT2,ALDH18A1,ALDH5A1,ALDH6A1,ASPG,ASS1,BCKDHA,BCKDHB,BCKDK,BHMT,CAD,CBS/CBSL,DAO,DDAH1,DDAH2,DDC,DDO,DGLUCY,DPEP1,DPYS,EGF,FAH,GAMT,GCLC,GCLM,GGT1,GLDC,GLS,GLUD1,GLUL,GLYAT,Gnmt/LOC100911564,GOT1,HGD,HIBADH,IVD,IYD,KYNU,MECP2,MMUT,MTHFD1,MTR,PAH,PCBD1,PCCA,PCCB,PHGDH,PM20D1,PYCR2,SARDH,SCLY,SEPHS2,Slc25a12,SLC25A44,SLC39A8,SPR,THAP4,THNSL2,UPB1,VNN1	64
Small Molecule Biochemistry	Catabolism of carboxylic acid	3.06e-08		-1.98	ABAT,ACADS,ACADVL,ACAT1,AGXT2,AKR1A1,ALDH5A1,CBR1,CYP4F12,ECI2,GNS,HAO1,HOGA1,LDHD,MGLL,MLYCD,PCCA,PCCB,PON1,PTGR1,QPRT	21
Lipid Metabolism,Small Molecule Biochemistry	Catabolism of fatty acid	1.26e-05		-1.98	ABAT,ACADS,ACADVL,ACAT1,ALDH5A1,CBR1,CYP4F12,ECI2,MGLL,MLYCD,PCCA,PCCB,PTGR1	13
Molecular Transport	Transport of molecule	9.15e-18		-1.961	A1CF,ABAT,ABCA1,ABCA2,ABCB1,ABCB11,Abcb1b,ABCB7,ABCB8,ABCB9,ABCC1,ABCC3,ABCD3,ABCG2,ACAT1,ACO1,ACSL1,ACSL4,ACSL5,ADIPOQ,AK1,AKT2,ALB,ALKBH5,ALYREF,AMN,ANG,ANK3,ANXA1,ANXA13,ANXA2,ANXA6,APOA1,APOA2,APOA4,APOB,APOE,APOF,APOH,AQP1,AQP7,ARFGEF2,ARL6IP5,ARRDC1,ATM,ATP11B,ATP11C,ATP1B1,ATP2A2,ATP2B2,ATP2C1,ATP6AP1,ATP6V0A4,ATP6V0D1,ATP6V1A,ATP6V1B1,ATP6V1E1,ATP6V1G1,ATP7B,B2M,BDH2,BSG,BTK,C17orf75,C2CD…	429
Lipid Metabolism,Small Molecule Biochemistry	Hydroxylation of fatty acid	8.69e-05		-1.954	CYP2E1,CYP4A11,Cyp4a14,CYP4A22,PHYH	5
Small Molecule Biochemistry	Metabolism of monocarboxylic acid	2.1e-05		-1.951	ACADS,AGXT2,CYP2C9,DLD,GRHPR,HAO1,HOGA1,KYAT1,Ldha/RGD1562690,LDHD,MTHFD1L,PC,PCK2,PKLR,PKM,SLC37A4	16
Carbohydrate Metabolism,Molecular Transport	Transport of monocarboxylic acid	0.000196		-1.938	BSG,CA14,SLC16A1,SLC16A4,SLC16A7,SLC25A20,SLC25A29,SLC5A8	8
Organismal Injury and Abnormalities	Oxidative stress	0.00259		-1.937	CAT,DHODH,HSD17B10,HSPB1,OGDH,PDHA1,SOD2	7
Energy Production,Lipid Metabolism,Small Molecule Biochemistry	Oxidation of lipid	1.04e-13		-1.887	AADAC,ABCD3,ACAA1,ACADM,ACADS,ACADSB,ACADVL,ACOX1,ACOX2,ACOX3,ACSL1,ACSL4,ACSL5,ADIPOQ,AKR1C3,AKR1C4,AKT2,ALDH1A1,APOA1,BDH2,CAT,CPT1A,CPT1B,CROT,CYCS,CYGB,CYP1B1,CYP2E1,CYP4A11,Cyp4a14,DGAT1,ECHS1,ECI2,EHHADH,GCDH,GPAM,HACL1,HADH,HADHA,HADHB,HAO1,HAO2,HSD17B4,ILVBL,Lonp2,MIF,MLYCD,MTOR,NUCB2,PEX13,PHYH,PON1,PON2,POR,PTGS1,SCP2,SERPINF1,SLC27A2,SLCO2A1,TBC1D1,TRAF6,VASP	62
RNA Post-Transcriptional Modification	Splicing of RNA	8.28e-11		-1.861	ACIN1,AHNAK,Akap17a,AKR1C4,CASC3,CCAR2,CWC22,Ddx17,DDX20,DDX39B,DDX41,DDX5,DHX9,EFTUD2,EIF4A3,ESRP2,Fus,HNRNPA1,HNRNPA2B1,HNRNPF,Hnrnph1,HNRNPK,HNRNPM,IVNS1ABP,KHDRBS1,LSM2,LSM3,MAGOH,MBNL1,MECP2,NPM1,PLRG1,PPP1R8,PRPF19,PRPF31,PRPF4,PRPF8,PTBP1,RBM42,RBM8A,Rbmxl1,RNPS1,SAP18,SART3,Sf3a2,SF3B1,SF3B3,SFPQ,SMU1,SNRNP200,SNRNP70,SNRPB,Snrpc,SNRPD1,SNRPD2,SNRPD3,SNRPF,Snrpg,SNU13,SREK1,SRSF1,Srsf10,S…	68
Energy Production,Lipid Metabolism,Small Molecule Biochemistry	Oxidation of fatty acid	8.65e-13		-1.721	AADAC,ABCD3,ACAA1,ACADM,ACADS,ACADSB,ACADVL,ACOX1,ACOX2,ACOX3,ACSL1,ACSL4,ACSL5,ADIPOQ,AKT2,BDH2,CPT1A,CPT1B,CROT,CYCS,CYGB,CYP2E1,CYP4A11,Cyp4a14,DGAT1,ECHS1,ECI2,EHHADH,GCDH,GPAM,HACL1,HADH,HADHA,HADHB,HAO1,HAO2,HSD17B4,ILVBL,Lonp2,MLYCD,MTOR,NUCB2,PEX13,PHYH,POR,PTGS1,SCP2,SERPINF1,SLC27A2,SLCO2A1,TBC1D1,TRAF6,VASP	53
Nucleic Acid Metabolism,Small Molecule Biochemistry	Metabolism of nucleotide	1.03e-09		-1.614	ACAT1,ADK,ADSS2,AK1,AK4,ALDOA,AMPD2,AMPD3,ATP1B1,ATP2B2,ATP5F1C,ATP5PB,ATP5PF,ATP5PO,ATP6AP2,ATP6V1B1,CAD,CASR,CAT,CAV1,CFH,COASY,CROT,Cryzl2,CYCS,DCXR,DGUOK,DLST,DNM1L,DUT,ECE1,EFL1,EGF,ENPP1,ENPP3,ENTPD2,ENTPD5,EPB41L2,F2,FBP1,FHIT,G6PD,GJA1,GMPPB,GNAI1,GNAI3,GNAS,GNAZ,GPD1,GPD1L,GRK2,GUCY1A1,HAAO,HPRT1,HSPA1A/HSPA1B,HSPA8,IDH2,IMPDH2,KMO,KYNU,Ldha/RGD1562690,LRRK2,MAN2B1,MCCC2,MDH1,MPI,MSRA,MT…	109
Energy Production,Lipid Metabolism,Small Molecule Biochemistry	Beta-oxidation of fatty acid	4.79e-09		-1.599	ABCD3,ACAA1,ACADM,ACADS,ACADSB,ACADVL,ACOX1,ACOX2,ACSL5,ADIPOQ,AKT2,BDH2,CPT1A,CROT,CYP2E1,ECHS1,ECI2,EHHADH,HADH,HADHA,HADHB,HSD17B4,Lonp2,MLYCD,MTOR,SCP2,SLC27A2	27
Drug Metabolism	Metabolism of xenobiotic	4.59e-05		-1.599	ACSL1,ALDH1A1,ALDH3A2,CAT,CES2,CRYZ,CYP1B1,CYP2C9,Cyp2d1/Cyp2d5,CYP2E1,GSTA1,Gsta1,GSTA2,Gsta4,GSTM1,GSTM5,GSTO1,GSTP1,NCEH1,PAPSS2,PON1,SULT1B1	22
Post-Translational Modification,Protein Degradation,Protein Synthesis	Hydrolysis of protein fragment	2.12e-05		-1.505	AFG3L2,ANPEP,BAK1,CAPN2,CAPN3,CAPN7,CAPNS1,CASP1,CFL1,CNDP1,CNDP2,CPB1,CPB2,CST3,CSTB,CTSC,CTSD,CTSH,CTSS,CTSZ,DLD,DPP4,DPP7,ECE1,ERAP1,F2,FADD,Folh1,GGT1,HDAC2,HPN,HSPA8,HTRA1,HTRA2,Kng1/Kng2,LACTB,LGMN,LONP1,LTBP4,MME,MMP14,Myh9,NCSTN,PARL,PCOLCE,PGPEP1,PLG,Prss30,PSMB5,REN,SERPINE2,SPCS3,TBC1D10A,TBL1X,TPP1,TPP2,TRIM32,XPNPEP1	58
Protein Synthesis	Expression of protein	2.33e-06		-1.465	ACO1,AGO2,ANXA1,ARHGEF2,BCR,CALR,CAPRIN1,CASC3,CAV1,CPEB4,CRK,CTNNB1,DAPK3,Ddx3x,DHFR,DHX36,DHX9,DKC1,EEF1A1,EGF,EIF2A,EIF2B3,EIF2S1,EIF3E,Eif3l,EIF4A1,EIF4A3,EIF5A,EPRS1,GAPDH,GRB7,HNRNPK,HSPA5,ILF3,ITGB1,KHDRBS1,MRPL57,MTIF2,MTOR,NCL,NOLC1,PABPC1,PDCD4,PTBP1,PUS7,RACK1,RBM3,RIDA,RPL10,RPL10A,RPL13A,RPL27A,Rpl29 (includes others),RPLP1,RPS28,RPS3,Rps3a1,RPS4Y1,RPS5,RPS9,S100A9,SHFL,SNRNP70,SSB,S…	67
Protein Synthesis	Translation of protein	9.06e-07		-1.442	ACO1,AGO2,CALR,CAPRIN1,CASC3,CPEB4,CTNNB1,DAPK3,Ddx3x,DHFR,DHX36,DHX9,DKC1,EEF1A1,EIF2A,EIF2B3,EIF2S1,EIF3E,Eif3l,EIF4A1,EIF4A3,EIF5A,EPRS1,GAPDH,GRB7,HNRNPK,HSPA5,ILF3,ITGB1,MRPL57,MTIF2,MTOR,NCL,NOLC1,PABPC1,PDCD4,PTBP1,PUS7,RACK1,RBM3,RIDA,RPL10,RPL10A,RPL13A,RPL27A,Rpl29 (includes others),RPLP1,RPS28,RPS3,Rps3a1,RPS4Y1,RPS5,RPS9,S100A9,SHFL,SNRNP70,SSB,Syncrip,TPR	59
Cellular Function and Maintenance,Molecular Transport	Exocytosis by cells	0.000133		-1.436	ANXA1,ARFGEF2,ATP6AP1,Cdc42,EHD1,ERC1,FGA,FGB,FGG,GNAI2,GNAI3,MYH10,MYO5A,NAPA,NSF,PLA2G6,PLCL1,PLD1,RAB11A,RAB27A,RAB35,RAB3A,RAB9A,SEPTIN5,SNAP23,STX3,STX4,STXBP2,STXBP5,TXN,VAMP2,VAMP7	32
Cell Death and Survival	Apoptosis	2.31e-10		-1.392	AAMDC,ABCA1,ABCB1,ACIN1,ACTC1,ACTN4,ADAMTSL4,ADIPOQ,AGA,AIF1,AIFM1,AKAP8,AKR1B1,AKT1S1,AKT2,ALB,ALDH1A1,ALDH2,ANG,Anp32b,ANPEP,ANXA1,ANXA11,ANXA5,ANXA6,APEX1,API5,APOA1,APOE,AQP1,ARAF,ARHGDIB,ARHGEF7,ARL6IP5,ASAH1,ASS1,ATAD3A,Atg5,ATG7,ATM,ATP2B2,B2M,BABAM2,BAK1,BCAR1,BCLAF1,BCR,BGN,BSG,BTK,C19orf12,C3,C5,CA3,CABIN1,CALR,CAMK2D,CAPN3,CAPNS1,CASP1,CASR,CAT,CAV1,CBL,CBS/CBSL,CCAR2,CCL21,CD14,CD38,C…	430
Amino Acid Metabolism,Small Molecule Biochemistry	Synthesis of amino acids	3.29e-05		-1.38	ABAT,AGXT2,ALDH18A1,ASS1,BHMT,CAD,CBS/CBSL,EGF,GAMT,GGT1,GLS,GLUD1,GLUL,GLYAT,GOT1,MTHFD1,MTR,PAH,PHGDH,PYCR2,SARDH,SEPHS2,Slc25a12,UPB1	24
Drug Metabolism,Molecular Transport	Transport of drug	4.12e-06		-1.378	ABCB1,ABCC1,ABCC3,ABCG2,ATP11B,SLC15A2,SLC22A2,SLC47A1,TFRC,TMEM30A	10
Amino Acid Metabolism,Molecular Transport,Small Molecule Biochemistry	Transport of alpha-amino acid	0.000708		-1.372	ARL6IP5,LRRC8C,LRRC8D,SEPTIN2,SFXN1,SLC13A3,SLC15A4,SLC16A10,SLC1A5,SLC22A13,SLC22A7,Slc25a12,Slc25a13,SLC25A29,SLC38A3,SLC43A2,SLC4A1,SLC6A20,SLC7A8,SOD1	20
Nucleic Acid Metabolism,Small Molecule Biochemistry	Synthesis of nucleotide	0.000644		-1.317	ACAT1,ADK,ADSS2,AK1,AK4,ALDOA,AMPD2,AMPD3,ATP5PO,ATP6AP2,CAD,CASR,CAT,CAV1,COASY,CYCS,DGUOK,DNM1L,DUT,ECE1,EGF,EPB41L2,F2,FBP1,G6PD,GJA1,GMPPB,GNAI1,GNAS,GNAZ,GRK2,GUCY1A1,HAAO,HPRT1,IDH2,IMPDH2,KYNU,MAN2B1,MPI,MSRA,MTHFD1,NAPRT,Nmnat3,NPR2,NUCB2,PARP1,PGD,PKLR,PKM,PLG,PML,PNP,PPCS,PRPS1,PRPS2,PRPSAP1,PTGIS,QPRT,RGS10,RIC8A,SGPL1,Slc25a13,SLC9A3R1,SOAT1,TSTA3,UMPS	66
Protein Synthesis	Translation	5.98e-07		-1.292	ACO1,AGO2,CALR,CAPRIN1,CASC3,CPEB4,CTNNB1,DAPK3,Ddx3x,DHFR,DHX36,DHX9,DKC1,EEF1A1,EEF2,EIF2A,EIF2B3,EIF2S1,EIF3E,Eif3l,EIF4A1,EIF4A3,EIF5A,EPRS1,FTH1,GAPDH,GRB7,HNRNPK,HSPA5,ILF3,ITGB1,MRPL57,MTIF2,MTOR,NCL,NOLC1,PABPC1,PDCD4,PTBP1,PUS7,RACK1,RBM3,RIDA,RPL10,RPL10A,RPL13A,RPL27A,Rpl29 (includes others),RPLP1,RPS28,RPS3,Rps3a1,RPS4Y1,RPS5,RPS9,S100A9,SHFL,SNRNP70,SSB,Syncrip,TPR	61
Lipid Metabolism,Small Molecule Biochemistry	Translocation of lipid	0.00074		-1.234	ABCA1,ABCB1,ABCB11,ABCC1,ABCC10,ABCC3,APOA1,ATP11C,CAV1,PRKCD,RTN4,SCP2,TMEM30A	13
Cellular Function and Maintenance,Molecular Transport	Secretory pathway	0.000785		-1.212	ANXA1,ARFGEF2,ATP6AP1,Cdc42,CHP1,EHD1,ERC1,FGA,FGB,FGG,GNAI2,GNAI3,MYH10,Myh9,MYO5A,NAPA,NCAM1,NSF,NSFL1C,PFN2,PITPNA,PLA2G6,PLCL1,PLD1,PNKD,RAB11A,RAB27A,RAB31,RAB35,RAB3A,RAB9A,SDF4,SEPTIN5,SNAP23,STX3,STX4,STX6,STXBP2,STXBP5,SYNJ1,TMED10,TMEM79,TXN,VAMP2,VAMP7	45
Cellular Function and Maintenance,Molecular Transport	Exocytosis	0.00135		-1.212	ANXA1,ARFGEF2,ATP6AP1,Cdc42,CHP1,EHD1,ERC1,FGA,FGB,FGG,GNAI2,GNAI3,MYH10,MYO5A,NAPA,NCAM1,NSF,NSFL1C,PFN2,PITPNA,PLA2G6,PLCL1,PLD1,PNKD,RAB11A,RAB27A,RAB35,RAB3A,RAB9A,SDF4,SEPTIN5,SNAP23,STX3,STX4,STX6,STXBP2,STXBP5,SYNJ1,TXN,VAMP2,VAMP7	41
Post-Translational Modification,Protein Degradation,Protein Synthesis	Hydrolysis of protein	2.83e-05		-1.207	AFG3L2,ANPEP,BAK1,CAPN2,CAPN3,CAPN7,CAPNS1,CASP1,CFL1,CNDP1,CNDP2,CPB1,CPB2,CST3,CSTB,CTSC,CTSD,CTSH,CTSS,CTSZ,DLD,DPP4,DPP7,ECE1,ERAP1,F2,FADD,Folh1,GGT1,HDAC2,HPN,HSPA8,HTRA1,HTRA2,Kng1/Kng2,LACTB,LGMN,LONP1,LTBP4,MME,MMP14,Myh9,NCSTN,PARL,PCOLCE,PGPEP1,PLG,Prss30,PSMB5,PTPRC,REN,SERPINE2,SPCS3,TBC1D10A,TBL1X,TPP1,TPP2,TRIM32,XPNPEP1	59
Cellular Assembly and Organization	Fusion of cellular membrane	1.07e-05		-1.134	ANXA1,ANXA7,BNIP1,CD4,CHP1,DNAJA1,DNM1L,NAPA,NSF,NSFL1C,OPA1,SNAP23,STX3,STX4,STXBP3,VAMP2,VAMP8	17
Free Radical Scavenging,Small Molecule Biochemistry	Degradation of hydrogen peroxide	0.000809		-1.117	APOA4,CAT,Hba-a1/Hba-a2,HBB,Mpo,PRDX1,PTGS1,PXDN,SOD1,TXN	10
Amino Acid Metabolism,Small Molecule Biochemistry	Synthesis of alpha-amino acid	0.000287		-1.109	AGXT2,ALDH18A1,BHMT,CBS/CBSL,GGT1,GLS,GLUD1,GOT1,MTHFD1,MTR,PAH,PHGDH,PYCR2,SARDH,Slc25a12	15
Amino Acid Metabolism,Small Molecule Biochemistry	Synthesis of L-amino acid	0.000521		-1.109	ALDH18A1,BHMT,CBS/CBSL,GGT1,GLS,GLUD1,GOT1,MTHFD1,MTR,PAH,PHGDH,PYCR2,Slc25a12	13
Amino Acid Metabolism,Molecular Transport,Small Molecule Biochemistry	Transport of L-amino acid	0.000277		-1.095	ARL6IP5,LRRC8C,LRRC8D,SEPTIN2,SFXN1,SLC13A3,SLC15A4,SLC16A10,SLC1A5,SLC22A13,SLC22A7,Slc25a12,Slc25a13,SLC25A29,SLC38A3,SLC43A2,SLC6A20,SLC7A8,SOD1	19
Cell Death and Survival,Organismal Injury and Abnormalities,Renal and Urological Disease	Cell death of kidney cell lines	0.00334		-1.087	CAT,CTNNB1,CYCS,CYP2C9,EGF,EZR,FADD,GNG2,GSTA1,GSTM5,HRAS,HSPB1,ILK,MEP1A,MST1,RAC1,SLC25A11,SOD2,SPP1,STUB1,TGFB1I1,ZHX2	22
Lipid Metabolism,Small Molecule Biochemistry	Metabolism of acylglycerol	1.15e-05		-1.084	ABHD12,ACSL1,ACSL4,ACSL5,AGPAT5,ALDH1A1,ANG,APOA2,APOB,APOE,APOF,APOH,C3,CAT,CAV1,CDS2,CPT1A,CYP2E1,DBI,DGAT1,DGKQ,EGF,F2,G6PC,Gk,GNAI3,GPAM,GRK2,MECP2,MGLL,NCAM1,PLA2G15,PLCB1,PLD1,PLD2,PTPN11,RGN,SERPINF1,SLC22A4,SLC37A4	40
Lipid Metabolism,Molecular Transport,Small Molecule Biochemistry	Concentration of phospholipid	0.00183		-1.06	ABCA1,ANXA5,CD14,EEF1A1,EGF,F2,FIG4,GPAM,HRAS,NPHS1,PDGFRB,PI4KA,PI4KB,PLA2G6,PLD1,PLPP2,PNPLA6,PNPLA8,PTPN11,SIRT3,SYNJ1	21
Lipid Metabolism,Molecular Transport,Small Molecule Biochemistry	Transport of fatty acid	0.000646		-1.035	ABCC1,ABCD3,ACSL1,ACSL4,ACSL5,ALB,APOE,CPT1A,CPT1B,CRAT,CROT,FABP5,PRKCD,SLC13A3,SLC16A1,SLC22A2,SLC25A10,SLC27A2,SLC9A3R1,Slco1a1,SLCO2A1	21
Hematological System Development and Function,Organismal Functions	Coagulation of blood	3.38e-05		-1.001	ABCB1,ANXA5,APOE,APOH,C1GALT1C1,C3,C9,CALU,CAV1,CD34,ENTPD2,EPHB2,F10,F12,F13A1,F2,FGA,GGCX,GNA13,HPS6,Hrg,KLKB1,Kng1/Kng2,LCN2,LYN,MAPK1,MERTK,NBEAL2,PAPSS2,PLEK,PROS1,PROZ,RAB27A,SERPINC1,SERPINE2,SERPINF1,SLC4A1,TSPAN8,VWF	39
Lipid Metabolism,Small Molecule Biochemistry	Fatty acid metabolism	7.97e-16		-0.988	ABAT,ABCA1,ABCA2,ABCB1,ABCB11,ABCC1,ABCC3,ABCD3,ACAA1,ACADS,ACADSB,ACADVL,ACAT1,Acot1,ACOT12,ACOX1,ACSF3,ACSL1,ACSL4,ACSL5,ACSM3,ACSS1,ACSS2,ADIPOQ,AKR1B1,AKR1C3,ALB,ALDH5A1,ALOX5AP,ANXA1,ANXA6,APOA1,APOA2,APOA4,APOB,APOE,APOF,APOH,ASAH1,ATP11C,ATP5PF,ATP6V1B1,CASP1,CASR,CAV1,CAV2,CBR1,CD14,CD74,CES2,CLU,CPT1A,CPT1B,CRAT,CROT,CYP1B1,CYP2C18,Cyp2c23,CYP2C9,Cyp2d22,CYP2E1,CYP4A11,Cyp4a14,CYP4A22,CY…	168
RNA Post-Transcriptional Modification	Processing of RNA	1.57e-13		-0.944	ACIN1,AGO2,AHNAK,Akap17a,AKR1C4,ALKBH5,BOP1,CASC3,CCAR2,CSTF1,CWC22,Ddx17,DDX20,DDX27,DDX39B,DDX41,DDX5,DDX54,DHX9,DICER1,EFTUD2,EIF4A3,ESRP2,EXOSC3,Fus,HNRNPA1,HNRNPA2B1,HNRNPF,Hnrnph1,HNRNPK,HNRNPM,IGHMBP2,INTS10,INTS3,IVNS1ABP,KHDRBS1,LEO1,LOC100365810/Rps17,LSM2,LSM3,MAGOH,MBNL1,MECP2,NPM1,NPM3,PABPN1,PLRG1,POP5,PPP1R8,PRPF19,PRPF31,PRPF4,PRPF8,PTBP1,RBM42,RBM8A,Rbmxl1,RNMT,RNPS1,RPL11,RPL14,…	98
Carbohydrate Metabolism,Lipid Metabolism,Molecular Transport,Small Molecule Biochemistry	Concentration of phosphatidic acid	0.00137		-0.865	ABCA1,ANXA5,CD14,EEF1A1,EGF,F2,FIG4,GPAM,HRAS,NPHS1,PDGFRB,PI4KA,PI4KB,PLA2G6,PLD1,PLPP2,PNPLA6,PNPLA8,PTPN11,SYNJ1	20
Cell-To-Cell Signaling and Interaction	Detachment of cells	0.00263		-0.861	CAPN2,EGF,F2,FN1,GAS2,GSN,HRAS,IGFBP3,ITGB1,RASA1,SERPINE2,SPARC	12
Infectious Diseases	Replication of RNA virus	0.000293		-0.857	ANXA5,ANXA6,ARHGDIB,ATG7,CAV1,DDB1,DDX5,DDX6,DHX9,DICER1,DLG1,DNAJA1,HNRNPM,HSP90AB1,IFITM3,IFNL3,IRF6,LAMP2,MVP,NFATC1,NPM1,PLG,PML,PPIA,PPM1B,PRDX1,RAB9A,SERPINA1,SPP1,SRSF1,TLR7,TRIM5,TSG101	33
Energy Production,Lipid Metabolism,Small Molecule Biochemistry	Oxidation of long chain fatty acid	0.000933		-0.822	ABCD3,ACOX1,ACOX3,ACSL1,ACSL4,ACSL5,ADIPOQ,CPT1A,CYP2E1,GPAM,TBC1D1	11
Lipid Metabolism,Small Molecule Biochemistry	Metabolism of diacylglycerol	0.00137		-0.822	ANG,APOA2,CDS2,DGAT1,DGKQ,EGF,F2,GNAI3,GRK2,NCAM1,PLA2G15,PLCB1,PLD1,PLD2	14
Cell Morphology	Shape change of gonadal cell lines	0.00259		-0.816	ARHGAP24,FN1,ITGA9,NSF,PXN,RAC1,TMEM30A	7
Infectious Diseases	Replication of virus	0.000818		-0.788	ANXA5,ANXA6,ARHGDIB,ATG7,CAT,CAV1,DDB1,DDX5,DDX6,DHX9,DICER1,DLG1,DNAJA1,FADD,GRK2,HDAC3,HNRNPM,HSP90AB1,HSP90B1,IFITM3,IFNL3,IRF6,LAMP2,MVP,NFATC1,NPM1,PARP1,PLG,PML,PPIA,PPM1B,PRDX1,RAB9A,SAMHD1,SERPINA1,SPP1,SRSF1,TLR7,TRIM5,TSG101	40
Lipid Metabolism,Small Molecule Biochemistry	Synthesis of diacylglycerol	0.00136		-0.788	ANG,CDS2,EGF,F2,GNAI3,GRK2,NCAM1,PLA2G15,PLCB1,PLD1,PLD2	11
Cell-To-Cell Signaling and Interaction	Binding of cell surface	0.000737		-0.776	ABCA1,EGF,IGFBP3,LSR,MMP14,SPARC	6
Cellular Development,Cellular Growth and Proliferation,Organ Development,Renal and Urological System Development and Function	Proliferation of kidney cells	0.001		-0.664	AKR1B1,APOE,BGN,CCL21,CDK2,DCN,EGF,MAP3K2,MST1,PDGFRB,PTPN11,STAT3	12
Carbohydrate Metabolism	Uptake of carbohydrate	0.000539		-0.643	ADIPOQ,AHSG,ALB,APOA1,APOE,AZGP1,CAP1,CAT,CAV1,CBL,CD14,CD44,CPT1A,DPP4,FBP1,G6PD,GPAM,HMGA1,IDH1,MAPK1,MTOR,MYO1C,NCOA1,NOD1,NUCB2,PDZK1IP1,PEA15,PKM,PLA2G6,PLD1,PRKAA1,PRKAA2,PRKCD,PTPN1,RAC1,SEPTIN7,SLC23A1,SLC2A1,SLC5A1,SLC5A2,SPP1,TBC1D1,USP7,VDAC1,WWP1	45
Cell Death and Survival	Cell death of connective tissue cells	4.19e-05		-0.618	ABCG2,ADIPOQ,AIFM1,ATG7,BAK1,CA3,CABIN1,CAPNS1,CASP1,CDK6,CLIC4,CTSD,CUL7,CYCS,CYP2C9,DAPK3,EGF,FADD,FN1,FNTA,GNG2,GRN,GSK3B,GSTA1,GSTM5,HRAS,HSPA5,HTRA2,ILK,ITGAV,ITGB1,Ldha/RGD1562690,LZTS2,MAP3K5,MAPK1,MAPK3,MMP14,MST1,Mt1,NFKBIB,PARP1,PLG,POR,PTPN11,RAC1,RELA,S100A8,SERPINE1,SERPINH1,SFRP1,STAT3,STUB1,TPP1,TRPS1,VIM	55
Cell-To-Cell Signaling and Interaction,Cellular Assembly and Organization,Tissue Development	Adhesion of cell-associated matrix	0.000151		-0.555	CASK,CCN2,COL3A1,CTNNB1,EMILIN1,FGA,FGB,FGG,FN1,ITGA1,ITGAL,ITGAV,ITGB1,ITGB2,ITGB4,JAM3,L1CAM,LIMS1,NF1,NID1,POSTN,RASA1,SIRPA,THBS1,VCAM1,VTN,ZYX	27
Infectious Diseases	Replication of HIV	0.000202		-0.51	ANXA5,ARHGDIB,ATG7,CAV1,DDX5,DHX9,DICER1,DLG1,IFITM3,IRF6,NFATC1,PML,PPIA,PRDX1,RAB9A,SPP1,SRSF1,TLR7,TRIM5,TSG101	20
