# Supplementary material for: Multisample Mass Spectrometry-Based Approach for Discovering Injury Markers in Chronic Kidney Disease
Source: Mol Cell Proteomics. 2021 Jan 13;20:100037. doi: 10.1074/mcp.RA120.002159 (PMC7950200; doi:10.1074/mcp.RA120.002159)
Supplement: Supplemental Table S9 [file mmc10.xlsx]

## Sheet: Supplementary Table S9
Supplementary Table S9. Selection of urinary protein marker candidates that associated with hypoxia induced kidney injury. n.d, not detected ; n.s, not significant
No.	Gene names	Our data sets		external proteome database		match of expression pattern among animal CKD models (match=1, not match=0)	protein expression patterns between urine and kidney	Our data sets		Urinary protein marker candidates associated with hypoxia induced kidney injury
		CKD urine (severe vs. normal)	RAT CKD kidney (severe vs. sham) log2-transformed	expression pattern over the course of fibrosis development in mouse FA model	expression pattern over the course of fibrosis development in mouse UUO model			hGEC fold-change (hypoxia vs. nomoxia) log2-transformed	hPTEC fold-change (hyposia vs. nomoxia) log2-transformed
1	MARCKS	increased in severe	1.58213	increased	increased	1	same pattern (increased in severe)	-	0.196237	o
2	IGFBP3	increased in severe	-1.66187	decreased	increased	0	-	-	-
3	MFAP5	increased in severe	3.68056	n.d	n.d	0	-	-	-
4	TF	increased in severe	0.824127	early increased	increased	1	same pattern (increased in severe)	0.214876	-	o
5	RAPGEF6	increased in severe	-2.07468	increased	-	0	-	-	-
6	MAP4	increased in severe	1.21718	increased	increased	1	same pattern (increased in severe)	0.602386	-0.17555	o
7	NRP1	increased in severe	1.16953	increased	increased	1	same pattern (increased in severe)	-	-
8	CSF1R	increased in severe	2.71004	increased	increased	1	same pattern (increased in severe)	-	-
9	SERPINA3N	increased in severe	1.15535	n.d	n.d	0	-	-	-
10	KLKB1	increased in severe	-1.01058	decreased	increased	0	-	-	-
11	B2M	increased in severe	1.17987	increased	increased	1	same pattern (increased in severe)	-	-
12	MYO1F	increased in severe	2.29818	increased	increased	1	same pattern (increased in severe)	-	-
13	SLC9A3R1	increased in severe	-0.905515	decreased	decreased	0	-	-	-
14	PLXNB2	increased in severe	0.255043	decreased	decreased	0	-	-	-
15	WDR1	increased in severe	0.572368	increased	increased	1	same pattern (increased in severe)	-	-
16	SOD1	increased in severe	-0.437721	decreased	decreased	1	different pattern	0.253305	-0.248255
17	F10	increased in severe	2.55458	n.s	increased	0	-	-	-
18	PLG	increased in severe	1.41363	early increased	increased	1	same pattern (increased in severe)	-	-
19	F12	increased in severe	1.94248	early increased	late increased	1	same pattern (increased in severe)	-	-
20	SERPINC1	increased in severe	1.20735	n.s	increased	0	-	-	-
21	SERPINA1	increased in severe	0.898052	n.s	n.d	0	-	-	-
22	C3	increased in severe	1.38088	early increased	increased	1	same pattern (increased in severe)	-	-
23	C5	increased in severe	1.09077	n.s	increased	0	-	-	-
24	CST3	increased in severe	0.832659	increased	decreased	0	-	-	-
25	APOA1	increased in severe	1.36685	n.s	increased	0	-	-	-
26	FGB	increased in severe	3.13503	early increased	increased	1	same pattern (increased in severe)	-	-
27	APOH	increased in severe	1.01353	early increased	increased	1	same pattern (increased in severe)	-	-
28	CAT	increased in severe	-1.23477	decreased	decreased	1	different pattern	-	-
29	ANXA1	increased in severe	1.87544	increased	increased	1	same pattern (increased in severe)	-	-
30	APOB	increased in severe	2.155	early increased	early increased	1	same pattern (increased in severe)	-	-
31	HRG	increased in severe	1.69296	increased	increased	1	same pattern (increased in severe)	-	-
32	ITGB2	increased in severe	2.09875	n.d	n.d	0	-	-	-
33	GSN	increased in severe	1.03392	increased	increased	1	same pattern (increased in severe)	-	0.272806	o
34	PROS1	increased in severe	2.45126	increased	increased	1	same pattern (increased in severe)	0.83522	0.282457	o
35	CFH	increased in severe	1.13107	n.s	increased	0	-	-	-
36	VIM	increased in severe	2.48234	increased	increased	1	same pattern (increased in severe)	0.747469	-	o
37	VIL1	increased in severe	-0.718866	decreased	decreased	1	different pattern	-	-
38	LGALS1	increased in severe	1.75509	increased	increased	1	same pattern (increased in severe)	1.27216	-0.289715	o
39	PARP1	increased in severe	0.936729	increased	increased	1	same pattern (increased in severe)	0.41808	-	o
40	C4A	increased in severe	2.7353	n.d	n.d	0	-	-	-
41	HSP90B1	increased in severe	0.460289	increased	n.s	0	-	-	-
42	LBP	increased in severe	3.65067	n.s	increased	0	-	-	-
43	PAM	increased in severe	-0.712167	n.s	n.s	0	-	-	-
44	PON1	increased in severe	-1.50802	n.s	increased	0	-	-	-
45	CALR	increased in severe	0.532413	n.s	n.s	0	-	-	-
46	CANX	increased in severe	0.373362	decreased	decreased	0	-	-	-
47	CCN2	increased in severe	2.08507	increased	increased	1	same pattern (increased in severe)	-	-
48	PDIA3	increased in severe	0.65161	n.s	n.s	0	-	-	-
49	SERPINF1	increased in severe	1.34603	increased	increased	1	same pattern (increased in severe)	-	-
50	TGFBR2	increased in severe	-0.791753	n.s	late increased	0	-	-	-
51	COL18A1	increased in severe	1.51882	increased	increased	1	same pattern (increased in severe)	-0.206332	-0.326974
52	CRK	increased in severe	0.427539	n.s	n.s	0	-	-	-
53	LYZ2	increased in severe	2.0841	increased	decreased	0	-	-	-
54	TMSB4X	increased in severe	2.28965	n.d	increased	1	same pattern (increased in severe)	0.883698	-0.300172	o
55	PPIA	increased in severe	0.46605	n.s	decreased	0	-	-	-
56	CXADR	increased in severe	0.599333	early increased	increased	0	-	-	-
57	LCN2	increased in severe	5.64229	increased	increased	1	same pattern (increased in severe)	-0.317018	-
58	COL7A1	increased in severe	1.98885	increased	increased	1	same pattern (increased in severe)	-	-0.250917
59	AKAP12	increased in severe	2.15034	early increased	increased	1	same pattern (increased in severe)	-	-
60	REG3B	increased in severe	6.24077	increased	early increased	1	same pattern (increased in severe)	-	-
61	AHNAK	increased in severe	1.74581	increased	increased	1	same pattern (increased in severe)	0.507627	-0.373241	o
62	EPS8	increased in severe	-0.893183	decreased	decreased	1	different pattern	0.302416	0.167754
63	SPARCL1	increased in severe	0.935827	increased	increased	1	same pattern (increased in severe)	-	-
64	LTBP1	increased in severe	3.32148	increased	late increased	1	same pattern (increased in severe)	-	-
65	TGFBI	increased in severe	1.01602	increased	increased	1	same pattern (increased in severe)	-	-
66	ECM1	increased in severe	2.5155	n.s	late increased	0	-	-	-
67	SMPDL3B	increased in severe	-1.79606	early increased	increased	0	-	-	-
68	CORO1B	increased in severe	0.565979	n.s	slight increased	0	-	-	-
69	PACSIN2	increased in severe	-0.279214	decreased	decreased	1	different pattern	0.306032	-
70	CLEC11A	increased in severe	2.30114	n.d	increased	1	same pattern (increased in severe)	-	-
71	TLN1	increased in severe	0.715377	n.s	increased	0	-	-	-
72	F11R	increased in severe	0.464691	decreased	n.s	0	-	-	-
73	EGF	decreased in severe	-1.65152	decreased	decreased	1	different pattern	-	-
74	ATP1B1	decreased in severe	0.225954	decreased	decreased	0	-	-	-
75	UMOD	decreased in severe	1.91053	increased	increased	1	different pattern	-	-
76	FBP1	decreased in severe	-0.645986	decreased	decreased	1	same pattern (decreased in severe)	-	-
77	DLST	decreased in severe	-3.20016	decreased	decreased	1	same pattern (decreased in severe)	-	-
78	CD14	decreased in severe	2.5507	increased	increased	1	different pattern	-	-
79	NCAM1	decreased in severe	2.77998	n.d	n.d	0	-	-	-
80	AKR1B1	decreased in severe	0.827659	decreased	decreased	0	-	-	-
81	DPEP1	decreased in severe	-1.41866	decreased	decreased	1	same pattern (decreased in severe)	-	-
82	GGT1	decreased in severe	-0.90071	decreased	decreased	1	same pattern (decreased in severe)	-	-
83	RAC1	decreased in severe	0.368529	n.s	n.s	0	-	-	-
84	LRP1	decreased in severe	1.41056	increased	increased	1	different pattern	0.395771	-
85	ASAH1	decreased in severe	0.892013	increased	increased	1	different pattern	-	-
86	IGFBP7	decreased in severe	1.62844	increased	increased	1	different pattern	-	-
